# Supplementary material for: Selective conversion of CO2 to isobutane-enriched C4 alkanes over InZrOx-Beta composite catalyst
Source: Nat Commun. 2023 May 6;14:2627. doi: 10.1038/s41467-023-38336-5 (PMC10164185; doi:10.1038/s41467-023-38336-5)
Supplement: Supplementary file 3 — Source Data [file 41467_2023_38336_MOESM3_ESM.zip]

Archive with 163 entries (139 files):
- Source_Data_for_Figures_in_Supplementary_Information/
- Source_Data_for_Figures_in_Supplementary_Information/Source_Data_Supplementary_Figure_01.xlsx
- Source_Data_for_Figures_in_Supplementary_Information/Source_Data_Supplementary_Figure_02/
- Source_Data_for_Figures_in_Supplementary_Information/Source_Data_Supplementary_Figure_02/Supplementary_Figure_2a.jpg
- Source_Data_for_Figures_in_Supplementary_Information/Source_Data_Supplementary_Figure_02/Supplementary_Figure_2b.jpg
- Source_Data_for_Figures_in_Supplementary_Information/Source_Data_Supplementary_Figure_02/Supplementary_Figure_2c.jpg
- Source_Data_for_Figures_in_Supplementary_Information/Source_Data_Supplementary_Figure_03/
- Source_Data_for_Figures_in_Supplementary_Information/Source_Data_Supplementary_Figure_03/Supplementary_Figure 3-3.jpg
- Source_Data_for_Figures_in_Supplementary_Information/Source_Data_Supplementary_Figure_03/Supplementary_Figure_3-1.jpg
- Source_Data_for_Figures_in_Supplementary_Information/Source_Data_Supplementary_Figure_03/Supplementary_Figure_3-2.jpg
- Source_Data_for_Figures_in_Supplementary_Information/Source_Data_Supplementary_Figure_03/Supplementary_Figure_3-4.jpg
- Source_Data_for_Figures_in_Supplementary_Information/Source_Data_Supplementary_Figure_03/Supplementary_Figure_3-5.jpg
- Source_Data_for_Figures_in_Supplementary_Information/Source_Data_Supplementary_Figure_04/
- Source_Data_for_Figures_in_Supplementary_Information/Source_Data_Supplementary_Figure_04/Supplementary_Figure 4-1.jpg
- Source_Data_for_Figures_in_Supplementary_Information/Source_Data_Supplementary_Figure_04/Supplementary_Figure 4-2.jpg
- Source_Data_for_Figures_in_Supplementary_Information/Source_Data_Supplementary_Figure_04/Supplementary_Figure 4-3.jpg
- Source_Data_for_Figures_in_Supplementary_Information/Source_Data_Supplementary_Figure_04/Supplementary_Figure 4-4.jpg
- Source_Data_for_Figures_in_Supplementary_Information/Source_Data_Supplementary_Figure_04/Supplementary_Figure 4-5.jpg
- Source_Data_for_Figures_in_Supplementary_Information/Source_Data_Supplementary_Figure_05.xlsx
- Source_Data_for_Figures_in_Supplementary_Information/Source_Data_Supplementary_Figure_06.xlsx
- Source_Data_for_Figures_in_Supplementary_Information/Source_Data_Supplementary_Figure_07.xlsx
- Source_Data_for_Figures_in_Supplementary_Information/Source_Data_Supplementary_Figure_08.xlsx
- Source_Data_for_Figures_in_Supplementary_Information/Source_Data_Supplementary_Figure_09/
- Source_Data_for_Figures_in_Supplementary_Information/Source_Data_Supplementary_Figure_09/Supplementary_Figure_9a.tif
- Source_Data_for_Figures_in_Supplementary_Information/Source_Data_Supplementary_Figure_09/Supplementary_Figure_9b.tif
- Source_Data_for_Figures_in_Supplementary_Information/Source_Data_Supplementary_Figure_09/Supplementary_Figure_9c.tif
- Source_Data_for_Figures_in_Supplementary_Information/Source_Data_Supplementary_Figure_09/Supplementary_Figure_9d.tif
- Source_Data_for_Figures_in_Supplementary_Information/Source_Data_Supplementary_Figure_09/Supplementary_Figure_9e.tif
- Source_Data_for_Figures_in_Supplementary_Information/Source_Data_Supplementary_Figure_10.xlsx
- Source_Data_for_Figures_in_Supplementary_Information/Source_Data_Supplementary_Figure_11.xlsx
- Source_Data_for_Figures_in_Supplementary_Information/Source_Data_Supplementary_Figure_12/
- Source_Data_for_Figures_in_Supplementary_Information/Source_Data_Supplementary_Figure_12/Supplementary_Figure_12a.xlsx
- Source_Data_for_Figures_in_Supplementary_Information/Source_Data_Supplementary_Figure_12/Supplementary_Figure_12b.jpg
- Source_Data_for_Figures_in_Supplementary_Information/Source_Data_Supplementary_Figure_12/Supplementary_Figure_12c.jpg
- Source_Data_for_Figures_in_Supplementary_Information/Source_Data_Supplementary_Figure_13.xlsx
- Source_Data_for_Figures_in_Supplementary_Information/Source_Data_Supplementary_Figure_14/
- Source_Data_for_Figures_in_Supplementary_Information/Source_Data_Supplementary_Figure_14/Supplementary_Figure_14a-1.bmp
- Source_Data_for_Figures_in_Supplementary_Information/Source_Data_Supplementary_Figure_14/Supplementary_Figure_14a-2.bmp
- Source_Data_for_Figures_in_Supplementary_Information/Source_Data_Supplementary_Figure_14/Supplementary_Figure_14a-3.bmp
- Source_Data_for_Figures_in_Supplementary_Information/Source_Data_Supplementary_Figure_14/Supplementary_Figure_14a-4.bmp
- Source_Data_for_Figures_in_Supplementary_Information/Source_Data_Supplementary_Figure_14/Supplementary_Figure_14a-5.bmp
- Source_Data_for_Figures_in_Supplementary_Information/Source_Data_Supplementary_Figure_14/Supplementary_Figure_14b-1.bmp
- Source_Data_for_Figures_in_Supplementary_Information/Source_Data_Supplementary_Figure_14/Supplementary_Figure_14b-2.bmp
- Source_Data_for_Figures_in_Supplementary_Information/Source_Data_Supplementary_Figure_14/Supplementary_Figure_14b-3.bmp
- Source_Data_for_Figures_in_Supplementary_Information/Source_Data_Supplementary_Figure_14/Supplementary_Figure_14b-4.bmp
- Source_Data_for_Figures_in_Supplementary_Information/Source_Data_Supplementary_Figure_14/Supplementary_Figure_14b-5.bmp
- Source_Data_for_Figures_in_Supplementary_Information/Source_Data_Supplementary_Figure_15/
- Source_Data_for_Figures_in_Supplementary_Information/Source_Data_Supplementary_Figure_15/Supplementary_Figure_15a.xlsx
- Source_Data_for_Figures_in_Supplementary_Information/Source_Data_Supplementary_Figure_15/Supplementary_Figure_15b.tif
- Source_Data_for_Figures_in_Supplementary_Information/Source_Data_Supplementary_Figure_15/Supplementary_Figure_15c.tif
- Source_Data_for_Figures_in_Supplementary_Information/Source_Data_Supplementary_Figure_16.xlsx
- Source_Data_for_Figures_in_Supplementary_Information/Source_Data_Supplementary_Figure_17.xlsx
- Source_Data_for_Figures_in_Supplementary_Information/Source_Data_Supplementary_Figure_18.xlsx
- Source_Data_for_Figures_in_Supplementary_Information/Source_Data_Supplementary_Figure_19.xlsx
- Source_Data_for_Figures_in_Supplementary_Information/Source_Data_Supplementary_Figure_20/
- Source_Data_for_Figures_in_Supplementary_Information/Source_Data_Supplementary_Figure_20/Supplementary_Figure_20.jpg
- Source_Data_for_Figures_in_Supplementary_Information/Source_Data_Supplementary_Figure_21/
- Source_Data_for_Figures_in_Supplementary_Information/Source_Data_Supplementary_Figure_21/Supplementary_Figure_21.pptx
- Source_Data_for_Figures_in_Supplementary_Information/Source_Data_Supplementary_Figure_22/
- Source_Data_for_Figures_in_Supplementary_Information/Source_Data_Supplementary_Figure_22/Supplementary_Figure_22a.jpg
- Source_Data_for_Figures_in_Supplementary_Information/Source_Data_Supplementary_Figure_22/Supplementary_Figure_22b.jpg
- Source_Data_for_Figures_in_Supplementary_Information/Source_Data_Supplementary_Figure_22/Supplementary_Figure_22c.jpg
- Source_Data_for_Figures_in_Supplementary_Information/Source_Data_Supplementary_Figure_22/Supplementary_Figure_22d.jpg
- Source_Data_for_Figures_in_Supplementary_Information/Source_Data_Supplementary_Figure_22/Supplementary_Figure_22e.jpg
- Source_Data_for_Figures_in_Supplementary_Information/Source_Data_Supplementary_Figure_22/Supplementary_Figure_22f.jpg
- Source_Data_for_Figures_in_Supplementary_Information/Source_Data_Supplementary_Figure_23/
- Source_Data_for_Figures_in_Supplementary_Information/Source_Data_Supplementary_Figure_23/Supplementary_Figure_23-1.jpg
- Source_Data_for_Figures_in_Supplementary_Information/Source_Data_Supplementary_Figure_23/Supplementary_Figure_23-2.jpg
- Source_Data_for_Figures_in_Supplementary_Information/Source_Data_Supplementary_Figure_23/Supplementary_Figure_23-3.jpg
- Source_Data_for_Figures_in_Supplementary_Information/Source_Data_Supplementary_Figure_23/Supplementary_Figure_23-4.jpg
- Source_Data_for_Figures_in_Supplementary_Information/Source_Data_Supplementary_Figure_23/Supplementary_Figure_23-5.jpg
- Source_Data_for_Figures_in_Supplementary_Information/Source_Data_Supplementary_Figure_23/Supplementary_Figure_23-6.jpg
- Source_Data_for_Figures_in_Supplementary_Information/Source_Data_Supplementary_Figure_24/
- Source_Data_for_Figures_in_Supplementary_Information/Source_Data_Supplementary_Figure_24/Supplementary_Figure_24-1.tif
- Source_Data_for_Figures_in_Supplementary_Information/Source_Data_Supplementary_Figure_24/Supplementary_Figure_24-2.tif
- Source_Data_for_Figures_in_Supplementary_Information/Source_Data_Supplementary_Figure_24/Supplementary_Figure_24-3.tif
- Source_Data_for_Figures_in_Supplementary_Information/Source_Data_Supplementary_Figure_24/Supplementary_Figure_24-4.tif
- Source_Data_for_Figures_in_Supplementary_Information/Source_Data_Supplementary_Figure_24/Supplementary_Figure_24-5.tif
- Source_Data_for_Figures_in_Supplementary_Information/Source_Data_Supplementary_Figure_24/Supplementary_Figure_24-6.tif
- Source_Data_for_Figures_in_Supplementary_Information/Source_Data_Supplementary_Figure_25.xlsx
- Source_Data_for_Figures_in_Supplementary_Information/Source_Data_Supplementary_Figure_26/
- Source_Data_for_Figures_in_Supplementary_Information/Source_Data_Supplementary_Figure_26/Supplementary_Figure_26a.jpg
- Source_Data_for_Figures_in_Supplementary_Information/Source_Data_Supplementary_Figure_26/Supplementary_Figure_26b.jpg
- Source_Data_for_Figures_in_Supplementary_Information/Source_Data_Supplementary_Figure_26/Supplementary_Figure_26c_and_f.xlsx
- Source_Data_for_Figures_in_Supplementary_Information/Source_Data_Supplementary_Figure_26/Supplementary_Figure_26d.jpg
- Source_Data_for_Figures_in_Supplementary_Information/Source_Data_Supplementary_Figure_26/Supplementary_Figure_26e.jpg
- Source_Data_for_Figures_in_Supplementary_Information/Source_Data_Supplementary_Figure_27/
- Source_Data_for_Figures_in_Supplementary_Information/Source_Data_Supplementary_Figure_27/Supplementary_Figure_27a.xlsx
- Source_Data_for_Figures_in_Supplementary_Information/Source_Data_Supplementary_Figure_27/Supplementary_Figure_27b.jpg
- Source_Data_for_Figures_in_Supplementary_Information/Source_Data_Supplementary_Figure_28.xlsx
- Source_Data_for_Figures_in_Supplementary_Information/Source_Data_Supplementary_Figure_29.xlsx
- Source_Data_for_Figures_in_Supplementary_Information/Source_Data_Supplementary_Figure_30.xlsx
- Source_Data_for_Figures_in_Supplementary_Information/Source_Data_Supplementary_Figure_31.xlsx
- Source_Data_for_Figures_in_Supplementary_Information/Source_Data_Supplementary_Figure_32.xlsx
- Source_Data_for_Figures_in_Supplementary_Information/Source_Data_Supplementary_Figure_33.xlsx
- Source_Data_for_Figures_in_Supplementary_Information/Source_Data_Supplementary_Figure_34/
- Source_Data_for_Figures_in_Supplementary_Information/Source_Data_Supplementary_Figure_34/Supplementary_Figure_34a.jpg
- Source_Data_for_Figures_in_Supplementary_Information/Source_Data_Supplementary_Figure_34/Supplementary_Figure_34b.jpg
- Source_Data_for_Figures_in_Supplementary_Information/Source_Data_Supplementary_Figure_34/Supplementary_Figure_34c.jpg
- Source_Data_for_Figures_in_Supplementary_Information/Source_Data_Supplementary_Figure_34/Supplementary_Figure_34d.jpg
- Source_Data_for_Figures_in_Supplementary_Information/Source_Data_Supplementary_Figure_35/
- Source_Data_for_Figures_in_Supplementary_Information/Source_Data_Supplementary_Figure_35/Supplementary_Figure_35-1.tif
- Source_Data_for_Figures_in_Supplementary_Information/Source_Data_Supplementary_Figure_35/Supplementary_Figure_35-2.tif
- Source_Data_for_Figures_in_Supplementary_Information/Source_Data_Supplementary_Figure_35/Supplementary_Figure_35-3.tif
- Source_Data_for_Figures_in_Supplementary_Information/Source_Data_Supplementary_Figure_35/Supplementary_Figure_35-4.tif
- Source_Data_for_Figures_in_Supplementary_Information/Source_Data_Supplementary_Figure_35/Supplementary_Figure_35-5.tif
- Source_Data_for_Figures_in_Supplementary_Information/Source_Data_Supplementary_Figure_35/Supplementary_Figure_35-6.tif
- Source_Data_for_Figures_in_Supplementary_Information/Source_Data_Supplementary_Figure_36/
- Source_Data_for_Figures_in_Supplementary_Information/Source_Data_Supplementary_Figure_36/Supplementary_Figure_36-1.tif
- Source_Data_for_Figures_in_Supplementary_Information/Source_Data_Supplementary_Figure_36/Supplementary_Figure_36-2.tif
- Source_Data_for_Figures_in_Supplementary_Information/Source_Data_Supplementary_Figure_36/Supplementary_Figure_36-3.tif
- Source_Data_for_Figures_in_Supplementary_Information/Source_Data_Supplementary_Figure_36/Supplementary_Figure_36-4.tif
- Source_Data_for_Figures_in_Supplementary_Information/Source_Data_Supplementary_Figure_36/Supplementary_Figure_36-5.tif
- Source_Data_for_Figures_in_Supplementary_Information/Source_Data_Supplementary_Figure_36/Supplementary_Figure_36-6.tif
- Source_Data_for_Figures_in_Supplementary_Information/Source_Data_Supplementary_Figure_37/
- Source_Data_for_Figures_in_Supplementary_Information/Source_Data_Supplementary_Figure_37/Supplementary_Figure_37a.jpg
- Source_Data_for_Figures_in_Supplementary_Information/Source_Data_Supplementary_Figure_37/Supplementary_Figure_37b.jpg
- Source_Data_for_Figures_in_Supplementary_Information/Source_Data_Supplementary_Figure_37/Supplementary_Figure_37c_and_37f.xlsx
- Source_Data_for_Figures_in_Supplementary_Information/Source_Data_Supplementary_Figure_37/Supplementary_Figure_37d.jpg
- Source_Data_for_Figures_in_Supplementary_Information/Source_Data_Supplementary_Figure_37/Supplementary_Figure_37e.jpg
- Source_Data_for_Figures_in_Supplementary_Information/Source_Data_Supplementary_Figure_38.xlsx
- Source_Data_for_Figures_in_Supplementary_Information/Source_Data_Supplementary_Figure_39/
- Source_Data_for_Figures_in_Supplementary_Information/Source_Data_Supplementary_Figure_39/Supplementary_Figure_39a.jpg
- Source_Data_for_Figures_in_Supplementary_Information/Source_Data_Supplementary_Figure_39/Supplementary_Figure_39b.jpg
- Source_Data_for_Figures_in_Supplementary_Information/Source_Data_Supplementary_Figure_39/Supplementary_Figure_39c_f_and_i.xlsx
- Source_Data_for_Figures_in_Supplementary_Information/Source_Data_Supplementary_Figure_39/Supplementary_Figure_39d.jpg
- Source_Data_for_Figures_in_Supplementary_Information/Source_Data_Supplementary_Figure_39/Supplementary_Figure_39e.jpg
- Source_Data_for_Figures_in_Supplementary_Information/Source_Data_Supplementary_Figure_39/Supplementary_Figure_39g.jpg
- Source_Data_for_Figures_in_Supplementary_Information/Source_Data_Supplementary_Figure_39/Supplementary_Figure_39h.jpg
- Source_Data_for_Figures_in_Supplementary_Information/Source_Data_Supplementary_Figure_39/Supplementary_Figure_39j.jpg
- Source_Data_for_Figures_in_Supplementary_Information/Source_Data_Supplementary_Figure_39/Supplementary_Figure_39k.jpg
- Source_Data_for_Figures_in_Supplementary_Information/Source_Data_Supplementary_Figure_39/Supplementary_Figure_39l.jpg
- Source_Data_for_Figures_in_Supplementary_Information/Source_Data_Supplementary_Figure_40.xlsx
- Source_Data_for_Figures_in_Supplementary_Information/Source_Data_Supplementary_Figure_41.jpg
- Source_Data_for_Figures_in_Main_Article/
- Source_Data_for_Figures_in_Main_Article/Source_data_Fig_1/
- Source_Data_for_Figures_in_Main_Article/Source_data_Fig_1/Fig_1a.jpg
- Source_Data_for_Figures_in_Main_Article/Source_data_Fig_1/Fig_1b.jpg
- Source_Data_for_Figures_in_Main_Article/Source_data_Fig_1/Fig_1c.jpg
- Source_Data_for_Figures_in_Main_Article/Source_data_Fig_1/Fig_1d.xlsx
- Source_Data_for_Figures_in_Main_Article/Source_data_Fig_1/Fig_1e.jpg
- Source_Data_for_Figures_in_Main_Article/Source_data_Fig_1/Fig_1f.jpg
- Source_Data_for_Figures_in_Main_Article/Source_data_Fig_1/Fig_1g.jpg
- Source_Data_for_Figures_in_Main_Article/Source_data_Fig_1/Fig_1h.jpg
- Source_Data_for_Figures_in_Main_Article/Source_data_Fig_1/Fig_1i.jpg
- Source_Data_for_Figures_in_Main_Article/Source_data_Fig_2.xlsx
- Source_Data_for_Figures_in_Main_Article/Source_data_Fig_3.xlsx
- Source_Data_for_Figures_in_Main_Article/Source_data_Fig_4.xlsx
- Source_Data_for_Figures_in_Main_Article/Source_data_Fig_5.xlsx
- Source_Data_for_Figures_in_Main_Article/Source_data_Fig_6.xlsx
- Source_Data_for_Figures_in_Main_Article/Source_data_Fig_7/
- Source_Data_for_Figures_in_Main_Article/Source_data_Fig_7/Source_data_Fig_7a.pptx
- Source_Data_for_Figures_in_Main_Article/Source_data_Fig_7/Source_data_Fig_7b.xlsx
- Source_Data_for_Figures_in_Main_Article/Source_data_Fig_7/Source_data_Fig_7c(Atomic_coordinates_of_optimized_structures).xlsx
- Source_Data_for_Figures_in_Main_Article/Source_data_Fig_8.xlsx
- Source_Data_for_Figures_in_Main_Article/Source_data_Fig_9/
- Source_Data_for_Figures_in_Main_Article/Source_data_Fig_9/Fig_9a-f.xlsx
- Source_Data_for_Figures_in_Main_Article/Source_data_Fig_9/Fig_9g1.jpg
- Source_Data_for_Figures_in_Main_Article/Source_data_Fig_9/Fig_9g2.jpg
- Source_Data_for_Figures_in_Main_Article/Source_data_Fig_9/Fig_9h1.jpg
- Source_Data_for_Figures_in_Main_Article/Source_data_Fig_9/Fig_9h2.jpg
- Source_Data_for_Figures_in_Main_Article/Source_data_Fig_9/Fig_9i1.jpg
- Source_Data_for_Figures_in_Main_Article/Source_data_Fig_9/Fig_9i2.jpg
