# Supplementary material for: Selective conversion of CO2 to isobutane-enriched C4 alkanes over InZrOx-Beta composite catalyst
Source: Nat Commun. 2023 May 6;14:2627. doi: 10.1038/s41467-023-38336-5 (PMC10164185; doi:10.1038/s41467-023-38336-5)
Supplement: Supplementary file 3 — Source Data [file 41467_2023_38336_MOESM3_ESM.zip › Source_Data_for_Figures_in_Supplementary_Information/Source_Data_Supplementary_Figure_01.xlsx]

## Sheet: Sheet1
N2 sorption isotherms of various InZrOx oxides
Relative Pressure	Quantity Adsorbed	Relative Pressure	Quantity Adsorbed		Relative Pressure	Quantity Adsorbed	Relative Pressure	Quantity Adsorbed		Relative Pressure	Quantity Adsorbed	Relative Pressure	Quantity Adsorbed
P/Po	cm3/g STP	P/Po	cm3/g STP		P/Po	cm3/g STP	P/Po	cm3/g STP		P/Po	cm3/g STP	P/Po	cm3/g STP
InZrOx(SG)					InZrOx(HT)					InZrOx(CP)
0.000233228	1.15712	0.99447	50.3282		0.000218128	1.88551	1.00113	111.251		0.000223414	1.68072	0.99207	203.414
0.000356967	3.15031	0.97132	49.5719		0.00048558	4.54756	0.96252	102.84		0.000374307	4.38304	0.97178	201.983
0.000876953	5.85389	0.93214	48.8591		0.0012	5.86315	0.93874	97.5419		0.00113	7.97062	0.93742	197.784
0.00124	6.41859	0.90584	48.4913		0.00148	6.05182	0.92311	86.3672		0.0013	8.25265	0.92144	188.104
0.00255	7.45226	0.88064	48.1345		0.00271	6.62355	0.91059	70.1308		0.00261	9.85444	0.90811	163.576
0.00548	8.38756	0.87536	48.0281		0.00518	7.13482	0.90586	64.8744		0.00539	11.3172	0.90374	156.221
0.01047	9.11576	0.85128	47.5526		0.01079	7.66102	0.87151	48.1739		0.00981	12.4486	0.89416	135.084
0.0323	10.6165	0.82664	46.8679		0.03325	8.53623	0.84116	41.5686		0.03122	14.5698	0.87994	111.283
0.06701	11.9296	0.80127	46.0286		0.06791	9.24928	0.81199	37.5134		0.06648	16.1664	0.86093	90.5081
0.06993	12.0134	0.75328	44.3254		0.07002	9.29309	0.78461	34.6615		0.06991	16.2939	0.85592	86.7613
0.07992	12.3063	0.70223	42.54		0.07997	9.4596	0.75273	31.8271		0.07995	16.6425	0.83221	73.3001
0.08991	12.5898	0.65267	40.6041		0.08992	9.63172	0.70265	28.2064		0.08993	16.9614	0.8025	62.2141
0.09988	12.8893	0.60275	38.1124		0.09993	9.78393	0.65275	25.2065		0.09991	17.2764	0.75666	51.7392
0.11969	13.4465	0.55258	34.849		0.11978	10.1057	0.60254	22.6196		0.11966	17.8761	0.68354	42.1874
0.13968	14.0066	0.50158	31.2548		0.1398	10.4249	0.5521	20.3755		0.13977	18.467	0.63683	38.2013
0.15964	14.5649	0.45229	27.4189		0.15979	10.7411	0.5019	18.4663		0.15977	19.0307	0.60371	35.8561
0.17954	15.1348	0.40312	22.5093		0.17974	11.0613	0.45189	16.6716		0.17975	19.5986	0.55237	32.8086
0.19957	15.6889	0.35172	20.1946		0.19974	11.381	0.40161	15.0203		0.19975	20.1708	0.50198	30.3193
0.22436	16.4116	0.28366	17.8421		0.22467	11.7849	0.35133	13.9559		0.22468	20.881	0.45183	28.2116
0.24939	17.1396	0.25146	16.8278		0.24962	12.2123	0.30164	13.0228		0.24968	21.6189	0.40174	26.2854
0.27437	17.8908	0.20139	15.3034		0.2746	12.6527	0.25098	12.131		0.27469	22.3676	0.3514	24.6009
0.29936	18.6714	0.14096	13.5072		0.29962	13.0974	0.20083	11.3054		0.29975	23.1328	0.30127	23.053
0.34816	20.3106				0.3487	14.0125	0.14029	10.3624		0.34839	24.6531	0.25102	21.5632
0.39861	22.1834				0.39879	15.0404				0.39864	26.3582	0.20083	20.1444
0.44838	24.2473				0.4486	16.1657				0.44858	28.188	0.1403	18.4645
0.49816	26.5943				0.49848	17.4237				0.49833	30.1763
0.54802	29.2487				0.54823	18.8765				0.54804	32.45
0.59787	32.217				0.59804	20.582				0.59784	35.1246
0.64762	35.4922				0.64779	22.6516				0.6475	38.3809
0.69788	38.7572				0.6975	25.1713				0.69711	42.4431
0.74778	41.649				0.74717	28.2448				0.74653	47.6721
0.79792	43.8206				0.79666	32.213				0.79536	54.9234
0.81796	44.6213				0.81923	34.3818				0.81907	59.6392
0.84839	45.7143				0.84809	37.5108				0.8469	67.0864
0.87324	46.6654				0.87287	40.7256				0.87129	76.3391
0.89872	47.5628				0.89743	44.9055				0.89583	89.4864
0.92363	48.3014				0.9211	51.2669				0.91694	107.433
0.9485	48.8626				0.94413	61.8316				0.92573	117.979
0.97318	49.4117				0.96641	80.9605				0.93782	135.199
0.97939	49.6499				0.97632	91.6372				0.94519	148.415
0.98957	50.0286				0.98085	95.9486				0.95581	169.259
0.99447	50.3282				0.99031	101.447				0.96562	185.208
					1.00113	111.251				0.97434	194.942
										0.97783	197.458
										0.98793	201.857
										0.99207	203.414
