# Supplementary material for: Selective conversion of CO2 to isobutane-enriched C4 alkanes over InZrOx-Beta composite catalyst
Source: Nat Commun. 2023 May 6;14:2627. doi: 10.1038/s41467-023-38336-5 (PMC10164185; doi:10.1038/s41467-023-38336-5)
Supplement: Supplementary file 3 — Source Data [file 41467_2023_38336_MOESM3_ESM.zip › Source_Data_for_Figures_in_Supplementary_Information/Source_Data_Supplementary_Figure_05.xlsx]

## Sheet: a
In (3d) XPS of various InZrOx oxides
Binding Energy	Intensity	Binding Energy	Intensity	Binding Energy	Intensity
InZrOx(CP)		InZrOx(SG)		InZrOx(HT)
464.65	11830	462.65	9340	462.35	10267.5
464.6	11795	462.6	9460	462.3	10057.5
464.55	11610	462.55	9405	462.25	9945
464.5	11795	462.5	9207.5	462.2	10085
464.45	11955	462.45	9427.5	462.15	10230
464.4	11850	462.4	9142.5	462.1	10332.5
464.35	11710	462.35	9165	462.05	10282.5
464.3	11730	462.3	9117.5	462	10172.5
464.25	11620	462.25	9287.5	461.95	10112.5
464.2	11505	462.2	9395	461.9	9962.5
464.15	11475	462.15	9270	461.85	9997.5
464.1	11860	462.1	9200	461.8	9937.5
464.05	11960	462.05	9350	461.75	10050
464	11330	462	9015	461.7	9992.5
463.95	11510	461.95	8777.5	461.65	9940
463.9	11625	461.9	8917.5	461.6	9847.5
463.85	11495	461.85	8927.5	461.55	9857.5
463.8	11310	461.8	8850	461.5	9757.5
463.75	11620	461.75	8792.5	461.45	9927.5
463.7	11565	461.7	8932.5	461.4	9650
463.65	11580	461.65	8912.5	461.35	9577.5
463.6	11700	461.6	8802.5	461.3	9557.5
463.55	11450	461.55	9017.5	461.25	9667.5
463.5	11385	461.5	9017.5	461.2	9850
463.45	11485	461.45	9060	461.15	9887.5
463.4	11735	461.4	8855	461.1	9605
463.35	11800	461.35	8830	461.05	9780
463.3	11365	461.3	8735	461	9652.5
463.25	12180	461.25	8867.5	460.95	9880
463.2	11670	461.2	8887.5	460.9	9635
463.15	11880	461.15	8750	460.85	9417.5
463.1	11770	461.1	8482.5	460.8	9380
463.05	11495	461.05	8455	460.75	9545
463	11480	461	8562.5	460.7	9555
462.95	11440	460.95	8727.5	460.65	9567.5
462.9	11255	460.9	8505	460.6	9407.5
462.85	12005	460.85	8437.5	460.55	9607.5
462.8	11760	460.8	8477.5	460.5	9450
462.75	11360	460.75	8527.5	460.45	9300
462.7	11455	460.7	8370	460.4	9492.5
462.65	11340	460.65	8457.5	460.35	9432.5
462.6	11655	460.6	8317.5	460.3	9220
462.55	11240	460.55	8415	460.25	9272.5
462.5	11425	460.5	8505	460.2	9100
462.45	11450	460.45	8275	460.15	9167.5
462.4	11290	460.4	8337.5	460.1	9162.5
462.35	11425	460.35	8450	460.05	9102.5
462.3	11485	460.3	8470	460	9160
462.25	11520	460.25	8502.5	459.95	9310
462.2	11245	460.2	8542.5	459.9	9132.5
462.15	11575	460.15	8300	459.85	9160
462.1	11370	460.1	8382.5	459.8	9062.5
462.05	11250	460.05	8217.5	459.75	9060
462	11070	460	8147.5	459.7	8867.5
461.95	11060	459.95	8227.5	459.65	8940
461.9	11510	459.9	8382.5	459.6	9222.5
461.85	11435	459.85	8317.5	459.55	8792.5
461.8	11395	459.8	8250	459.5	9087.5
461.75	10990	459.75	8222.5	459.45	8792.5
461.7	11085	459.7	8130	459.4	9050
461.65	10835	459.65	8185	459.35	8930
461.6	10590	459.6	8135	459.3	8857.5
461.55	10995	459.55	8160	459.25	8975
461.5	10635	459.5	7937.5	459.2	8942.5
461.45	10785	459.45	8010	459.15	8857.5
461.4	11185	459.4	7855	459.1	8865
461.35	10990	459.35	8075	459.05	8607.5
461.3	10640	459.3	8040	459	8565
461.25	10845	459.25	8055	458.95	8515
461.2	10785	459.2	8070	458.9	8527.5
461.15	10745	459.15	8007.5	458.85	8567.5
461.1	10835	459.1	7872.5	458.8	8580
461.05	10620	459.05	7915	458.75	8832.5
461	10755	459	7915	458.7	8755
460.95	10560	458.95	7995	458.65	8647.5
460.9	10890	458.9	7922.5	458.6	8612.5
460.85	10695	458.85	7792.5	458.55	8480
460.8	10340	458.8	7747.5	458.5	8515
460.75	10190	458.75	7782.5	458.45	8500
460.7	10215	458.7	7790	458.4	8717.5
460.65	10565	458.65	7685	458.35	8365
460.6	10610	458.6	7835	458.3	8262.5
460.55	10410	458.55	7782.5	458.25	8292.5
460.5	10060	458.5	7877.5	458.2	8525
460.45	10075	458.45	7587.5	458.15	8462.5
460.4	10045	458.4	7415	458.1	8310
460.35	10585	458.35	7482.5	458.05	8455
460.3	10165	458.3	7565	458	8382.5
460.25	10270	458.25	7500	457.95	8282.5
460.2	10195	458.2	7555	457.9	8102.5
460.15	10220	458.15	7727.5	457.85	8352.5
460.1	10445	458.1	7552.5	457.8	8275
460.05	9920	458.05	7430	457.75	8257.5
460	9995	458	7365	457.7	8020
459.95	10230	457.95	7320	457.65	8245
459.9	10285	457.9	7420	457.6	8327.5
459.85	10065	457.85	7407.5	457.55	8317.5
459.8	9825	457.8	7302.5	457.5	8372.5
459.75	10345	457.75	7315	457.45	8200
459.7	9880	457.7	7227.5	457.4	8225
459.65	9980	457.65	7222.5	457.35	8040
459.6	10025	457.6	7292.5	457.3	8095
459.55	10190	457.55	7362.5	457.25	8112.5
459.5	10030	457.5	7247.5	457.2	8047.5
459.45	9750	457.45	7262.5	457.15	7917.5
459.4	9800	457.4	7245	457.1	7965
459.35	10030	457.35	7182.5	457.05	7807.5
459.3	10160	457.3	7032.5	457	7885
459.25	10090	457.25	7347.5	456.95	7982.5
459.2	9840	457.2	7250	456.9	7905
459.15	9580	457.15	7045	456.85	8145
459.1	9590	457.1	6950	456.8	8170
459.05	9650	457.05	6967.5	456.75	7935
459	9705	457	7157.5	456.7	7825
458.95	9675	456.95	7212.5	456.65	7807.5
458.9	9755	456.9	7102.5	456.6	7842.5
458.85	9655	456.85	7015	456.55	7937.5
458.8	9385	456.8	7095	456.5	7712.5
458.75	9530	456.75	7057.5	456.45	7640
458.7	9505	456.7	6995	456.4	7760
458.65	9875	456.65	7025	456.35	7692.5
458.6	9885	456.6	6835	456.3	7680
458.55	9655	456.55	6940	456.25	7737.5
458.5	9520	456.5	6702.5	456.2	7592.5
458.45	9015	456.45	6730	456.15	7697.5
458.4	9410	456.4	6937.5	456.1	7600
458.35	9500	456.35	6725	456.05	7660
458.3	9470	456.3	6972.5	456	7712.5
458.25	9705	456.25	6857.5	455.95	7542.5
458.2	9395	456.2	6852.5	455.9	7675
458.15	9230	456.15	6662.5	455.85	7572.5
458.1	9545	456.1	6690	455.8	7407.5
458.05	9390	456.05	6850	455.75	7250
458	9320	456	6715	455.7	7455
457.95	9315	455.95	6767.5	455.65	7377.5
457.9	9295	455.9	6780	455.6	7482.5
457.85	9520	455.85	6932.5	455.55	7447.5
457.8	9510	455.8	6757.5	455.5	7355
457.75	9380	455.75	6657.5	455.45	7475
457.7	8835	455.7	6727.5	455.4	7537.5
457.65	9000	455.65	6807.5	455.35	7557.5
457.6	8940	455.6	6845	455.3	7352.5
457.55	8830	455.55	6687.5	455.25	7337.5
457.5	9100	455.5	6662.5	455.2	7487.5
457.45	9180	455.45	6575	455.15	7412.5
457.4	9045	455.4	6865	455.1	7617.5
457.35	9125	455.35	6620	455.05	7597.5
457.3	9320	455.3	6700	455	7375
457.25	8925	455.25	6517.5	454.95	7412.5
457.2	8650	455.2	6760	454.9	7675
457.15	8560	455.15	6727.5	454.85	7670
457.1	8915	455.1	6752.5	454.8	7535
457.05	8820	455.05	6582.5	454.75	7427.5
457	8655	455	6885	454.7	7465
456.95	8805	454.95	6865	454.65	7607.5
456.9	8800	454.9	6750	454.6	7637.5
456.85	8685	454.85	6587.5	454.55	7525
456.8	8860	454.8	6850	454.5	7525
456.75	9175	454.75	6757.5	454.45	7635
456.7	8665	454.7	6792.5	454.4	7692.5
456.65	8840	454.65	6755	454.35	7467.5
456.6	9045	454.6	6647.5	454.3	7595
456.55	8675	454.55	6770	454.25	7717.5
456.5	8245	454.5	6707.5	454.2	7902.5
456.45	8585	454.45	6880	454.15	7735
456.4	8865	454.4	6885	454.1	8000
456.35	8485	454.35	6835	454.05	7965
456.3	8475	454.3	6962.5	454	8152.5
456.25	8330	454.25	7117.5	453.95	8470
456.2	8175	454.2	7002.5	453.9	8247.5
456.15	8430	454.15	7227.5	453.85	8607.5
456.1	8290	454.1	7255	453.8	8702.5
456.05	8435	454.05	7287.5	453.75	8767.5
456	8670	454	7475	453.7	9205
455.95	8390	453.95	7900	453.65	9687.5
455.9	8260	453.9	8150	453.6	9430
455.85	8605	453.85	8285	453.55	9912.5
455.8	8270	453.8	8200	453.5	10127.5
455.75	8470	453.75	8485	453.45	10477.5
455.7	8520	453.7	9140	453.4	11325
455.65	8240	453.65	9510	453.35	11832.5
455.6	8490	453.6	9830	453.3	12350
455.55	8330	453.55	10185	453.25	12725
455.5	8455	453.5	10975	453.2	13397.5
455.45	8190	453.45	11462.5	453.15	13800
455.4	8685	453.4	11810	453.1	14475
455.35	8160	453.35	12470	453.05	14905
455.3	7985	453.3	13227.5	453	15990
455.25	8505	453.25	13865	452.95	17027.5
455.2	8160	453.2	15067.5	452.9	17577.5
455.15	7940	453.15	16195	452.85	18880
455.1	8160	453.1	16797.5	452.8	19705
455.05	8160	453.05	18127.5	452.75	20632.5
455	8075	453	19287.5	452.7	21562.5
454.95	8415	452.95	20495	452.65	23572.5
454.9	8120	452.9	21637.5	452.6	24347.5
454.85	8385	452.85	22982.5	452.55	25510
454.8	8415	452.8	24302.5	452.5	26307.5
454.75	8575	452.75	26272.5	452.45	27432.5
454.7	8080	452.7	27637.5	452.4	28652.5
454.65	8465	452.65	29035	452.35	29880
454.6	8655	452.6	30290	452.3	30510
454.55	8755	452.55	31562.5	452.25	31902.5
454.5	8650	452.5	32985	452.2	33210
454.45	8365	452.45	34530	452.15	34197.5
454.4	8680	452.4	35905	452.1	34992.5
454.35	8895	452.35	36687.5	452.05	35977.5
454.3	8860	452.3	38347.5	452	37202.5
454.25	8780	452.25	39060	451.95	37957.5
454.2	8960	452.2	39505	451.9	38242.5
454.15	8885	452.15	40320	451.85	39125
454.1	9095	452.1	40865	451.8	40237.5
454.05	9540	452.05	40977.5	451.75	40222.5
454	9775	452	41177.5	451.7	40100
453.95	10085	451.95	41512.5	451.65	40657.5
453.9	10425	451.9	41415	451.6	40932.5
453.85	10600	451.85	40927.5	451.55	39950
453.8	11020	451.8	40185	451.5	40142.5
453.75	11620	451.75	38935	451.45	39935
453.7	11515	451.7	38255	451.4	39752.5
453.65	11715	451.65	36900	451.35	38915
453.6	12220	451.6	35532.5	451.3	37525
453.55	13100	451.55	33465	451.25	36157.5
453.5	13645	451.5	31430	451.2	35240
453.45	14495	451.45	29812.5	451.15	33455
453.4	15420	451.4	27995	451.1	32072.5
453.35	16120	451.35	26267.5	451.05	30312.5
453.3	17010	451.3	23670	451	28122.5
453.25	17875	451.25	21670	450.95	26142.5
453.2	18860	451.2	19955	450.9	24720
453.15	20230	451.15	18407.5	450.85	22642.5
453.1	21245	451.1	16362.5	450.8	21060
453.05	22555	451.05	14612.5	450.75	18985
453	23535	451	13307.5	450.7	17555
452.95	24925	450.95	12167.5	450.65	15997.5
452.9	26800	450.9	11250	450.6	14417.5
452.85	28515	450.85	10365	450.55	13170
452.8	29480	450.8	9332.5	450.5	12335
452.75	31640	450.75	8767.5	450.45	11400
452.7	33120	450.7	8132.5	450.4	10385
452.65	34860	450.65	7647.5	450.35	10057.5
452.6	35640	450.6	7365	450.3	9297.5
452.55	37620	450.55	6942.5	450.25	8745
452.5	38590	450.5	6590	450.2	8257.5
452.45	39860	450.45	6342.5	450.15	7910
452.4	42225	450.4	6205	450.1	7612.5
452.35	42725	450.35	6065	450.05	7242.5
452.3	44255	450.3	5795	450	6987.5
452.25	44635	450.25	5747.5	449.95	6815
452.2	45730	450.2	5687.5	449.9	6787.5
452.15	46270	450.15	5437.5	449.85	6475
452.1	47120	450.1	5420	449.8	6267.5
452.05	47505	450.05	5220	449.75	5957.5
452	47360	450	5002.5	449.7	6052.5
451.95	48365	449.95	5010	449.65	5927.5
451.9	48400	449.9	5022.5	449.6	5830
451.85	47590	449.85	4830	449.55	5777.5
451.8	47305	449.8	4895	449.5	5622.5
451.75	46285	449.75	4815	449.45	5642.5
451.7	45370	449.7	4797.5	449.4	5502.5
451.65	44040	449.65	4747.5	449.35	5500
451.6	42385	449.6	4582.5	449.3	5550
451.55	40935	449.55	4647.5	449.25	5610
451.5	39765	449.5	4612.5	449.2	5595
451.45	37350	449.45	4587.5	449.15	5485
451.4	35420	449.4	4652.5	449.1	5392.5
451.35	33165	449.35	4455	449.05	5340
451.3	30565	449.3	4457.5	449	5240
451.25	28485	449.25	4555	448.95	5125
451.2	26395	449.2	4470	448.9	5222.5
451.15	24220	449.15	4607.5	448.85	5177.5
451.1	22035	449.1	4457.5	448.8	5182.5
451.05	19895	449.05	4342.5	448.75	5240
451	18285	449	4555	448.7	5025
450.95	16665	448.95	4295	448.65	4907.5
450.9	15305	448.9	4302.5	448.6	5057.5
450.85	14225	448.85	4260	448.55	4945
450.8	12760	448.8	4285	448.5	4932.5
450.75	11330	448.75	4247.5	448.45	4977.5
450.7	10830	448.7	4157.5	448.4	4870
450.65	10040	448.65	4165	448.35	5077.5
450.6	9545	448.6	4110	448.3	4932.5
450.55	9025	448.55	4285	448.25	5072.5
450.5	8400	448.5	4120	448.2	4900
450.45	7925	448.45	3875	448.15	4767.5
450.4	8150	448.4	4170	448.1	4825
450.35	7850	448.35	4077.5	448.05	4680
450.3	7540	448.3	4265	448	4877.5
450.25	7350	448.25	4172.5	447.95	4940
450.2	7255	448.2	4070	447.9	4842.5
450.15	7075	448.15	4055	447.85	4867.5
450.1	6745	448.1	4255	447.8	4915
450.05	6795	448.05	3995	447.75	4810
450	6535	448	3967.5	447.7	4810
449.95	6340	447.95	4047.5	447.65	4730
449.9	6310	447.9	4150	447.6	4875
449.85	6330	447.85	3990	447.55	4990
449.8	6235	447.8	4142.5	447.5	4787.5
449.75	6015	447.75	4170	447.45	4940
449.7	6265	447.7	4175	447.4	4995
449.65	6260	447.65	4290	447.35	5110
449.6	6305	447.6	4175	447.3	4885
449.55	5675	447.55	4245	447.25	4885
449.5	5690	447.5	4260	447.2	5155
449.45	5665	447.45	4385	447.15	5007.5
449.4	5725	447.4	4280	447.1	5090
449.35	5855	447.35	4490	447.05	5077.5
449.3	5845	447.3	4647.5	447	5080
449.25	5570	447.25	4530	446.95	5150
449.2	5605	447.2	4672.5	446.9	5350
449.15	5520	447.15	4617.5	446.85	5370
449.1	5365	447.1	4692.5	446.8	5447.5
449.05	5520	447.05	4672.5	446.75	5615
449	5745	447	4667.5	446.7	5762.5
448.95	5430	446.95	4867.5	446.65	5800
448.9	5450	446.9	5055	446.6	5852.5
448.85	5260	446.85	5142.5	446.55	6075
448.8	5435	446.8	5147.5	446.5	6287.5
448.75	5275	446.75	5390	446.45	6632.5
448.7	5280	446.7	5595	446.4	6865
448.65	5310	446.65	5775	446.35	6907.5
448.6	5210	446.6	5952.5	446.3	7180
448.55	5200	446.55	6130	446.25	7472.5
448.5	5465	446.5	6202.5	446.2	7790
448.45	5420	446.45	6605	446.15	8337.5
448.4	5325	446.4	6867.5	446.1	8650
448.35	5005	446.35	7412.5	446.05	9060
448.3	5335	446.3	7590	446	9335
448.25	5225	446.25	7822.5	445.95	10035
448.2	5115	446.2	8297.5	445.9	10735
448.15	5450	446.15	8912.5	445.85	11265
448.1	5380	446.1	9590	445.8	11800
448.05	5295	446.05	10065	445.75	12482.5
448	5315	446	10502.5	445.7	13192.5
447.95	5220	445.95	11230	445.65	14402.5
447.9	5275	445.9	12272.5	445.6	15265
447.85	5350	445.85	13220	445.55	16270
447.8	5565	445.8	14437.5	445.5	17455
447.75	5425	445.75	15122.5	445.45	18882.5
447.7	5355	445.7	16725	445.4	19955
447.65	5660	445.65	17930	445.35	21720
447.6	5455	445.6	19222.5	445.3	22490
447.55	5600	445.55	20805	445.25	23570
447.5	5380	445.5	22210	445.2	25447.5
447.45	5420	445.45	24055	445.15	26940
447.4	5655	445.4	25540	445.1	28495
447.35	5505	445.35	27485	445.05	30190
447.3	5620	445.3	29335	445	31995
447.25	5425	445.25	31515	444.95	33585
447.2	5865	445.2	33955	444.9	35542.5
447.15	6215	445.15	35767.5	444.85	36617.5
447.1	5835	445.1	38042.5	444.8	38602.5
447.05	6100	445.05	40220	444.75	40590
447	6375	445	42575	444.7	41967.5
446.95	6090	444.95	44385	444.65	43720
446.9	6140	444.9	46352.5	444.6	45172.5
446.85	6640	444.85	48510	444.55	46427.5
446.8	6635	444.8	49800	444.5	48430
446.75	6735	444.75	51265	444.45	48872.5
446.7	6730	444.7	52842.5	444.4	50540
446.65	7135	444.65	53890	444.35	51635
446.6	7910	444.6	55272.5	444.3	52522.5
446.55	7605	444.55	56082.5	444.25	53530
446.5	7885	444.5	56070	444.2	54505
446.45	8445	444.45	56805	444.15	55365
446.4	8790	444.4	57232.5	444.1	55237.5
446.35	8995	444.35	56677.5	444.05	55665
446.3	9460	444.3	56005	444	55482.5
446.25	10015	444.25	55057.5	443.95	55060
446.2	10845	444.2	54017.5	443.9	54617.5
446.15	11615	444.15	52250	443.85	53525
446.1	12305	444.1	50717.5	443.8	52382.5
446.05	12665	444.05	48415	443.75	51297.5
446	13850	444	45747.5	443.7	49560
445.95	14805	443.95	43342.5	443.65	47730
445.9	15820	443.9	40782.5	443.6	45742.5
445.85	16850	443.85	37815	443.55	43325
445.8	18460	443.8	34697.5	443.5	40577.5
445.75	19770	443.75	31407.5	443.45	37432.5
445.7	20590	443.7	28695	443.4	35317.5
445.65	22040	443.65	26300	443.35	32527.5
445.6	23870	443.6	23475	443.3	29440
445.55	25650	443.55	20845	443.25	26922.5
445.5	26770	443.5	18790	443.2	24147.5
445.45	28855	443.45	17225	443.15	21940
445.4	31630	443.4	14930	443.1	20092.5
445.35	33535	443.35	13462.5	443.05	18142.5
445.3	35575	443.3	11972.5	443	16220
445.25	38125	443.25	10937.5	442.95	14445
445.2	40110	443.2	9735	442.9	13390
445.15	42355	443.15	9282.5	442.85	12292.5
445.1	44525	443.1	8207.5	442.8	11310
445.05	47015	443.05	7665	442.75	10095
445	48940	443	7262.5	442.7	9402.5
444.95	50790	442.95	6672.5	442.65	8670
444.9	53475	442.9	6212.5	442.6	7860
444.85	54985	442.85	5845	442.55	7482.5
444.8	56650	442.8	5640	442.5	7172.5
444.75	58490	442.75	5307.5	442.45	6772.5
444.7	59840	442.7	5232.5	442.4	6372.5
444.65	61300	442.65	4897.5	442.35	6032.5
444.6	62440	442.6	4930	442.3	5980
444.55	63320	442.55	4825	442.25	5687.5
444.5	64045	442.5	4657.5	442.2	5485
444.45	64990	442.45	4462.5	442.15	5275
444.4	64640	442.4	4437.5	442.1	5217.5
444.35	64065	442.35	4260	442.05	5162.5
444.3	63245	442.3	4280	442	4972.5
444.25	63335	442.25	4285	441.95	4870
444.2	62950	442.2	4102.5	441.9	4745
444.15	60650	442.15	4092.5	441.85	4870
444.1	59670	442.1	4127.5	441.8	4622.5
444.05	57950	442.05	3935	441.75	4597.5
444	55305	442	3950	441.7	4682.5
443.95	51920	441.95	3810	441.65	4352.5
443.9	49740	441.9	3732.5	441.6	4220
443.85	46790	441.85	3735	441.55	4385
443.8	43455	441.8	3685	441.5	4402.5
443.75	40570	441.75	3770	441.45	4262.5
443.7	37575	441.7	3717.5	441.4	4230
443.65	34205	441.65	3527.5	441.35	4235
443.6	31160	441.6	3480	441.3	4107.5
443.55	27680	441.55	3510	441.25	4192.5
443.5	25020	441.5	3652.5	441.2	4167.5
443.45	22960	441.45	3605	441.15	4092.5
443.4	20355	441.4	3590	441.1	4010
443.35	18160	441.35	3512.5	441.05	4205
443.3	16175	441.3	3470	441	3915
443.25	14580	441.25	3362.5	440.95	3945
443.2	13220	441.2	3597.5	440.9	4040
443.15	11995	441.15	3367.5	440.85	3917.5
443.1	10950	441.1	3375	440.8	4020
443.05	9955	441.05	3335	440.75	3970
443	9335	441	3480	440.7	3992.5
442.95	8715	440.95	3337.5	440.65	3967.5
442.9	7980	440.9	3440	440.6	3992.5
442.85	7495	440.85	3520	440.55	3895
442.8	7260	440.8	3457.5	440.5	3767.5
442.75	6990	440.75	3370	440.45	3780
442.7	6740	440.7	3230	440.4	4012.5
442.65	6640	440.65	3262.5	440.35	3902.5
442.6	6370	440.6	3287.5	440.3	3692.5
442.55	6075	440.55	3255	440.25	3842.5
442.5	6095	440.5	3255	440.2	3870
442.45	5585	440.45	3297.5	440.15	3747.5
442.4	5665	440.4	3295	440.1	3720
442.35	5370	440.35	3150	440.05	3750
442.3	5180	440.3	3167.5	440	3867.5
442.25	5605	440.25	3100	439.95	3772.5
442.2	5575	440.2	3150	439.9	3905
442.15	5235	440.15	3250	439.85	3825
442.1	5285	440.1	3172.5	439.8	3697.5
442.05	5085	440.05	3142.5	439.75	3650
442	4865	440	3222.5	439.7	3500
441.95	4935	439.95	3247.5	439.65	3837.5
441.9	4780	439.9	3287.5	439.6	3697.5
441.85	4615	439.85	3107.5	439.55	3722.5
441.8	4865	439.8	3102.5	439.5	3737.5
441.75	4775	439.75	3130	439.45	3642.5
441.7	4725	439.7	3155	439.4	3527.5
441.65	4640	439.65	3265	439.35	3777.5
441.6	4705	439.6	3082.5	439.3	3705
441.55	4485	439.55	3155	439.25	3580
441.5	4450	439.5	3262.5	439.2	3537.5
441.45	4630	439.45	3162.5	439.15	3607.5
441.4	4570	439.4	3257.5	439.1	3615
441.35	4495	439.35	3100	439.05	3627.5
441.3	4595	439.3	3150	439	3582.5
441.25	4425	439.25	3105	438.95	3750
441.2	4400	439.2	3182.5	438.9	3742.5
441.15	4210	439.15	3032.5	438.85	3685
441.1	4420	439.1	3085	438.8	3632.5
441.05	4500	439.05	3280	438.75	3622.5
441	4195	439	3260	438.7	3587.5
440.95	4135	438.95	3035	438.65	3650
440.9	4190	438.9	3057.5	438.6	3597.5
440.85	4445	438.85	3090	438.55	3720
440.8	4135	438.8	3015	438.5	3490
440.75	4140	438.75	3115	438.45	3625
440.7	4140	438.7	3102.5	438.4	3502.5
440.65	4145	438.65	3080	438.35	3487.5
440.6	4595	438.6	3110	438.3	3452.5
440.55	4375	438.55	3120	438.25	3662.5
440.5	4415	438.5	3110	438.2	3732.5
440.45	4300	438.45	3192.5	438.15	3740
440.4	4480	438.4	3052.5	438.1	3597.5
440.35	4135	438.35	3000	438.05	3627.5
440.3	4235	438.3	3062.5	438	3665
440.25	4175	438.25	3162.5	437.95	3740
440.2	4040	438.2	2995	437.9	3497.5
440.15	4085	438.15	3000	437.85	3560
440.1	4330	438.1	3175	437.8	3600
440.05	4065	438.05	3127.5	437.75	3635
440	3970	438	3082.5	437.7	3742.5
439.95	3755	437.95	3077.5	437.65	3560
439.9	4130	437.9	3000	437.6	3475
439.85	4235	437.85	3022.5	437.55	3557.5
439.8	4415	437.8	3065	437.5	3697.5
439.75	4265	437.75	3080	437.45	3605
439.7	4135	437.7	3060	437.4	3625
439.65	4130	437.65	3020	437.35	3665
439.6	4095	437.6	3097.5	437.3	3595
439.55	4070	437.55	2875	437.25	3702.5
439.5	4135	437.5	2930	437.2	3640
439.45	4010	437.45	3032.5	437.15	3810
439.4	4100	437.4	3135	437.1	3762.5
439.35	4025	437.35	3002.5	437.05	3587.5
439.3	4200	437.3	3097.5	437	3477.5
439.25	4030	437.25	3095	436.95	3622.5
439.2	3995	437.2	3142.5	436.9	3482.5
439.15	3980	437.15	3065	436.85	3475
439.1	4135	437.1	3077.5	436.8	3547.5
439.05	4220	437.05	3170	436.75	3702.5
439	4195	437	3015	436.7	3530
438.95	4200	436.95	3067.5	436.65	3472.5
438.9	3905	436.9	3140	436.6	3462.5
438.85	4015	436.85	3212.5	436.55	3570
438.8	4060	436.8	3187.5	436.5	3660
438.75	4080	436.75	3022.5	436.45	3617.5
438.7	3950	436.7	3217.5	436.4	3480
438.65	4100	436.65	2992.5	436.35	3607.5
438.6	3930
438.55	3765
438.5	3950
438.45	3900
438.4	3800
438.35	3670
438.3	4115
438.25	3905
438.2	3930
438.15	4000
438.1	4050
438.05	4000
438	4005
437.95	3990
437.9	3795
437.85	3870
437.8	3890
437.75	4145
437.7	4160
437.65	3995
437.6	3925
437.55	3830
437.5	3810
437.45	3945
437.4	3765
437.35	4150
437.3	3850
437.25	4055
437.2	4005
437.15	3825
437.1	3720
437.05	4005
437	4050
436.95	3940
436.9	3770
436.85	3765
436.8	4155
436.75	4040
436.7	4050
436.65	4210
436.6	4095
436.55	4100
436.5	4175
436.45	4175
436.4	4100
436.35	4185
436.3	4080
436.25	3740
436.2	3855
436.15	3925
436.1	3835
436.05	4130
436	4295
435.95	3940
435.9	3850
435.85	3920
435.8	4180
435.75	4160
435.7	4220
435.65	4140

## Sheet: b
Zr (3d) XPS of various InZrOx oxides
Binding Energy	Intensity	Binding Energy	Intensity	Binding Energy	Intensity
InZrOx(CP)		InZrOx(SG)		InZrOx(HT)
194.65	3029.17	192.65	2194.17	192.35	2319.17
194.6	2990	192.6	2145	192.3	2305.83
194.55	3040	192.55	2145	192.25	2302.5
194.5	3018.33	192.5	2120	192.2	2314.17
194.45	3026.67	192.45	2075.83	192.15	2306.67
194.4	3016.67	192.4	2151.67	192.1	2282.5
194.35	2971.67	192.35	2120	192.05	2297.5
194.3	2959.17	192.3	2118.33	192	2298.33
194.25	2920.83	192.25	2071.67	191.95	2325.83
194.2	2941.67	192.2	2090.83	191.9	2277.5
194.15	2971.67	192.15	2172.5	191.85	2313.33
194.1	2872.5	192.1	2153.33	191.8	2289.17
194.05	2932.5	192.05	2131.67	191.75	2325
194	2880.83	192	2120	191.7	2311.67
193.95	2884.17	191.95	2117.5	191.65	2304.17
193.9	2815	191.9	2135.83	191.6	2281.67
193.85	2859.17	191.85	2131.67	191.55	2231.67
193.8	2929.17	191.8	2090	191.5	2289.17
193.75	2880.83	191.75	2036.67	191.45	2175.83
193.7	2815.83	191.7	2046.67	191.4	2266.67
193.65	2800	191.65	2101.67	191.35	2310
193.6	2813.33	191.6	2088.33	191.3	2340
193.55	2795	191.55	2141.67	191.25	2306.67
193.5	2815	191.5	2127.5	191.2	2265
193.45	2850	191.45	2059.17	191.15	2251.67
193.4	2812.5	191.4	2085.83	191.1	2298.33
193.35	2733.33	191.35	2088.33	191.05	2265.83
193.3	2735	191.3	2083.33	191	2291.67
193.25	2766.67	191.25	2122.5	190.95	2249.17
193.2	2741.67	191.2	2042.5	190.9	2264.17
193.15	2692.5	191.15	2092.5	190.85	2216.67
193.1	2731.67	191.1	2070	190.8	2277.5
193.05	2718.33	191.05	2067.5	190.75	2226.67
193	2719.17	191	2052.5	190.7	2225.83
192.95	2728.33	190.95	2065.83	190.65	2243.33
192.9	2740.83	190.9	2070.83	190.6	2245
192.85	2788.33	190.85	2040.83	190.55	2190.83
192.8	2721.67	190.8	2073.33	190.5	2255
192.75	2617.5	190.75	2085.83	190.45	2280
192.7	2620	190.7	2091.67	190.4	2229.17
192.65	2643.33	190.65	1990.83	190.35	2223.33
192.6	2674.17	190.6	2009.17	190.3	2270
192.55	2672.5	190.55	2057.5	190.25	2215
192.5	2721.67	190.5	2035	190.2	2215
192.45	2691.67	190.45	2072.5	190.15	2190.83
192.4	2745	190.4	2018.33	190.1	2244.17
192.35	2661.67	190.35	2046.67	190.05	2192.5
192.3	2690	190.3	2027.5	190	2236.67
192.25	2723.33	190.25	2059.17	189.95	2154.17
192.2	2721.67	190.2	1982.5	189.9	2148.33
192.15	2677.5	190.15	2001.67	189.85	2225
192.1	2679.17	190.1	2034.17	189.8	2208.33
192.05	2676.67	190.05	2069.17	189.75	2185.83
192	2710	190	2010	189.7	2250.83
191.95	2662.5	189.95	1991.67	189.65	2260.83
191.9	2643.33	189.9	2031.67	189.6	2235
191.85	2648.33	189.85	2061.67	189.55	2150
191.8	2700.83	189.8	2105	189.5	2271.67
191.75	2719.17	189.75	2061.67	189.45	2206.67
191.7	2676.67	189.7	2025.83	189.4	2194.17
191.65	2634.17	189.65	2081.67	189.35	2176.67
191.6	2679.17	189.6	2006.67	189.3	2200.83
191.55	2725	189.55	2020.83	189.25	2177.5
191.5	2621.67	189.5	2092.5	189.2	2200.83
191.45	2584.17	189.45	2038.33	189.15	2187.5
191.4	2588.33	189.4	1942.5	189.1	2182.5
191.35	2653.33	189.35	2000	189.05	2123.33
191.3	2633.33	189.3	2096.67	189	2220
191.25	2620.83	189.25	2008.33	188.95	2208.33
191.2	2596.67	189.2	2036.67	188.9	2200.83
191.15	2557.5	189.15	2031.67	188.85	2120.83
191.1	2614.17	189.1	2029.17	188.8	2166.67
191.05	2690	189.05	2005	188.75	2145.83
191	2670	189	2026.67	188.7	2186.67
190.95	2565	188.95	2046.67	188.65	2139.17
190.9	2577.5	188.9	1989.17	188.6	2212.5
190.85	2610.83	188.85	1982.5	188.55	2134.17
190.8	2618.33	188.8	2062.5	188.5	2161.67
190.75	2620.83	188.75	2086.67	188.45	2162.5
190.7	2567.5	188.7	2002.5	188.4	2210.83
190.65	2587.5	188.65	1978.33	188.35	2214.17
190.6	2620	188.6	1950.83	188.3	2210.83
190.55	2629.17	188.55	1988.33	188.25	2165
190.5	2642.5	188.5	1993.33	188.2	2135.83
190.45	2560.83	188.45	2019.17	188.15	2203.33
190.4	2541.67	188.4	1962.5	188.1	2191.67
190.35	2506.67	188.35	2000	188.05	2227.5
190.3	2590	188.3	2040.83	188	2150.83
190.25	2589.17	188.25	1969.17	187.95	2085.83
190.2	2645.83	188.2	2003.33	187.9	2134.17
190.15	2579.17	188.15	2105.83	187.85	2141.67
190.1	2640.83	188.1	2014.17	187.8	2140.83
190.05	2513.33	188.05	1991.67	187.75	2113.33
190	2544.17	188	2000	187.7	2127.5
189.95	2613.33	187.95	1974.17	187.65	2159.17
189.9	2599.17	187.9	1948.33	187.6	2163.33
189.85	2576.67	187.85	1960.83	187.55	2069.17
189.8	2592.5	187.8	1975	187.5	2064.17
189.75	2589.17	187.75	1972.5	187.45	2099.17
189.7	2552.5	187.7	1988.33	187.4	2144.17
189.65	2540	187.65	2040	187.35	2021.67
189.6	2537.5	187.6	1974.17	187.3	2075.83
189.55	2596.67	187.55	1968.33	187.25	2129.17
189.5	2572.5	187.5	1901.67	187.2	2127.5
189.45	2541.67	187.45	1959.17	187.15	2100
189.4	2580	187.4	1960	187.1	2102.5
189.35	2578.33	187.35	1968.33	187.05	2070.83
189.3	2590.83	187.3	1937.5	187	2099.17
189.25	2508.33	187.25	1942.5	186.95	2136.67
189.2	2550.83	187.2	1973.33	186.9	2149.17
189.15	2536.67	187.15	1945	186.85	2093.33
189.1	2525.83	187.1	1985	186.8	2078.33
189.05	2591.67	187.05	1967.5	186.75	2129.17
189	2500.83	187	1934.17	186.7	2216.67
188.95	2557.5	186.95	1989.17	186.65	2156.67
188.9	2530.83	186.9	2020.83	186.6	2173.33
188.85	2551.67	186.85	1988.33	186.55	2184.17
188.8	2440	186.8	1987.5	186.5	2185.83
188.75	2496.67	186.75	1982.5	186.45	2187.5
188.7	2487.5	186.7	1960.83	186.4	2295.83
188.65	2481.67	186.65	1973.33	186.35	2255
188.6	2467.5	186.6	1955	186.3	2305.83
188.55	2552.5	186.55	1985.83	186.25	2262.5
188.5	2499.17	186.5	2027.5	186.2	2330.83
188.45	2506.67	186.45	2098.33	186.15	2375.83
188.4	2430.83	186.4	2078.33	186.1	2462.5
188.35	2460.83	186.35	2074.17	186.05	2543.33
188.3	2464.17	186.3	2067.5	186	2590
188.25	2489.17	186.25	2097.5	185.95	2600.83
188.2	2462.5	186.2	2157.5	185.9	2680
188.15	2525.83	186.15	2126.67	185.85	2767.5
188.1	2505.83	186.1	2154.17	185.8	2906.67
188.05	2458.33	186.05	2260	185.75	2970.83
188	2512.5	186	2296.67	185.7	3175
187.95	2529.17	185.95	2392.5	185.65	3218.33
187.9	2547.5	185.9	2396.67	185.6	3317.5
187.85	2468.33	185.85	2437.5	185.55	3420
187.8	2454.17	185.8	2545.83	185.5	3621.67
187.75	2453.33	185.75	2635.83	185.45	3740.83
187.7	2460	185.7	2658.33	185.4	4040.83
187.65	2442.5	185.65	2770.83	185.35	4195
187.6	2406.67	185.6	2969.17	185.3	4590
187.55	2480	185.55	2970	185.25	4608.33
187.5	2505.83	185.5	3077.5	185.2	4901.67
187.45	2515.83	185.45	3265	185.15	5112.5
187.4	2563.33	185.4	3409.17	185.1	5369.17
187.35	2546.67	185.35	3524.17	185.05	5603.33
187.3	2518.33	185.3	3754.17	185	5848.33
187.25	2510	185.25	3972.5	184.95	6005.83
187.2	2537.5	185.2	4214.17	184.9	6215.83
187.15	2457.5	185.15	4347.5	184.85	6445
187.1	2495	185.1	4547.5	184.8	6513.33
187.05	2549.17	185.05	4675	184.75	6660
187	2574.17	185	4831.67	184.7	6652.5
186.95	2580.83	184.95	5035	184.65	6820.83
186.9	2588.33	184.9	5124.17	184.6	6890
186.85	2557.5	184.85	5383.33	184.55	6843.33
186.8	2535.83	184.8	5505	184.5	6847.5
186.75	2610.83	184.75	5657.5	184.45	6765
186.7	2664.17	184.7	5850	184.4	6722.5
186.65	2697.5	184.65	5930.83	184.35	6595
186.6	2707.5	184.6	5860.83	184.3	6556.67
186.55	2711.67	184.55	5949.17	184.25	6332.5
186.5	2771.67	184.5	5929.17	184.2	5898.33
186.45	2725	184.45	5708.33	184.15	5830.83
186.4	2824.17	184.4	5728.33	184.1	5503.33
186.35	2981.67	184.35	5590	184.05	5293.33
186.3	2943.33	184.3	5581.67	184	5051.67
186.25	3040	184.25	5480.83	183.95	4831.67
186.2	3172.5	184.2	5249.17	183.9	4629.17
186.15	3203.33	184.15	5170	183.85	4468.33
186.1	3408.33	184.1	4934.17	183.8	4264.17
186.05	3434.17	184.05	4752.5	183.75	4150
186	3602.5	184	4672.5	183.7	4043.33
185.95	3737.5	183.95	4384.17	183.65	3843.33
185.9	4026.67	183.9	4201.67	183.6	3813.33
185.85	4135.83	183.85	4020	183.55	3757.5
185.8	4295.83	183.8	3856.67	183.5	3688.33
185.75	4475	183.75	3758.33	183.45	3730
185.7	4737.5	183.7	3558.33	183.4	3757.5
185.65	4980	183.65	3411.67	183.35	3795
185.6	5169.17	183.6	3320	183.3	3882.5
185.55	5395	183.55	3302.5	183.25	4008.33
185.5	5622.5	183.5	3276.67	183.2	4259.17
185.45	6065	183.45	3245.83	183.15	4365
185.4	6383.33	183.4	3275.83	183.1	4598.33
185.35	6593.33	183.35	3332.5	183.05	4863.33
185.3	6970.83	183.3	3384.17	183	5046.67
185.25	7221.67	183.25	3455	182.95	5321.67
185.2	7535.83	183.2	3545	182.9	5660.83
185.15	7682.5	183.15	3638.33	182.85	5927.5
185.1	7813.33	183.1	3808.33	182.8	6270.83
185.05	7978.33	183.05	4005	182.75	6608.33
185	8280.83	183	4230.83	182.7	6908.33
184.95	8307.5	182.95	4460.83	182.65	7284.17
184.9	8540.83	182.9	4766.67	182.6	7558.33
184.85	8490	182.85	4994.17	182.55	7959.17
184.8	8375.83	182.8	5192.5	182.5	8210
184.75	8401.67	182.75	5444.17	182.45	8450.83
184.7	8245	182.7	5675.83	182.4	8811.67
184.65	8230.83	182.65	5996.67	182.35	8834.17
184.6	7939.17	182.6	6267.5	182.3	8883.33
184.55	7731.67	182.55	6547.5	182.25	9121.67
184.5	7498.33	182.5	6634.17	182.2	9149.17
184.45	7209.17	182.45	6946.67	182.15	9137.5
184.4	6880.83	182.4	7195.83	182.1	9188.33
184.35	6599.17	182.35	7366.67	182.05	8939.17
184.3	6298.33	182.3	7539.17	182	8765
184.25	5985	182.25	7625	181.95	8510
184.2	5710.83	182.2	7698.33	181.9	8099.17
184.15	5483.33	182.15	7725	181.85	7885.83
184.1	5167.5	182.1	7586.67	181.8	7658.33
184.05	4895	182.05	7617.5	181.75	7300
184	4850	182	7425.83	181.7	6979.17
183.95	4580	181.95	7343.33	181.65	6467.5
183.9	4507.5	181.9	7162.5	181.6	6070
183.85	4322.5	181.85	6855.83	181.55	5674.17
183.8	4347.5	181.8	6699.17	181.5	5367.5
183.75	4327.5	181.75	6435	181.45	5045.83
183.7	4289.17	181.7	6076.67	181.4	4620.83
183.65	4441.67	181.65	5677.5	181.35	4284.17
183.6	4577.5	181.6	5457.5	181.3	3916.67
183.55	4559.17	181.55	5126.67	181.25	3708.33
183.5	4690	181.5	4763.33	181.2	3490.83
183.45	4925	181.45	4489.17	181.15	3186.67
183.4	5170.83	181.4	4257.5	181.1	3029.17
183.35	5456.67	181.35	3950.83	181.05	2925.83
183.3	5755	181.3	3613.33	181	2723.33
183.25	6181.67	181.25	3382.5	180.95	2585
183.2	6504.17	181.2	3190	180.9	2432.5
183.15	6920.83	181.15	2999.17	180.85	2329.17
183.1	7303.33	181.1	2823.33	180.8	2305.83
183.05	7749.17	181.05	2675	180.75	2220.83
183	8175	181	2527.5	180.7	2229.17
182.95	8554.17	180.95	2413.33	180.65	2157.5
182.9	9079.17	180.9	2272.5	180.6	2128.33
182.85	9357.5	180.85	2176.67	180.55	2070
182.8	9855	180.8	2145.83	180.5	1998.33
182.75	10125	180.75	2112.5	180.45	2048.33
182.7	10398.3	180.7	2016.67	180.4	2040.83
182.65	10740	180.65	1941.67	180.35	1987.5
182.6	10758.3	180.6	1910	180.3	1985
182.55	11006.7	180.55	1871.67	180.25	1921.67
182.5	11071.7	180.5	1878.33	180.2	1935
182.45	11197.5	180.45	1815	180.15	1971.67
182.4	11072.5	180.4	1883.33	180.1	1916.67
182.35	10975.8	180.35	1873.33	180.05	1954.17
182.3	10793.3	180.3	1785	180	1995.83
182.25	10675.8	180.25	1798.33	179.95	1903.33
182.2	10225	180.2	1854.17	179.9	1931.67
182.15	9840.83	180.15	1835.83	179.85	1885.83
182.1	9496.67	180.1	1810	179.8	1905
182.05	9095.83	180.05	1827.5	179.75	1947.5
182	8643.33	180	1807.5	179.7	1916.67
181.95	8101.67	179.95	1806.67	179.65	1960
181.9	7648.33	179.9	1801.67	179.6	1912.5
181.85	7115.83	179.85	1760	179.55	1879.17
181.8	6658.33	179.8	1803.33	179.5	1954.17
181.75	6216.67	179.75	1743.33	179.45	1938.33
181.7	5718.33	179.7	1762.5	179.4	1905.83
181.65	5287.5	179.65	1815	179.35	1929.17
181.6	4900	179.6	1720.83	179.3	1912.5
181.55	4530.83	179.55	1771.67	179.25	1887.5
181.5	4190.83	179.5	1787.5	179.2	1915
181.45	3820.83	179.45	1805.83	179.15	1941.67
181.4	3646.67	179.4	1759.17	179.1	1911.67
181.35	3455.83	179.35	1715	179.05	1895
181.3	3224.17	179.3	1775	179	1887.5
181.25	3028.33	179.25	1766.67	178.95	1915.83
181.2	2830.83	179.2	1702.5	178.9	1876.67
181.15	2794.17	179.15	1774.17	178.85	1905.83
181.1	2720.83	179.1	1784.17	178.8	1877.5
181.05	2590.83	179.05	1698.33	178.75	1859.17
181	2458.33	179	1770.83	178.7	1882.5
180.95	2386.67	178.95	1770	178.65	1875
180.9	2308.33	178.9	1765	178.6	1935
180.85	2348.33	178.85	1825.83	178.55	1899.17
180.8	2319.17	178.8	1729.17	178.5	1895
180.75	2245	178.75	1818.33	178.45	1920.83
180.7	2188.33	178.7	1794.17	178.4	1894.17
180.65	2213.33	178.65	1733.33	178.35	1905
180.6	2245	178.6	1745.83	178.3	1940.83
180.55	2195	178.55	1740	178.25	1960
180.5	2203.33	178.5	1750	178.2	1976.67
180.45	2168.33	178.45	1760	178.15	1953.33
180.4	2218.33	178.4	1746.67	178.1	1874.17
180.35	2175.83	178.35	1755	178.05	1820
180.3	2138.33	178.3	1736.67	178	1908.33
180.25	2126.67	178.25	1780.83	177.95	1914.17
180.2	2186.67	178.2	1715.83	177.9	1881.67
180.15	2141.67	178.15	1777.5	177.85	1877.5
180.1	2203.33	178.1	1739.17	177.8	1881.67
180.05	2264.17	178.05	1700.83	177.75	1895
180	2235	178	1772.5	177.7	1841.67
179.95	2210	177.95	1756.67	177.65	1955.83
179.9	2125.83	177.9	1738.33	177.6	1861.67
179.85	2109.17	177.85	1744.17	177.55	1867.5
179.8	2152.5	177.8	1802.5	177.5	1926.67
179.75	2185	177.75	1786.67	177.45	1935
179.7	2162.5	177.7	1750	177.4	1892.5
179.65	2207.5	177.65	1740.83	177.35	1960
179.6	2189.17	177.6	1721.67	177.3	1901.67
179.55	2196.67	177.55	1742.5	177.25	1903.33
179.5	2135	177.5	1728.33	177.2	1926.67
179.45	2084.17	177.45	1735.83	177.15	1860.83
179.4	2186.67	177.4	1785	177.1	1910.83
179.35	2175	177.35	1805	177.05	1884.17
179.3	2086.67	177.3	1781.67	177	1906.67
179.25	2162.5	177.25	1780	176.95	1879.17
179.2	2118.33	177.2	1762.5	176.9	1950.83
179.15	2161.67	177.15	1707.5	176.85	1895.83
179.1	2132.5	177.1	1724.17	176.8	1906.67
179.05	2113.33	177.05	1762.5	176.75	1896.67
179	2137.5	177	1744.17	176.7	1914.17
178.95	2163.33	176.95	1789.17	176.65	1904.17
178.9	2182.5	176.9	1765	176.6	1865
178.85	2178.33	176.85	1680.83	176.55	1870.83
178.8	2085.83	176.8	1730.83	176.5	1925.83
178.75	2147.5	176.75	1770.83	176.45	1917.5
178.7	2103.33	176.7	1816.67	176.4	1916.67
178.65	2095.83	176.65	1729.17	176.35	1872.5
178.6	2171.67	176.6	1757.5	176.3	1899.17
178.55	2182.5	176.55	1727.5	176.25	1848.33
178.5	2120	176.5	1747.5	176.2	1905
178.45	2197.5	176.45	1782.5	176.15	1899.17
178.4	2116.67	176.4	1736.67	176.1	1867.5
178.35	2165	176.35	1715	176.05	1873.33
178.3	2123.33	176.3	1748.33	176	1869.17
178.25	2117.5	176.25	1749.17	175.95	1850
178.2	2190	176.2	1733.33	175.9	1883.33
178.15	2186.67	176.15	1783.33	175.85	1912.5
178.1	2227.5	176.1	1771.67	175.8	1876.67
178.05	2144.17	176.05	1717.5	175.75	1805.83
178	2095	176	1736.67	175.7	1877.5
177.95	2094.17	175.95	1743.33	175.65	1926.67
177.9	2150.83	175.9	1770.83	175.6	1850.83
177.85	2158.33	175.85	1720	175.55	1857.5
177.8	2125.83	175.8	1766.67	175.5	1960.83
177.75	2250.83	175.75	1720.83	175.45	1880.83
177.7	2170	175.7	1782.5	175.4	1878.33
177.65	2123.33	175.65	1764.17	175.35	1844.17
177.6	2201.67	175.6	1735.83	175.3	1929.17
177.55	2168.33	175.55	1711.67	175.25	1829.17
177.5	2108.33	175.5	1750	175.2	1859.17
177.45	2070	175.45	1737.5	175.15	1860
177.4	2096.67	175.4	1743.33	175.1	1771.67
177.35	2123.33	175.35	1755.83	175.05	1897.5
177.3	2117.5	175.3	1735	175	1885.83
177.25	2102.5	175.25	1737.5	174.95	1935.83
177.2	2095.83	175.2	1752.5	174.9	1848.33
177.15	2161.67	175.15	1786.67	174.85	1912.5
177.1	2130	175.1	1755	174.8	1875
177.05	2125.83	175.05	1753.33	174.75	1841.67
177	2158.33	175	1736.67	174.7	1896.67
176.95	2105.83	174.95	1780	174.65	1917.5
176.9	2139.17	174.9	1680	174.6	1905
176.85	2188.33	174.85	1723.33	174.55	1805.83
176.8	2148.33	174.8	1671.67	174.5	1885
176.75	2130.83	174.75	1694.17	174.45	1906.67
176.7	2085	174.7	1744.17	174.4	1859.17
176.65	2104.17	174.65	1757.5	174.35	1900
176.6	2107.5
176.55	2089.17
176.5	2071.67
176.45	2090.83
176.4	2025
176.35	2070
176.3	2112.5
176.25	2098.33
176.2	2103.33
176.15	2061.67
176.1	2194.17
176.05	2120
176	2104.17
175.95	2130.83
175.9	2125.83
175.85	2129.17
175.8	2128.33
175.75	2127.5
175.7	2165
175.65	2075
