# Supplementary material for: Selective conversion of CO2 to isobutane-enriched C4 alkanes over InZrOx-Beta composite catalyst
Source: Nat Commun. 2023 May 6;14:2627. doi: 10.1038/s41467-023-38336-5 (PMC10164185; doi:10.1038/s41467-023-38336-5)
Supplement: Supplementary file 3 — Source Data [file 41467_2023_38336_MOESM3_ESM.zip › Source_Data_for_Figures_in_Supplementary_Information/Source_Data_Supplementary_Figure_06.xlsx]

## Sheet: Sheet1
x-ray photoelectron spectra
InZrOx(CP)							InZrOx(SG)							InZrOx(HT)
538	11337	11337	11337	11337	11337	11337	538	12866	12866	12866	12866	12866	12866	538	18881	18881	18881	18881	18881	18881
537.95	11343	11337	11337	11337	11337	11337	537.95	12879	12866	12866	12866	12866	12866	537.95	18886	18881	18881	18881	18881	18881
537.9	11287	11337	11337	11337	11337	11337	537.9	12964	12866	12866	12866	12866	12866	537.9	19032	18881	18881	18881	18881	18881
537.85	11338	11337.1	11337.1	11337.1	11337.1	11337.1	537.85	12995	12865.9	12865.9	12865.9	12865.9	12865.9	537.85	18754	18880.6	18880.6	18880.6	18880.6	18880.6
537.8	11284	11337	11337	11337	11337	11337	537.8	12702	12865.8	12865.8	12865.8	12865.8	12865.8	537.8	18666	18880.9	18880.9	18880.9	18880.9	18880.9
537.75	11076	11337.1	11337.1	11337.1	11337.1	11337.1	537.75	12858	12865.9	12865.9	12865.9	12865.9	12865.9	537.75	18772	18881.5	18881.5	18881.5	18881.5	18881.5
537.7	11107	11337.5	11337.5	11337.5	11337.5	11337.5	537.7	13067	12865.9	12865.9	12865.9	12865.9	12865.9	537.7	18758	18881.8	18881.8	18881.8	18881.8	18881.8
537.65	11204	11337.7	11337.7	11337.7	11337.7	11337.7	537.65	12849	12865.8	12865.8	12865.8	12865.8	12865.8	537.65	18901	18882.1	18882.1	18882.1	18882.1	18882.1
537.6	11212	11337.9	11337.9	11337.9	11337.9	11337.9	537.6	12789	12865.8	12865.8	12865.8	12865.8	12865.8	537.6	18960	18882.1	18882.1	18882.1	18882.1	18882.1
537.55	11368	11338.1	11338.1	11338.1	11338.1	11338.1	537.55	12809	12865.8	12865.8	12865.8	12865.8	12865.8	537.55	18978	18881.9	18881.9	18881.9	18881.9	18881.9
537.5	11343	11338	11338	11338	11338	11338	537.5	12791	12865.9	12865.9	12865.9	12865.9	12865.9	537.5	18855	18881.6	18881.6	18881.6	18881.6	18881.6
537.45	11177	11338	11338	11338	11338	11338	537.45	12676	12866	12866	12866	12866	12866	537.45	18818	18881.7	18881.7	18881.7	18881.7	18881.7
537.4	11309	11338.2	11338.2	11338.2	11338.2	11338.2	537.4	13078	12866.1	12866.1	12866.1	12866.1	12866.1	537.4	18744	18881.9	18881.9	18881.9	18881.9	18881.9
537.35	11204	11338.3	11338.3	11338.3	11338.3	11338.3	537.35	12752	12865.9	12865.9	12865.9	12865.9	12865.9	537.35	18737	18882.2	18882.2	18882.2	18882.2	18882.2
537.3	11235	11338.4	11338.4	11338.4	11338.4	11338.4	537.3	12641	12866	12866	12866	12866	12866	537.3	18627	18882.6	18882.6	18882.6	18882.6	18882.6
537.25	11292	11338.6	11338.6	11338.6	11338.6	11338.6	537.25	12720	12866.2	12866.2	12866.2	12866.2	12866.2	537.25	18803	18883.3	18883.3	18883.3	18883.3	18883.3
537.2	11078	11338.6	11338.6	11338.6	11338.6	11338.6	537.2	12581	12866.4	12866.4	12866.4	12866.4	12866.4	537.2	18776	18883.5	18883.5	18883.5	18883.5	18883.5
537.15	11186	11339	11339	11339	11339	11339	537.15	12779	12866.6	12866.6	12866.6	12866.6	12866.6	537.15	18796	18883.8	18883.8	18883.8	18883.8	18883.8
537.1	11125	11339.1	11339.1	11339.1	11339.1	11339.1	537.1	12908	12866.7	12866.7	12866.7	12866.7	12866.7	537.1	18928	18884.1	18884.1	18884.1	18884.1	18884.1
537.05	11060	11339.4	11339.4	11339.4	11339.4	11339.4	537.05	12930	12866.7	12866.7	12866.7	12866.7	12866.7	537.05	18802	18883.9	18883.9	18883.9	18883.9	18883.9
537	11270	11339.8	11339.8	11339.8	11339.8	11339.8	537	12739	12866.6	12866.6	12866.6	12866.6	12866.6	537	18726	18884.2	18884.2	18884.2	18884.2	18884.2
536.95	11243	11339.9	11339.9	11339.9	11339.9	11339.9	536.95	12653	12866.7	12866.7	12866.7	12866.7	12866.7	536.95	18789	18884.6	18884.6	18884.6	18884.6	18884.6
536.9	11031	11340	11340	11340	11340	11340	536.9	12680	12866.9	12866.9	12866.9	12866.9	12866.9	536.9	18706	18884.8	18884.8	18884.8	18884.8	18884.8
536.85	11084	11340.4	11340.4	11340.4	11340.4	11340.4	536.85	12589	12867.1	12867.1	12867.1	12867.1	12867.1	536.85	18896	18885.3	18885.3	18885.3	18885.3	18885.3
536.8	11155	11340.7	11340.7	11340.7	11340.7	11340.7	536.8	12534	12867.4	12867.4	12867.4	12867.4	12867.4	536.8	18891	18885.3	18885.3	18885.3	18885.3	18885.3
536.75	11243	11340.9	11340.9	11340.9	11340.9	11340.9	536.75	12692	12867.7	12867.7	12867.7	12867.7	12867.7	536.75	18889	18885.3	18885.3	18885.3	18885.3	18885.3
536.7	11059	11341	11341	11341	11341	11341	536.7	12655	12867.8	12867.8	12867.8	12867.8	12867.8	536.7	19059	18885.3	18885.3	18885.3	18885.3	18885.3
536.65	11135	11341.4	11341.4	11341.4	11341.4	11341.4	536.65	12666	12868	12868	12868	12868	12868	536.65	19189	18884.8	18884.8	18884.8	18884.8	18884.8
536.6	11158	11341.7	11341.6	11341.6	11341.6	11341.7	536.6	12600	12868.2	12868.2	12868.2	12868.2	12868.2	536.6	19015	18884	18884	18884	18884	18884
536.55	11005	11341.9	11341.9	11341.9	11341.9	11341.9	536.55	12726	12868.4	12868.4	12868.4	12868.4	12868.4	536.55	19123	18883.6	18883.6	18883.6	18883.6	18883.6
536.5	11098	11342.3	11342.3	11342.3	11342.3	11342.3	536.5	12708	12868.6	12868.6	12868.6	12868.6	12868.6	536.5	19172	18883	18883	18883	18883	18883
536.45	11116	11342.7	11342.6	11342.6	11342.6	11342.7	536.45	12727	12868.7	12868.7	12868.7	12868.7	12868.7	536.45	19262	18882.2	18882.2	18882.2	18882.2	18882.2
536.4	11138	11343	11342.9	11342.9	11342.9	11343	536.4	12723	12868.9	12868.9	12868.9	12868.9	12868.9	536.4	19208	18881.2	18881.2	18881.2	18881.2	18881.2
536.35	11219	11343.2	11343.1	11343.1	11343.1	11343.2	536.35	12524	12869	12869	12869	12869	12869	536.35	19161	18880.3	18880.3	18880.3	18880.3	18880.3
536.3	11072	11343.5	11343.3	11343.3	11343.3	11343.5	536.3	12574	12869.3	12869.3	12869.3	12869.3	12869.3	536.3	19072	18879.5	18879.5	18879.5	18879.5	18879.5
536.25	11129	11343.8	11343.6	11343.6	11343.6	11343.8	536.25	12492	12869.6	12869.6	12869.6	12869.6	12869.6	536.25	19142	18879	18879	18879	18879	18879
536.2	11161	11344.2	11343.9	11343.9	11343.9	11344.2	536.2	12430	12869.9	12869.9	12869.9	12869.9	12869.9	536.2	19263	18878.3	18878.3	18878.3	18878.3	18878.3
536.15	11062	11344.5	11344.1	11344.1	11344.1	11344.5	536.15	12475	12870.3	12870.3	12870.3	12870.3	12870.3	536.15	19095	18877.2	18877.2	18877.2	18877.2	18877.2
536.1	11088	11345	11344.5	11344.5	11344.5	11345	536.1	12570	12870.7	12870.7	12870.7	12870.7	12870.7	536.1	19176	18876.7	18876.7	18876.7	18876.7	18876.7
536.05	11229	11345.5	11344.8	11344.8	11344.8	11345.5	536.05	12643	12870.9	12870.9	12870.9	12870.9	12870.9	536.05	19050	18875.8	18875.8	18875.8	18875.8	18875.8
536	11179	11345.9	11345	11345	11345	11345.9	536	12407	12871.1	12871.1	12871.1	12871.1	12871.1	536	19130	18875.4	18875.4	18875.4	18875.4	18875.4
535.95	11042	11346.4	11345.2	11345.2	11345.2	11346.4	535.95	12516	12871.6	12871.6	12871.6	12871.6	12871.6	535.95	19268	18874.7	18874.7	18874.7	18874.7	18874.7
535.9	11024	11347.1	11345.6	11345.6	11345.6	11347.1	535.9	12424	12871.9	12871.9	12871.9	12871.9	12871.9	535.9	19006	18873.6	18873.6	18873.6	18873.6	18873.6
535.85	10981	11348.1	11346	11346	11346	11348.1	535.85	12562	12872.3	12872.3	12872.3	12872.3	12872.3	535.85	19034	18873.3	18873.3	18873.3	18873.3	18873.3
535.8	11057	11349.2	11346.4	11346.4	11346.4	11349.2	535.8	12847	12872.6	12872.6	12872.6	12872.6	12872.6	535.8	18996	18872.8	18872.8	18872.8	18872.8	18872.8
535.75	11023	11350.4	11346.8	11346.8	11346.8	11350.4	535.75	12397	12872.6	12872.6	12872.6	12872.6	12872.6	535.75	19101	18872.5	18872.5	18872.5	18872.5	18872.5
535.7	11097	11351.9	11347.2	11347.2	11347.2	11351.9	535.7	12348	12873.1	12873	12873	12873.1	12873	535.7	19036	18871.9	18871.9	18871.9	18871.9	18871.9
535.65	11203	11353.6	11347.5	11347.5	11347.5	11353.6	535.65	12350	12873.5	12873.5	12873.5	12873.5	12873.5	535.65	19006	18871.4	18871.4	18871.4	18871.4	18871.4
535.6	11055	11355.6	11347.7	11347.7	11347.7	11355.5	535.6	12559	12874	12874	12874	12874	12874	535.6	19115	18871.1	18871.1	18871.1	18871.1	18871.1
535.55	11087	11358.1	11348.1	11348.1	11348.1	11358.1	535.55	12567	12874.4	12874.3	12874.3	12874.3	12874.3	535.55	18825	18870.4	18870.4	18870.4	18870.4	18870.4
535.5	11076	11361.2	11348.4	11348.4	11348.4	11361.2	535.5	12519	12874.7	12874.6	12874.6	12874.6	12874.6	535.5	18669	18870.5	18870.5	18870.5	18870.5	18870.5
535.45	11441	11365	11348.7	11348.7	11348.8	11365	535.45	12489	12875	12874.9	12874.9	12875	12874.9	535.45	18778	18871.1	18871.1	18871.1	18871.1	18871.1
535.4	11244	11369.2	11348.6	11348.6	11348.7	11369.1	535.4	12546	12875.4	12875.2	12875.2	12875.3	12875.3	535.4	18816	18871.3	18871.3	18871.3	18871.3	18871.3
535.35	11116	11374.5	11348.8	11348.8	11348.8	11374.5	535.35	12506	12875.8	12875.5	12875.5	12875.7	12875.6	535.35	18858	18871.5	18871.5	18871.5	18871.5	18871.5
535.3	11326	11381.2	11349	11349	11349.2	11381.1	535.3	12560	12876.2	12875.9	12875.9	12876.1	12876	535.3	18663	18871.5	18871.5	18871.5	18871.5	18871.5
535.25	11277	11389	11349.1	11349.1	11349.2	11388.9	535.25	12425	12876.6	12876.1	12876.1	12876.4	12876.4	535.25	18724	18872.1	18872.1	18872.1	18872.1	18872.1
535.2	11314	11398.5	11349.2	11349.2	11349.4	11398.2	535.2	12529	12877.2	12876.6	12876.6	12876.9	12876.9	535.2	18442	18872.5	18872.5	18872.5	18872.5	18872.5
535.15	11518	11409.7	11349.2	11349.2	11349.5	11409.4	535.15	12707	12877.8	12876.9	12876.9	12877.3	12877.4	535.15	18384	18873.7	18873.7	18873.7	18873.7	18873.7
535.1	11610	11422.9	11349	11349	11349.4	11422.5	535.1	12615	12878.3	12877	12877	12877.6	12877.7	535.1	18438	18875	18875	18875	18875	18875
535.05	11424	11438.4	11348.7	11348.7	11349.2	11437.9	535.05	12493	12878.9	12877.3	12877.3	12878	12878.2	535.05	18334	18876.2	18876.2	18876.2	18876.2	18876.2
535	11640	11457	11348.6	11348.6	11349.3	11456.2	535	12556	12879.9	12877.6	12877.6	12878.5	12879	535	18138	18877.6	18877.6	18877.6	18877.6	18877.6
534.95	11516	11478.5	11348.2	11348.2	11349.2	11477.5	534.95	12587	12880.9	12877.9	12877.9	12879.1	12879.8	534.95	17880	18879.6	18879.6	18879.6	18879.6	18879.6
534.9	11547	11503.7	11348	11348	11349.3	11502.3	534.9	12578	12882.2	12878.2	12878.2	12879.7	12880.7	534.9	18052	18882.3	18882.3	18882.3	18882.3	18882.3
534.85	11616	11532.8	11347.7	11347.7	11349.5	11531.1	534.85	12595	12883.8	12878.5	12878.5	12880.4	12881.9	534.85	18041	18884.6	18884.6	18884.6	18884.6	18884.6
534.8	11758	11566.2	11347.4	11347.4	11349.7	11563.9	534.8	12578	12885.8	12878.7	12878.7	12881.2	12883.3	534.8	17826	18886.9	18886.9	18886.9	18886.9	18886.9
534.75	11801	11604.2	11346.9	11346.9	11349.9	11601.2	534.75	12577	12888.2	12879	12879	12882.1	12885.1	534.75	18025	18889.8	18889.8	18889.8	18889.8	18889.8
534.7	11727	11647.3	11346.3	11346.3	11350.2	11643.4	534.7	12535	12891.3	12879.3	12879.3	12883.2	12887.4	534.7	17955	18892.1	18892.1	18892.1	18892.1	18892.1
534.65	11684	11696.1	11345.8	11345.8	11351	11691	534.65	12664	12895.2	12879.6	12879.6	12884.5	12890.3	534.65	17878	18894.6	18894.6	18894.6	18894.6	18894.6
534.6	11964	11750.9	11345.4	11345.4	11352	11744.3	534.6	12615	12900	12879.8	12879.8	12886	12893.8	534.6	17688	18897.4	18897.4	18897.4	18897.4	18897.4
534.55	11765	11811.6	11344.6	11344.6	11353.2	11803	534.55	12709	12906	12880	12880	12887.8	12898.2	534.55	17658	18900.7	18900.7	18900.7	18900.7	18900.7
534.5	12001	11879	11344.1	11344.1	11355	11868	534.5	12838	12913.4	12880.2	12880.2	12889.8	12903.7	534.5	17602	18904	18904	18904	18904	18904
534.45	12072	11952.8	11343.3	11343.3	11357.2	11938.9	534.45	12684	12922.3	12880.2	12880.2	12892.2	12910.3	534.45	17743	18907.6	18907.5	18907.5	18907.5	18907.6
534.4	12145	12033.5	11342.4	11342.4	11360.1	12015.7	534.4	12769	12933.5	12880.4	12880.4	12895.2	12918.6	534.4	17640	18910.7	18910.7	18910.7	18910.7	18910.7
534.35	12112	12121.1	11341.4	11341.4	11363.8	12098.6	534.35	12935	12947	12880.5	12880.5	12898.8	12928.7	534.35	17561	18914.2	18914.1	18914.1	18914.1	18914.2
534.3	12260	12215.5	11340.4	11340.4	11368.6	12187.2	534.3	12941	12963.3	12880.4	12880.4	12902.9	12940.8	534.3	17627	18917.9	18917.8	18917.8	18917.8	18917.9
534.25	12277	12316.6	11339.2	11339.2	11374.7	12281.1	534.25	12910	12983	12880.4	12880.4	12907.9	12955.5	534.25	17683	18921.5	18921.3	18921.3	18921.3	18921.5
534.2	12488	12424.2	11338	11338	11382.3	12380	534.2	12931	13006.5	12880.4	12880.4	12913.9	12973	534.2	17818	18925	18924.7	18924.7	18924.7	18925
534.15	12710	12537.8	11336.6	11336.6	11391.6	12482.9	534.15	13070	13034.5	12880.3	12880.3	12921.1	12993.7	534.15	17806	18928.2	18927.7	18927.7	18927.7	18928.2
534.1	12578	12657.2	11334.9	11334.9	11402.9	12589.2	534.1	13110	13067.5	12880.1	12880.1	12929.6	13018	534.1	17619	18931.6	18930.7	18930.7	18930.7	18931.6
534.05	12628	12782.1	11333.3	11333.3	11417.1	12698.3	534.05	12924	13106	12879.9	12879.9	12939.7	13046.3	534.05	17467	18935.7	18934.2	18934.2	18934.3	18935.7
534	12682	12911.7	11331.7	11331.7	11434.4	12809	534	13045	13151	12879.9	12879.9	12951.8	13079.2	534	17689	18940.5	18938.2	18938.2	18938.2	18940.5
533.95	12902	13045.6	11330	11330	11455.4	12920.2	533.95	13183	13202.8	12879.7	12879.7	12965.9	13116.7	533.95	17723	18945.2	18941.6	18941.6	18941.7	18945.2
533.9	13251	13182.8	11328	11328	11480.3	13030.4	533.9	13355	13262	12879.5	12879.5	12982.4	13159.1	533.9	17744	18950.6	18944.9	18944.9	18945	18950.5
533.85	13220	13322.7	11325.6	11325.6	11509.9	13138.4	533.85	13459	13329.3	12879	12879	13001.6	13206.7	533.85	17848	18956.9	18948.2	18948.2	18948.3	18956.8
533.8	13222	13464.8	11323.2	11323.2	11545.1	13242.8	533.8	13297	13405	12878.5	12878.5	13023.9	13259.6	533.8	17882	18964.4	18951.1	18951.1	18951.3	18964.2
533.75	13341	13608.6	11320.8	11320.8	11586.9	13342.5	533.75	13509	13490	12878.1	12878.1	13050	13318.1	533.75	17844	18973.9	18954	18954	18954.3	18973.6
533.7	13742	13753.4	11318.3	11318.3	11635.8	13436	533.7	13701	13584.2	12877.5	12877.5	13080	13381.7	533.7	17884	18986.3	18957	18957	18957.5	18985.9
533.65	13765	13898.5	11315.2	11315.3	11692.4	13521.3	533.65	13750	13688.1	12876.8	12876.8	13114.5	13450.4	533.65	18066	19002.5	18960	18960	18960.6	19001.8
533.6	13865	14044.2	11312.2	11312.2	11758.4	13598	533.6	13872	13801.9	12876	12876	13154.1	13523.8	533.6	18442	19023.4	18962.4	18962.4	18963.4	19022.3
533.55	13982	14189.8	11309	11309	11834.3	13664.4	533.55	13946	13925.5	12875.1	12875.1	13199.3	13601.2	533.55	18394	19049.9	18963.8	18963.8	18965.4	19048.3
533.5	14191	14335.4	11305.6	11305.6	11921.4	13719.5	533.5	14058	14058.8	12874.1	12874.2	13250.8	13682.1	533.5	18725	19085.2	18965.3	18965.3	18967.8	19082.7
533.45	14416	14481.1	11302	11302	12020.5	13762.5	533.45	14148	14201.6	12873	12873.1	13309.1	13765.5	533.45	18571	19130.4	18966	18966	18969.7	19126.7
533.4	14665	14627.1	11298	11298.2	12132.7	13792.3	533.4	14376	14353.5	12871.9	12872	13374.9	13850.4	533.4	18729	19189.5	18967	18967	18972.6	19183.9
533.35	14644	14774.2	11293.8	11294	12259.2	13808.6	533.35	14435	14514.2	12870.5	12870.6	13448.9	13935.7	533.35	18865	19264.3	18967.7	18967.7	18975.9	19256.1
533.3	14969	14922.9	11289.6	11289.9	12401	13811.3	533.3	14597	14682.6	12869.1	12869.3	13531.7	14019.9	533.3	19291	19357.9	18968	18968	18979.9	19345.9
533.25	15149	15073.9	11285	11285.3	12558.7	13799.8	533.25	14804	14858.4	12867.5	12867.8	13623.9	14101.7	533.25	19563	19472.5	18967.1	18967.1	18984.4	19455.2
533.2	15348	15228.2	11280.1	11280.6	12733.4	13774.4	533.2	15270	15040.6	12865.8	12866.1	13726.3	14179.7	533.2	19752	19611.4	18965.5	18965.5	18990.2	19586.7
533.15	15473	15386.9	11275	11275.7	12925.6	13735.5	533.15	15154	15228.2	12863.6	12864.1	13839.1	14252.2	533.15	20046	19777.5	18963.3	18963.4	18998.4	19742.4
533.1	15619	15551.4	11269.7	11270.8	13136.4	13683.7	533.1	15338	15421.2	12861.5	12862.2	13963.7	14318.3	533.1	20182	19972.8	18960.4	18960.5	19009.6	19923.6
533.05	15859	15722.3	11264.3	11265.7	13365.5	13619.7	533.05	15565	15618	12859.2	12860.3	14100	14376.2	533.05	20435	20198.6	18957.1	18957.2	19025.3	20130.3
533	15924	15900.9	11258.5	11260.5	13613.1	13544.3	533	15869	15818.3	12856.8	12858.2	14248.7	14424.9	533	20789	20455.2	18953.1	18953.2	19046.9	20361.4
532.95	16260	16088.4	11252.6	11255.5	13879.3	13458.8	532.95	15910	16021.2	12854	12856.1	14410.1	14463.1	532.95	20899	20741.8	18948.1	18948.2	19075.8	20614.1
532.9	16527	16285.1	11246.3	11250.2	14163.5	13364.1	532.9	16108	16226.5	12851.3	12854.1	14584.7	14490.2	532.9	21293	21057.2	18942.8	18943	19114.9	20885
532.85	16643	16492.3	11239.7	11245.1	14465.2	13261.4	532.85	16414	16434	12848.3	12852.2	14772.9	14505.5	532.85	21430	21398.1	18936.5	18936.7	19166.1	21168.2
532.8	17049	16709.9	11232.9	11240.3	14783	13152.5	532.8	16487	16642.8	12845	12850.4	14974.1	14508.4	532.8	21708	21760.3	18929.7	18930.1	19233	21456.6
532.75	17132	16938.1	11225.6	11235.6	15115.3	13038.4	532.75	17056	16853.4	12841.7	12849.1	15188.8	14499	532.75	22104	22139	18922.2	18922.8	19318.8	21741.7
532.7	17449	17177	11218.2	11231.7	15461	12920.7	532.7	16960	17065.3	12837.9	12847.9	15416.3	14476.9	532.7	22381	22528.5	18913.6	18914.5	19427.2	22014
532.65	17560	17426	11210.3	11228.5	15817.5	12800.7	532.65	17251	17279.3	12834.2	12847.6	15656.7	14443.3	532.65	22743	22923.8	18904.2	18905.5	19562.6	22264.1
532.6	17705	17684.7	11202.4	11226.5	16183.2	12679.7	532.6	17505	17495.8	12830.1	12848.2	15909.6	14398.3	532.6	23191	23320.2	18893.8	18895.7	19729.8	22482.3
532.55	18095	17951.4	11194.2	11226.2	16554.3	12559.2	532.55	17468	17714.7	12825.9	12850.1	16173.5	14342.9	532.55	23490	23712.2	18882.2	18884.9	19932.7	22658.9
532.5	18333	18224.5	11185.5	11227.7	16928	12439.8	532.5	17962	17937	12821.7	12853.7	16448.2	14278.4	532.5	24142	24098	18869.7	18873.7	20176.8	22786.9
532.45	18655	18502.6	11176.5	11231.8	17301	12322.9	532.45	18207	18162.8	12817	12859.2	16731.9	14205.7	532.45	24496	24475.3	18855.4	18861.1	20465.6	22859.4
532.4	18941	18783.6	11167.1	11239	17669.7	12209.1	532.4	18543	18393	12812.1	12867.5	17023.6	14126.1	532.4	24871	24845.4	18840.1	18848.2	20804	22873.5
532.35	19153	19065.7	11157.4	11250.3	18030.9	12099.2	532.35	18775	18628.3	12806.9	12879	17322	14041.1	532.35	24944	25211.1	18823.8	18835.2	21195.8	22827.7
532.3	19143	19346	11147.3	11266.6	18379.8	11994.1	532.3	19190	18868.9	12801.5	12894.8	17624.8	13952.2	532.3	25323	25576.1	18807.2	18823.2	21643	22724.3
532.25	19619	19622.9	11137.2	11289.5	18713.4	11894.5	532.25	19219	19115.5	12795.6	12915.8	17930.3	13860.8	532.25	25737	25945.1	18789.5	18811.8	22146.3	22566.1
532.2	19779	19893.5	11126.6	11319.6	19027.1	11800	532.2	19506	19369	12789.8	12943.4	18236.8	13768.4	532.2	26284	26323.6	18770.7	18801.3	22704.7	22359
532.15	19671	20156.3	11115.7	11358.8	19317.5	11711.4	532.15	19841	19629.6	12783.7	12978.9	18541.8	13676.2	532.15	26764	26716.8	18750.4	18792.3	23315.1	22110.2
532.1	20058	20410.1	11105	11409.4	19581.7	11628.9	532.1	20043	19898.2	12777.3	13024	18843.5	13585.2	532.1	27523	27130.5	18728.7	18785.6	23973.5	21828.8
532.05	20177	20652	11093.7	11472.4	19814.9	11552.1	532.05	20166	20174.7	12770.7	13080.5	19138.8	13496.8	532.05	27931	27566.2	18704.8	18781.6	24670.4	21524
532	20501	20881.8	11082.3	11550.4	20014.8	11481.2	532	20314	20460.1	12763.9	13150.6	19425.6	13411.7	532	28335	28026.9	18679.9	18782.5	25397.8	21206.4
531.95	20795	21098.4	11070.4	11645.4	20178.3	11415.6	531.95	20667	20755	12757.1	13236.8	19701.6	13330.7	531.95	28786	28511.5	18653.7	18790	26143.8	20885.1
531.9	20990	21302.1	11058.2	11759.9	20303.2	11355.3	531.9	20921	21059.8	12749.9	13341.4	19964	13254.1	531.9	29547	29016.2	18626.2	18805.8	26894.5	20568.4
531.85	21220	21493.5	11045.7	11897	20388	11300	531.85	21521	21375.8	12742.4	13467.5	20210.8	13182.4	531.85	29578	29534.8	18596.7	18831.5	27634.3	20262.3
531.8	21636	21673.3	11032.9	12058.7	20431	11249.4	531.8	21708	21703.1	12734.5	13617.8	20438.7	13115.5	531.8	30096	30059.1	18566.9	18871.7	28346.4	19974.9
531.75	21689	21843	11019.6	12248	20431.3	11202.9	531.75	22021	22043.3	12726.3	13795.8	20646.1	13054	531.75	30555	30578.4	18535.7	18928.3	29012.9	19708.6
531.7	21927	22005.4	11006.2	12467.9	20389.4	11160.6	531.7	22323	22397.7	12717.8	14004.9	20830.9	12997.5	531.7	30963	31081.3	18503.1	19005	29616.5	19466.1
531.65	22274	22162.8	10992.5	12720.7	20305.2	11121.8	531.65	22833	22767.7	12709.1	14248.6	20991.2	12946.1	531.65	31256	31556.4	18469.4	19106.1	30140.7	19248.5
531.6	22458	22318.2	10978.3	13009.2	20179.5	11086	531.6	23227	23155.2	12699.9	14530.7	21125.2	12899.2	531.6	31926	31993.8	18434.8	19236.7	30570.8	19055.8
531.55	22518	22474.5	10963.9	13334.9	20014.3	11053.1	531.55	23461	23561	12690.3	14853.8	21231.2	12856.7	531.55	32236	32381.8	18398.2	19400.4	30891.7	18886.2
531.5	22980	22635.6	10949.3	13700	19811.5	11022.9	531.5	23855	23987.3	12680.5	15221.6	21308.3	12818.4	531.5	32436	32715.5	18360.7	19603.8	31094.6	18738.6
531.45	23317	22804.1	10934.2	14105	19573.1	10994.5	531.45	24410	24435.7	12670.4	15637	21355.6	12783.8	531.45	32630	32991.2	18322.6	19852.7	31172.7	18610.9
531.4	23584	22983.3	10918.6	14550.7	19302.1	10967.8	531.4	24736	24907.3	12659.7	16102.1	21372.3	12752.3	531.4	32729	33208.8	18283.8	20153.2	31122.6	18500.7
531.35	23592	23176	10902.7	15037.5	19001.5	10942.5	531.35	25355	25404.3	12648.7	16619.7	21358.3	12723.8	531.35	32982	33372.4	18244.7	20511.8	30944.7	18405.4
531.3	23800	23384.3	10886.8	15563.3	18675.7	10918.9	531.3	25891	25925.9	12637.1	17189.4	21313.3	12697.5	531.3	33570	33488.4	18204.8	20933	30642.9	18322.1
531.25	23962	23609.4	10870.5	16126.4	18327.8	10896.3	531.25	26367	26473	12625.1	17812	21237.8	12673.3	531.25	33386	33566.7	18163.2	21421.5	30224	18247.6
531.2	24124	23852	10854.1	16723.7	17961.9	10874.6	531.2	26827	27045.1	12612.6	18486.9	21132.5	12650.8	531.2	33670	33622.9	18121.9	21984.1	29700.8	18181.8
531.15	24747	24111.6	10837.4	17351	17581.8	10853.7	531.15	27654	27641.2	12599.6	19212.3	20998.4	12629.8	531.15	33629	33671.2	18079.8	22623.3	29085.8	18121.7
531.1	24660	24386.3	10819.9	18003.2	17190.2	10832.8	531.1	28324	28259.3	12586	19985.5	20836.2	12609.5	531.1	34071	33729.1	18037.7	23343.4	28394.5	18066.5
531.05	24831	24673.8	10802.5	18673.4	16792.9	10812.6	531.05	28721	28895.1	12571.6	20800.5	20647.9	12589.9	531.05	34046	33811.8	17994.3	24142.2	27644.2	18013.8
531	25244	24970.3	10784.9	19354.6	16392.8	10792.7	531	29557	29545.2	12557	21652.8	20435.3	12571	531	34361	33936.4	17950.8	25021.2	26852.9	17963.9
530.95	25407	25270.7	10766.7	20038.3	15993	10772.8	530.95	30434	30203.9	12541.5	22534.6	20200	12552.2	530.95	34701	34115.7	17906.3	25976.3	26037.1	17915
530.9	25301	25569.4	10748.3	20715.9	15597.1	10753	530.9	31208	30864.8	12525.2	23437.8	19944.1	12533.4	530.9	34811	34360.6	17860.8	27002.4	25213.4	17866.5
530.85	25668	25860.4	10730	21378.9	15207.9	10733.6	530.85	31796	31521.2	12508.2	24353.8	19669.5	12514.4	530.85	35161	34679.4	17814.9	28093.9	24396.9	17818.5
530.8	25786	26135.2	10711.2	22015.2	14828.5	10714	530.8	32269	32163.3	12490.7	25269.9	19379.5	12495.3	530.8	35579	35073.8	17768	29237.1	23602.4	17770.2
530.75	25684	26386.4	10692.3	22615.6	14461	10694.4	530.75	32953	32782.7	12472.7	26175.6	19076.4	12476.1	530.75	35981	35542.4	17719.7	30420.6	22840.2	17721.1
530.7	26182	26606.3	10673.4	23170.6	14107.6	10675	530.7	33318	33369.3	12454.1	27058.5	18762.3	12456.6	530.7	36276	36079.4	17670.2	31629.2	22119.5	17671.1
530.65	26114	26786.2	10654	23669.8	13769.2	10655.1	530.65	33721	33913	12435.1	27906.2	18440.1	12436.9	530.65	36469	36674.5	17619.8	32846.2	21447.6	17620.4
530.6	26379	26919.2	10634.5	24105.4	13447.5	10635.4	530.6	34540	34404	12415.7	28706.7	18111.8	12417.1	530.6	36942	37314.1	17568.8	34054	20828.5	17569.1
530.55	26396	26997.3	10614.7	24467.8	13143.6	10615.4	530.55	34687	34830.2	12395.6	29444.8	17780	12396.6	530.55	37705	37977.6	17516.3	35228.4	20265.3	17516.5
530.5	26411	27014.7	10594.9	24750.8	12858.2	10595.4	530.5	35411	35183	12375.3	30110.1	17447.5	12376	530.5	38063	38644.1	17461.6	36348.7	19756.9	17461.7
530.45	26492	26966	10575	24949	12591.6	10575.4	530.45	35463	35452.4	12354.4	30690.6	17115.7	12354.9	530.45	38463	39291.7	17405.8	37394.2	19303.2	17405.9
530.4	26658	26847.2	10555	25058.2	12343.7	10555.2	530.4	35585	35631	12333.4	31176.7	16787.3	12333.7	530.4	39236	39896.6	17348.8	38343.6	18901.7	17348.8
530.35	26289	26655.2	10534.8	25075.8	12113.9	10534.9	530.35	35642	35711.6	12312.2	31559.9	16463.7	12312.5	530.35	39758	40434.5	17289.5	39176.4	18547.6	17289.5
530.3	26240	26390	10515	25001.7	11903.1	10515.1	530.3	35767	35688.7	12291	31832	16147.4	12291.1	530.3	40075	40881.9	17228.6	39872.5	18238	17228.6
530.25	25946	26051.4	10495.2	24836.5	11709.9	10495.3	530.25	35348	35558.4	12269.6	31988.5	15839.5	12269.8	530.25	40309	41219.3	17166.7	40417.6	17968.5	17166.7
530.2	25642	25641.8	10475.8	24583.4	11534	10475.8	530.2	34979	35319.6	12248.6	32026.4	15541.7	12248.7	530.2	40414	41428.9	17104	40798.4	17734.6	17104
530.15	25264	25164.6	10456.7	24246.8	11374.5	10456.7	530.15	34739	34971.9	12228	31944.8	15255.1	12228	530.15	40926	41496.4	17040.9	41005.4	17531.9	17040.9
530.1	25067	24624.2	10438.1	23832	11230.3	10438.1	530.1	34341	34516.9	12207.5	31744.2	14980.1	12207.5	530.1	40948	41410.1	16976.2	41031.7	17354.6	16976.2
530.05	24393	24027.9	10419.7	23346.9	11100.6	10419.7	530.05	33946	33959.6	12187.4	31428.6	14718.4	12187.4	530.05	40632	41164.9	16911.3	40876	17200.1	16911.3
530	24142	23382.8	10402.1	22800.1	10984.8	10402.1	530	33184	33305.4	12167.6	31003.1	14469.9	12167.6	530	40888	40760	16847	40541.8	17065.3	16847
529.95	23446	22696.4	10384.9	22200.1	10881.1	10384.9	529.95	32505	32562.2	12148.5	30475.2	14235.5	12148.5	529.95	40509	40196.7	16781.9	40033.4	16945.2	16781.9
529.9	22661	21978	10368.4	21557.1	10789.3	10368.4	529.9	31722	31739	12129.9	29853.7	14015.2	12130	529.9	40090	39483.3	16717.6	39362.4	16838.6	16717.6
529.85	21937	21235.7	10353	20880.5	10708.2	10353	529.85	30803	30844.9	12112.1	29148.1	13809	12112.1	529.85	39228	38629.9	16654.3	38541.2	16743	16654.3
529.8	21076	20480.5	10338.4	20182	10636.9	10338.4	529.8	29882	29893.7	12095.1	28371.6	13617.2	12095.1	529.8	38532	37653.5	16593.2	37589.1	16657.6	16593.2
529.75	19985	19720.5	10324.9	19470.7	10574.7	10324.9	529.75	28888	28896.2	12078.9	27535.6	13439.6	12078.9	529.75	37515	36569.8	16533.7	36523.5	16580	16533.7
529.7	19295	18964.6	10312.8	18756.6	10520.8	10312.8	529.7	28054	27865	12063.6	26653	13275.7	12063.6	529.7	36006	35398.4	16476.9	35365.4	16509.9	16476.9
529.65	18477	18220.3	10301.5	18047.9	10473.9	10301.5	529.65	26896	26812.3	12049.1	25736.4	13125	12049.1	529.65	34895	34160.8	16424	34137.6	16447.2	16424
529.6	17716	17494.4	10291.2	17352.1	10433.5	10291.2	529.6	25867	25749.3	12035.6	24797.7	12987.2	12035.6	529.6	33740	32875.4	16374	32859.2	16390.2	16374
529.55	16463	16794.8	10281.9	16677.9	10398.8	10281.9	529.55	24933	24690.3	12023	23851.5	12861.8	12023	529.55	32090	31566	16326.9	31554.8	16338.1	16326.9
529.5	15932	16126.9	10274.1	16031.2	10369.8	10274.1	529.5	23836	23644.8	12011.3	22908	12748.1	12011.3	529.5	30645	30252.5	16284.2	30244.8	16291.9	16284.2
529.45	15354	15494.1	10267	15416.2	10344.9	10267	529.45	23035	22623.1	12000.5	21978.1	12645.5	12000.5	529.45	29502	28952.9	16245.3	28947.7	16250.5	16245.3
529.4	14410	14900.2	10260.6	14837.1	10323.8	10260.6	529.4	21845	21633.8	11990.5	21071.2	12553.1	11990.5	529.4	28231	27683.5	16209.4	27680	16212.9	16209.4
529.35	13880	14347.4	10255.4	14296.5	10306.3	10255.4	529.35	20915	20683.9	11981.5	20194.9	12470.5	11981.5	529.35	26588	26458.1	16176.9	26455.8	16179.2	16176.9
529.3	13336	13838	10250.8	13797.1	10291.8	10250.8	529.3	19632	19781.7	11973.4	19358.2	12397	11973.4	529.3	25555	25293.1	16148.7	25291.6	16150.2	16148.7
529.25	12806	13372.1	10247	13339.3	10279.7	10247	529.25	18925	18931.6	11966.4	18566	12332.1	11966.4	529.25	24236	24195.4	16123.2	24194.4	16124.2	16123.2
529.2	12469	12949.4	10243.7	12923.3	10269.8	10243.7	529.2	18098	18136.8	11960.1	17822.3	12274.6	11960.1	529.2	23147	23173.4	16101.2	23172.8	16101.8	16101.2
529.15	12208	12568.7	10240.9	12548.1	10261.6	10240.9	529.15	17210	17399.8	11954.5	17130.2	12224.1	11954.5	529.15	22068	22231.6	16082.1	22231.2	16082.5	16082.1
529.1	11888	12228.3	10238.5	12212	10254.8	10238.5	529.1	16519	16721.1	11949.7	16490.8	12180	11949.7	529.1	21049	21371.8	16065.9	21371.6	16066.2	16065.9
529.05	11701	11927	10236.4	11914.2	10249.2	10236.4	529.05	15905	16102.4	11945.6	15906.4	12141.6	11945.6	529.05	20331	20596.9	16052.4	20596.7	16052.6	16052.4
529	11535	11662	10234.5	11652	10244.6	10234.5	529	15327	15542.1	11942	15375.8	12108.2	11942	529	19674	19903.8	16040.8	19903.8	16040.9	16040.8
528.95	11289	11430.5	10232.9	11422.8	10240.7	10232.9	528.95	14817	15038.4	11938.9	14897.8	12079.4	11938.9	528.95	18677	19290	16031	19290	16031	16031
528.9	11147	11230.1	10231.6	11224.1	10237.6	10231.6	528.9	14435	14588.9	11936.3	14470.5	12054.7	11936.3	528.9	18370	18752.6	16023.8	18752.6	16023.8	16023.8
528.85	11118	11057.5	10230.4	11052.9	10235.1	10230.4	528.85	13976	14190.3	11934	14091	12033.4	11934	528.85	17874	18284.6	16017.5	18284.6	16017.5	16017.5
528.8	10980	10910.3	10229.3	10906.7	10232.9	10229.3	528.8	13559	13840.3	11932.2	13757.2	12015.3	11932.2	528.8	17480	17882.2	16012.4	17882.2	16012.4	16012.4
528.75	10878	10785.5	10228.4	10782.8	10231.1	10228.4	528.75	13463	13534.9	11930.7	13465.6	12000	11930.7	528.75	17179	17539	16008.5	17539	16008.5	16008.5
528.7	10871	10680.5	10227.6	10678.4	10229.6	10227.6	528.7	13250	13269.9	11929.3	13212.4	11986.8	11929.3	528.7	16900	17248.6	16005.3	17248.6	16005.3	16005.3
528.65	10813	10592.6	10226.8	10591.1	10228.3	10226.8	528.65	13158	13041.8	11928.1	12994.1	11975.7	11928.1	528.65	16731	17005.3	16002.9	17005.3	16002.9	16002.9
528.6	10763	10519.7	10226	10518.5	10227.2	10226	528.6	12969	12846.4	11927	12807.1	11966.2	11927	528.6	16556	16802.8	16000.9	16802.8	16000.9	16000.9
528.55	10605	10459.6	10225.3	10458.7	10226.2	10225.3	528.55	12824	12680.8	11926	12648.5	11958.3	11926	528.55	16295	16636.3	15999.4	16636.3	15999.4	15999.4
528.5	10565	10410.5	10224.9	10409.9	10225.5	10224.9	528.5	12561	12541.1	11925.2	12514.6	11951.6	11925.2	528.5	16217	16500.6	15998.6	16500.6	15998.6	15998.6
528.45	10561	10370.7	10224.4	10370.2	10224.9	10224.4	528.45	12549	12424.2	11924.6	12402.6	11946.2	11924.6	528.45	16221	16390.7	15998	16390.7	15998	15998
528.4	10553	10338.5	10224	10338.1	10224.4	10224	528.4	12558	12326.9	11924	12309.3	11941.6	11924	528.4	16090	16302.2	15997.4	16302.2	15997.4	15997.4
528.35	10600	10312.6	10223.6	10312.4	10223.9	10223.6	528.35	12549	12246.3	11923.5	12232	11937.7	11923.5	528.35	15884	16232	15997.1	16232	15997.1	15997.1
528.3	10558	10291.9	10223.1	10291.7	10223.3	10223.1	528.3	12304	12180.1	11922.9	12168.6	11934.4	11922.9	528.3	15741	16177	15997.4	16177	15997.4	15997.4
528.25	10744	10275.5	10222.7	10275.4	10222.9	10222.7	528.25	12238	12126.3	11922.6	12117	11931.8	11922.6	528.25	15529	16134.4	15998.1	16134.4	15998.1	15998.1
528.2	10619	10262.4	10222	10262.3	10222.2	10222	528.2	12332	12082.7	11922.3	12075.2	11929.7	11922.3	528.2	15642	16102.1	15999.4	16102.1	15999.4	15999.4
528.15	10460	10252.1	10221.5	10252	10221.6	10221.5	528.15	12266	12047.4	11921.9	12041.5	11927.8	11921.9	528.15	15740	16077.1	16000.4	16077.1	16000.4	16000.4
528.1	10532	10244.3	10221.2	10244.2	10221.3	10221.2	528.1	12288	12019.2	11921.6	12014.5	11926.3	11921.6	528.1	15652	16058	16001.1	16058	16001.1	16001.1
528.05	10480	10238.1	10220.9	10238.1	10220.9	10220.9	528.05	12429	11996.8	11921.3	11993	11925	11921.3	528.05	15553	16043.9	16002	16043.9	16002	16002
528	10414	10233.4	10220.5	10233.3	10220.6	10220.5	528	12304	11978.9	11920.8	11975.9	11923.8	11920.8	528	15503	16033.9	16003.2	16033.9	16003.2	16003.2
527.95	10372	10229.8	10220.3	10229.8	10220.3	10220.3	527.95	12297	11964.8	11920.5	11962.5	11922.8	11920.5	527.95	15577	16026.8	16004.6	16026.8	16004.6	16004.6
527.9	10386	10227.1	10220.1	10227.1	10220.1	10220.1	527.9	12337	11953.8	11920.1	11952	11921.9	11920.1	527.9	15523	16021.8	16005.8	16021.8	16005.8	16005.8
527.85	10457	10225	10219.9	10225	10219.9	10219.9	527.85	12197	11945.2	11919.7	11943.8	11921.2	11919.7	527.85	15507	16018.5	16007.1	16018.5	16007.1	16007.1
527.8	10360	10223.3	10219.6	10223.3	10219.6	10219.6	527.8	12092	11938.6	11919.5	11937.5	11920.6	11919.5	527.8	15496	16016.5	16008.4	16016.5	16008.4	16008.4
527.75	10443	10222.1	10219.4	10222.1	10219.4	10219.4	527.75	12031	11933.6	11919.3	11932.7	11920.2	11919.3	527.75	15470	16015.5	16009.8	16015.5	16009.8	16009.8
527.7	10482	10221	10219.1	10221	10219.1	10219.1	527.7	12034	11929.8	11919.2	11929.1	11919.9	11919.2	527.7	15494	16015.2	16011.3	16015.2	16011.3	16011.3
527.65	10534	10220.2	10218.8	10220.2	10218.8	10218.8	527.65	12137	11926.9	11919.1	11926.4	11919.6	11919.1	527.65	15560	16015.4	16012.7	16015.4	16012.7	16012.7
527.6	10580	10219.4	10218.4	10219.4	10218.4	10218.4	527.6	12149	11924.6	11918.9	11924.2	11919.3	11918.9	527.6	15482	16015.8	16013.9	16015.8	16013.9	16013.9
527.55	10291	10218.6	10218	10218.6	10218	10218	527.55	12151	11922.9	11918.7	11922.6	11919	11918.7	527.55	15483	16016.6	16015.3	16016.6	16015.3	16015.3
527.5	10374	10218.3	10217.9	10218.3	10217.9	10217.9	527.5	12136	11921.5	11918.5	11921.3	11918.7	11918.5	527.5	15577	16017.6	16016.8	16017.6	16016.8	16016.8
527.45	10253	10218	10217.7	10218	10217.7	10217.7	527.45	11986	11920.5	11918.3	11920.3	11918.5	11918.3	527.45	15544	16018.5	16018	16018.5	16018	16018
527.4	10315	10217.9	10217.6	10217.9	10217.6	10217.6	527.4	11969	11919.8	11918.2	11919.7	11918.4	11918.2	527.4	15561	16019.6	16019.2	16019.6	16019.2	16019.2
527.35	10435	10217.6	10217.5	10217.6	10217.5	10217.5	527.35	11987	11919.3	11918.2	11919.2	11918.3	11918.2	527.35	15579	16020.8	16020.5	16020.8	16020.5	16020.5
527.3	10366	10217.3	10217.2	10217.3	10217.2	10217.2	527.3	12126	11918.9	11918.1	11918.8	11918.2	11918.1	527.3	15527	16021.9	16021.7	16021.9	16021.7	16021.7
527.25	10344	10217.1	10217	10217.1	10217	10217	527.25	12144	11918.5	11917.9	11918.4	11918	11917.9	527.25	15420	16023.1	16023	16023.1	16023	16023
527.2	10403	10216.9	10216.9	10216.9	10216.9	10216.9	527.2	12118	11918.1	11917.7	11918.1	11917.8	11917.7	527.2	15620	16024.7	16024.7	16024.7	16024.7	16024.7
527.15	10322	10216.7	10216.6	10216.7	10216.6	10216.6	527.15	12214	11917.8	11917.5	11917.8	11917.6	11917.5	527.15	15646	16025.8	16025.8	16025.8	16025.8	16025.8
527.1	10271	10216.5	10216.5	10216.5	10216.5	10216.5	527.1	12041	11917.5	11917.3	11917.4	11917.3	11917.3	527.1	15494	16026.8	16026.8	16026.8	16026.8	16026.8
527.05	10338	10216.5	10216.4	10216.5	10216.4	10216.4	527.05	12014	11917.3	11917.2	11917.3	11917.2	11917.2	527.05	15534	16028.2	16028.2	16028.2	16028.2	16028.2
527	10514	10216.3	10216.3	10216.3	10216.3	10216.3	527	12063	11917.2	11917.1	11917.1	11917.1	11917.1	527	15551	16029.6	16029.6	16029.6	16029.6	16029.6
526.95	10462	10215.9	10215.9	10215.9	10215.9	10215.9	526.95	12168	11917	11916.9	11917	11917	11916.9	526.95	15771	16030.9	16030.9	16030.9	16030.9	16030.9
526.9	10420	10215.6	10215.6	10215.6	10215.6	10215.6	526.9	12178	11916.8	11916.7	11916.8	11916.7	11916.7	526.9	15621	16031.6	16031.6	16031.6	16031.6	16031.6
526.85	10323	10215.4	10215.4	10215.4	10215.4	10215.4	526.85	12095	11916.5	11916.5	11916.5	11916.5	11916.5	526.85	15759	16032.7	16032.7	16032.7	16032.7	16032.7
526.8	10284	10215.2	10215.2	10215.2	10215.2	10215.2	526.8	12183	11916.3	11916.3	11916.3	11916.3	11916.3	526.8	15592	16033.4	16033.4	16033.4	16033.4	16033.4
526.75	10370	10215.1	10215.1	10215.1	10215.1	10215.1	526.75	12099	11916.1	11916.1	11916.1	11916.1	11916.1	526.75	15741	16034.6	16034.6	16034.6	16034.6	16034.6
526.7	10306	10214.9	10214.9	10214.9	10214.9	10214.9	526.7	12000	11915.9	11915.9	11915.9	11915.9	11915.9	526.7	15654	16035.4	16035.4	16035.4	16035.4	16035.4
526.65	10374	10214.8	10214.8	10214.8	10214.8	10214.8	526.65	12074	11915.8	11915.8	11915.8	11915.8	11915.8	526.65	15896	16036.4	16036.4	16036.4	16036.4	16036.4
526.6	10333	10214.6	10214.6	10214.6	10214.6	10214.6	526.6	11885	11915.7	11915.7	11915.7	11915.7	11915.7	526.6	15823	16036.8	16036.8	16036.8	16036.8	16036.8
526.55	10287	10214.5	10214.5	10214.5	10214.5	10214.5	526.55	11980	11915.7	11915.7	11915.7	11915.7	11915.7	526.55	15791	16037.4	16037.4	16037.4	16037.4	16037.4
526.5	10352	10214.4	10214.4	10214.4	10214.4	10214.4	526.5	11943	11915.7	11915.6	11915.6	11915.6	11915.6	526.5	15978	16038.1	16038.1	16038.1	16038.1	16038.1
526.45	10389	10214.2	10214.2	10214.2	10214.2	10214.2	526.45	12027	11915.6	11915.6	11915.6	11915.6	11915.6	526.45	15857	16038.2	16038.2	16038.2	16038.2	16038.2
526.4	10293	10214	10214	10214	10214	10214	526.4	12037	11915.5	11915.5	11915.5	11915.5	11915.5	526.4	15857	16038.7	16038.7	16038.7	16038.7	16038.7
526.35	10408	10213.9	10213.9	10213.9	10213.9	10213.9	526.35	12005	11915.4	11915.4	11915.4	11915.4	11915.4	526.35	15921	16039.2	16039.2	16039.2	16039.2	16039.2
526.3	10357	10213.6	10213.6	10213.6	10213.6	10213.6	526.3	12051	11915.3	11915.3	11915.3	11915.3	11915.3	526.3	16058	16039.5	16039.5	16039.5	16039.5	16039.5
526.25	10264	10213.5	10213.5	10213.5	10213.5	10213.5	526.25	12124	11915.2	11915.2	11915.2	11915.2	11915.2	526.25	15842	16039.5	16039.5	16039.5	16039.5	16039.5
526.2	10368	10213.4	10213.4	10213.4	10213.4	10213.4	526.2	11986	11915	11915	11915	11915	11915	526.2	15925	16040	16040	16040	16040	16040
526.15	10369	10213.2	10213.2	10213.2	10213.2	10213.2	526.15	11951	11915	11915	11915	11915	11915	526.15	15780	16040.3	16040.3	16040.3	16040.3	16040.3
526.1	10328	10213	10213	10213	10213	10213	526.1	11955	11914.9	11914.9	11914.9	11914.9	11914.9	526.1	15928	16041	16041	16041	16041	16041
526.05	10393	10212.9	10212.9	10212.9	10212.9	10212.9	526.05	12114	11914.9	11914.9	11914.9	11914.9	11914.9	526.05	15909	16041.3	16041.3	16041.3	16041.3	16041.3
526	10293	10212.6	10212.6	10212.6	10212.6	10212.6	526	12146	11914.7	11914.7	11914.7	11914.7	11914.7	526	15840	16041.7	16041.7	16041.7	16041.7	16041.7
525.95	10290	10212.5	10212.5	10212.5	10212.5	10212.5	525.95	12023	11914.5	11914.5	11914.5	11914.5	11914.5	525.95	16004	16042.2	16042.2	16042.2	16042.2	16042.2
525.9	10339	10212.4	10212.4	10212.4	10212.4	10212.4	525.9	11967	11914.4	11914.4	11914.4	11914.4	11914.4	525.9	15880	16042.4	16042.4	16042.4	16042.4	16042.4
525.85	10335	10212.3	10212.3	10212.3	10212.3	10212.3	525.85	11979	11914.4	11914.4	11914.4	11914.4	11914.4	525.85	15945	16042.8	16042.8	16042.8	16042.8	16042.8
525.8	10584	10212.1	10212.1	10212.1	10212.1	10212.1	525.8	12049	11914.3	11914.3	11914.3	11914.3	11914.3	525.8	15996	16043	16043	16043	16043	16043
525.75	10371	10211.7	10211.7	10211.7	10211.7	10211.7	525.75	11989	11914.2	11914.2	11914.2	11914.2	11914.2	525.75	15901	16043.2	16043.2	16043.2	16043.2	16043.2
525.7	10326	10211.5	10211.5	10211.5	10211.5	10211.5	525.7	11966	11914.1	11914.1	11914.1	11914.1	11914.1	525.7	15940	16043.6	16043.6	16043.6	16043.6	16043.6
525.65	10359	10211.3	10211.3	10211.3	10211.3	10211.3	525.65	11956	11914	11914	11914	11914	11914	525.65	15828	16043.9	16043.9	16043.9	16043.9	16043.9
525.6	10383	10211.1	10211.1	10211.1	10211.1	10211.1	525.6	12003	11914	11914	11914	11914	11914	525.6	16080	16044.4	16044.4	16044.4	16044.4	16044.4
525.55	10332	10210.9	10210.9	10210.9	10210.9	10210.9	525.55	12124	11913.9	11913.9	11913.9	11913.9	11913.9	525.55	15935	16044.3	16044.3	16044.3	16044.3	16044.3
525.5	10420	10210.8	10210.8	10210.8	10210.8	10210.8	525.5	12071	11913.7	11913.7	11913.7	11913.7	11913.7	525.5	16017	16044.6	16044.6	16044.6	16044.6	16044.6
525.45	10258	10210.5	10210.5	10210.5	10210.5	10210.5	525.45	12021	11913.6	11913.6	11913.6	11913.6	11913.6	525.45	15992	16044.7	16044.7	16044.7	16044.7	16044.7
525.4	10376	10210.4	10210.4	10210.4	10210.4	10210.4	525.4	12007	11913.5	11913.5	11913.5	11913.5	11913.5	525.4	15921	16044.9	16044.9	16044.9	16044.9	16044.9
525.35	10268	10210.2	10210.2	10210.2	10210.2	10210.2	525.35	11990	11913.4	11913.4	11913.4	11913.4	11913.4	525.35	16156	16045.2	16045.2	16045.2	16045.2	16045.2
525.3	10193	10210.2	10210.2	10210.2	10210.2	10210.2	525.3	11971	11913.4	11913.4	11913.4	11913.4	11913.4	525.3	16284	16044.9	16044.9	16044.9	16044.9	16044.9
525.25	10127	10210.2	10210.2	10210.2	10210.2	10210.2	525.25	12011	11913.3	11913.3	11913.3	11913.3	11913.3	525.25	16022	16044.2	16044.2	16044.2	16044.2	16044.2
525.2	10323	10210.3	10210.3	10210.3	10210.3	10210.3	525.2	12003	11913.2	11913.2	11913.2	11913.2	11913.2	525.2	15926	16044.3	16044.3	16044.3	16044.3	16044.3
525.15	10357	10210.1	10210.1	10210.1	10210.1	10210.1	525.15	12042	11913.1	11913.1	11913.1	11913.1	11913.1	525.15	15808	16044.6	16044.6	16044.6	16044.6	16044.6
525.1	10130	10210	10210	10210	10210	10210	525.1	11878	11913	11913	11913	11913	11913	525.1	16130	16045.3	16045.3	16045.3	16045.3	16045.3
525.05	10257	10210.1	10210.1	10210.1	10210.1	10210.1	525.05	11957	11913	11913	11913	11913	11913	525.05	16056	16045	16045	16045	16045	16045
525	10210	10210	10210	10210	10210	10210	525	11913	11913	11913	11913	11913	11913	525	16045	16045	16045	16045	16045	16045
