# Supplementary material for: Selective conversion of CO2 to isobutane-enriched C4 alkanes over InZrOx-Beta composite catalyst
Source: Nat Commun. 2023 May 6;14:2627. doi: 10.1038/s41467-023-38336-5 (PMC10164185; doi:10.1038/s41467-023-38336-5)
Supplement: Supplementary file 3 — Source Data [file 41467_2023_38336_MOESM3_ESM.zip › Source_Data_for_Figures_in_Supplementary_Information/Source_Data_Supplementary_Figure_07.xlsx]

## Sheet: a
In situ XRD patterns
InZrOx(SG)
fresh		after H2 reduction
2θ (°)	Intensity (a.u.)	2θ (°)	Intensity (a.u.)
10.0094	209	10	147.717
10.0291	197	10.02	147.587
10.0488	193	10.04	140.762
10.0685	186	10.06	148.486
10.0883	189	10.08	157.999
10.108	228	10.1	156.411
10.1277	213	10.12	150.454
10.1474	215	10.14	140.677
10.1671	187	10.16	141.778
10.1869	204	10.18	157.275
10.2066	220	10.2	156.448
10.2263	204	10.22	145.408
10.246	174	10.24	143.851
10.2658	217	10.26	160.255
10.2855	209	10.28	151.73
10.3052	199	10.3	145.999
10.3249	172	10.32	144.498
10.3446	200	10.34	148.589
10.3644	190	10.36	142.728
10.3841	192	10.38	136.971
10.4038	206	10.4	156.452
10.4235	178	10.42	144.357
10.4432	188	10.44	143.451
10.463	223	10.46	138.335
10.4827	179	10.48	143.667
10.5024	192	10.5	130.621
10.5221	196	10.52	132.828
10.5419	200	10.54	127.897
10.5616	168	10.56	184.712
10.5813	190	10.58	154.386
10.601	184	10.6	159.693
10.6207	202	10.62	151.017
10.6405	196	10.64	139.599
10.6602	190	10.66	145.937
10.6799	221	10.68	166.737
10.6996	212	10.7	134.238
10.7194	179	10.72	146.556
10.7391	207	10.74	142.988
10.7588	205	10.76	136.203
10.7785	187	10.78	140.085
10.7982	185	10.8	149.042
10.818	178	10.82	144.758
10.8377	193	10.84	135.723
10.8574	190	10.86	147.964
10.8771	205	10.88	142.847
10.8969	168	10.9	141.917
10.9166	179	10.92	150.376
10.9363	183	10.94	141.663
10.956	207	10.96	135.042
10.9757	183	10.98	125.423
10.9955	220	11	125.175
11.0152	172	11.02	135.895
11.0349	169	11.04	146.214
11.0546	167	11.06	132.424
11.0743	183	11.08	129.063
11.0941	215	11.1	142.607
11.1138	218	11.12	144.887
11.1335	187	11.14	133.595
11.1532	211	11.16	129.849
11.173	216	11.18	132.046
11.1927	208	11.2	127.58
11.2124	185	11.22	128.513
11.2321	154	11.24	132.795
11.2518	193	11.26	136.627
11.2716	192	11.28	137.803
11.2913	151	11.3	140.821
11.311	194	11.32	130.821
11.3307	179	11.34	126.307
11.3505	189	11.36	132.666
11.3702	182	11.38	131.005
11.3899	202	11.4	122.843
11.4096	187	11.42	133.512
11.4293	188	11.44	137.855
11.4491	185	11.46	137.91
11.4688	186	11.48	126.759
11.4885	167	11.5	121.992
11.5082	174	11.52	127.87
11.528	189	11.54	127.333
11.5477	178	11.56	125.249
11.5674	165	11.58	138.916
11.5871	161	11.6	135.137
11.6068	185	11.62	131.336
11.6266	165	11.64	125.396
11.6463	181	11.66	121.072
11.666	171	11.68	127.29
11.6857	181	11.7	129.523
11.7055	174	11.72	133.761
11.7252	184	11.74	122.798
11.7449	171	11.76	133.479
11.7646	175	11.78	118.752
11.7843	166	11.8	111.744
11.8041	156	11.82	122.652
11.8238	197	11.84	126.43
11.8435	189	11.86	123.877
11.8632	167	11.88	143.751
11.8829	157	11.9	126.576
11.9027	181	11.92	134.473
11.9224	156	11.94	134.213
11.9421	201	11.96	123.718
11.9618	190	11.98	125.737
11.9816	194	12	129.741
12.0013	169	12.02	113.542
12.021	196	12.04	122.944
12.0407	157	12.06	126.592
12.0604	179	12.08	137.245
12.0802	150	12.1	122.035
12.0999	187	12.12	128.286
12.1196	159	12.14	141.726
12.1393	167	12.16	133.871
12.1591	168	12.18	130.834
12.1788	185	12.2	124.453
12.1985	174	12.22	137.396
12.2182	160	12.24	130.356
12.2379	144	12.26	123.266
12.2577	160	12.28	129.302
12.2774	161	12.3	109.977
12.2971	177	12.32	125.225
12.3168	156	12.34	123.621
12.3366	177	12.36	121.442
12.3563	192	12.38	133.062
12.376	163	12.4	128.521
12.3957	173	12.42	118.16
12.4154	171	12.44	125.169
12.4352	159	12.46	125.705
12.4549	159	12.48	124.285
12.4746	203	12.5	116.121
12.4943	171	12.52	124.263
12.514	176	12.54	123.544
12.5338	165	12.56	122.238
12.5535	169	12.58	117.295
12.5732	179	12.6	116.1
12.5929	198	12.62	122.888
12.6127	171	12.64	123.813
12.6324	174	12.66	117.74
12.6521	163	12.68	123.333
12.6718	182	12.7	124.191
12.6915	163	12.72	122.97
12.7113	191	12.74	116.952
12.731	184	12.76	118.987
12.7507	164	12.78	127.921
12.7704	158	12.8	127.343
12.7902	140	12.82	117.152
12.8099	167	12.84	119.46
12.8296	149	12.86	126.972
12.8493	165	12.88	116.661
12.869	164	12.9	109.806
12.8888	171	12.92	110.666
12.9085	171	12.94	119.439
12.9282	172	12.96	121.659
12.9479	155	12.98	111.399
12.9677	158	13	115.632
12.9874	177	13.02	128.09
13.0071	160	13.04	139.132
13.0268	138	13.06	130.376
13.0465	179	13.08	120.95
13.0663	176	13.1	116.963
13.086	157	13.12	115.033
13.1057	173	13.14	108.26
13.1254	180	13.16	127.593
13.1451	178	13.18	118.808
13.1649	178	13.2	106.706
13.1846	173	13.22	109.439
13.2043	177	13.24	126.865
13.224	177	13.26	116.936
13.2438	154	13.28	121.82
13.2635	155	13.3	126.741
13.2832	162	13.32	126.755
13.3029	152	13.34	128.426
13.3226	164	13.36	145.88
13.3424	159	13.38	128.616
13.3621	148	13.4	129.793
13.3818	151	13.42	125.629
13.4015	186	13.44	116.46
13.4213	181	13.46	126.939
13.441	193	13.48	116.239
13.4607	174	13.5	121.957
13.4804	181	13.52	135.323
13.5001	188	13.54	133.759
13.5199	165	13.56	122.643
13.5396	190	13.58	122.394
13.5593	204	13.6	129.576
13.579	158	13.62	124.47
13.5988	164	13.64	137.877
13.6185	151	13.66	135.474
13.6382	184	13.68	125.333
13.6579	200	13.7	124.975
13.6776	164	13.72	121.778
13.6974	152	13.74	117.747
13.7171	167	13.76	123.45
13.7368	181	13.78	125.776
13.7565	177	13.8	130.743
13.7762	181	13.82	118.335
13.796	167	13.84	112.171
13.8157	184	13.86	119.826
13.8354	154	13.88	123.6
13.8551	163	13.9	130.366
13.8749	194	13.92	130.562
13.8946	172	13.94	125.23
13.9143	171	13.96	117.544
13.934	172	13.98	120.872
13.9537	169	14	124.593
13.9735	170	14.02	122.584
13.9932	197	14.04	128.491
14.0129	174	14.06	122.842
14.0326	194	14.08	113.227
14.0524	167	14.1	119.787
14.0721	167	14.12	114.659
14.0918	171	14.14	107.261
14.1115	197	14.16	111.11
14.1312	157	14.18	117.627
14.151	150	14.2	116.865
14.1707	174	14.22	124.002
14.1904	148	14.24	124.97
14.2101	155	14.26	122.589
14.2299	162	14.28	124.59
14.2496	143	14.3	113.965
14.2693	150	14.32	110.186
14.289	156	14.34	112.217
14.3087	146	14.36	117.591
14.3285	154	14.38	121.03
14.3482	175	14.4	111.632
14.3679	165	14.42	106.238
14.3876	164	14.44	121.737
14.4073	142	14.46	122.855
14.4271	158	14.48	104.743
14.4468	159	14.5	110.099
14.4665	174	14.52	111.535
14.4862	172	14.54	114.357
14.506	166	14.56	116.499
14.5257	170	14.58	108.619
14.5454	151	14.6	109.074
14.5651	155	14.62	123.565
14.5848	157	14.64	124.146
14.6046	132	14.66	123.333
14.6243	172	14.68	105.184
14.644	166	14.7	103.011
14.6637	148	14.72	101.627
14.6835	163	14.74	130.24
14.7032	156	14.76	119.39
14.7229	150	14.78	112.563
14.7426	153	14.8	119.276
14.7623	152	14.82	108.3
14.7821	170	14.84	111.709
14.8018	171	14.86	116.442
14.8215	158	14.88	108.295
14.8412	152	14.9	119.76
14.861	162	14.92	112.046
14.8807	148	14.94	122.655
14.9004	136	14.96	121.348
14.9201	145	14.98	121.786
14.9398	162	15	116.202
14.9596	172	15.02	119.741
14.9793	164	15.04	114.792
14.999	167	15.06	101.843
15.0187	119	15.08	113.262
15.0384	149	15.1	113.796
15.0582	158	15.12	118.936
15.0779	148	15.14	97.6414
15.0976	154	15.16	91.3755
15.1173	142	15.18	109.967
15.1371	140	15.2	114.345
15.1568	149	15.22	107.47
15.1765	157	15.24	105.948
15.1962	146	15.26	105.371
15.2159	159	15.28	122.208
15.2357	133	15.3	111.733
15.2554	167	15.32	120.292
15.2751	171	15.34	107.268
15.2948	164	15.36	110.985
15.3146	154	15.38	107.18
15.3343	162	15.4	104.221
15.354	129	15.42	108.369
15.3737	110	15.44	113.168
15.3934	141	15.46	108.333
15.4132	122	15.48	106.666
15.4329	143	15.5	111.772
15.4526	162	15.52	114.605
15.4723	134	15.54	108.575
15.4921	154	15.56	109.333
15.5118	146	15.58	114.847
15.5315	160	15.6	115.966
15.5512	147	15.62	103.172
15.5709	161	15.64	112.062
15.5907	142	15.66	118.369
15.6104	157	15.68	111.806
15.6301	155	15.7	118.715
15.6498	138	15.72	117.828
15.6695	138	15.74	112.855
15.6893	148	15.76	108.09
15.709	127	15.78	102.531
15.7287	153	15.8	110.909
15.7484	169	15.82	110.208
15.7682	172	15.84	102.143
15.7879	137	15.86	107.888
15.8076	136	15.88	108.868
15.8273	142	15.9	110.073
15.847	135	15.92	110.401
15.8668	131	15.94	109.524
15.8865	128	15.96	90.905
15.9062	125	15.98	101.796
15.9259	137	16	105.985
15.9457	149	16.02	106.872
15.9654	143	16.04	94.792
15.9851	169	16.06	118.461
16.0048	135	16.08	108.552
16.0245	161	16.1	104.666
16.0443	141	16.12	108.027
16.064	156	16.14	113.222
16.0837	141	16.16	111.684
16.1034	141	16.18	109.568
16.1231	141	16.2	102.768
16.1429	158	16.22	98.9637
16.1626	138	16.24	104.215
16.1823	139	16.26	114.682
16.202	131	16.28	98.8131
16.2218	153	16.3	98.6444
16.2415	176	16.32	111.095
16.2612	165	16.34	100.052
16.2809	170	16.36	103.616
16.3007	160	16.38	145.993
16.3204	160	16.4	119.096
16.3401	148	16.42	96.7583
16.3598	158	16.44	109.745
16.3795	178	16.46	97.6787
16.3993	149	16.48	109.521
16.419	152	16.5	111.982
16.4387	137	16.52	117.414
16.4584	134	16.54	114.819
16.4781	131	16.56	94.566
16.4979	140	16.58	93.2319
16.5176	162	16.6	91.4762
16.5373	152	16.62	102.242
16.557	148	16.64	105.31
16.5768	166	16.66	103.992
16.5965	170	16.68	110.233
16.6162	141	16.7	112.509
16.6359	124	16.72	103.122
16.6556	163	16.74	100.851
16.6754	156	16.76	101.333
16.6951	148	16.78	103.981
16.7148	156	16.8	110
16.7345	148	16.82	107.997
16.7542	129	16.84	109.102
16.774	126	16.86	111.91
16.7937	146	16.88	104.763
16.8134	142	16.9	114.487
16.8331	138	16.92	117.872
16.8529	152	16.94	116.435
16.8726	140	16.96	112.468
16.8923	133	16.98	114.905
16.912	147	17	107.663
16.9318	157	17.02	100.013
16.9515	171	17.04	96.5637
16.9712	143	17.06	97.3993
16.9909	144	17.08	109.711
17.0106	140	17.1	102.167
17.0304	148	17.12	95.3933
17.0501	128	17.14	100.102
17.0698	160	17.16	103.333
17.0895	140	17.18	108.425
17.1092	142	17.2	108.389
17.129	153	17.22	104.768
17.1487	149	17.24	101.48
17.1684	151	17.26	103.864
17.1881	135	17.28	104.245
17.2079	164	17.3	103.333
17.2276	148	17.32	102.875
17.2473	146	17.34	100.332
17.267	149	17.36	102.191
17.2867	140	17.38	110.619
17.3065	161	17.4	110.857
17.3262	169	17.42	117.063
17.3459	172	17.44	99.8043
17.3656	135	17.46	103.419
17.3853	140	17.48	98.009
17.4051	154	17.5	105.215
17.4248	153	17.52	118.375
17.4445	170	17.54	118.422
17.4642	140	17.56	103.74
17.484	139	17.58	96.6948
17.5037	149	17.6	93.643
17.5234	160	17.62	96.9243
17.5431	163	17.64	109.492
17.5629	157	17.66	105.727
17.5826	154	17.68	107.84
17.6023	130	17.7	117.542
17.622	148	17.72	98.6332
17.6417	137	17.74	98.6545
17.6615	140	17.76	119.925
17.6812	169	17.78	102.596
17.7009	173	17.8	96.2795
17.7206	158	17.82	107.385
17.7403	163	17.84	109.512
17.7601	148	17.86	134.89
17.7798	138	17.88	101.243
17.7995	163	17.9	93.4277
17.8192	125	17.92	101.613
17.839	148	17.94	109.179
17.8587	154	17.96	106.349
17.8784	136	17.98	98.3251
17.8981	143	18	110.891
17.9179	139	18.02	108.187
17.9376	138	18.04	103.801
17.9573	120	18.06	95.3598
17.977	137	18.08	99.1844
17.9967	156	18.1	110.105
18.0164	129	18.12	142.565
18.0362	148	18.14	108.352
18.0559	154	18.16	108.776
18.0756	135	18.18	104.211
18.0953	122	18.2	98.5066
18.1151	137	18.22	103.094
18.1348	163	18.24	104.446
18.1545	154	18.26	103.006
18.1742	142	18.28	96.9717
18.194	114	18.3	97.5202
18.2137	149	18.32	103.855
18.2334	145	18.34	107.909
18.2531	155	18.36	109.03
18.2728	150	18.38	102.853
18.2926	145	18.4	103.423
18.3123	146	18.42	98.6093
18.332	158	18.44	99.5193
18.3517	160	18.46	106.406
18.3714	145	18.48	104.347
18.3912	150	18.5	104.272
18.4109	145	18.52	104.796
18.4306	136	18.54	113.588
18.4503	145	18.56	109.99
18.4701	129	18.58	96.9196
18.4898	147	18.6	97.3764
18.5095	135	18.62	100.666
18.5292	123	18.64	99.4323
18.549	159	18.66	108.763
18.5687	157	18.68	113.376
18.5884	144	18.7	113.106
18.6081	133	18.72	105.253
18.6278	143	18.74	100.875
18.6476	136	18.76	89.4417
18.6673	126	18.78	91.8226
18.687	110	18.8	92.7203
18.7067	117	18.82	103.405
18.7264	143	18.84	97.7417
18.7462	133	18.86	83.3419
18.7659	150	18.88	91.0066
18.7856	121	18.9	93.9996
18.8053	116	18.92	107.03
18.8251	131	18.94	105.029
18.8448	142	18.96	102.314
18.8645	127	18.98	100.857
18.8842	139	19	92.5388
18.9039	167	19.02	92.5128
18.9237	150	19.04	107.05
18.9434	131	19.06	100.144
18.9631	150	19.08	99.3329
18.9828	135	19.1	96.1953
19.0025	144	19.12	99.8211
19.0223	146	19.14	78.0249
19.042	130	19.16	95.0372
19.0617	120	19.18	82.6958
19.0814	119	19.2	94.1093
19.1012	135	19.22	103.109
19.1209	139	19.24	94.4266
19.1406	139	19.26	89.3246
19.1603	131	19.28	99.8474
19.1801	138	19.3	89.325
19.1998	117	19.32	96.0876
19.2195	129	19.34	90.1505
19.2392	140	19.36	86.415
19.2589	138	19.38	90.1653
19.2787	153	19.4	94.9254
19.2984	147	19.42	90.4407
19.3181	131	19.44	81.7465
19.3378	129	19.46	91.8858
19.3575	125	19.48	89.9215
19.3773	121	19.5	91.3911
19.397	137	19.52	83.0067
19.4167	129	19.54	97.1932
19.4364	159	19.56	107.833
19.4562	120	19.58	101.864
19.4759	143	19.6	104.512
19.4956	132	19.62	97.6908
19.5153	120	19.64	94.4289
19.535	141	19.66	92.1962
19.5548	147	19.68	91.369
19.5745	110	19.7	100.128
19.5942	138	19.72	97.7473
19.6139	116	19.74	94.4541
19.6336	132	19.76	86.2041
19.6534	123	19.78	87.6789
19.6731	137	19.8	95.0137
19.6928	129	19.82	95.2919
19.7125	129	19.84	96.2459
19.7323	132	19.86	99.3463
19.752	123	19.88	99.1339
19.7717	124	19.9	88.9747
19.7914	137	19.92	86.6663
19.8112	147	19.94	88.089
19.8309	118	19.96	98.8251
19.8506	119	19.98	97.3042
19.8703	125	20	95.3739
19.89	134	20.02	101.299
19.9098	152	20.04	91.794
19.9295	124	20.06	87.9629
19.9492	127	20.08	81.5702
19.9689	129	20.1	88.2998
19.9886	125	20.12	94.6663
20.0084	129	20.14	98.2636
20.0281	124	20.16	91.2858
20.0478	131	20.18	95.7664
20.0675	132	20.2	99.8108
20.0873	129	20.22	90.7405
20.107	144	20.24	94.287
20.1267	129	20.26	92.6173
20.1464	122	20.28	87.7243
20.1661	141	20.3	93.4901
20.1859	138	20.32	88.3869
20.2056	141	20.34	98.6279
20.2253	133	20.36	88.0584
20.245	134	20.38	77.4579
20.2647	124	20.4	86.2939
20.2845	126	20.42	101.951
20.3042	126	20.44	98.0926
20.3239	111	20.46	96.1327
20.3436	127	20.48	83.8097
20.3634	127	20.5	88.8552
20.3831	131	20.52	79.2803
20.4028	126	20.54	82.4924
20.4225	111	20.56	83.9605
20.4423	116	20.58	101.725
20.462	147	20.6	91.3543
20.4817	105	20.62	100.501
20.5014	110	20.64	88.1261
20.5211	103	20.66	92.886
20.5409	120	20.68	97.7046
20.5606	129	20.7	92.1574
20.5803	134	20.72	85.2773
20.6	119	20.74	85.5121
20.6197	103	20.76	93.184
20.6395	128	20.78	91.8319
20.6592	120	20.8	90.2
20.6789	150	20.82	88.7701
20.6986	133	20.84	95.0976
20.7184	126	20.86	87.4544
20.7381	135	20.88	84.7285
20.7578	124	20.9	75.5403
20.7775	106	20.92	92.2308
20.7972	124	20.94	93.9016
20.817	133	20.96	90.3436
20.8367	110	20.98	94.2221
20.8564	118	21	96.2918
20.8761	114	21.02	97.5058
20.8958	141	21.04	97.3078
20.9156	134	21.06	87.2724
20.9353	133	21.08	88.4094
20.955	121	21.1	79.152
20.9747	107	21.12	77.7837
20.9945	140	21.14	91.2218
21.0142	104	21.16	97.6163
21.0339	117	21.18	92.7371
21.0536	113	21.2	95.594
21.0734	127	21.22	101.93
21.0931	121	21.24	95.466
21.1128	113	21.26	99.2606
21.1325	127	21.28	110.782
21.1522	131	21.3	96.8385
21.172	123	21.32	96.8135
21.1917	127	21.34	104.853
21.2114	111	21.36	110.079
21.2311	126	21.38	109.953
21.2508	137	21.4	95.744
21.2706	123	21.42	90.8715
21.2903	124	21.44	97.1222
21.31	125	21.46	113.326
21.3297	128	21.48	117.257
21.3495	124	21.5	100.51
21.3692	146	21.52	98.6068
21.3889	153	21.54	103.611
21.4086	106	21.56	104.247
21.4283	127	21.58	106.922
21.4481	117	21.6	102.308
21.4678	114	21.62	98.9394
21.4875	156	21.64	95.5591
21.5072	149	21.66	110.516
21.5269	136	21.68	112.25
21.5467	133	21.7	106.715
21.5664	134	21.72	93.7296
21.5861	123	21.74	96.6838
21.6058	133	21.76	89.2879
21.6256	130	21.78	94.5334
21.6453	149	21.8	93.1832
21.665	122	21.82	108.226
21.6847	131	21.84	95.0993
21.7045	139	21.86	85.1276
21.7242	130	21.88	96.384
21.7439	120	21.9	95.1739
21.7636	108	21.92	89.7176
21.7833	141	21.94	94.9951
21.8031	139	21.96	85.1166
21.8228	111	21.98	102.719
21.8425	116	22	96.713
21.8622	110	22.02	108.657
21.8819	141	22.04	92.0563
21.9017	114	22.06	95.9996
21.9214	125	22.08	96.2537
21.9411	123	22.1	107.937
21.9608	144	22.12	91.6151
21.9806	129	22.14	94.3171
22.0003	127	22.16	84.2546
22.02	121	22.18	94.1708
22.0397	118	22.2	111.564
22.0594	159	22.22	92.2732
22.0792	140	22.24	96.8998
22.0989	142	22.26	94.7791
22.1186	119	22.28	93.9885
22.1383	117	22.3	86.9467
22.158	136	22.32	83.5124
22.1778	132	22.34	84.267
22.1975	143	22.36	79.9965
22.2172	127	22.38	91.4814
22.2369	128	22.4	86.5703
22.2567	134	22.42	82.6663
22.2764	121	22.44	79.3094
22.2961	115	22.46	77.3321
22.3158	96	22.48	87.4224
22.3356	130	22.5	81.7946
22.3553	127	22.52	82.8243
22.375	120	22.54	82.8664
22.3947	121	22.56	88.951
22.4144	118	22.58	90.297
22.4342	133	22.6	86.6663
22.4539	113	22.62	82.9997
22.4736	127	22.64	81.497
22.4933	122	22.66	86.9022
22.513	104	22.68	88.6201
22.5328	89	22.7	82.6206
22.5525	87	22.72	80.5976
22.5722	107	22.74	83.2922
22.5919	121	22.76	79.6228
22.6117	117	22.78	83.676
22.6314	128	22.8	86.1662
22.6511	109	22.82	86.1706
22.6708	123	22.84	83.8636
22.6905	113	22.86	80.9381
22.7103	116	22.88	79.4535
22.73	111	22.9	79.08
22.7497	103	22.92	79.333
22.7694	92	22.94	79.7655
22.7891	117	22.96	80.8834
22.8089	106	22.98	78.6253
22.8286	117	23	69.9623
22.8483	122	23.02	70.4269
22.868	121	23.04	84.9453
22.8878	101	23.06	80.2224
22.9075	116	23.08	76.1681
22.9272	113	23.1	88.6911
22.9469	118	23.12	79.2228
22.9667	114	23.14	72.1743
22.9864	124	23.16	75.084
23.0061	122	23.18	68.3662
23.0258	117	23.2	81.0872
23.0455	118	23.22	81.7513
23.0653	97	23.24	81.9065
23.085	92	23.26	77.3364
23.1047	119	23.28	71.3356
23.1244	113	23.3	85.7089
23.1441	137	23.32	76.9443
23.1639	137	23.34	102.398
23.1836	115	23.36	78.6983
23.2033	101	23.38	70.9674
23.223	108	23.4	71.315
23.2428	107	23.42	82.5205
23.2625	94	23.44	74.0103
23.2822	119	23.46	82.6867
23.3019	101	23.48	83.4701
23.3217	122	23.5	66.2898
23.3414	118	23.52	73.7802
23.3611	112	23.54	95.1034
23.3808	114	23.56	72.2483
23.4005	113	23.58	82.3327
23.4203	128	23.6	83.889
23.44	131	23.62	72.7518
23.4597	102	23.64	74.1862
23.4794	111	23.66	79.1321
23.4991	117	23.68	78.3406
23.5189	98	23.7	79.0152
23.5386	103	23.72	74.7988
23.5583	106	23.74	75.0493
23.578	111	23.76	70.6722
23.5978	114	23.78	65.1163
23.6175	89	23.8	81.1224
23.6372	107	23.82	75.2047
23.6569	101	23.84	78.3659
23.6766	103	23.86	79.891
23.6964	118	23.88	72.0872
23.7161	101	23.9	73.6737
23.7358	92	23.92	79.2699
23.7555	126	23.94	70.5439
23.7752	107	23.96	70.8352
23.795	105	23.98	79.2728
23.8147	109	24	77.6367
23.8344	112	24.02	70.906
23.8541	108	24.04	74.1409
23.8739	116	24.06	77.1597
23.8936	111	24.08	67.5389
23.9133	110	24.1	68.1826
23.933	96	24.12	74.0768
23.9528	113	24.14	71.9997
23.9725	109	24.16	71.6604
23.9922	114	24.18	73.7737
24.0119	110	24.2	75.2835
24.0316	100	24.22	73.564
24.0514	112	24.24	71.9126
24.0711	96	24.26	66.3117
24.0908	116	24.28	76.91
24.1105	97	24.3	83.8309
24.1302	116	24.32	81.1707
24.15	112	24.34	73.8847
24.1697	98	24.36	67.4002
24.1894	89	24.38	69.5409
24.2091	107	24.4	79.9218
24.2289	117	24.42	74.3094
24.2486	101	24.44	80.829
24.2683	98	24.46	81.4911
24.288	119	24.48	81.9582
24.3077	99	24.5	78.674
24.3275	90	24.52	78.8583
24.3472	116	24.54	75.1975
24.3669	97	24.56	79.7999
24.3866	105	24.58	84.0164
24.4063	109	24.6	75.3828
24.4261	105	24.62	73.333
24.4458	109	24.64	70.5086
24.4655	100	24.66	76.3168
24.4852	99	24.68	100.402
24.505	110	24.7	84.2896
24.5247	96	24.72	80.9231
24.5444	117	24.74	83.7257
24.5641	112	24.76	84.6209
24.5839	118	24.78	69.5303
24.6036	99	24.8	76.9872
24.6233	106	24.82	79.2814
24.643	104	24.84	80.6507
24.6627	116	24.86	79.9568
24.6825	118	24.88	62.0327
24.7022	115	24.9	64.2851
24.7219	115	24.92	73.75
24.7416	95	24.94	82.7055
24.7613	115	24.96	83.2924
24.7811	110	24.98	81.8538
24.8008	92	25	72.4563
24.8205	103	25.02	66.0494
24.8402	95	25.04	74.9417
24.86	106	25.06	63.9068
24.8797	89	25.08	67.6481
24.8994	102	25.1	68.1888
24.9191	108	25.12	64.0285
24.9388	94	25.14	71.3319
24.9586	105	25.16	76.2385
24.9783	96	25.18	74.6663
24.998	123	25.2	74.0207
25.0177	113	25.22	70.804
25.0374	110	25.24	69.4956
25.0572	117	25.26	77.6083
25.0769	106	25.28	81.1439
25.0966	103	25.3	75.3744
25.1163	104	25.32	70.5148
25.1361	111	25.34	68.3315
25.1558	98	25.36	73.5043
25.1755	124	25.38	65.0871
25.1952	94	25.4	65.688
25.215	99	25.42	70.7827
25.2347	100	25.44	79.2907
25.2544	105	25.46	87.1198
25.2741	104	25.48	86.058
25.2938	126	25.5	71.7718
25.3136	121	25.52	62.0427
25.3333	102	25.54	67.1155
25.353	100	25.56	75.9781
25.3727	97	25.58	80.7066
25.3924	94	25.6	81.618
25.4122	105	25.62	76.0015
25.4319	116	25.64	71.6315
25.4516	113	25.66	76.9975
25.4713	110	25.68	74.3665
25.4911	107	25.7	74.4866
25.5108	96	25.72	73.9414
25.5305	87	25.74	75.07
25.5502	95	25.76	78.1822
25.5699	102	25.78	75.6282
25.5897	91	25.8	75.3299
25.6094	109	25.82	69.2075
25.6291	113	25.84	74.3195
25.6488	100	25.86	77.5355
25.6685	96	25.88	71.5601
25.6883	109	25.9	66.3902
25.708	108	25.92	72.8311
25.7277	123	25.94	76.8608
25.7474	104	25.96	75.2583
25.7672	117	25.98	73.0822
25.7869	125	26	68.3667
25.8066	126	26.02	68.9736
25.8263	101	26.04	73.7831
25.8461	86	26.06	66.7472
25.8658	90	26.08	70.5085
25.8855	112	26.1	77.1775
25.9052	99	26.12	72.6551
25.9249	99	26.14	78.0321
25.9447	104	26.16	81.1169
25.9644	98	26.18	69.5142
25.9841	93	26.2	74.3493
26.0038	101	26.22	78.5114
26.0235	111	26.24	68.2626
26.0433	102	26.26	77.8942
26.063	108	26.28	82.6598
26.0827	112	26.3	78.5126
26.1024	113	26.32	70.2543
26.1222	105	26.34	77.2955
26.1419	96	26.36	64.0269
26.1616	108	26.38	84.5423
26.1813	118	26.4	73.9606
26.201	103	26.42	67.3485
26.2208	86	26.44	73.5658
26.2405	91	26.46	76.5511
26.2602	101	26.48	83.3167
26.2799	108	26.5	73.746
26.2996	107	26.52	65.7938
26.3194	104	26.54	66.8783
26.3391	97	26.56	63.3397
26.3588	121	26.58	67.2325
26.3785	108	26.6	67.1946
26.3983	121	26.62	81.5847
26.418	93	26.64	69.7691
26.4377	92	26.66	67.4957
26.4574	75	26.68	79.8086
26.4772	87	26.7	78.8705
26.4969	86	26.72	75.0282
26.5166	116	26.74	84.4691
26.5363	89	26.76	78.5965
26.556	95	26.78	76.1822
26.5758	91	26.8	78.1242
26.5955	109	26.82	74.9724
26.6152	103	26.84	80.7913
26.6349	104	26.86	79.5992
26.6547	99	26.88	74.4707
26.6744	106	26.9	78.9379
26.6941	98	26.92	82.0599
26.7138	110	26.94	77.8942
26.7335	109	26.96	68.8474
26.7533	111	26.98	68.3042
26.773	102	27	72.6514
26.7927	107	27.02	72.7001
26.8124	107	27.04	78.0079
26.8321	102	27.06	82.7377
26.8519	91	27.08	87.4954
26.8716	101	27.1	87.1761
26.8913	114	27.12	88.2411
26.911	87	27.14	85.7871
26.9307	100	27.16	87.6582
26.9505	99	27.18	68.9768
26.9702	102	27.2	64.0589
26.9899	115	27.22	70.221
27.0096	92	27.24	85.8498
27.0294	100	27.26	84.7945
27.0491	87	27.28	80.8605
27.0688	108	27.3	80.6663
27.0885	107	27.32	76.7364
27.1083	90	27.34	77.8362
27.128	103	27.36	69.4857
27.1477	104	27.38	80.1717
27.1674	86	27.4	85.0573
27.1871	99	27.42	75.1066
27.2069	99	27.44	64.4519
27.2266	96	27.46	69.3507
27.2463	120	27.48	77.4634
27.266	110	27.5	68.8774
27.2858	98	27.52	74.9409
27.3055	96	27.54	81.9458
27.3252	99	27.56	80.2502
27.3449	88	27.58	74.4789
27.3646	110	27.6	69.64
27.3844	105	27.62	85.7788
27.4041	98	27.64	63.5661
27.4238	89	27.66	71.7814
27.4435	107	27.68	82.5672
27.4632	108	27.7	87.3106
27.483	109	27.72	82.5782
27.5027	100	27.74	77.9557
27.5224	102	27.76	77.0116
27.5421	111	27.78	83.6326
27.5618	86	27.8	78.0499
27.5816	98	27.82	78.8451
27.6013	108	27.84	80.0455
27.621	92	27.86	74.6663
27.6407	108	27.88	72.9986
27.6605	102	27.9	64.3319
27.6802	112	27.92	79.3851
27.6999	97	27.94	85.9705
27.7196	108	27.96	81.2873
27.7394	117	27.98	73.5811
27.7591	105	28	69.5496
27.7788	107	28.02	81.3817
27.7985	101	28.04	85.5189
27.8182	99	28.06	81.2409
27.838	102	28.08	75.333
27.8577	105	28.1	77.9893
27.8774	110	28.12	75.3453
27.8971	119	28.14	83.8263
27.9169	95	28.16	80.6832
27.9366	106	28.18	83.9487
27.9563	107	28.2	88.1868
27.976	109	28.22	76.0758
27.9957	129	28.24	81.188
28.0155	102	28.26	82.5378
28.0352	122	28.28	72.575
28.0549	93	28.3	68.096
28.0746	101	28.32	72.6357
28.0943	94	28.34	75.9891
28.1141	120	28.36	75.447
28.1338	108	28.38	74.814
28.1535	134	28.4	76.6434
28.1732	88	28.42	81.6251
28.1929	98	28.44	82.1055
28.2127	98	28.46	85.8015
28.2324	96	28.48	79.5748
28.2521	108	28.5	72.1953
28.2718	90	28.52	84.9353
28.2916	113	28.54	85.5115
28.3113	113	28.56	75.6661
28.331	117	28.58	86.2547
28.3507	105	28.6	96.0311
28.3705	117	28.62	84.7986
28.3902	96	28.64	86.6732
28.4099	102	28.66	84.3343
28.4296	122	28.68	84.3187
28.4493	106	28.7	87.2258
28.4691	102	28.72	74.4864
28.4888	89	28.74	75.2372
28.5085	97	28.76	78.8372
28.5282	118	28.78	76.2681
28.548	105	28.8	102.051
28.5677	107	28.82	78.5227
28.5874	114	28.84	76.1557
28.6071	104	28.86	87.0859
28.6268	108	28.88	79.8504
28.6466	90	28.9	81.97
28.6663	109	28.92	77.477
28.686	112	28.94	86.0506
28.7057	98	28.96	78.9966
28.7254	115	28.98	105.637
28.7452	134	29	77.8342
28.7649	115	29.02	77.8706
28.7846	111	29.04	83.064
28.8043	117	29.06	89.1149
28.8241	126	29.08	82.8145
28.8438	124	29.1	77.3764
28.8635	119	29.12	90.0036
28.8832	117	29.14	93.6099
28.9029	99	29.16	112.551
28.9227	121	29.18	89.9674
28.9424	100	29.2	89.1667
28.9621	104	29.22	86.4625
28.9818	99	29.24	84.5428
29.0016	83	29.26	90.973
29.0213	99	29.28	107.92
29.041	113	29.3	104.771
29.0607	133	29.32	90.6663
29.0804	121	29.34	89.865
29.1002	131	29.36	91.5831
29.1199	131	29.38	89.786
29.1396	115	29.4	98.6614
29.1593	119	29.42	100.604
29.1791	132	29.44	92.444
29.1988	126	29.46	117.068
29.2185	103	29.48	115.481
29.2382	127	29.5	121.673
29.2579	127	29.52	108.378
29.2777	130	29.54	120.823
29.2974	126	29.56	114.31
29.3171	127	29.58	110.878
29.3368	126	29.6	129.879
29.3565	115	29.62	112.825
29.3763	139	29.64	119.998
29.396	133	29.66	122.258
29.4157	130	29.68	110.046
29.4354	122	29.7	127.369
29.4552	139	29.72	140.905
29.4749	132	29.74	150.308
29.4946	121	29.76	153.26
29.5143	142	29.78	156.703
29.534	138	29.8	154.045
29.5538	154	29.82	133.23
29.5735	147	29.84	133.909
29.5932	127	29.86	152.275
29.6129	146	29.88	162.022
29.6327	167	29.9	159.82
29.6524	153	29.92	169.454
29.6721	153	29.94	179.342
29.6918	134	29.96	178.824
29.7115	155	29.98	176.522
29.7313	143	30	193.72
29.751	172	30.02	207.459
29.7707	153	30.04	204.804
29.7904	170	30.06	198.039
29.8102	162	30.08	196.338
29.8299	162	30.1	199.662
29.8496	175	30.12	187.827
29.8693	187	30.14	204.694
29.889	201	30.16	223.894
29.9088	194	30.18	227.434
29.9285	178	30.2	236.304
29.9482	201	30.22	239.512
29.9679	184	30.24	249.216
29.9876	200	30.26	288.941
30.0074	212	30.28	274.139
30.0271	218	30.3	287.092
30.0468	222	30.32	281.18
30.0665	218	30.34	245.951
30.0863	242	30.36	289.727
30.106	248	30.38	273.263
30.1257	216	30.4	273.518
30.1454	228	30.42	308.416
30.1651	264	30.44	257.972
30.1849	246	30.46	303.596
30.2046	238	30.48	306.248
30.2243	233	30.5	323.755
30.244	266	30.52	420.991
30.2638	254	30.54	410.947
30.2835	267	30.56	340.816
30.3032	283	30.58	401.06
30.3229	286	30.6	388.446
30.3426	317	30.62	377.178
30.3624	275	30.64	451.251
30.3821	306	30.66	407.582
30.4018	321	30.68	422.611
30.4215	301	30.7	408.145
30.4413	295	30.72	282.03
30.461	362	30.74	305.561
30.4807	341	30.76	285.565
30.5004	351	30.78	276.956
30.5201	352	30.8	354.489
30.5399	383	30.82	288.643
30.5596	393	30.84	268.692
30.5793	396	30.86	295.737
30.599	418	30.88	239.544
30.6187	383	30.9	249.702
30.6385	392	30.92	253.162
30.6582	405	30.94	243.688
30.6779	362	30.96	246.417
30.6976	355	30.98	207.577
30.7174	344	31	222.392
30.7371	383	31.02	212.493
30.7568	311	31.04	174.717
30.7765	320	31.06	167.419
30.7962	276	31.08	188.239
30.816	287	31.1	189.712
30.8357	295	31.12	187.424
30.8554	291	31.14	178.588
30.8751	267	31.16	176.664
30.8949	246	31.18	165.522
30.9146	247	31.2	165.453
30.9343	258	31.22	151.08
30.954	265	31.24	142.048
30.9737	249	31.26	152.786
30.9935	217	31.28	150.959
31.0132	203	31.3	136.975
31.0329	197	31.32	121.935
31.0526	205	31.34	127.244
31.0724	235	31.36	134.607
31.0921	207	31.38	134.561
31.1118	189	31.4	138.726
31.1315	197	31.42	130.143
31.1512	197	31.44	112.326
31.171	195	31.46	93.9535
31.1907	175	31.48	86.4528
31.2104	185	31.5	103.404
31.2301	184	31.52	117.944
31.2498	171	31.54	116.398
31.2696	168	31.56	114.413
31.2893	169	31.58	98.8809
31.309	159	31.6	103.634
31.3287	158	31.62	108.942
31.3485	166	31.64	100.533
31.3682	139	31.66	108.696
31.3879	130	31.68	114.682
31.4076	144	31.7	90.6508
31.4274	144	31.72	98.1261
31.4471	127	31.74	90.8182
31.4668	151	31.76	81.7194
31.4865	135	31.78	89.6492
31.5062	144	31.8	82.169
31.526	128	31.82	92.9203
31.5457	159	31.84	82.8645
31.5654	139	31.86	85.7508
31.5851	138	31.88	76.4808
31.6048	109	31.9	78.5756
31.6246	126	31.92	84.5468
31.6443	117	31.94	94.8278
31.664	112	31.96	109.178
31.6837	110	31.98	100.367
31.7035	126	32	75.4865
31.7232	120	32.02	80.1771
31.7429	119	32.04	88.3445
31.7626	139	32.06	77.8945
31.7823	112	32.08	78.0294
31.8021	112	32.1	90.548
31.8218	96	32.12	83.7574
31.8415	82	32.14	83.8027
31.8612	111	32.16	104.17
31.8809	111	32.18	91.325
31.9007	113	32.2	71.3449
31.9204	125	32.22	81.4328
31.9401	99	32.24	82.6092
31.9598	105	32.26	76.7179
31.9796	107	32.28	84.6234
31.9993	114	32.3	83.1942
32.019	137	32.32	77.2094
32.0387	89	32.34	89.079
32.0585	112	32.36	83.5698
32.0782	93	32.38	75.9997
32.0979	112	32.4	79.6092
32.1176	110	32.42	82.6768
32.1373	113	32.44	77.031
32.1571	114	32.46	80.3919
32.1768	106	32.48	74.9994
32.1965	117	32.5	76.407
32.2162	98	32.52	83.2549
32.2359	133	32.54	85.9344
32.2557	91	32.56	72.6538
32.2754	124	32.58	65.843
32.2951	103	32.6	66.4862
32.3148	138	32.62	77.4371
32.3346	103	32.64	81.6745
32.3543	111	32.66	73.3177
32.374	89	32.68	71.1815
32.3937	89	32.7	79.8471
32.4134	85	32.72	81.9407
32.4332	96	32.74	78.3552
32.4529	108	32.76	84.0136
32.4726	107	32.78	76.7052
32.4923	98	32.8	66.9326
32.5121	99	32.82	65.8468
32.5318	94	32.84	69.1059
32.5515	95	32.86	69.6186
32.5712	100	32.88	80.0544
32.5909	106	32.9	72.1302
32.6107	98	32.92	68.9874
32.6304	89	32.94	74.3959
32.6501	119	32.96	75.9997
32.6698	113	32.98	82.3046
32.6895	108	33	81.7
32.7093	110	33.02	81.6739
32.729	98	33.04	75.8414
32.7487	91	33.06	73.9997
32.7684	90	33.08	79.8515
32.7882	93	33.1	78.6261
32.8079	103	33.12	80.7536
32.8276	113	33.14	77.4118
32.8473	117	33.16	71.5402
32.867	99	33.18	88.0355
32.8868	96	33.2	86.5477
32.9065	106	33.22	74.6421
32.9262	103	33.24	68.4757
32.9459	111	33.26	62.4507
32.9656	98	33.28	68.8853
32.9854	107	33.3	73.7805
33.0051	106	33.32	75.2892
33.0248	95	33.34	69.4456
33.0445	97	33.36	75.9685
33.0643	121	33.38	71.333
33.084	100	33.4	71.3487
33.1037	81	33.42	72.3507
33.1234	95	33.44	80.7469
33.1431	107	33.46	70.0874
33.1629	93	33.48	71.0667
33.1826	92	33.5	69.1904
33.2023	106	33.52	79.6712
33.222	114	33.54	71.4962
33.2418	99	33.56	72.3934
33.2615	98	33.58	71.2687
33.2812	103	33.6	75.4348
33.3009	97	33.62	79.9289
33.3207	90	33.64	79.5804
33.3404	99	33.66	67.2183
33.3601	112	33.68	69.7752
33.3798	86	33.7	71.4898
33.3995	89	33.72	70.6703
33.4193	82	33.74	68.5976
33.439	87	33.76	72.7049
33.4587	103	33.78	74.3865
33.4784	92	33.8	81.776
33.4982	73	33.82	73.2243
33.5179	94	33.84	76.4407
33.5376	75	33.86	71.7677
33.5573	92	33.88	68.6781
33.577	97	33.9	65.0027
33.5968	86	33.92	67.4468
33.6165	97	33.94	68.9359
33.6362	96	33.96	71.2857
33.6559	89	33.98	71.1162
33.6756	103	34	67.6308
33.6954	111	34.02	79.0567
33.7151	114	34.04	84.0862
33.7348	97	34.06	78.9183
33.7545	96	34.08	77.6363
33.7743	109	34.1	70.598
33.794	99	34.12	68.6664
33.8137	88	34.14	78.4816
33.8334	95	34.16	86.2934
33.8531	114	34.18	79.8825
33.8729	108	34.2	78.4668
33.8926	82	34.22	74.6495
33.9123	91	34.24	73.54
33.932	92	34.26	66.9347
33.9517	80	34.28	71.8739
33.9715	101	34.3	79.5265
33.9912	96	34.32	75.7371
34.0109	107	34.34	76.5356
34.0306	102	34.36	81.7349
34.0504	100	34.38	84.7619
34.0701	94	34.4	82.4188
34.0898	83	34.42	75.9012
34.1095	103	34.44	82.0737
34.1292	105	34.46	72.3298
34.149	123	34.48	73.9006
34.1687	99	34.5	85.4565
34.1884	103	34.52	98.7218
34.2081	108	34.54	95.8257
34.2279	96	34.56	83.7556
34.2476	117	34.58	93.5707
34.2673	108	34.6	83.6217
34.287	109	34.62	86.2015
34.3067	95	34.64	82.4761
34.3265	98	34.66	88.3422
34.3462	94	34.68	102.955
34.3659	102	34.7	90.2674
34.3856	102	34.72	93.6322
34.4053	107	34.74	102.149
34.4251	104	34.76	90.9861
34.4448	106	34.78	105.114
34.4645	98	34.8	84.8228
34.4842	81	34.82	100.406
34.504	113	34.84	117.32
34.5237	98	34.86	96.7579
34.5434	102	34.88	99.7292
34.5631	112	34.9	110.266
34.5829	101	34.92	101.096
34.6026	100	34.94	110.696
34.6223	97	34.96	128.969
34.642	105	34.98	119.594
34.6617	124	35	86.3512
34.6815	101	35.02	108.596
34.7012	104	35.04	106.964
34.7209	121	35.06	117.516
34.7406	121	35.08	124.814
34.7604	112	35.1	125.069
34.7801	108	35.12	128.624
34.7998	121	35.14	134.263
34.8195	126	35.16	129.521
34.8392	131	35.18	129.991
34.859	116	35.2	138.075
34.8787	115	35.22	120.183
34.8984	138	35.24	123.684
34.9181	160	35.26	152.297
34.9378	118	35.28	148.228
34.9576	129	35.3	149.401
34.9773	135	35.32	151.235
34.997	130	35.34	149.401
35.0167	137	35.36	152.831
35.0365	129	35.38	149.357
35.0562	131	35.4	154.522
35.0759	160	35.42	160.369
35.0956	151	35.44	162.342
35.1153	137	35.46	173.496
35.1351	155	35.48	162.387
35.1548	142	35.5	137.959
35.1745	146	35.52	122.81
35.1942	143	35.54	147.916
35.2139	128	35.56	156.576
35.2337	128	35.58	127.837
35.2534	127	35.6	125.883
35.2731	161	35.62	139.934
35.2928	152	35.64	133.35
35.3126	158	35.66	144.379
35.3323	167	35.68	139.741
35.352	154	35.7	130.755
35.3717	165	35.72	121.386
35.3914	158	35.74	126.964
35.4112	174	35.76	99.0382
35.4309	176	35.78	112.039
35.4506	169	35.8	103.829
35.4703	172	35.82	96.3311
35.4901	161	35.84	102.601
35.5098	175	35.86	120.361
35.5295	156	35.88	109.427
35.5492	137	35.9	122.3
35.5689	155	35.92	100.316
35.5887	152	35.94	103.824
35.6084	167	35.96	113.23
35.6281	127	35.98	106.674
35.6478	148	36	84.6851
35.6676	154	36.02	80.343
35.6873	132	36.04	90.6046
35.707	140	36.06	77.2891
35.7267	153	36.08	90.1345
35.7464	140	36.1	95.797
35.7662	137	36.12	88.4606
35.7859	136	36.14	76.4759
35.8056	144	36.16	81.1701
35.8253	113	36.18	78.0696
35.8451	129	36.2	88.5038
35.8648	119	36.22	79.0865
35.8845	106	36.24	59.1175
35.9042	122	36.26	76.1334
35.9239	97	36.28	78.9715
35.9437	112	36.3	73.0307
35.9634	107	36.32	78.5491
35.9831	114	36.34	97.6351
36.0028	108	36.36	90.8061
36.0226	111	36.38	82.4984
36.0423	129	36.4	82.3909
36.062	110	36.42	61.7325
36.0817	105	36.44	70.2198
36.1014	100	36.46	66.2358
36.1212	95	36.48	71.1209
36.1409	95	36.5	63.2554
36.1606	101	36.52	69.0421
36.1803	103	36.54	72.3497
36.2	120	36.56	71.6685
36.2198	101	36.58	72.8435
36.2395	85	36.6	72.7735
36.2592	97	36.62	71.9207
36.2789	83	36.64	70.4587
36.2987	98	36.66	64.6438
36.3184	108	36.68	63.5346
36.3381	102	36.7	61.7019
36.3578	93	36.72	70.2478
36.3775	100	36.74	75.8376
36.3973	96	36.76	73.7877
36.417	90	36.78	71.5018
36.4367	92	36.8	75.7883
36.4564	83	36.82	79.942
36.4761	95	36.84	77.3473
36.4959	98	36.86	67.2216
36.5156	88	36.88	70.0432
36.5353	87	36.9	71.7542
36.555	103	36.92	62.9607
36.5748	91	36.94	67.2974
36.5945	97	36.96	69.6869
36.6142	90	36.98	66.0632
36.6339	76	37	68.1642
36.6536	91	37.02	66.646
36.6734	85	37.04	65.4529
36.6931	98	37.06	71.6515
36.7128	88	37.08	69.5624
36.7325	96	37.1	71.4803
36.7523	102	37.12	62.5988
36.772	85	37.14	64.8074
36.7917	78	37.16	76.0797
36.8114	80	37.18	66.0169
36.8312	84	37.2	61.874
36.8509	79	37.22	66.4902
36.8706	98	37.24	65.0755
36.8903	107	37.26	61.0191
36.91	79	37.28	59.4936
36.9298	83	37.3	66.0354
36.9495	95	37.32	71.1495
36.9692	100	37.34	64.5187
36.9889	81	37.36	67.5602
37.0086	86	37.38	70.3258
37.0284	103	37.4	63.9157
37.0481	82	37.42	77.5371
37.0678	90	37.44	67.7913
37.0875	90	37.46	58.32
37.1073	88	37.48	69.9361
37.127	113	37.5	71.333
37.1467	79	37.52	67.0004
37.1664	95	37.54	61.6397
37.1861	104	37.56	63.884
37.2059	94	37.58	69.1768
37.2256	88	37.6	77.2114
37.2453	71	37.62	77.9989
37.265	84	37.64	61.4283
37.2848	99	37.66	68.7927
37.3045	88	37.68	72.8389
37.3242	76	37.7	61.849
37.3439	84	37.72	71.9151
37.3636	83	37.74	99.648
37.3834	75	37.76	70.9428
37.4031	93	37.78	68.2263
37.4228	99	37.8	74.3269
37.4425	94	37.82	67.706
37.4622	106	37.84	67.5364
37.482	94	37.86	55.4562
37.5017	82	37.88	63.7593
37.5214	99	37.9	67.0964
37.5411	95	37.92	60.6781
37.5609	99	37.94	63.961
37.5806	87	37.96	74.3781
37.6003	79	37.98	68.8048
37.62	99	38	59.0198
37.6397	93	38.02	54.7272
37.6595	99	38.04	60.9835
37.6792	111	38.06	62.7146
37.6989	95	38.08	60.4709
37.7186	101	38.1	57.9916
37.7383	103	38.12	58.3068
37.7581	105	38.14	61.0893
37.7778	109	38.16	63.9571
37.7975	88	38.18	66.7078
37.8172	73	38.2	63.2103
37.837	93	38.22	61.7491
37.8567	104	38.24	58.085
37.8764	80	38.26	57.3331
37.8961	105	38.28	60.7378
37.9158	93	38.3	65.942
37.9356	79	38.32	66.6764
37.9553	107	38.34	65.662
37.975	79	38.36	63.9446
37.9947	85	38.38	61.5969
38.0145	90	38.4	55.5437
38.0342	80	38.42	55.8367
38.0539	80	38.44	62.4107
38.0736	87	38.46	66.2428
38.0934	85	38.48	72.982
38.1131	75	38.5	66.344
38.1328	67	38.52	59.5774
38.1525	88	38.54	59.7648
38.1722	89	38.56	65.7339
38.192	76	38.58	65.9635
38.2117	79	38.6	60.9873
38.2314	93	38.62	62.618
38.2511	86	38.64	57.7769
38.2709	78	38.66	61.19
38.2906	92	38.68	58.3583
38.3103	79	38.7	59.2008
38.33	93	38.72	59.4835
38.3497	86	38.74	58.2817
38.3695	96	38.76	62.2803
38.3892	83	38.78	62.7886
38.4089	97	38.8	64.8818
38.4286	82	38.82	59.7118
38.4483	77	38.84	64.3943
38.4681	69	38.86	66.4974
38.4878	91	38.88	64.8916
38.5075	80	38.9	65.8684
38.5272	83	38.92	64.1686
38.547	101	38.94	58.4217
38.5667	84	38.96	56.1122
38.5864	76	38.98	56.6383
38.6061	64	39	73.5136
38.6258	93	39.02	62.8244
38.6456	100	39.04	61.9986
38.6653	79	39.06	54.0662
38.685	86	39.08	58.572
38.7047	87	39.1	55.3048
38.7244	72	39.12	54.8925
38.7442	89	39.14	58.996
38.7639	79	39.16	63.0506
38.7836	81	39.18	60.1315
38.8033	92	39.2	60.5803
38.8231	85	39.22	54.4971
38.8428	96	39.24	53.5213
38.8625	77	39.26	53.8387
38.8822	75	39.28	52.2677
38.9019	110	39.3	65.8105
38.9217	80	39.32	61.8681
38.9414	77	39.34	60.6277
38.9611	81	39.36	58.752
38.9808	82	39.38	60.3739
39.0006	75	39.4	57.1638
39.0203	89	39.42	59.8822
39.04	85	39.44	65.6575
39.0597	90	39.46	55.038
39.0794	84	39.48	53.171
39.0992	99	39.5	62.9364
39.1189	89	39.52	59.1074
39.1386	79	39.54	59.1365
39.1583	85	39.56	62.1997
39.178	71	39.58	64.2228
39.1978	76	39.6	58.7007
39.2175	87	39.62	57.1201
39.2372	84	39.64	62.6406
39.2569	69	39.66	61.5445
39.2767	99	39.68	59.6869
39.2964	86	39.7	61.1606
39.3161	78	39.72	57.7072
39.3358	105	39.74	58.9705
39.3556	97	39.76	58.6247
39.3753	85	39.78	50.7806
39.395	80	39.8	56.0054
39.4147	97	39.82	62.4659
39.4344	87	39.84	60.2903
39.4542	96	39.86	62.6985
39.4739	75	39.88	59.9272
39.4936	68	39.9	63.1357
39.5133	74	39.92	57.8173
39.5331	86	39.94	56.2311
39.5528	71	39.96	59.0989
39.5725	96	39.98	53.5881
39.5922	87	40	55.631
39.6119	93	40.02	64.9105
39.6317	97	40.04	81.6107
39.6514	77	40.06	62.4913
39.6711	83	40.08	58.4887
39.6908	78	40.1	63.1512
39.7105	93	40.12	64.6664
39.7303	83	40.14	62.598
39.75	91	40.16	66.2118
39.7697	98	40.18	59.2945
39.7894	80	40.2	61.1502
39.8092	102	40.22	62.5544
39.8289	101	40.24	60.9741
39.8486	79	40.26	54.358
39.8683	66	40.28	65.5738
39.888	90	40.3	64.9639
39.9078	79	40.32	53.836
39.9275	89	40.34	61.2216
39.9472	89	40.36	61.3792
39.9669	73	40.38	51.255
39.9866	72	40.4	60.8949
40.0064	73	40.42	60.0357
40.0261	79	40.44	52.7609
40.0458	60	40.46	62.6632
40.0655	70	40.48	59.8468
40.0853	91	40.5	50.3133
40.105	94	40.52	60.8404
40.1247	92	40.54	64.2441
40.1444	93	40.56	57.9192
40.1641	88	40.58	64.8172
40.1839	79	40.6	58.9328
40.2036	107	40.62	56.3987
40.2233	74	40.64	64.4954
40.243	68	40.66	62.7636
40.2628	75	40.68	58.7072
40.2825	74	40.7	53.6275
40.3022	77	40.72	47.0566
40.3219	87	40.74	53.6064
40.3417	71	40.76	51.6035
40.3614	79	40.78	58.0329
40.3811	99	40.8	52.94
40.4008	89	40.82	58.51
40.4205	85	40.84	60.1792
40.4402	95	40.86	62.3664
40.46	98	40.88	63.8904
40.4797	82	40.9	59.6176
40.4994	81	40.92	62.7126
40.5191	62	40.94	60.2518
40.5389	72	40.96	63.0972
40.5586	64	40.98	58.0062
40.5783	79	41	55.0932
40.598	81	41.02	61.4846
40.6178	81	41.04	56.4787
40.6375	85	41.06	53.616
40.6572	75	41.08	58.9682
40.6769	84	41.1	65.9364
40.6966	72	41.12	64.489
40.7164	89	41.14	59.4361
40.7361	84	41.16	64.5829
40.7558	72	41.18	76.6924
40.7755	76	41.2	63.8159
40.7953	80	41.22	57.4934
40.815	86	41.24	50.9237
40.8347	81	41.26	56.0005
40.8544	89	41.28	63.4389
40.8741	75	41.3	57.6695
40.8939	79	41.32	56.1684
40.9136	84	41.34	62.1441
40.9333	80	41.36	68.4809
40.953	85	41.38	62.0017
40.9727	69	41.4	55.1199
40.9925	76	41.42	57.616
41.0122	85	41.44	63.037
41.0319	94	41.46	61.8407
41.0516	82	41.48	64.9895
41.0714	80	41.5	83.0069
41.0911	86	41.52	69.015
41.1108	81	41.54	66.5083
41.1305	91	41.56	66.1484
41.1502	83	41.58	68.6364
41.17	81	41.6	65.5759
41.1897	85	41.62	81.8124
41.2094	74	41.64	75.2979
41.2291	93	41.66	54.4868
41.2488	88	41.68	54.7791
41.2686	81	41.7	64.089
41.2883	86	41.72	51.6912
41.308	99	41.74	55.4225
41.3277	81	41.76	59.6713
41.3475	89	41.78	83.5956
41.3672	95	41.8	79.0995
41.3869	96	41.82	67.4923
41.4066	90	41.84	66.034
41.4263	80	41.86	66.6586
41.4461	78	41.88	67.985
41.4658	106	41.9	62.1432
41.4855	84	41.92	67.3424
41.5052	90	41.94	69.5717
41.525	87	41.96	73.9319
41.5447	85	41.98	69.0554
41.5644	84	42	80.8167
41.5841	79	42.02	66.1346
41.6039	90	42.04	68.5622
41.6236	83	42.06	80.4061
41.6433	85	42.08	67.9918
41.663	81	42.1	59.4652
41.6827	103	42.12	76.6082
41.7025	91	42.14	66.8188
41.7222	87	42.16	70.4025
41.7419	87	42.18	60.5203
41.7616	96	42.2	66.421
41.7813	108	42.22	63.8173
41.8011	89	42.24	65.3331
41.8208	81	42.26	65.5132
41.8405	85	42.28	65.4309
41.8602	87	42.3	62.0098
41.88	95	42.32	57.7612
41.8997	96	42.34	61.0635
41.9194	74	42.36	67.1363
41.9391	89	42.38	69.333
41.9588	89	42.4	69.0869
41.9786	103	42.42	67.6443
41.9983	92	42.44	64.9401
42.018	90	42.46	59.7671
42.0377	98	42.48	55.2338
42.0575	80	42.5	56.8791
42.0772	88	42.52	59.5122
42.0969	80	42.54	60.7093
42.1166	85	42.56	63.2127
42.1363	84	42.58	64.0208
42.1561	86	42.6	59.9727
42.1758	79	42.62	82.2523
42.1955	101	42.64	89.179
42.2152	86	42.66	61.6878
42.2349	89	42.68	56.3545
42.2547	75	42.7	58.6664
42.2744	93	42.72	61.0453
42.2941	97	42.74	61.4488
42.3138	84	42.76	59.4206
42.3336	68	42.78	62.9131
42.3533	81	42.8	57.5198
42.373	64	42.82	59.5416
42.3927	79	42.84	71.2708
42.4124	72	42.86	61.4652
42.4322	98	42.88	55.8047
42.4519	110	42.9	61.7724
42.4716	84	42.92	55.1715
42.4913	82	42.94	49.0007
42.511	75	42.96	57.1663
42.5308	78	42.98	53.2573
42.5505	85	43	55.0294
42.5702	67	43.02	67.2861
42.5899	88	43.04	86.5255
42.6097	77	43.06	60.0937
42.6294	68	43.08	63.5551
42.6491	83	43.1	62.9413
42.6688	86	43.12	54.4843
42.6885	80	43.14	54.5208
42.7083	78	43.16	63.1116
42.728	85	43.18	57.2608
42.7477	70	43.2	61.0324
42.7674	85	43.22	64.4908
42.7872	86	43.24	65.9483
42.8069	79	43.26	65.3494
42.8266	63	43.28	56.7564
42.8463	78	43.3	51.3356
42.8661	79	43.32	52.166
42.8858	78	43.34	61.0991
42.9055	91	43.36	54.8891
42.9252	89	43.38	74.8042
42.9449	100	43.4	62.6406
42.9647	70	43.42	52.9403
42.9844	81	43.44	43.365
43.0041	75	43.46	56.5756
43.0238	64	43.48	65.6515
43.0436	66	43.5	62.6579
43.0633	82	43.52	58.8781
43.083	72	43.54	59.0778
43.1027	101	43.56	56.4115
43.1224	81	43.58	63.4635
43.1422	71	43.6	60.9027
43.1619	77	43.62	58.416
43.1816	74	43.64	55.4953
43.2013	69	43.66	56.343
43.221	73	43.68	56.2469
43.2408	72	43.7	53.9044
43.2605	99	43.72	57.5312
43.2802	77	43.74	60.5741
43.2999	84	43.76	57.0929
43.3197	81	43.78	60.9292
43.3394	100	43.8	61.3881
43.3591	97	43.82	58.3941
43.3788	76	43.84	62.6141
43.3985	70	43.86	65.9945
43.4183	84	43.88	63.3245
43.438	80	43.9	56.0976
43.4577	81	43.92	55.9207
43.4774	89	43.94	56.6664
43.4971	72	43.96	55.1034
43.5169	82	43.98	56.8751
43.5366	79	44	59.6722
43.5563	62	44.02	57.644
43.576	87	44.04	56.6664
43.5958	74	44.06	60.2623
43.6155	87	44.08	66.6674
43.6352	91	44.1	63.2768
43.6549	69	44.12	64.0972
43.6746	88	44.14	57.2723
43.6944	84	44.16	54.4736
43.7141	86	44.18	56.0848
43.7338	82	44.2	57.8861
43.7535	95	44.22	56.7237
43.7732	83	44.24	55.3331
43.793	67	44.26	58.0553
43.8127	75	44.28	61.1855
43.8324	93	44.3	56.8023
43.8521	92	44.32	67.1956
43.8719	76	44.34	67.5781
43.8916	81	44.36	55.4853
43.9113	81	44.38	47.9191
43.931	73	44.4	49.7834
43.9507	93	44.42	51.7242
43.9705	87	44.44	60.074
43.9902	71	44.46	61.9997
44.0099	92	44.48	63.1139
44.0296	89	44.5	57.6683
44.0494	95	44.52	63.5769
44.0691	64	44.54	58.8137
44.0888	77	44.56	53.8371
44.1085	68	44.58	56.3534
44.1283	86	44.6	58.5068
44.148	98	44.62	51.1921
44.1677	100	44.64	56.989
44.1874	80	44.66	59.8997
44.2071	82	44.68	65.8592
44.2269	90	44.7	65.9997
44.2466	99	44.72	53.4126
44.2663	76	44.74	69.7104
44.286	82	44.76	55.084
44.3058	81	44.78	67.4585
44.3255	71	44.8	69.3474
44.3452	88	44.82	60.2863
44.3649	88	44.84	71.2849
44.3846	79	44.86	63.8618
44.4044	96	44.88	62.6664
44.4241	96	44.9	62.4909
44.4438	79	44.92	60.2643
44.4635	89	44.94	57.1041
44.4832	87	44.96	71.203
44.503	91	44.98	68.1645
44.5227	80	45	65.3253
44.5424	88	45.02	63.2435
44.5621	78	45.04	64.1037
44.5819	86	45.06	61.7935
44.6016	79	45.08	64.5735
44.6213	90	45.1	55.3933
44.641	75	45.12	56.7814
44.6607	84	45.14	70.071
44.6805	79	45.16	68.5016
44.7002	80	45.18	61.5111
44.7199	82	45.2	68.2087
44.7396	90	45.22	68.7626
44.7593	69	45.24	69.3518
44.7791	72	45.26	69.3414
44.7988	67	45.28	79.835
44.8185	82	45.3	85.5412
44.8382	99	45.32	75.2234
44.858	77	45.34	70.4868
44.8777	87	45.36	79.4553
44.8974	91	45.38	90.9698
44.9171	101	45.4	90.4857
44.9368	86	45.42	80.1693
44.9566	95	45.44	65.7673
44.9763	85	45.46	63.336
44.996	79	45.48	67.5309
45.0157	84	45.5	64.5204
45.0355	87	45.52	64.4707
45.0552	87	45.54	69.9965
45.0749	62	45.56	84.8542
45.0946	81	45.58	90.4595
45.1144	70	45.6	91.1492
45.1341	95	45.62	95.7111
45.1538	89	45.64	91.7501
45.1735	85	45.66	85.2115
45.1932	86	45.68	74.6037
45.2129	95	45.7	64.6359
45.2327	80	45.72	67.5474
45.2524	88	45.74	65.7785
45.2721	79	45.76	74.0143
45.2918	86	45.78	71.5149
45.3116	75	45.8	64.4505
45.3313	87	45.82	69.6561
45.351	94	45.84	68.8353
45.3707	105	45.86	70.1562
45.3905	89	45.88	66.8268
45.4102	94	45.9	68.7893
45.4299	82	45.92	63.66
45.4496	89	45.94	84.9278
45.4693	77	45.96	71.0248
45.4891	110	45.98	68.7375
45.5088	107	46	66.2468
45.5285	91	46.02	74.6089
45.5482	86	46.04	85.5401
45.568	75	46.06	65.5775
45.5877	119	46.08	81.0033
45.6074	110	46.1	70.8141
45.6271	91	46.12	60.7471
45.6468	113	46.14	55.3893
45.6666	81	46.16	64.4115
45.6863	102	46.18	52.3648
45.706	85	46.2	62.763
45.7257	96	46.22	64.0423
45.7454	104	46.24	55.9925
45.7652	104	46.26	83.9685
45.7849	95	46.28	66.6664
45.8046	84	46.3	65.3992
45.8243	81	46.32	56.9743
45.8441	99	46.34	62.9411
45.8638	92	46.36	61.8477
45.8835	98	46.38	67.1822
45.9032	95	46.4	62.0712
45.9229	91	46.42	56.5308
45.9427	100	46.44	58.0295
45.9624	75	46.46	63.0173
45.9821	90	46.48	54.5142
46.0018	82	46.5	53.0388
46.0215	76	46.52	54.7217
46.0413	80	46.54	52.8689
46.061	67	46.56	55.6596
46.0807	89	46.58	55.0192
46.1004	82	46.6	57.1253
46.1202	86	46.62	57.9023
46.1399	91	46.64	65.3331
46.1596	64	46.66	64.588
46.1793	67	46.68	61.7865
46.199	56	46.7	61.2155
46.2188	67	46.72	65.3831
46.2385	91	46.74	56.7481
46.2582	71	46.76	47.9851
46.2779	65	46.78	58.0201
46.2977	77	46.8	59.4856
46.3174	99	46.82	57.9611
46.3371	94	46.84	59
46.3568	84	46.86	57.2966
46.3766	87	46.88	60.574
46.3963	83	46.9	60.6925
46.416	78	46.92	58.8157
46.4357	89	46.94	52.7786
46.4554	71	46.96	58.6273
46.4752	61	46.98	68.6607
46.4949	82	47	70.8162
46.5146	77	47.02	64.233
46.5343	72	47.04	62.135
46.554	74	47.06	58.0957
46.5738	70	47.08	53.5497
46.5935	82	47.1	60.4055
46.6132	89	47.12	60.7473
46.6329	73	47.14	59.8071
46.6527	75	47.16	57.0991
46.6724	91	47.18	57.9711
46.6921	94	47.2	65.1954
46.7118	83	47.22	57.1005
46.7315	86	47.24	55.5628
46.7513	85	47.26	52.2868
46.771	75	47.28	60.5101
46.7907	91	47.3	59.9203
46.8104	83	47.32	60.4503
46.8302	92	47.34	57.2583
46.8499	83	47.36	58.3987
46.8696	88	47.38	58.6664
46.8893	75	47.4	67.6095
46.909	68	47.42	68.6664
46.9288	87	47.44	57.5963
46.9485	76	47.46	50.4224
46.9682	74	47.48	59.5068
46.9879	67	47.5	62.5725
47.0076	72	47.52	65.2768
47.0274	78	47.54	51.4312
47.0471	84	47.56	69.248
47.0668	78	47.58	57.4154
47.0865	75	47.6	60.8083
47.1063	90	47.62	64.6664
47.126	95	47.64	64.1146
47.1457	76	47.66	56.1553
47.1654	97	47.68	58.1222
47.1851	77	47.7	58.5561
47.2049	74	47.72	52.8801
47.2246	99	47.74	58.5282
47.2443	89	47.76	52.839
47.264	75	47.78	50.3245
47.2837	74	47.8	53.4113
47.3035	65	47.82	59.6187
47.3232	81	47.84	58.2726
47.3429	90	47.86	57.8749
47.3626	84	47.88	53.5977
47.3824	79	47.9	55.8434
47.4021	88	47.92	54.3772
47.4218	86	47.94	58.4335
47.4415	63	47.96	61.9115
47.4612	67	47.98	63.5353
47.481	77	48	66.3274
47.5007	75	48.02	67.576
47.5204	84	48.04	62.7645
47.5401	84	48.06	61.5252
47.5599	76	48.08	54.2361
47.5796	80	48.1	61.0745
47.5993	82	48.12	57.7185
47.619	77	48.14	56.6618
47.6388	70	48.16	58.752
47.6585	93	48.18	55.9255
47.6782	85	48.2	59.7222
47.6979	83	48.22	65.8529
47.7176	88	48.24	69.3151
47.7374	89	48.26	68.6646
47.7571	82	48.28	67.6762
47.7768	63	48.3	59.8906
47.7965	65	48.32	54.4763
47.8162	84	48.34	54.8857
47.836	89	48.36	60.8535
47.8557	83	48.38	69.9013
47.8754	80	48.4	64.6751
47.8951	90	48.42	56.0614
47.9149	83	48.44	52.7447
47.9346	77	48.46	50.2983
47.9543	68	48.48	51.0822
47.974	79	48.5	63.6134
47.9937	80	48.52	63.404
48.0135	84	48.54	57.4081
48.0332	80	48.56	56.9495
48.0529	92	48.58	65.0814
48.0726	86	48.6	60.101
48.0924	81	48.62	54.8178
48.1121	84	48.64	68.3487
48.1318	81	48.66	56.4886
48.1515	81	48.68	61.0312
48.1712	84	48.7	62.2517
48.191	81	48.72	67.5003
48.2107	77	48.74	70.9042
48.2304	77	48.76	61.0937
48.2501	75	48.78	59.9113
48.2698	71	48.8	54.7109
48.2896	94	48.82	59.3732
48.3093	72	48.84	61.2126
48.329	72	48.86	57.0222
48.3487	73	48.88	59.1674
48.3685	85	48.9	61.237
48.3882	64	48.92	56.8248
48.4079	94	48.94	92.3111
48.4276	89	48.96	65.4213
48.4474	74	48.98	58.6386
48.4671	82	49	55.4677
48.4868	82	49.02	61.4305
48.5065	78	49.04	64.101
48.5262	100	49.06	66.2155
48.5459	92	49.08	68.3346
48.5657	86	49.1	58.4628
48.5854	88	49.12	85.2231
48.6051	91	49.14	87.01
48.6248	86	49.16	63.8739
48.6446	75	49.18	68.3284
48.6643	82	49.2	73.8907
48.684	79	49.22	70.6114
48.7037	84	49.24	61.5762
48.7234	99	49.26	72.6959
48.7432	86	49.28	83.8444
48.7629	99	49.3	97.5804
48.7826	103	49.32	80.613
48.8023	92	49.34	70.7571
48.8221	78	49.36	69.3864
48.8418	81	49.38	86.9143
48.8615	80	49.4	80.5872
48.8812	58	49.42	78.0962
48.901	65	49.44	67.9553
48.9207	80	49.46	66.4351
48.9404	75	49.48	69.6092
48.9601	81	49.5	74.2495
48.9798	86	49.52	67.4416
48.9996	82	49.54	66.9784
49.0193	75	49.56	71.7161
49.039	86	49.58	66.3788
49.0587	88	49.6	70.158
49.0784	85	49.62	80.2644
49.0982	60	49.64	80.5042
49.1179	88	49.66	72.6501
49.1376	82	49.68	83.5485
49.1573	79	49.7	91.6355
49.1771	75	49.72	81.1914
49.1968	94	49.74	71.5688
49.2165	86	49.76	75.4052
49.2362	83	49.78	79.1589
49.2559	65	49.8	77.4906
49.2757	88	49.82	73.9957
49.2954	89	49.84	72.6394
49.3151	80	49.86	72.1108
49.3348	89	49.88	71.8094
49.3546	83	49.9	83.5282
[truncated: 1,554 more rows]

## Sheet: b
In situ XRD patterns
InZrOx(HT)
fresh		after H2 reduction
2θ (°)	Intensity (a.u.)	2θ (°)	Intensity (a.u.)
10	134.658	10	137.662
10.02	116.965	10.02	129.535
10.04	121.522	10.04	127.63
10.06	138.126	10.06	137.549
10.08	135.25	10.08	123.229
10.1	135.149	10.1	111.702
10.12	133.901	10.12	117.919
10.14	130.831	10.14	121.247
10.16	136.869	10.16	112.646
10.18	135.651	10.18	120.812
10.2	136.886	10.2	129.776
10.22	140.934	10.22	132.027
10.24	123.479	10.24	128.499
10.26	128.56	10.26	119.108
10.28	121.473	10.28	122.263
10.3	137.296	10.3	126.631
10.32	150.173	10.32	122.327
10.34	125.48	10.34	115.056
10.36	134.473	10.36	120.085
10.38	121.889	10.38	132.053
10.4	131.865	10.4	127.669
10.42	131.499	10.42	122.714
10.44	125.096	10.44	120.885
10.46	143.824	10.46	133.694
10.48	112.209	10.48	130.241
10.5	122.467	10.5	118.799
10.52	123.477	10.52	123.873
10.54	120.313	10.54	125.27
10.56	119.999	10.56	127.786
10.58	121.868	10.58	128.622
10.6	128.96	10.6	129.937
10.62	127.408	10.62	119.733
10.64	127.984	10.64	131.051
10.66	129.32	10.66	111.52
10.68	122.71	10.68	118.666
10.7	131.811	10.7	118.654
10.72	122.175	10.72	118.197
10.74	127.145	10.74	123.717
10.76	122.559	10.76	118.448
10.78	111.92	10.78	126.486
10.8	127.577	10.8	138.886
10.82	128.482	10.82	120.873
10.84	115.254	10.84	124.312
10.86	117.036	10.86	133.946
10.88	131.403	10.88	116.971
10.9	127.09	10.9	120.748
10.92	136.492	10.92	112.521
10.94	107.885	10.94	121.082
10.96	123.184	10.96	118.652
10.98	118.198	10.98	112.612
11	120.719	11	112.61
11.02	120.459	11.02	124.592
11.04	124.454	11.04	131.225
11.06	115.455	11.06	119.697
11.08	112.891	11.08	118.583
11.1	132.454	11.1	125.663
11.12	124.976	11.12	120.813
11.14	126.709	11.14	117.307
11.16	120.228	11.16	123.163
11.18	121.619	11.18	123.332
11.2	130.017	11.2	121.046
11.22	131.055	11.22	131.187
11.24	113.601	11.24	127.478
11.26	115.866	11.26	114.602
11.28	124.755	11.28	112.77
11.3	128.449	11.3	110.79
11.32	120.949	11.32	117.215
11.34	118.033	11.34	111.145
11.36	129.465	11.36	110.09
11.38	143.677	11.38	115.342
11.4	133.493	11.4	110.617
11.42	118.594	11.42	107.613
11.44	118.54	11.44	114.234
11.46	125.406	11.46	112.901
11.48	124.868	11.48	109.326
11.5	110.399	11.5	110.167
11.52	112.208	11.52	120.874
11.54	123.666	11.54	125
11.56	114.746	11.56	125.584
11.58	116.523	11.58	128.611
11.6	117.413	11.6	117.572
11.62	120.673	11.62	114.448
11.64	115.154	11.64	115.091
11.66	121.536	11.66	110.956
11.68	116.063	11.68	113.118
11.7	102.353	11.7	119.015
11.72	116.87	11.72	109.842
11.74	151.912	11.74	112.518
11.76	116.105	11.76	127.436
11.78	115.802	11.78	112.606
11.8	123.295	11.8	108.922
11.82	127.361	11.82	119.035
11.84	115.387	11.84	114.752
11.86	108.204	11.86	126.162
11.88	110.169	11.88	117.89
11.9	129.117	11.9	110.234
11.92	115.598	11.92	117.542
11.94	128.813	11.94	113.308
11.96	121.594	11.96	98.1509
11.98	118.824	11.98	103.422
12	116.795	12	123.331
12.02	116.033	12.02	115.171
12.04	101.867	12.04	129.441
12.06	116.976	12.06	111.097
12.08	123.284	12.08	91.4917
12.1	110.713	12.1	115.192
12.12	118.618	12.12	91.8712
12.14	115.772	12.14	117.795
12.16	109.879	12.16	112
12.18	120.001	12.18	111.459
12.2	110.356	12.2	103.842
12.22	113.882	12.22	110.362
12.24	105.79	12.24	114.139
12.26	106.136	12.26	115.57
12.28	118.901	12.28	116.448
12.3	100.135	12.3	112.625
12.32	109.203	12.32	119.921
12.34	109.553	12.34	100.889
12.36	100.396	12.36	109.567
12.38	113.377	12.38	104.711
12.4	123.275	12.4	115.913
12.42	120.512	12.42	117.845
12.44	119.999	12.44	112.912
12.46	119.134	12.46	99.1598
12.48	117.944	12.48	101.222
12.5	120.181	12.5	106.08
12.52	117.534	12.52	102.742
12.54	111.467	12.54	106.421
12.56	101.075	12.56	109.314
12.58	110.278	12.58	107.37
12.6	111.66	12.6	100.54
12.62	109.66	12.62	113.385
12.64	114.168	12.64	117.982
12.66	113.323	12.66	111.063
12.68	110.864	12.68	107.007
12.7	112.089	12.7	104.666
12.72	103.038	12.72	103.78
12.74	107.237	12.74	97.4856
12.76	109.525	12.76	98.8724
12.78	106	12.78	106.686
12.8	102.675	12.8	108.668
12.82	102.757	12.82	106.197
12.84	107.055	12.84	100.981
12.86	109.805	12.86	105.361
12.88	112.445	12.88	104.516
12.9	111.433	12.9	99.1464
12.92	109.221	12.92	98.3889
12.94	116.641	12.94	100.66
12.96	119.959	12.96	100.775
12.98	114.491	12.98	110.021
13	109.865	13	101.91
13.02	111.29	13.02	100.113
13.04	114.449	13.04	103.333
13.06	112.147	13.06	111.981
13.08	113.454	13.08	113.212
13.1	108.979	13.1	112
13.12	114.883	13.12	106.199
13.14	102.231	13.14	102.028
13.16	101.186	13.16	100.329
13.18	96.5275	13.18	95.9071
13.2	109.253	13.2	100.918
13.22	116.515	13.22	104.788
13.24	115.179	13.24	110.736
13.26	122.355	13.26	99.3682
13.28	112.828	13.28	100.576
13.3	106.69	13.3	96.789
13.32	104.267	13.32	104.083
13.34	95.1979	13.34	98.2916
13.36	103.538	13.36	100.91
13.38	106.483	13.38	120.711
13.4	118.351	13.4	116.516
13.42	112.465	13.42	117.248
13.44	112	13.44	120.502
13.46	110.075	13.46	96.8737
13.48	103.474	13.48	108.399
13.5	117.897	13.5	108.004
13.52	121.352	13.52	96.0845
13.54	123.858	13.54	108.169
13.56	117.027	13.56	115.764
13.58	108.831	13.58	109.234
13.6	111.153	13.6	107.417
13.62	99.4419	13.62	107.942
13.64	108.605	13.64	99.944
13.66	108.146	13.66	105.44
13.68	108.773	13.68	103.224
13.7	104.666	13.7	120.749
13.72	108.912	13.72	112.469
13.74	143.848	13.74	112.414
13.76	115.529	13.76	119.762
13.78	112.191	13.78	133.652
13.8	105.561	13.8	112.941
13.82	103.038	13.82	93.5807
13.84	120.062	13.84	105.396
13.86	116.605	13.86	112.796
13.88	94.7872	13.88	118.729
13.9	110	13.9	113.533
13.92	125.285	13.92	116.634
13.94	106.034	13.94	110.202
13.96	92.2817	13.96	108.974
13.98	112.201	13.98	106.879
14	114.496	14	108.618
14.02	103.894	14.02	104.082
14.04	104.322	14.04	102.161
14.06	111.401	14.06	98.203
14.08	111.987	14.08	93.0902
14.1	108.005	14.1	97.6202
14.12	108.286	14.12	95.3402
14.14	108.37	14.14	100.369
14.16	101.889	14.16	103.027
14.18	96.8709	14.18	102.981
14.2	105.171	14.2	103.657
14.22	110.999	14.22	106.002
14.24	103.803	14.24	118.98
14.26	101.211	14.26	116.994
14.28	101.409	14.28	104.552
14.3	105.722	14.3	104.447
14.32	108.668	14.32	102.287
14.34	98.0878	14.34	98.0536
14.36	97.1939	14.36	103.858
14.38	103.12	14.38	106.621
14.4	110.523	14.4	96.5474
14.42	109.294	14.42	96.466
14.44	110.163	14.44	101.519
14.46	112.446	14.46	102.666
14.48	111.754	14.48	91.2676
14.5	104.818	14.5	106.475
14.52	99.1511	14.52	117.707
14.54	100.42	14.54	112.856
14.56	102.819	14.56	100.307
14.58	96.7943	14.58	92.6425
14.6	96.7157	14.6	95.4319
14.62	108.29	14.62	101.362
14.64	103.897	14.64	114.883
14.66	98.2156	14.66	103.404
14.68	106.682	14.68	106.599
14.7	119.853	14.7	136.385
14.72	110.624	14.72	105.72
14.74	112.135	14.74	95.6399
14.76	107.378	14.76	99.3666
14.78	98.9106	14.78	87.4678
14.8	105.882	14.8	101.159
14.82	107.282	14.82	101.435
14.84	96.0798	14.84	99.4574
14.86	94.0638	14.86	93.6218
14.88	99.7953	14.88	96.5528
14.9	100.653	14.9	115.614
14.92	88.0737	14.92	93.4655
14.94	114.512	14.94	103.305
14.96	95.7465	14.96	99.9251
14.98	85.6918	14.98	96.6709
15	112.093	15	97.0034
15.02	100.988	15.02	103.247
15.04	96.4197	15.04	101.737
15.06	102.014	15.06	99.4711
15.08	108.096	15.08	107.119
15.1	104.221	15.1	105.01
15.12	110.035	15.12	101.855
15.14	105.502	15.14	97.3628
15.16	101.251	15.16	101.224
15.18	91.9885	15.18	99.3649
15.2	87.2685	15.2	93.5929
15.22	108.997	15.22	93.5692
15.24	115.069	15.24	94.9009
15.26	104.043	15.26	110.144
15.28	98.5279	15.28	97.8127
15.3	89.9215	15.3	102.363
15.32	96.0694	15.32	94.3678
15.34	97.032	15.34	93.9783
15.36	97.7099	15.36	93.3041
15.38	98.2969	15.38	98.696
15.4	87.5485	15.4	99.7717
15.42	93.7997	15.42	106.983
15.44	101.882	15.44	106.282
15.46	104.669	15.46	98.5826
15.48	88.7776	15.48	98.8509
15.5	94.0305	15.5	96.2683
15.52	107.509	15.52	95.8319
15.54	109.661	15.54	99.8417
15.56	94.2124	15.56	104.885
15.58	97.2432	15.58	104.198
15.6	94.0727	15.6	101.895
15.62	83.8846	15.62	100.584
15.64	92.3506	15.64	98.9864
15.66	101.847	15.66	105.35
15.68	100.973	15.68	107.519
15.7	93.1565	15.7	91.2938
15.72	95.7986	15.72	88.4653
15.74	98.1883	15.74	93.9073
15.76	102.415	15.76	106.67
15.78	89.9863	15.78	100.655
15.8	89.1665	15.8	82.3189
15.82	94.4947	15.82	85.0489
15.84	99.9989	15.84	92.9993
15.86	98.0824	15.86	88.5395
15.88	93.9909	15.88	92.0432
15.9	90.1357	15.9	86.6547
15.92	95.1924	15.92	97.583
15.94	98.9507	15.94	88.7821
15.96	98.363	15.96	97.2146
15.98	97.9996	15.98	87.836
16	99.0071	16	88.7112
16.02	89.5833	16.02	100.416
16.04	86.1438	16.04	102.81
16.06	94.5105	16.06	99.4746
16.08	99.9142	16.08	81.3437
16.1	96.2604	16.1	92.2027
16.12	95.8931	16.12	92.5323
16.14	101.695	16.14	99.9729
16.16	98.6138	16.16	97.8594
16.18	103.883	16.18	109.099
16.2	87.3407	16.2	85.57
16.22	101.12	16.22	83.2735
16.24	92.801	16.24	88.2656
16.26	92.6256	16.26	95.552
16.28	90.1248	16.28	69.9493
16.3	95.8025	16.3	75.1141
16.32	97.3079	16.32	85.1455
16.34	98.66	16.34	101.922
16.36	93.3644	16.36	103.32
16.38	96.9173	16.38	101.748
16.4	107.132	16.4	91.5086
16.42	101.965	16.42	96.4134
16.44	101.201	16.44	103.385
16.46	98.8001	16.46	94.4531
16.48	94.0453	16.48	92.2503
16.5	106.828	16.5	94.6663
16.52	103.074	16.52	94.6663
16.54	102.819	16.54	94.6663
16.56	83.8696	16.56	93.7638
16.58	90.9953	16.58	90.2017
16.6	94.6904	16.6	96.2135
16.62	101.825	16.62	90.9643
16.64	92.3904	16.64	103.057
16.66	92.9535	16.66	99.2003
16.68	100.233	16.68	89.6464
16.7	106.828	16.7	92.6598
16.72	108.876	16.72	96.209
16.74	102.369	16.74	89.5179
16.76	98.8636	16.76	88.6394
16.78	90.2405	16.78	87.3701
16.8	95.1198	16.8	91.5734
16.82	97.5589	16.82	89.5537
16.84	98.4628	16.84	87.7968
16.86	92.2286	16.86	90.3554
16.88	94.8259	16.88	97.8456
16.9	90.1461	16.9	103.512
16.92	94.7229	16.92	99.3187
16.94	100.993	16.94	97.8907
16.96	98.0897	16.96	94.3418
16.98	94.6537	16.98	91.6432
17	95.018	17	101.168
17.02	89.2053	17.02	102.936
17.04	84.5174	17.04	105.48
17.06	91.3329	17.06	99.9176
17.08	91.6865	17.08	84.629
17.1	97.6659	17.1	89.7076
17.12	95.3954	17.12	96.06
17.14	93.4353	17.14	92.5639
17.16	82.5197	17.16	91.627
17.18	87.6691	17.18	92.9412
17.2	98.6662	17.2	97.4799
17.22	90.0451	17.22	95.7399
17.24	85.9261	17.24	95.6058
17.26	92.2475	17.26	82.3065
17.28	90.9457	17.28	88.4776
17.3	92.6994	17.3	87.9334
17.32	98.7839	17.32	89.0324
17.34	92.7286	17.34	95.0683
17.36	85.0461	17.36	91.4268
17.38	87.2187	17.38	92.2472
17.4	82.2298	17.4	95.3134
17.42	95.135	17.42	96.5041
17.44	96.9161	17.44	100.264
17.46	95.9996	17.46	98.7164
17.48	105.588	17.48	96.9342
17.5	103.663	17.5	90.7031
17.52	98.8152	17.52	94.8572
17.54	101.365	17.54	97.6825
17.56	95.7256	17.56	100.281
17.58	98.7246	17.58	98.927
17.6	97.5654	17.6	85.1157
17.62	97.9315	17.62	88.7199
17.64	99.2155	17.64	100.276
17.66	98.0982	17.66	85.8992
17.68	104.894	17.68	92.1873
17.7	99.6076	17.7	100.936
17.72	90.9408	17.72	115.675
17.74	98.5255	17.74	92.2458
17.76	86.7082	17.76	89.3423
17.78	84.1339	17.78	98.5744
17.8	96.6498	17.8	90.1478
17.82	96.3875	17.82	96.1289
17.84	105.365	17.84	99.615
17.86	94.2229	17.86	107.931
17.88	98.1437	17.88	94.0537
17.9	106	17.9	93.3972
17.92	92.313	17.92	82.6443
17.94	84.584	17.94	93.5066
17.96	89.5834	17.96	94.116
17.98	97.254	17.98	89.8574
18	106.452	18	88.4272
18.02	97.9468	18.02	101.362
18.04	96.4765	18.04	90.2381
18.06	98.3128	18.06	95.9414
18.08	83.6269	18.08	105.26
18.1	104.692	18.1	99.4537
18.12	92.6644	18.12	98.9955
18.14	87.7848	18.14	90.1759
18.16	89.2325	18.16	90.1092
18.18	96.9918	18.18	89.6417
18.2	90.106	18.2	94.0444
18.22	88.6162	18.22	96.9552
18.24	92.4493	18.24	94.6726
18.26	99.5525	18.26	93.6101
18.28	100.92	18.28	91.992
18.3	88.5903	18.3	105.633
18.32	86.4923	18.32	96.0865
18.34	86.7564	18.34	82.7023
18.36	98.9036	18.36	80.3897
18.38	101.431	18.38	91.4302
18.4	92.606	18.4	83.2031
18.42	87.901	18.42	77.6948
18.44	93.3649	18.44	85.4902
18.46	92.993	18.46	85.0856
18.48	90.644	18.48	80.6663
18.5	84.1989	18.5	87.2311
18.52	81.3761	18.52	89.0739
18.54	88.193	18.54	83.8757
18.56	98.9386	18.56	90.1405
18.58	90.6903	18.58	91.7854
18.6	84.473	18.6	89.0588
18.62	83.0491	18.62	87.7253
18.64	81.4889	18.64	90.7793
18.66	80.7375	18.66	82.8154
18.68	79.5696	18.68	77.9566
18.7	92.9574	18.7	83.9403
18.72	85.635	18.72	81.7285
18.74	82.7909	18.74	81.6244
18.76	80.9248	18.76	83.6017
18.78	78.3788	18.78	78.7517
18.8	86.2699	18.8	82.9906
18.82	102.226	18.82	82.8535
18.84	86.4627	18.84	84.5343
18.86	98.0157	18.86	84.8182
18.88	92.8501	18.88	86.2387
18.9	80.3959	18.9	83.9986
18.92	76.9138	18.92	78.9895
18.94	76.6663	18.94	87.9417
18.96	86.2158	18.96	82.1354
18.98	85.144	18.98	83.522
19	89.3105	19	75.2917
19.02	83.5104	19.02	79.309
19.04	88.0602	19.04	109.582
19.06	80.7529	19.06	89.6513
19.08	96.0708	19.08	79.3945
19.1	86.6651	19.1	88.0791
19.12	87.2735	19.12	104.025
19.14	86.0403	19.14	74.0453
19.16	89.9339	19.16	75.3002
19.18	90.6647	19.18	89.3003
19.2	81.4427	19.2	83.4819
19.22	90.4595	19.22	95.5859
19.24	82.2668	19.24	79.7067
19.26	72.3124	19.26	73.3953
19.28	67.137	19.28	85.8632
19.3	81.8429	19.3	84.2192
19.32	74.0807	19.32	85.8305
19.34	87.1856	19.34	79.6208
19.36	85.0026	19.36	92.8324
19.38	78.832	19.38	92.7973
19.4	84.8147	19.4	85.2311
19.42	88.2202	19.42	84.3325
19.44	82.3043	19.44	85.2005
19.46	81.9671	19.46	94.1949
19.48	86.3567	19.48	84.2786
19.5	81.922	19.5	83.6954
19.52	78.3834	19.52	81.9563
19.54	80.6983	19.54	90.81
19.56	95.2497	19.56	79.333
19.58	90.5871	19.58	77.8413
19.6	87.0994	19.6	78.7003
19.62	85.5908	19.62	88.1523
19.64	86.5878	19.64	88.5074
19.66	79.7921	19.66	92.3983
19.68	81.4654	19.68	79.9323
19.7	80.4363	19.7	86.8141
19.72	82.1432	19.72	104.238
19.74	82.187	19.74	86.2861
19.76	89.4796	19.76	83.3108
19.78	84.4952	19.78	81.6135
19.8	77.4492	19.8	82.2896
19.82	85.0197	19.82	84.7614
19.84	83.9735	19.84	84.246
19.86	84.2092	19.86	76.213
19.88	87.1339	19.88	74.9355
19.9	80.0068	19.9	79.3401
19.92	76.5109	19.92	86.2328
19.94	74.4448	19.94	85.9529
19.96	70.8885	19.96	88.6982
19.98	76.4029	19.98	83.3495
20	74.0187	20	78.6062
20.02	77.6782	20.02	72.1677
20.04	88.5544	20.04	78.6214
20.06	81.6007	20.06	90.6295
20.08	79.7929	20.08	84.6583
20.1	78.5527	20.1	76.9836
20.12	75.7858	20.12	79.2954
20.14	76.2323	20.14	78.635
20.16	92.7432	20.16	82.3909
20.18	90.6291	20.18	70.6105
20.2	90.0118	20.2	75.6586
20.22	84.0231	20.22	75.1264
20.24	81.333	20.24	77.3068
20.26	77.7902	20.26	78.1602
20.28	76.6663	20.28	71.8135
20.3	87.6895	20.3	68.9499
20.32	77.8428	20.32	67.5978
20.34	71.9478	20.34	89.0814
20.36	64.6958	20.36	76.8533
20.38	69.5206	20.38	78.3956
20.4	69.5226	20.4	79.9049
20.42	87.9346	20.42	77.0932
20.44	82.3965	20.44	64.2617
20.46	81.333	20.46	80.6693
20.48	80.114	20.48	76.5714
20.5	76.9052	20.5	77.8563
20.52	85.4624	20.52	73.6016
20.54	78.9851	20.54	81.6229
20.56	81.9018	20.56	74.2346
20.58	76.0913	20.58	81.8775
20.6	82.6665	20.6	70.6865
20.62	76.6663	20.62	82.4408
20.64	76.6121	20.64	65.7848
20.66	74.529	20.66	81.9172
20.68	72.1809	20.68	79.1886
20.7	86.5275	20.7	65.8882
20.72	84.8889	20.72	73.166
20.74	84.6004	20.74	70.8125
20.76	61.8646	20.76	66.5209
20.78	83.0059	20.78	72.5112
20.8	90.5591	20.8	82.7219
20.82	90.7147	20.82	66.9743
20.84	71.9941	20.84	71.6917
20.86	68.7878	20.86	83.9945
20.88	72.2116	20.88	73.0464
20.9	86.1033	20.9	75.0891
20.92	91.6053	20.92	67.5642
20.94	82.5378	20.94	71.7796
20.96	74.6097	20.96	74.6593
20.98	65.2463	20.98	78.1792
21	78.6522	21	101.355
21.02	70.8034	21.02	83.6042
21.04	78.3993	21.04	73.6359
21.06	77.6428	21.06	71.333
21.08	85.9916	21.08	70.8833
21.1	88.1806	21.1	71.4054
21.12	90.2799	21.12	74.487
21.14	82.9194	21.14	80.9008
21.16	81.7581	21.16	94.0099
21.18	82.5955	21.18	80.5621
21.2	77.4883	21.2	80.2608
21.22	74.4639	21.22	85.4342
21.24	87.9996	21.24	81.9671
21.26	85.5239	21.26	81.6671
21.28	87.1304	21.28	79.855
21.3	89.7018	21.3	79.3938
21.32	88.6836	21.32	80.7356
21.34	85.8349	21.34	84.6114
21.36	83.4255	21.36	78.699
21.38	87.5931	21.38	79.7883
21.4	99.8389	21.4	83.2491
21.42	90.0245	21.42	85.7435
21.44	98.9251	21.44	98.8028
21.46	103.964	21.46	102.682
21.48	106.886	21.48	104.963
21.5	115.771	21.5	94.0038
21.52	117.418	21.52	94.2198
21.54	113.713	21.54	94.6489
21.56	122.184	21.56	111.629
21.58	116.944	21.58	109.98
21.6	126.847	21.6	132.203
21.62	126.507	21.62	146.463
21.64	161.146	21.64	141.137
21.66	172.279	21.66	136.523
21.68	130.821	21.68	137.74
21.7	98.8999	21.7	143.573
21.72	100.334	21.72	123.668
21.74	92.7971	21.74	78.7922
21.76	114.635	21.76	106.824
21.78	91.5472	21.78	84.2614
21.8	101.052	21.8	93.0812
21.82	97.9825	21.82	107.285
21.84	101.624	21.84	92.5178
21.86	123.725	21.86	84.6496
21.88	104.24	21.88	77.7595
21.9	89.0712	21.9	84.7611
21.92	84.2898	21.92	87.7212
21.94	87.1453	21.94	80.3375
21.96	74.5625	21.96	92.6933
21.98	87.606	21.98	86.2722
22	97.1699	22	94.1662
22.02	72.0006	22.02	77.9987
22.04	85.2102	22.04	64.8458
22.06	76.6286	22.06	77.446
22.08	75.333	22.08	81.2483
22.1	75.8223	22.1	79.6341
22.12	83.3411	22.12	88.2287
22.14	74.7228	22.14	73.8868
22.16	75.4647	22.16	72.798
22.18	77.1929	22.18	74.451
22.2	80.2328	22.2	76.1379
22.22	73.7006	22.22	64.5554
22.24	79.7928	22.24	71.4826
22.26	79.4561	22.26	69.3433
22.28	82.9663	22.28	72.9108
22.3	79.2271	22.3	75.1842
22.32	71.0894	22.32	78.8715
22.34	75.382	22.34	75.125
22.36	84.5064	22.36	74.4281
22.38	79.9371	22.38	68.3487
22.4	69.0717	22.4	72.2264
22.42	73.3162	22.42	73.9141
22.44	75.8765	22.44	71.8022
22.46	73.7928	22.46	70.0918
22.48	72.2517	22.48	68.6306
22.5	67.2918	22.5	69.7534
22.52	69.2865	22.52	67.6066
22.54	82.6663	22.54	71.2887
22.56	82.4125	22.56	72.8894
22.58	78.0509	22.58	69.9997
22.6	71.1817	22.6	64.8194
22.62	71.4099	22.62	62.974
22.64	72.1672	22.64	75.9124
22.66	73.0731	22.66	89.315
22.68	75.3792	22.68	75.9535
22.7	77.8627	22.7	73.1503
22.72	80.3459	22.72	76.2428
22.74	72.9028	22.74	76.9027
22.76	70.8404	22.76	70.6664
22.78	73.959	22.78	65.6711
22.8	73.333	22.8	65.7334
22.82	72.5808	22.82	64.82
22.84	75.0836	22.84	72.1267
22.86	74.9637	22.86	73.2866
22.88	79.8015	22.88	74.3263
22.9	71.1755	22.9	75.5176
22.92	64.1792	22.92	72.3074
22.94	65.0989	22.94	70.0356
22.96	61.3562	22.96	66.2399
22.98	64.7483	22.98	58.7998
23	71.4791	23	58.3031
23.02	66.7521	23.02	60.7433
23.04	66.397	23.04	61.8125
23.06	69.7774	23.06	65.9106
23.08	69.1716	23.08	65.8383
23.1	60.0362	23.1	66.856
23.12	67.1572	23.12	66.2989
23.14	71.0526	23.14	57.5764
23.16	67.5821	23.16	62.2992
23.18	76.4809	23.18	66.1807
23.2	81.9942	23.2	66.6664
23.22	68.0074	23.22	73.4421
23.24	64.7595	23.24	62.6227
23.26	64.0835	23.26	61.2493
23.28	55.1152	23.28	66.0715
23.3	58.2117	23.3	59.446
23.32	75.1661	23.32	62.9441
23.34	73.5639	23.34	63.3331
23.36	69.5536	23.36	70.2619
23.38	54.6293	23.38	66.1913
23.4	68.271	23.4	56.2694
23.42	66.6921	23.42	55.9998
23.44	69.342	23.44	62.6729
23.46	76.5846	23.46	67.9895
23.48	71.5292	23.48	67.4311
23.5	77.2164	23.5	70.7824
23.52	60.3838	23.52	73.1794
23.54	67.001	23.54	70.762
23.56	70.0173	23.56	70.7984
23.58	56.6658	23.58	59.798
23.6	61.9064	23.6	75.4677
23.62	57.1953	23.62	71.0768
23.64	67.3238	23.64	67.4371
23.66	77.2555	23.66	58.4031
23.68	65.6587	23.68	71.5603
23.7	64.2458	23.7	73.4047
23.72	65.4655	23.72	76.1365
23.74	67.1345	23.74	71.1627
23.76	69.5181	23.76	60.8177
23.78	65.5821	23.78	64.7066
23.8	69.6056	23.8	72.7824
23.82	62.1019	23.82	70.3574
23.84	69.3988	23.84	92.8735
23.86	75.4226	23.86	65.3507
23.88	69.9559	23.88	63.7809
23.9	70.6819	23.9	70.0153
23.92	67.2952	23.92	63.9113
23.94	64.748	23.94	61.9771
23.96	71.0114	23.96	86.6661
23.98	75.0414	23.98	83.9129
24	67.1087	24	69.2341
24.02	62.0335	24.02	65.0934
24.04	65.131	24.04	64.9695
24.06	64.0364	24.06	62.9586
24.08	57.6503	24.08	61.2218
24.1	62.0929	24.1	60.8496
24.12	67.1669	24.12	62.0512
24.14	64.6456	24.14	62.3158
24.16	66.3271	24.16	66.0353
24.18	62.8617	24.18	63.467
24.2	62.5062	24.2	58.975
24.22	65.7688	24.22	65.2807
24.24	72.6961	24.24	62.7523
24.26	75.4017	24.26	64.7778
24.28	68.0648	24.28	72.249
24.3	61.1643	24.3	68.4724
24.32	63.892	24.32	71.5498
24.34	67.5141	24.34	66.856
24.36	67.5665	24.36	62.433
24.38	66.0051	24.38	67.0928
24.4	65.3331	24.4	61.6483
24.42	65.7945	24.42	61.2298
24.44	70.2373	24.44	65.4914
24.46	63.8357	24.46	70.9885
24.48	70.4591	24.48	83.6098
24.5	68.0113	24.5	65.0248
24.52	65.4913	24.52	66.2591
24.54	74.1435	24.54	71.1136
24.56	64.0114	24.56	68.3087
24.58	64.9599	24.58	61.9662
24.6	63.8154	24.6	86.443
24.62	63.8885	24.62	83.902
24.64	63.9997	24.64	64.4425
24.66	62.8512	24.66	64.8711
24.68	68.5032	24.68	64.7494
24.7	55.6923	24.7	83.8601
24.72	58.8195	24.72	67.3477
24.74	66.6755	24.74	57.4335
24.76	64.2267	24.76	71.5769
24.78	63.9997	24.78	70.7743
24.8	62.7196	24.8	62.3455
24.82	64.6148	24.82	60.0513
24.84	73.8904	24.84	59.9997
24.86	56.0109	24.86	79.9855
24.88	60.8642	24.88	70.5455
24.9	72.646	24.9	63.2923
24.92	71.4934	24.92	62.2082
24.94	60.5489	24.94	66.3529
24.96	60.1313	24.96	61.8254
24.98	77.5055	24.98	67.0711
25	64.6587	25	58.8167
25.02	60.28	25.02	71.846
25.04	73.7874	25.04	69.7178
25.06	79.0378	25.06	63.1418
25.08	65.9632	25.08	61.3696
25.1	68.3032	25.1	58.343
25.12	63.4569	25.12	62.9715
25.14	62.0014	25.14	83.1784
25.16	53.4293	25.16	65.8106
25.18	53.6134	25.18	65.0987
25.2	60.0417	25.2	72.3645
25.22	57.0246	25.22	67.9665
25.24	61.6217	25.24	64.9008
25.26	63.5348	25.26	67.333
25.28	58.3281	25.28	67.9301
25.3	60.8748	25.3	66.8322
25.32	61.7687	25.32	63.5111
25.34	65.1656	25.34	66.1821
25.36	69.0533	25.36	63.6128
25.38	65.1191	25.38	61.1511
25.4	60.0561	25.4	56.5537
25.42	60.1242	25.42	60.9371
25.44	64.7043	25.44	58.5905
25.46	63.5462	25.46	57.503
25.48	61.0914	25.48	64.2636
25.5	65.4502	25.5	62.2532
25.52	66.1286	25.52	64.3766
25.54	55.0049	25.54	72.0964
25.56	51.2847	25.56	65.3653
25.58	62.0936	25.58	61.6731
25.6	68.763	25.6	63.048
25.62	70.3075	25.62	60.4114
25.64	68.1585	25.64	53.6508
25.66	67.044	25.66	63.5059
25.68	65.3979	25.68	70.2368
25.7	68.7569	25.7	68.3961
25.72	69.9706	25.72	69.478
25.74	64.0989	25.74	66.2627
25.76	63.0316	25.76	66.1228
25.78	68.3399	25.78	68.6351
25.8	63.1283	25.8	67.1159
25.82	59.7859	25.82	65.5469
25.84	64.6219	25.84	69.9552
25.86	66.2011	25.86	71.0633
25.88	60.7079	25.88	63.4503
25.9	67.9853	25.9	61.6473
25.92	67.3341	25.92	52.5022
25.94	68.546	25.94	60.0277
25.96	65.7024	25.96	64.889
25.98	71.0031	25.98	63.2208
26	58.6924	26	53.5296
26.02	63.5359	26.02	62.8171
26.04	67.5581	26.04	63.108
26.06	68.5654	26.06	62.6664
26.08	58.8905	26.08	57.4909
26.1	67.2687	26.1	62.5109
26.12	76.9802	26.12	65.7084
26.14	67.7445	26.14	67.2062
26.16	70.9549	26.16	65.4951
26.18	74.4432	26.18	69.0653
26.2	68.352	26.2	70.5959
26.22	67.3589	26.22	62.3355
26.24	62.7814	26.24	75.817
26.26	71.9012	26.26	62.1263
26.28	66.0012	26.28	56.0318
26.3	64.8201	26.3	63.3094
26.32	73.1208	26.32	61.9573
26.34	66.5439	26.34	60.8501
26.36	63.9197	26.36	64.4263
26.38	62.6664	26.38	60.3699
26.4	62.0783	26.4	56.6664
26.42	55.6587	26.42	58.2352
26.44	54.4514	26.44	71.6116
26.46	67.2167	26.46	67.5353
26.48	61.8069	26.48	59.6141
26.5	60.878	26.5	59.3433
26.52	63.0365	26.52	69.5389
26.54	66.7537	26.54	67.8314
26.56	62.405	26.56	68.6598
26.58	66.8098	26.58	64.3368
26.6	69.3193	26.6	66.1662
26.62	73.5669	26.62	61.135
26.64	65.485	26.64	61.4063
26.66	64.1807	26.66	52.7237
26.68	63.1433	26.68	56.5702
26.7	62.3298	26.7	62.7315
26.72	71.0137	26.72	67.4708
26.74	73.7918	26.74	68.0427
26.76	70.6315	26.76	59.9299
26.78	68.712	26.78	56.3285
26.8	72.2212	26.8	59.3331
26.82	72.4125	26.82	58.0519
26.84	65.3382	26.84	53.6091
26.86	63.3331	26.86	56.6004
26.88	64.1863	26.88	67.7063
26.9	66.5083	26.9	72.9379
26.92	70.4255	26.92	73.0277
26.94	72.7078	26.94	70.5421
26.96	68.7795	26.96	65.582
26.98	68.6472	26.98	55.017
27	67.5691	27	60.1792
27.02	59.831	27.02	64.1474
27.04	64.9374	27.04	69.297
27.06	67.2026	27.06	67.4412
27.08	64.4683	27.08	63.027
27.1	65.3331	27.1	64.5575
27.12	63.3471	27.12	62.0137
27.14	57.1206	27.14	60.6664
27.16	55.2478	27.16	59.0024
27.18	62.387	27.18	64.8127
27.2	63.3906	27.2	66.4921
27.22	63.3325	27.22	64.0003
27.24	62.1851	27.24	63.3331
27.26	63.6483	27.26	61.0178
27.28	58.997	27.28	56.6926
27.3	55.7027	27.3	64.0063
27.32	61.228	27.32	69.298
27.34	55.8235	27.34	72.5029
27.36	65.064	27.36	63.1323
27.38	65.0303	27.38	61.558
27.4	66.115	27.4	57.7691
27.42	63.437	27.42	64.7399
27.44	71.4284	27.44	64.4759
27.46	68.3198	27.46	70.127
27.48	63.9345	27.48	73.5987
27.5	59.3023	27.5	72.848
27.52	57.496	27.52	62.1324
27.54	62.6846	27.54	65.4233
27.56	52.4608	27.56	70.2278
27.58	57.4672	27.58	65.1456
27.6	56.1313	27.6	57.1927
27.62	69.2829	27.62	61.7301
27.64	73.2081	27.64	59.4331
27.66	64.8691	27.66	69.0991
27.68	64.0059	27.68	59.426
27.7	71.3426	27.7	63.2947
27.72	73.2952	27.72	55.459
27.74	70.9812	27.74	62.1757
27.76	61.2314	27.76	67.1447
27.78	72.2993	27.78	63.0068
27.8	66.9173	27.8	59.2042
27.82	68.6889	27.82	73.8209
27.84	56.6437	27.84	70.6201
27.86	68.2348	27.86	59.8421
27.88	69.473	27.88	67.7886
27.9	66.8743	27.9	60.9308
27.92	72.426	27.92	55.1993
27.94	74.0865	27.94	60.899
27.96	69.4525	27.96	74.2902
27.98	62.5459	27.98	71.1839
28	64.8823	28	64.6122
28.02	58.7638	28.02	61.9997
28.04	69.7995	28.04	64.7771
28.06	72.5743	28.06	70.2294
28.08	67.7573	28.08	64.0603
28.1	71.4105	28.1	68.656
28.12	59.3979	28.12	64.6077
28.14	58.8398	28.14	67.0961
28.16	58.9111	28.16	58.0166
28.18	61.9685	28.18	58.3076
28.2	70.6168	28.2	65.1907
28.22	69.5232	28.22	63.3714
28.24	75.3736	28.24	60.0074
28.26	64.5365	28.26	62.1363
28.28	64.2974	28.28	55.9541
28.3	66.4847	28.3	58.8481
28.32	60.8835	28.32	63.2709
28.34	65.9516	28.34	58.2345
28.36	61.2647	28.36	60.9741
28.38	55.1855	28.38	62.1685
28.4	61.3285	28.4	64.6388
28.42	63.3496	28.42	71.9832
28.44	65.4036	28.44	59.7507
28.46	72.7928	28.46	60.8652
28.48	69.5009	28.48	67.7145
28.5	64.5626	28.5	63.4369
28.52	63.6679	28.52	63.9429
28.54	64.786	28.54	63.3429
28.56	69.111	28.56	61.1849
28.58	64.8307	28.58	66.0852
28.6	60.9068	28.6	68.4806
28.62	66.3295	28.62	61.0297
28.64	61.3226	28.64	60.8933
28.66	55.5154	28.66	59.4855
28.68	60.2323	28.68	57.9997
28.7	65.9789	28.7	66.0444
28.72	59.6112	28.72	68.3678
28.74	53.7144	28.74	70.4598
28.76	57.1791	28.76	71.333
28.78	69.3934	28.78	62.1385
28.8	58.6208	28.8	70.2574
28.82	56.7848	28.82	62.7409
28.84	56.7941	28.84	64.8508
28.86	68.1828	28.86	69.2901
28.88	61.1838	28.88	71.1153
28.9	61.6019	28.9	67.3627
28.92	56.8104	28.92	75.8919
28.94	57.7633	28.94	73.2381
28.96	70.5043	28.96	70.88
28.98	61.7172	28.98	71.8761
29	57.5952	29	64.6287
29.02	73.5479	29.02	62.1288
29.04	73.4002	29.04	65.165
29.06	68.8359	29.06	60.8359
29.08	68.6664	29.08	59.3627
29.1	69.3276	29.1	60.6555
29.12	61.3608	29.12	60.0473
29.14	66.0933	29.14	68.0398
29.16	70.416	29.16	69.6355
29.18	63.3974	29.18	59.719
29.2	64.5833	29.2	67.333
29.22	63.1802	29.22	67.5369
29.24	61.9969	29.24	69.6979
29.26	68.0386	29.26	65.7596
29.28	63.2204	29.28	57.8415
29.3	67.9529	29.3	57.729
29.32	71.8038	29.32	65.352
29.34	71.8471	29.34	69.8697
29.36	84.5253	29.36	73.491
29.38	75.9091	29.38	73.0421
29.4	72.5307	29.4	57.1072
29.42	71.5647	29.42	69.1313
29.44	74.1684	29.44	75.2205
29.46	88.8588	29.46	68.6204
29.48	71.6011	29.48	75.6272
29.5	70.3182	29.5	70.2927
29.52	84.3805	29.52	65.3436
29.54	79.859	29.54	69.0691
29.56	75.1222	29.56	69.5781
29.58	82.2118	29.58	68.8865
29.6	89.0342	29.6	69.1034
29.62	77.0233	29.62	72.968
29.64	72.8887	29.64	93.5848
29.66	80.1236	29.66	95.5847
29.68	81.2138	29.68	91.7948
29.7	88.6814	29.7	90.3077
29.72	100.353	29.72	75.5276
29.74	102.591	29.74	73.0946
29.76	97.8321	29.76	70.4485
29.78	82.9973	29.78	73.1481
29.8	80.3725	29.8	95.8677
29.82	92.8561	29.82	109.833
29.84	95.7755	29.84	93.0073
29.86	106.166	29.86	71.2961
29.88	92.7358	29.88	76.0846
29.9	82.4004	29.9	76.3035
29.92	89.3213	29.92	91.5891
29.94	91.4959	29.94	116.567
29.96	96.5922	29.96	104.789
29.98	92.3335	29.98	97.5371
30	110.051	30	89.1471
30.02	110.078	30.02	76.273
30.04	107.123	30.04	93.5532
30.06	96.2743	30.06	99.7933
30.08	96.4565	30.08	107.498
30.1	104.766	30.1	119.684
30.12	110.385	30.12	119.061
30.14	126.126	30.14	96.5368
30.16	109.968	30.16	107.262
30.18	115.1	30.18	112.629
30.2	93.6239	30.2	94.7817
30.22	98.6191	30.22	100.108
30.24	116.926	30.24	121.555
30.26	132.069	30.26	126.438
30.28	161.224	30.28	133.32
30.3	156.393	30.3	129.438
30.32	158.483	30.32	143.022
30.34	151.122	30.34	165.228
30.36	150.395	30.36	169.319
30.38	170.855	30.38	174.063
30.4	191.56	30.4	168.945
30.42	211.45	30.42	138.107
30.44	182.592	30.44	167.965
30.46	208.465	30.46	198.96
30.48	205.016	30.48	230.791
30.5	269.84	30.5	244.223
30.52	314.123	30.52	275.003
30.54	328.636	30.54	282.122
30.56	380.904	30.56	305.155
30.58	399.82	30.58	347.198
30.6	517.45	30.6	386.5
30.62	567.981	30.62	484.948
30.64	606.251	30.64	568.177
30.66	677.447	30.66	649.157
30.68	628.605	30.68	626.66
30.7	664.616	30.7	636.824
30.72	697.771	30.72	620.954
30.74	603.739	30.74	520.568
30.76	617.084	30.76	515.495
30.78	460.988	30.78	474.208
30.8	404.576	30.8	403.156
30.82	333.898	30.82	354.166
30.84	243.816	30.84	263.96
30.86	281.922	30.86	230.281
30.88	258.11	30.88	238.024
30.9	235.992	30.9	206.413
30.92	237.878	30.92	213.401
30.94	205.388	30.94	179.17
30.96	174.812	30.96	154.743
30.98	140.721	30.98	128.534
31	135.676	31	128.585
31.02	143.465	31.02	137.872
31.04	138.873	31.04	133.175
31.06	144.351	31.06	151.186
31.08	140.643	31.08	126.12
31.1	139.751	31.1	102.327
31.12	120.589	31.12	96.0465
31.14	92.8021	31.14	91.2706
31.16	91.9945	31.16	98.1195
31.18	88.4413	31.18	94.0416
31.2	90.0685	31.2	94.0179
31.22	117.225	31.22	95.0041
31.24	125.658	31.24	97.1406
31.26	108.67	31.26	91.6022
31.28	100.787	31.28	85.1543
31.3	71.173	31.3	84.3734
31.32	69.6355	31.32	70.5918
31.34	80.0128	31.34	69.9374
31.36	85.8579	31.36	72.9556
31.38	95.5276	31.38	75.3827
31.4	87.6308	31.4	84.4136
31.42	88.994	31.42	82.6094
31.44	82.483	31.44	78.3355
31.46	69.9842	31.46	87.4774
31.48	80.9846	31.48	86.8722
31.5	78.4677	31.5	78.5963
31.52	86.5315	31.52	74.5408
31.54	70.2416	31.54	72.1094
31.56	69.6341	31.56	71.8948
31.58	71.9997	31.58	73.6389
31.6	64.4544	31.6	66.7696
31.62	69.686	31.62	65.8951
31.64	93.178	31.64	67.71
31.66	86.9553	31.66	66.9373
31.68	87.2083	31.68	65.0446
31.7	84.4604	31.7	72.3665
31.72	73.8462	31.72	57.777
31.74	74.9416	31.74	62.0609
31.76	63.769	31.76	70.8496
31.78	71.4013	31.78	68.4741
31.8	67.8904	31.8	61.4328
31.82	73.397	31.82	58.8472
31.84	61.6839	31.84	56.2032
31.86	70.0442	31.86	71.0043
31.88	83.0465	31.88	64.3846
31.9	54.8389	31.9	58.8479
31.92	61.8404	31.92	73.6942
31.94	57.3603	31.94	64.7208
31.96	58.0548	31.96	86.7915
31.98	64.8602	31.98	87.075
32	72.7309	32	69.8115
32.02	56.6326	32.02	64.5313
32.04	56.3451	32.04	62.2587
32.06	62.0164	32.06	66.1048
32.08	68.8844	32.08	67.457
32.1	57.5716	32.1	68.6664
32.12	53.7575	32.12	67.455
32.14	51.7293	32.14	58.1255
32.16	51.9908	32.16	55.861
32.18	64.2047	32.18	61.5769
32.2	68.0746	32.2	57.4199
32.22	63.8001	32.22	63.1055
32.24	56.9217	32.24	58.7845
32.26	54.4539	32.26	59.1576
32.28	53.5162	32.28	65.5047
32.3	62.6504	32.3	56.1757
32.32	70.0642	32.32	54.938
32.34	70.8694	32.34	62.9903
32.36	60.7311	32.36	64.2366
32.38	54.1734	32.38	60.5221
32.4	51.6984	32.4	64.4495
32.42	58.2155	32.42	56.8822
32.44	63.0752	32.44	60.1241
32.46	60.852	32.46	55.8141
32.48	59.7498	32.48	56.6664
32.5	55.7027	32.5	60.5561
32.52	52.6869	32.52	66.9351
32.54	59.1694	32.54	69.2798
32.56	62.6664	32.56	62.2244
32.58	64.1509	32.58	51.4115
32.6	67.2249	32.6	55.225
32.62	63.6151	32.62	59.192
32.64	57.3496	32.64	66.226
32.66	56.0081	32.66	71.6839
32.68	53.613	32.68	68.194
32.7	51.6463	32.7	63.6463
32.72	60.0408	32.72	66.2356
32.74	60.6331	32.74	64.9442
32.76	53.425	32.76	52.4593
32.78	58.256	32.78	55.4995
32.8	63.8676	32.8	63.8676
32.82	57.6996	32.82	65.8958
32.84	61.7172	32.84	65.4088
32.86	58.5229	32.86	62.0948
32.88	52.6858	32.88	58.0384
32.9	53.342	32.9	63.3774
32.92	59.0245	32.92	70.3208
32.94	86.551	32.94	60.811
32.96	72.8699	32.96	57.4265
32.98	64.7864	32.98	60.9097
33	63.3331	33	58.0446
33.02	65.3482	33.02	51.6285
33.04	59.8415	33.04	55.1316
33.06	59.5675	33.06	54.5761
33.08	65.3196	33.08	60.9155
33.1	61.794	33.1	59.4181
33.12	62.3187	33.12	59.768
33.14	71.069	33.14	54.9582
33.16	65.2619	33.16	62.5434
33.18	54.1572	33.18	69.2105
33.2	68.5524	33.2	78.7084
33.22	68.2753	33.22	60.8488
33.24	72.857	33.24	63.5832
33.26	67.784	33.26	71.3813
33.28	67.333	33.28	63.8215
33.3	68.6038	33.3	67.7806
33.32	57.7055	33.32	63.4864
33.34	43.5959	33.34	60.0623
33.36	52.6229	33.36	61.9904
33.38	67.3268	33.38	53.3708
33.4	66.8545	33.4	57.4115
33.42	74.4908	33.42	60.5912
33.44	69.6894	33.44	58.7009
33.46	63.3855	33.46	58.4557
33.48	55.572	33.48	46.4792
33.5	64.621	33.5	52.0624
33.52	52.065	33.52	53.1098
33.54	57.2654	33.54	57.8903
33.56	53.0916	33.56	64.9376
33.58	58.4939	33.58	55.7063
33.6	51.0976	33.6	62.2591
33.62	57.1431	33.62	48.0967
33.64	60.4903	33.64	55.4379
33.66	64.2292	33.66	56.5967
33.68	60.2945	33.68	51.3192
33.7	59.1382	33.7	62.3909
33.72	52.3321	33.72	64.5101
33.74	52.2797	33.74	56.4577
33.76	50.073	33.76	61.1135
33.78	51.4167	33.78	56.6936
33.8	52.2412	33.8	61.4261
33.82	60.1042	33.82	62.7479
33.84	61.7711	33.84	55.328
33.86	53.797	33.86	54.2334
33.88	55.6319	33.88	64.425
33.9	54.324	33.9	62.746
33.92	52.7151	33.92	61.707
33.94	56.1129	33.94	63.0635
33.96	55.5647	33.96	62.3875
33.98	60.3965	33.98	62.2881
34	61.1777	34	55.2229
34.02	58.1045	34.02	48.7641
34.04	57.616	34.04	55.4817
34.06	56.0589	34.06	58.3553
34.08	55.3451	34.08	56.3271
34.1	52.1621	34.1	59.4699
34.12	50.1662	34.12	64.7496
34.14	65.7534	34.14	61.2739
34.16	70.3266	34.16	59.5706
34.18	65.7154	34.18	57.1275
34.2	59.7322	34.2	53.2163
34.22	57.7398	34.22	63.4966
34.24	61.7962	34.24	61.2245
34.26	55.7746	34.26	57.0127
34.28	53.0504	34.28	57.9997
34.3	55.3159	34.3	60.632
34.32	62.7214	34.32	54.3819
34.34	65.0847	34.34	57.529
34.36	71.203	34.36	62.534
34.38	60.6632	34.38	58.0938
34.4	58.733	34.4	62.7995
34.42	51.5925	34.42	59.403
34.44	58.2543	34.44	61.8747
34.46	55.1648	34.46	57.1648
34.48	65.3717	34.48	69.9888
34.5	64.4038	34.5	59.0808
34.52	62.2486	34.52	45.5732
34.54	70.2739	34.54	57.1235
34.56	54.6084	34.56	57.7557
34.58	55.8964	34.58	61.3259
34.6	60.7251	34.6	61.9997
34.62	56.0302	34.62	81.3207
34.64	72.094	34.64	67.1428
34.66	70.3517	34.66	77.8902
34.68	57.6517	34.68	53.4285
34.7	60.4272	34.7	58.2677
34.72	62.575	34.72	63.756
34.74	65.8944	34.74	62.063
34.76	65.9997	34.76	60.0348
34.78	64.0066	34.78	50.0339
34.8	63.3615	34.8	55.4042
34.82	65.9502	34.82	62.1649
34.84	64.3884	34.84	68.1222
34.86	73.5054	34.86	54.9136
34.88	64.577	34.88	59.0648
34.9	62.8461	34.9	55.4954
34.92	57.5871	34.92	58.8571
34.94	60.8745	34.94	78.381
34.96	68.2466	34.96	80.9375
34.98	68.6243	34.98	68.4161
35	60.7074	35	62.262
35.02	65.9923	35.02	61.3256
35.04	72.1868	35.04	67.9997
35.06	70.7754	35.06	67.4826
35.08	80.1212	35.08	66.0265
35.1	88.0703	35.1	66.8894
35.12	80.6093	35.12	62.8711
35.14	86.774	35.14	74.6216
35.16	93.5693	35.16	77.5148
35.18	86.187	35.18	80.5296
35.2	83.369	35.2	82.7481
35.22	75.1973	35.22	86.5715
35.24	83.0703	35.24	103.196
35.26	83.1369	35.26	92.2664
35.28	89.5438	35.28	84.3087
35.3	100.873	35.3	89.0199
35.32	101.736	35.32	91.0861
35.34	104.783	35.34	86.6623
35.36	120.087	35.36	99.3055
35.38	120.85	35.38	114.346
35.4	116.066	35.4	134.937
35.42	128.895	35.42	134.859
35.44	175.481	35.44	144.816
35.46	208.04	35.46	163.7
35.48	218.594	35.48	168.934
35.5	236.781	35.5	177.699
35.52	225.051	35.52	201.576
35.54	205.534	35.54	223.094
35.56	210.939	35.56	236.337
35.58	224.071	35.58	239.855
35.6	209.969	35.6	221.697
35.62	183.612	35.62	199.544
35.64	177.355	35.64	159.56
35.66	155.859	35.66	136.545
35.68	130.039	35.68	133.873
35.7	124.171	35.7	123.75
35.72	114.263	35.72	120.387
35.74	109.042	35.74	110.052
35.76	98.7368	35.76	104.409
35.78	80.8351	35.78	90.9107
35.8	88.5769	35.8	76.5357
35.82	86.8759	35.82	62.6796
35.84	97.8816	35.84	75.6618
35.86	94.7374	35.86	93.7597
35.88	78.6983	35.88	99.6914
35.9	73.14	35.9	74.9352
35.92	70.5066	35.92	74.58
35.94	68.8937	35.94	76.8611
35.96	66.1141	35.96	65.4634
35.98	66.5614	35.98	69.6136
36	60.3841	36	67.5285
36.02	70.9433	36.02	60.1946
36.04	65.5874	36.04	56.3835
36.06	57.4747	36.06	60.7942
36.08	61.5361	36.08	63.1592
36.1	58.9092	36.1	54.0615
36.12	58.6664	36.12	56.4706
36.14	59.9402	36.14	79.2134
36.16	55.4757	36.16	59.6793
36.18	56.6554	36.18	58.0329
36.2	73.9622	36.2	76.9731
36.22	69.8486	36.22	68.0077
36.24	57.4892	36.24	66.5737
36.26	63.4133	36.26	61.2261
36.28	64.7909	36.28	58.4134
36.3	55.7885	36.3	54.5007
36.32	62.659	36.32	61.1133
36.34	69.3563	36.34	58.7308
36.36	63.1118	36.36	58.5957
36.38	61.4993	36.38	53.664
36.4	61.4635	36.4	60.2037
36.42	56.1403	36.42	56.1099
36.44	67.9997	36.44	49.7784
36.46	66.1888	36.46	53.8107
36.48	60.4721	36.48	60.3081
36.5	69.1316	36.5	52.496
36.52	60.9504	36.52	47.2483
36.54	52.3498	36.54	45.3826
36.56	55.0228	36.56	63.1695
36.58	67.4166	36.58	63.2495
36.6	68.5354	36.6	58.4005
36.62	61.9208	36.62	59.5261
36.64	62.7171	36.64	62.8671
36.66	58.5419	36.66	53.9096
36.68	52.8905	36.68	55.5234
36.7	50.0641	36.7	53.3703
36.72	51.0438	36.72	64.7904
36.74	60.0532	36.74	64.0532
36.76	56.2366	36.76	59.9749
36.78	56.7688	36.78	61.4575
36.8	53.7193	36.8	59.264
36.82	55.9421	36.82	53.2747
36.84	62.3259	36.84	49.7955
36.86	62.2955	36.86	50.7651
36.88	57.0455	36.88	51.8778
36.9	55.6723	36.9	51.0642
36.92	54.9962	36.92	47.67
36.94	61.2456	36.94	52.5013
36.96	64.8433	36.96	48.486
36.98	60.476	36.98	44.2537
37	56.4196	37	52.2835
37.02	55.4342	37.02	54.7471
37.04	57.9661	37.04	51.76
37.06	56.525	37.06	53.8986
37.08	61.2614	37.08	59.7094
37.1	61.9604	37.1	56.0975
37.12	56.5519	37.12	59.1312
37.14	61.2721	37.14	58.703
37.16	65.1162	37.16	53.9678
37.18	55.2312	37.18	55.8807
37.2	54.8836	37.2	64.8303
37.22	53.3206	37.22	72.7965
37.24	57.3608	37.24	55.1993
37.26	64.7975	37.26	51.9868
37.28	57.0492	37.28	60.2589
37.3	60.1865	37.3	56.9952
37.32	66.7244	37.32	44.3089
37.34	51.4346	37.34	40.2644
37.36	50.0519	37.36	51.9625
37.38	48.4538	37.38	44.7096
37.4	56.4381	37.4	52.2299
37.42	55.712	37.42	54.5717
37.44	66.3787	37.44	51.7597
37.46	59.1385	37.46	48.3794
37.48	54.999	37.48	49.8002
37.5	61.3714	37.5	60.362
37.52	57.6671	37.52	43.3838
37.54	44.7663	37.54	50.7966
37.56	54.8413	37.56	48.1444
37.58	53.3917	37.58	64.1781
37.6	77.853	37.6	60.7272
37.62	56.0196	37.62	87.3784
37.64	62.1036	37.64	83.2348
37.66	70.0178	37.66	80.1164
37.68	70.8585	37.68	56.8311
37.7	75.6111	37.7	61.7351
37.72	80.2507	37.72	75.1409
37.74	71.3856	37.74	58.1435
37.76	79.5593	37.76	86.7059
37.78	87.4231	37.78	87.8328
37.8	103.863	37.8	98.4652
37.82	105.08	37.82	80.1072
37.84	87.334	37.84	82.6055
37.86	84.8194	37.86	73.3671
37.88	74.4709	37.88	72.4439
37.9	62.549	37.9	57.577
37.92	57.3186	37.92	70.667
37.94	66.6953	37.94	64.1107
37.96	70.1485	37.96	74.367
37.98	67.8085	37.98	64.4403
38	61.689	38	62.2203
38.02	63.2284	38.02	55.0849
38.04	66.8306	38.04	51.1038
38.06	67.8769	38.06	54.9208
38.08	57.1576	38.08	58.095
38.1	53.9998	38.1	63.5173
38.12	54.4684	38.12	54.0524
38.14	55.0894	38.14	53.3619
38.16	60.9947	38.16	59.3757
38.18	65.8199	38.18	53.4747
38.2	55.9734	38.2	46.1402
38.22	54.5624	38.22	38.9171
38.24	60.5661	38.24	42.2905
38.26	58.9297	38.26	46.568
38.28	49.2855	38.28	55.0473
38.3	51.9133	38.3	56.7818
38.32	58.2678	38.32	59.5811
38.34	57.9384	38.34	60.2674
38.36	57.1513	38.36	55.3331
38.38	60.6664	38.38	57.1156
38.4	62.13	38.4	52.0801
38.42	57.7035	38.42	45.9159
38.44	53.7178	38.44	47.2566
38.46	59.5171	38.46	55.3661
38.48	53.6492	38.48	53.5438
38.5	57.2426	38.5	46.4429
38.52	50.6643	38.52	48.0448
38.54	53.262	38.54	48.7047
38.56	49.8447	38.56	42.2657
38.58	49.838	38.58	52.3972
38.6	47.8608	38.6	56.367
38.62	49.2848	38.62	49.7017
38.64	55.4532	38.64	44.4611
38.66	47.0835	38.66	52.1185
38.68	46.8155	38.68	52.3483
38.7	58.1372	38.7	50.8262
38.72	55.1378	38.72	50.1502
38.74	60.1668	38.74	50.5254
38.76	53.4387	38.76	60.2976
38.78	60.0445	38.78	59.9441
38.8	52.0302	38.8	63.2101
38.82	52.8264	38.82	56.1247
38.84	52.7603	38.84	48.9386
38.86	59.6527	38.86	49.1642
38.88	52.9758	38.88	56.4321
38.9	43.5861	38.9	45.9145
38.92	62.8089	38.92	55.0429
38.94	52.2709	38.94	49.802
38.96	63.2874	38.96	48.7039
38.98	55.6983	38.98	51.8593
39	54.6851	39	48.112
39.02	49.4075	39.02	52.6014
39.04	44.6685	39.04	47.3341
39.06	58.524	39.06	53.8858
39.08	48.742	39.08	45.8487
39.1	51.0219	39.1	41.2606
39.12	44.3013	39.12	54.5157
39.14	49.4273	39.14	52.2823
39.16	51.4007	39.16	56.5081
39.18	59.5966	39.18	60.6821
39.2	60.8706	39.2	48.8923
39.22	53.2699	39.22	50.0737
39.24	60.4945	39.24	48.5398
39.26	51.8505	39.26	63.6893
39.28	55.2308	39.28	61.4354
39.3	56.6548	39.3	56.4656
39.32	49.6131	39.32	46.6665
39.34	46.7438	39.34	46.5254
39.36	52.1502	39.36	48.2567
39.38	55.8636	39.38	55.3603
39.4	70.871	39.4	51.8098
39.42	57.9518	39.42	48.0477
39.44	53.9312	39.44	49.9998
39.46	47.4818	39.46	49.6049
39.48	47.7692	39.48	49.0802
39.5	53.369	39.5	50.4323
39.52	48.1844	39.52	50.6562
39.54	49.2092	39.54	46.5126
39.56	56.3332	39.56	46.9552
39.58	52.0305	39.58	52.8589
39.6	50.8581	39.6	45.8768
39.62	48.0893	39.62	49.0286
39.64	55.1279	39.64	60.6917
39.66	57.5407	39.66	61.0054
39.68	56.5711	39.68	50.5051
39.7	51.5169	39.7	50.5286
39.72	51.2245	39.72	51.7072
39.74	58.6078	39.74	53.6288
39.76	55.2079	39.76	54.6351
39.78	51.8564	39.78	57.5377
39.8	60.6452	39.8	60.213
39.82	58.0651	39.82	54.999
39.84	59.4369	39.84	51.6236
39.86	59.2689	39.86	50.562
39.88	58.0976	39.88	49.9998
39.9	52.3174	39.9	58.8951
39.92	57.2626	39.92	56.8055
39.94	56.1399	39.94	51.9998
39.96	60.6503	39.96	53.2974
39.98	54.285	39.98	57.5352
40	44.6046	40	59.3331
40.02	55.5666	40.02	58.4116
40.04	60.3928	40.04	51.8882
40.06	49.9299	40.06	53.6487
40.08	48.9333	40.08	56.7998
40.1	70.3984	40.1	56.8348
40.12	68.013	40.12	54.6356
40.14	54.9098	40.14	47.2774
40.16	50.5604	40.16	51.1247
40.18	51.6075	40.18	60.705
40.2	47.6374	40.2	45.7621
40.22	52.2134	40.22	56.9766
40.24	48.8203	40.24	44.2051
40.26	45.7058	40.26	48.7886
40.28	51.162	40.28	54.6629
40.3	49.0383	40.3	51.7794
40.32	48.6665	40.32	48.3247
40.34	48.6665	40.34	48.6109
40.36	41.8411	40.36	49.9074
40.38	51.4112	40.38	44.9607
40.4	50.0819	40.4	58.7306
40.42	46.7564	40.42	50.9003
40.44	61.1441	40.44	57.2472
40.46	55.9861	40.46	51.9942
40.48	44.7685	40.48	47.3739
40.5	51.5095	40.5	49.8822
40.52	57.2461	40.52	46.4057
40.54	55.4099	40.54	55.3331
40.56	56.2461	40.56	55.1042
40.58	50.7811	40.58	51.14
40.6	51.9331	40.6	42.4668
40.62	51.0287	40.62	46.362
40.64	48.1534	40.64	45.4535
40.66	44.8563	40.66	55.0484
40.68	46.73	40.68	53.4374
40.7	49.8705	40.7	54.4546
40.72	45.8767	40.72	55.4354
40.74	48.2482	40.74	49.4698
40.76	60.4254	40.76	47.7588
40.78	59.4277	40.78	51.9052
40.8	47.4526	40.8	57.7739
40.82	40.2247	40.82	47.4758
40.84	47.9485	40.84	46.3332
40.86	46.9442	40.86	50.5887
40.88	48.3417	40.88	49.4971
40.9	47.8689	40.9	54.3487
40.92	52.651	40.92	46.5894
40.94	56.2646	40.94	54.692
40.96	55.713	40.96	55.4461
40.98	47.157	40.98	55.4336
41	49.7825	41	58.7863
41.02	50.0257	41.02	55.4586
41.04	44.9059	41.04	55.2991
41.06	46.4447	41.06	55.596
41.08	51.251	41.08	53.6979
41.1	47.4749	41.1	47.6348
41.12	48.5321	41.12	48.6219
41.14	50.8724	41.14	54.7809
41.16	48.6317	41.16	58.0276
41.18	53.3568	41.18	57.7079
41.2	49.4367	41.2	57.2105
41.22	50.3953	41.22	49.2957
41.24	47.2493	41.24	49.8107
41.26	46.3192	41.26	51.7387
41.28	51.4389	41.28	45.3649
41.3	55.5605	41.3	47.9344
41.32	58.4048	41.32	47.5444
41.34	54.9365	41.34	50.4686
41.36	47.1566	41.36	53.5759
41.38	47.0324	41.38	56.3657
41.4	42.9123	41.4	50.9177
41.42	49.4924	41.42	45.525
41.44	61.3951	41.44	46.9829
41.46	54.3054	41.46	56.4769
41.48	49.0391	41.48	56.1569
41.5	48.1767	41.5	52.7074
41.52	47.9998	41.52	59.487
41.54	52.5767	41.54	59.457
41.56	51.928	41.56	61.2561
41.58	55.0245	41.58	78.0043
41.6	59.2202	41.6	58.1745
41.62	51.2616	41.62	52.4819
41.64	49.3331	41.64	46.4445
41.66	54.4175	41.66	58.8915
41.68	56.4817	41.68	63.056
41.7	67.8595	41.7	44.6538
41.72	72.8403	41.72	56.2348
41.74	74.4596	41.74	56.1922
41.76	57.4328	41.76	59.6713
41.78	70.3345	41.78	73.5962
41.8	70.1347	41.8	87.8847
41.82	57.7579	41.82	57.9703
41.84	76.5002	41.84	72.3601
41.86	66.2768	41.86	81.6997
41.88	79.2944	41.88	80.0012
41.9	93.7568	41.9	58.1711
41.92	85.1294	41.92	61.7009
41.94	78.1052	41.94	76.2533
41.96	90.2786	41.96	79.3349
41.98	80.9091	41.98	62.3177
42	56.8927	42	75.0538
42.02	68.8886	42.02	70.1217
42.04	56.8859	42.04	68.4604
42.06	61.8273	42.06	60.5033
42.08	61.2401	42.08	62.5681
42.1	63.8263	42.1	58.6298
42.12	58.8754	42.12	62.1141
42.14	56.6664	42.14	63.4093
42.16	55.6008	42.16	63.203
42.18	49.3366	42.18	49.7609
42.2	45.0399	42.2	52.8531
42.22	55.1717	42.22	56.8699
42.24	55.6912	42.24	50.9419
42.26	58.8466	42.26	48.5047
42.28	59.7123	42.28	56.4953
42.3	56.6866	42.3	46.5968
42.32	49.0104	42.32	48.2176
42.34	56.1531	42.34	48.0127
42.36	61.7419	42.36	48.0303
42.38	60.5601	42.38	49.9563
42.4	60.8003	42.4	47.9281
42.42	57.3772	42.42	47.6885
42.44	59.077	42.44	51.4524
42.46	53.9234	42.46	56.3122
42.48	52.2694	42.48	55.8294
42.5	52.6952	42.5	49.655
42.52	47.5181	42.52	47.2715
42.54	47.8283	42.54	50.8068
42.56	52.5942	42.56	54.9636
42.58	52.6823	42.58	55.3384
42.6	48.2858	42.6	51.6056
42.62	53.339	42.62	45.8706
42.64	53.8987	42.64	44.0509
42.66	50.1396	42.66	48.7176
42.68	52.0885	42.68	46.7122
42.7	45.699	42.7	50.021
42.72	48.9925	42.72	59.2978
42.74	55.4782	42.74	55.5057
42.76	51.0165	42.76	46.7651
42.78	56.0685	42.78	45.6985
42.8	56.3257	42.8	47.9687
42.82	46.9043	42.82	43.7883
42.84	48.3146	42.84	43.5975
42.86	46.5061	42.86	50.2136
42.88	43.2515	42.88	44.1766
42.9	49.4013	42.9	39.2233
42.92	52.4902	42.92	47.9851
42.94	49.1675	42.94	51.833
42.96	58.1848	42.96	74.4414
42.98	48.3669	42.98	49.9216
43	48.3628	43	54.838
43.02	41.2715	43.02	47.1217
43.04	47.5358	43.04	46.8538
43.06	40.9895	43.06	47.3331
43.08	46.6865	43.08	41.1111
43.1	50.875	43.1	50.9255
43.12	56.593	43.12	44.4844
43.14	56.1454	43.14	43.3332
43.16	44.5384	43.16	42.7299
43.18	48.2342	43.18	46.3422
43.2	59.8746	43.2	45.4312
43.22	51.1931	43.22	48.4909
43.24	51.9483	43.24	49.9483
43.26	43.5453	43.26	53.9019
43.28	47.9514	43.28	52.0205
43.3	53.3133	43.3	56.6466
43.32	47.9642	43.32	51.3094
43.34	46.0636	43.34	49.8934
43.36	48.2145	43.36	46.8811
43.38	52.0655	43.38	51.2129
43.4	42.7159	43.4	49.3331
43.42	43.8629	43.42	49.2154
43.44	50.63	43.44	48.4776
43.46	60.0583	43.46	52.3558
43.48	45.6814	43.48	49.9998
43.5	49.543	43.5	49.0353
43.52	58.6664	43.52	43.2273
43.54	56.8225	43.54	44.6257
43.56	48.3737	43.56	51.8808
43.58	50.1338	43.58	45.0793
43.6	51.2402	43.6	55.5271
43.62	52.2632	43.62	56.221
43.64	47.2063	43.64	49.2977
43.66	43.1814	43.66	54.8778
43.68	48.6492	43.68	58.79
43.7	55.5245	43.7	57.3331
43.72	47.9981	43.72	57.7327
43.74	51.4111	43.74	56.3649
43.76	48.2292	43.76	52.8635
43.78	48.2452	43.78	52.1234
43.8	49.7624	43.8	41.8174
43.82	53.0354	43.82	43.5774
43.84	55.2336	43.84	56.358
43.86	52.9163	43.86	54.5468
43.88	58.233	43.88	51.8082
43.9	56.6664	43.9	55.6175
43.92	54.316	43.92	57.7626
43.94	51.0299	43.94	69.8258
43.96	54.4177	43.96	59.3745
43.98	56.7344	43.98	56.4124
44	52.3466	44	50.023
44.02	58.5197	44.02	46.3406
44.04	62.8143	44.04	47.3668
44.06	56.0968	44.06	49.0786
44.08	54.4508	44.08	53.7006
44.1	56.4686	44.1	51.7457
44.12	53.4539	44.12	44.8965
44.14	57.0234	44.14	44.653
44.16	61.3331	44.16	49.6602
44.18	47.6015	44.18	55.7447
44.2	45.2902	44.2	45.2346
44.22	48.6665	44.22	37.13
44.24	46.0007	44.24	48.2183
44.26	46.4813	44.26	50.8239
44.28	48.2593	44.28	47.4807
44.3	51.0289	44.3	55.1714
44.32	46.699	44.32	58.1845
44.34	47.1229	44.34	51.1217
44.36	52.506	44.36	42.1575
44.38	55.0199	44.38	41.02
44.4	43.9044	44.4	40.8137
44.42	44.8975	44.42	51.773
44.44	47.0764	44.44	53.5899
44.46	55.5483	44.46	46.2133
44.48	60.1185	44.48	53.5797
44.5	49.9034	44.5	41.7377
44.52	42.817	44.52	54.3058
44.54	41.4145	44.54	50.2285
44.56	41.3332	44.56	37.4398
44.58	58.851	44.58	51.1014
44.6	45.9433	44.6	55.1203
44.62	57.7465	44.62	47.8588
44.64	56.7696	44.64	53.0234
44.66	44.475	44.66	48.1999
44.68	51.8124	44.68	46.6977
44.7	59.9252	44.7	43.3642
44.72	46.0189	44.72	55.9711
44.74	50.1633	44.74	49.9872
44.76	58.2049	44.76	49.443
44.78	45.2312	44.78	52.541
44.8	56.0141	44.8	49.8367
44.82	46.7523	44.82	47.283
44.84	55.8806	44.84	47.0239
44.86	54.7354	44.86	50.9423
44.88	54.8629	44.88	53.0196
44.9	51.0698	44.9	51.193
44.92	48.9445	44.92	55.4437
44.94	46.4621	44.94	56.7041
44.96	45.6814	44.96	41.4226
44.98	48.2115	44.98	50.8312
45	52.1347	45	47.4526
45.02	51.8008	45.02	44.2535
45.04	51.4326	45.04	49.3851
45.06	57.0788	45.06	48.1485
45.08	47.3796	45.08	50.494
45.1	50.6056	45.1	49.4542
45.12	47.1363	45.12	47.426
45.14	45.1391	45.14	49.4111
45.16	49.5432	45.16	54.6023
45.18	48.4636	45.18	52.8362
45.2	44.8754	45.2	58.1291
45.22	46.3824	45.22	53.191
45.24	50.9141	45.24	51.123
45.26	53.6466	45.26	46.8274
45.28	57.0666	45.28	52.6653
45.3	56.1147	45.3	54.9423
45.32	57.3298	45.32	52.7659
45.34	56.464	45.34	46.976
45.36	55.6482	45.36	49.7766
45.38	56.2385	45.38	53.2186
45.4	51.9998	45.4	49.9788
45.42	53.3287	45.42	51.9954
45.44	55.3497	45.44	65.7874
45.46	54.5956	45.46	68.9117
45.48	58.3791	45.48	55.0269
45.5	57.119	45.5	63.1103
45.52	56.0794	45.52	73.3713
45.54	61.3867	45.54	57.9493
45.56	66.1192	45.56	48.6863
45.58	77.811	45.58	53.3333
45.6	79.9862	45.6	62.4427
45.62	79.9339	45.62	61.7646
45.64	79.2724	45.64	62.443
45.66	77.7625	45.66	79.7684
45.68	82.5828	45.68	99.374
45.7	92.5408	45.7	92.0817
45.72	99.3825	45.72	87.9713
45.74	100.428	45.74	82.5179
45.76	85.7234	45.76	89.1545
45.78	91.0033	45.78	100.754
45.8	87.2132	45.8	73.4498
45.82	86.2119	45.82	72.3203
45.84	82.892	45.84	80.7267
45.86	70.6127	45.86	69.4873
45.88	81.7991	45.88	80.6747
45.9	78.9818	45.9	77.9869
45.92	82.1995	45.92	70.793
45.94	70.9014	45.94	61.0164
45.96	67.6331	45.96	50.5553
45.98	66.4545	45.98	62.386
46	57.1115	46	57.9141
46.02	51.0854	46.02	60.4187
46.04	48.7954	46.04	58.3421
46.06	54.3643	46.06	60.5722
46.08	55.3089	46.08	59.3814
46.1	54.0293	46.1	61.0596
46.12	52.6772	46.12	50.7525
46.14	62.0078	46.14	66.0512
46.16	63.1185	46.16	57.8388
46.18	52.7805	46.18	49.7945
46.2	55.9031	46.2	44.2253
46.22	54.7071	46.22	48.8745
46.24	64.415	46.24	52.2038
46.26	52.9707	46.26	54.4248
46.28	50.6593	46.28	51.1622
46.3	62.2373	46.3	45.663
46.32	62.405	46.32	57.0252
46.34	50.7259	46.34	49.9805
46.36	45.0514	46.36	46.6442
46.38	53.7662	46.38	50.9341
46.4	53.6759	46.4	52.4308
46.42	56.6439	46.42	40.5422
46.44	53.7978	46.44	44.5513
46.46	62.8208	46.46	50.87
46.48	60.5488	46.48	49.4969
46.5	51.3071	46.5	50.8657
46.52	49.6983	46.52	53.8808
46.54	52.5862	46.54	53.7973
46.56	55.5207	46.56	47.9861
46.58	50.7008	46.58	43.5439
46.6	49.7734	46.6	45.541
46.62	49.2891	46.62	51.8803
46.64	47.6223	46.64	55.3712
46.66	50.5749	46.66	51.6599
46.68	56.0173	46.68	49.4667
46.7	57.3357	46.7	44.1434
46.72	51.0564	46.72	46.7165
46.74	50.9525	46.74	52.3855
46.76	51.3331	46.76	55.2647
46.78	52.5526	46.78	54.1908
46.8	54.6283	46.8	55.6855
46.82	55.9804	46.82	54.0384
46.84	49.672	46.84	52.3334
46.86	48.1459	46.86	49.26
46.88	54.3887	46.88	55.1112
46.9	50.9979	46.9	53.9961
46.92	43.2559	46.92	49.2611
46.94	48.3611	46.94	46.7724
46.96	50.3824	46.96	44.5015
46.98	49.7263	46.98	47.3274
47	50.1084	47	52.749
47.02	43.9037	47.02	51.1566
47.04	44.937	47.04	51.2287
47.06	51.6976	47.06	53.1029
47.08	52.6622	47.08	45.3079
47.1	44.2607	47.1	40.8779
47.12	35.0908	47.12	45.7775
47.14	41.1992	47.14	46.5777
47.16	51.4346	47.16	45.9998
47.18	52.0284	47.18	47.4783
47.2	58.3643	47.2	44.4842
47.22	52.992	47.22	53.0541
47.24	53.2716	47.24	55.4787
47.26	55.591	47.26	47.3767
47.28	52.221	47.28	51.2712
47.3	43.0948	47.3	60.3555
47.32	48.5952	47.32	49.7101
47.34	42.6156	47.34	52.4453
47.36	43.0654	47.36	66.6594
47.38	42.1595	47.38	49.6489
47.4	49.7505	47.4	44.9483
47.42	52.4833	47.42	47.0889
47.44	50.2064	47.44	49.7931
47.46	59.9902	47.46	40.0093
47.48	56.2298	47.48	41.2346
47.5	55.9998	47.5	45.1923
47.52	44.253	47.52	41.4176
47.54	37.3799	47.54	51.2631
47.56	51.3426	47.56	50.6901
47.58	52.6766	47.58	54.0102
47.6	52.7847	47.6	53.7396
47.62	55.7685	47.62	46.6665
47.64	51.2907	47.64	46.9636
47.66	51.5996	47.66	50.8665
47.68	61.1354	47.68	45.3331
47.7	46.6355	47.7	45.1919
47.72	50.7993	47.72	44.1599
47.74	41.3738	47.74	46.3169
47.76	38.5191	47.76	52.2711
47.78	45.8743	47.78	49.5669
47.8	48.6665	47.8	48.2741
47.82	47.7773	47.82	51.6503
47.84	43.1813	47.84	47.8788
47.86	42.4787	47.86	47.2292
47.88	48.8496	47.88	40.9031
47.9	40.9957	47.9	53.3249
47.92	42.3478	47.92	54.463
47.94	43.3332	47.94	51.4495
47.96	44.8756	47.96	50.5782
47.98	47.0488	47.98	50.9888
48	48.2	48	49.7245
48.02	53.8044	48.02	51.9998
48.04	41.4654	48.04	50.8478
48.06	40.9828	48.06	47.2277
48.08	48.6665	48.08	47.906
48.1	46.5977	48.1	50.23
48.12	40.1173	48.12	48.549
48.14	42.5453	48.14	51.9462
48.16	52.3796	48.16	45.698
48.18	51.4074	48.18	39.1113
48.2	52.8055	48.2	42.8892
48.22	52.4983	48.22	48.6665
48.24	46.7381	48.24	44.7739
48.26	44.6674	48.26	42.0016
48.28	45.6763	48.28	42.99
48.3	51.2884	48.3	47.6025
48.32	53.8279	48.32	52.7237
48.34	49.7716	48.34	58.9036
48.36	52.569	48.36	50.0063
48.38	48.1965	48.38	43.1211
48.4	45.0638	48.4	44.9336
48.42	50.3471	48.42	50.3919
48.44	45.5544	48.44	51.0713
48.46	47.3315	48.46	47.6311
48.48	53.7274	48.48	51.9138
48.5	50.4196	48.5	52.433
48.52	47.5437	48.52	51.3331
48.54	51.9879	48.54	55.9879
48.56	53.05	48.56	54.2008
48.58	52.1822	48.58	46.8552
48.6	52.9871	48.6	44.6665
48.62	56.3515	48.62	48.691
48.64	54.7708	48.64	48.4624
48.66	53.4779	48.66	51.6528
48.68	50.6768	48.68	53.729
48.7	46.2152	48.7	54.5404
48.72	59.6346	48.72	51.3661
48.74	52.0368	48.74	52.3448
48.76	49.4309	48.76	48.6845
48.78	48.7549	48.78	49.1563
48.8	47.4912	48.8	51.6837
48.82	54.4977	48.82	59.7614
48.84	55.9395	48.84	56.4213
48.86	45.5305	48.86	52.9206
48.88	57.7965	48.88	52.0412
48.9	49.7815	48.9	51.3651
48.92	48.0451	48.92	55.8413
48.94	60.415	48.94	53.386
48.96	44.0957	48.96	57.9729
48.98	40.7499	48.98	56.5886
49	50.6664	49	47.3929
49.02	50.6664	49.02	50.1946
49.04	50.6664	49.04	55.1306
49.06	50.7527	49.06	51.4626
49.08	52.4201	49.08	53.1755
49.1	57.5809	49.1	51.0234
49.12	59.8571	49.12	48.4278
49.14	57.6975	49.14	51.5961
49.16	51.2974	49.16	50.1087
49.18	55.5322	49.18	59.0345
49.2	57.8647	49.2	55.9169
49.22	62.9347	49.22	50.5598
49.24	56.8502	49.24	58.6944
49.26	54.8794	49.26	57.9195
49.28	73.4088	49.28	63.2817
49.3	80.4111	49.3	55.0642
49.32	62.1597	49.32	55.6368
49.34	60.3077	49.34	73.2855
49.36	52.7902	49.36	69.0464
49.38	64.9458	49.38	59.0759
49.4	62.5784	49.4	62.1148
49.42	56.7838	49.42	56.1465
49.44	51.9986	49.44	50.886
49.46	52.1769	49.46	54.4622
49.48	48.3154	49.48	57.2582
49.5	51.0838	49.5	58.4161
49.52	59.6287	49.52	51.2939
49.54	54.7738	49.54	50.8387
49.56	51.6691	49.56	54.3828
49.58	54.2874	49.58	52.497
49.6	50.8052	49.6	58.1515
49.62	47.5319	49.62	56.6292
49.64	50.5964	49.64	52.9823
49.66	49.7233	49.66	53.0079
49.68	48.6716	49.68	61.0317
49.7	56.1919	49.7	69.8316
49.72	62.3531	49.72	52.538
49.74	60.8524	49.74	53.3148
49.76	59.3331	49.76	59.9997
49.78	62.0043	49.78	54.6573
49.8	62.8267	49.8	53.4034
49.82	55.5934	49.82	64.5422
49.84	54.6115	49.84	62.8803
49.86	58.3432	49.86	57.5806
49.88	58.4759	49.88	53.0472
49.9	61.9416	49.9	55.9223
[truncated: 1,505 more rows]

## Sheet: c
In situ XRD patterns
InZrOx(CP)
fresh		after H2 reduction
2θ (°)	Intensity (a.u.)	2θ (°)	Intensity (a.u.)
10	165.424	10	128.337
10.02	135.45	10.02	131.43
10.04	124.344	10.04	127.19
10.06	139.837	10.06	129.783
10.08	143.067	10.08	135.381
10.1	142.78	10.1	136.936
10.12	141.007	10.12	127.315
10.14	141.162	10.14	129.652
10.16	132.463	10.16	132.12
10.18	142.754	10.18	136.319
10.2	127.79	10.2	124.674
10.22	128.247	10.22	122.776
10.24	139.555	10.24	131.815
10.26	144.834	10.26	138.445
10.28	146.481	10.28	134.218
10.3	128.492	10.3	132.982
10.32	123.001	10.32	130.83
10.34	130.473	10.34	123.37
10.36	128.511	10.36	125.488
10.38	124.695	10.38	135.662
10.4	130.996	10.4	127.773
10.42	133.214	10.42	134.642
10.44	136.118	10.44	126.083
10.46	129.869	10.46	126.265
10.48	140.182	10.48	131.273
10.5	125.614	10.5	140.192
10.52	111.441	10.52	125.873
10.54	119.663	10.54	119.167
10.56	126.187	10.56	111.305
10.58	132.894	10.58	133.087
10.6	145.984	10.6	132.144
10.62	120.36	10.62	127.508
10.64	130.4	10.64	131.89
10.66	131.987	10.66	131.339
10.68	139.965	10.68	110.751
10.7	132.716	10.7	128.829
10.72	135.289	10.72	137.004
10.74	133.561	10.74	127.897
10.76	124.462	10.76	139.007
10.78	122.336	10.78	133.348
10.8	134.911	10.8	124.148
10.82	136.919	10.82	112.62
10.84	132.001	10.84	119.567
10.86	121.999	10.86	131.245
10.88	122.485	10.88	129.403
10.9	126.611	10.9	123.811
10.92	136.116	10.92	130.434
10.94	143.692	10.94	117.168
10.96	122.163	10.96	117.446
10.98	130.306	10.98	109.855
11	123.478	11	111.943
11.02	133.585	11.02	117.733
11.04	122.178	11.04	113.153
11.06	122.303	11.06	127.817
11.08	123.436	11.08	125.784
11.1	127.062	11.1	115.887
11.12	124.593	11.12	131.826
11.14	122.287	11.14	121.225
11.16	117.718	11.16	111.111
11.18	121.76	11.18	124.809
11.2	114.036	11.2	120.933
11.22	124.569	11.22	116.972
11.24	127.601	11.24	119.062
11.26	132.073	11.26	126.327
11.28	136.103	11.28	131.233
11.3	124.402	11.3	125.534
11.32	113.381	11.32	110.048
11.34	108.039	11.34	108.467
11.36	111.852	11.36	107.158
11.38	125.303	11.38	115.951
11.4	127.168	11.4	130.683
11.42	124.878	11.42	130.982
11.44	125.783	11.44	119.135
11.46	126.661	11.46	114.509
11.48	125.926	11.48	115.638
11.5	125.664	11.5	130.042
11.52	122.955	11.52	127.672
11.54	126.925	11.54	121.259
11.56	120.913	11.56	123.75
11.58	117.649	11.58	115.902
11.6	112.799	11.6	108.719
11.62	123.127	11.62	116.232
11.64	127.273	11.64	118.849
11.66	121.826	11.66	118.927
11.68	124.258	11.68	140.582
11.7	123.593	11.7	125.344
11.72	132.506	11.72	111.144
11.74	125.47	11.74	101.481
11.76	105.654	11.76	98.8221
11.78	114.191	11.78	104.388
11.8	129.65	11.8	117.65
11.82	117.575	11.82	117.971
11.84	115.645	11.84	119.526
11.86	127.155	11.86	111.633
11.88	121.959	11.88	123.045
11.9	132.774	11.9	120.144
11.92	135.259	11.92	115.237
11.94	131.76	11.94	105.14
11.96	134.962	11.96	109.443
11.98	136.561	11.98	108.771
12	119.829	12	121.138
12.02	111.07	12.02	106.808
12.04	122.229	12.04	122.702
12.06	114.193	12.06	104.431
12.08	130.529	12.08	125.158
12.1	110.611	12.1	121.399
12.12	101.778	12.12	134.673
12.14	123.515	12.14	115.235
12.16	127.155	12.16	135.629
12.18	98.2053	12.18	122.292
12.2	111.74	12.2	116.208
12.22	115.64	12.22	110.847
12.24	106.728	12.24	112.039
12.26	116.767	12.26	105.558
12.28	103.02	12.28	102.379
12.3	106.312	12.3	147.464
12.32	111.785	12.32	110.412
12.34	113.474	12.34	100.422
12.36	125.278	12.36	109.802
12.38	119.604	12.38	115.479
12.4	115.738	12.4	115.477
12.42	102.321	12.42	105.697
12.44	114.865	12.44	114.117
12.46	113.142	12.46	116.952
12.48	124.182	12.48	103.039
12.5	124.474	12.5	110.484
12.52	119.973	12.52	110.715
12.54	111.931	12.54	107.616
12.56	112.245	12.56	112.679
12.58	112.618	12.58	105.414
12.6	122.427	12.6	98.5779
12.62	120.758	12.62	103.241
12.64	118.408	12.64	104.817
12.66	115.595	12.66	102.397
12.68	108.128	12.68	103.595
12.7	106.384	12.7	110.096
12.72	115.172	12.72	119.679
12.74	119.999	12.74	127.26
12.76	119.371	12.76	114.896
12.78	116.725	12.78	113.255
12.8	112.341	12.8	108.014
12.82	104.864	12.82	96.9183
12.84	104.573	12.84	100.683
12.86	100.359	12.86	116.418
12.88	103.709	12.88	115.402
12.9	120.359	12.9	110.279
12.92	126.277	12.92	109.274
12.94	127.196	12.94	106.934
12.96	121.061	12.96	106.258
12.98	118.754	12.98	105.582
13	118.719	13	95.94
13.02	116.26	13.02	103.762
13.04	121.128	13.04	110.22
13.06	123.544	13.06	114.551
13.08	114.506	13.08	104.123
13.1	120.62	13.1	109.568
13.12	120.799	13.12	133.12
13.14	112.927	13.14	116.637
13.16	129.246	13.16	116.848
13.18	114.87	13.18	113.395
13.2	103.457	13.2	110.958
13.22	123.214	13.22	115.97
13.24	113.018	13.24	111.941
13.26	108.784	13.26	113.961
13.28	111.459	13.28	115.783
13.3	106.888	13.3	108.616
13.32	108.886	13.32	107.333
13.34	118.135	13.34	111.44
13.36	122.91	13.36	130.332
13.38	107.588	13.38	110.677
13.4	119.529	13.4	93.9586
13.42	106.93	13.42	114.519
13.44	121.844	13.44	103.324
13.46	123.315	13.46	107.174
13.48	109.628	13.48	104.722
13.5	117.939	13.5	108.638
13.52	104.103	13.52	100.08
13.54	118.92	13.54	111.206
13.56	130.196	13.56	105.733
13.58	117.135	13.58	116.337
13.6	113.883	13.6	110.296
13.62	122.258	13.62	114.046
13.64	124.294	13.64	107.583
13.66	114.781	13.66	116.037
13.68	122.772	13.68	111.386
13.7	129.849	13.7	117.113
13.72	109.11	13.72	124.722
13.74	120.09	13.74	127.637
13.76	126.115	13.76	115.215
13.78	140.195	13.78	115.301
13.8	121.637	13.8	125.705
13.82	108.601	13.82	134.614
13.84	121.891	13.84	118.712
13.86	123.117	13.86	118.64
13.88	129.454	13.88	128.584
13.9	111.733	13.9	122.064
13.92	106.12	13.92	112.868
13.94	111.535	13.94	99.9821
13.96	112.423	13.96	111.089
13.98	114.879	13.98	117.302
14	113.162	14	122.46
14.02	106.157	14.02	109.438
14.04	115.729	14.04	113.494
14.06	112.148	14.06	129.172
14.08	97.7631	14.08	117.818
14.1	110.112	14.1	105.167
14.12	113.426	14.12	109.24
14.14	112.666	14.14	110.592
14.16	117.249	14.16	125.086
14.18	116.367	14.18	120.047
14.2	107.387	14.2	107.351
14.22	108.67	14.22	109.67
14.24	114.058	14.24	112.666
14.26	114.589	14.26	118.659
14.28	113.333	14.28	117.123
14.3	114.076	14.3	104.278
14.32	104.767	14.32	103.996
14.34	108.262	14.34	109.175
14.36	107.209	14.36	110.399
14.38	102.151	14.38	109.439
14.4	102.248	14.4	110.758
14.42	104.566	14.42	108.15
14.44	113.868	14.44	92.0107
14.46	113.087	14.46	93.1507
14.48	108.386	14.48	105.54
14.5	104.541	14.5	100.957
14.52	101.909	14.52	98.7571
14.54	100.849	14.54	99.817
14.56	101.165	14.56	99.5108
14.58	109.38	14.58	105.871
14.6	108.413	14.6	117.222
14.62	106.811	14.62	107.999
14.64	110.384	14.64	97.7611
14.66	124.306	14.66	103.027
14.68	122.933	14.68	100.817
14.7	109.134	14.7	99.9996
14.72	99.2724	14.72	105.687
14.74	97.9996	14.74	104.932
14.76	100.937	14.76	96.4405
14.78	109.695	14.78	104.292
14.8	119.155	14.8	107.152
14.82	103.374	14.82	107.333
14.84	122.005	14.84	93.5791
14.86	110.007	14.86	111.703
14.88	102.249	14.88	103.007
14.9	104.613	14.9	110.507
14.92	92.0737	14.92	100.725
14.94	100.71	14.94	104.534
14.96	105.836	14.96	89.2023
14.98	98.671	14.98	112.623
15	98.9023	15	111.164
15.02	103.548	15.02	106.835
15.04	105.616	15.04	90.0521
15.06	95.0045	15.06	91.0996
15.08	109.978	15.08	98.6844
15.1	99.554	15.1	141.175
15.12	105.729	15.12	103.116
15.14	103.502	15.14	87.6514
15.16	100.122	15.16	103.359
15.18	95.795	15.18	100.452
15.2	92.6301	15.2	116.856
15.22	108.236	15.22	110.491
15.24	101.655	15.24	102.175
15.26	94.2685	15.26	96.9191
15.28	100.143	15.28	108.997
15.3	108.317	15.3	110.698
15.32	103.835	15.32	109.536
15.34	94.4727	15.34	99.7848
15.36	96.0287	15.36	95.7967
15.38	103.426	15.38	97.456
15.4	108.668	15.4	105.547
15.42	109.881	15.42	101.346
15.44	107.45	15.44	88.6589
15.46	95.9159	15.46	99.2508
15.48	95.4063	15.48	92.8889
15.5	97.5137	15.5	96.4078
15.52	105.554	15.52	97.9996
15.54	107.162	15.54	102.025
15.56	102.722	15.56	101.691
15.58	91.9996	15.58	98.9547
15.6	103.05	15.6	106.21
15.62	112.732	15.62	111.917
15.64	111.678	15.64	114
15.66	105.766	15.66	102.004
15.68	98.6662	15.68	91.6463
15.7	98.3035	15.7	87.7056
15.72	96.511	15.72	99.9239
15.74	89.9914	15.74	114.289
15.76	89.518	15.76	105.444
15.78	91.9996	15.78	104.805
15.8	90.3607	15.8	101.548
15.82	94.7816	15.82	100.019
15.84	102.285	15.84	104.999
15.86	100.292	15.86	102.292
15.88	106.499	15.88	103.131
15.9	102.445	15.9	100.099
15.92	93.0725	15.92	104.526
15.94	93.044	15.94	99.2486
15.96	99.8189	15.96	92.12
15.98	101.011	15.98	90.1719
16	102.177	16	100.074
16.02	93.4298	16.02	106.925
16.04	97.4592	16.04	93.8911
16.06	100.397	16.06	99.0425
16.08	110.41	16.08	104.581
16.1	109.913	16.1	110.289
16.12	105.972	16.12	113.573
16.14	106.472	16.14	90.649
16.16	86.9829	16.16	88.982
16.18	98.1193	16.18	92.2745
16.2	110.769	16.2	87.2952
16.22	93.177	16.22	86.0591
16.24	100.582	16.24	95.2483
16.26	103.211	16.26	103.511
16.28	102.698	16.28	109.718
16.3	94.2842	16.3	102.907
16.32	95.9621	16.32	99.3954
16.34	83.3918	16.34	93.3608
16.36	102.729	16.36	98.6474
16.38	108.956	16.38	97.0272
16.4	93.7595	16.4	111.372
16.42	104.114	16.42	96.4365
16.44	94.8334	16.44	115.741
16.46	106.826	16.46	98.1074
16.48	107.601	16.48	84.5638
16.5	96.3238	16.5	90.8646
16.52	90.118	16.52	98.7329
16.54	104.515	16.54	102.546
16.56	99.8343	16.56	95.0376
16.58	100.911	16.58	103.57
16.6	89.0229	16.6	95.8563
16.62	78.6821	16.62	88.8356
16.64	96.8041	16.64	99.149
16.66	106.478	16.66	94.9535
16.68	90.3084	16.68	99.099
16.7	108.334	16.7	101.143
16.72	103.998	16.72	123.418
16.74	93.9266	16.74	95.5178
16.76	97.0518	16.76	92.8905
16.78	105.87	16.78	86.9627
16.8	96.2947	16.8	94.7154
16.82	95.1139	16.82	104.445
16.84	103.014	16.84	102.492
16.86	113.492	16.86	94.6663
16.88	112.723	16.88	95.4184
16.9	93.1713	16.9	96.146
16.92	88.5528	16.92	98.0279
16.94	95.7953	16.94	96.7005
16.96	98.54	16.96	91.9276
16.98	95.7857	16.98	102.775
17	99.8421	17	105.858
17.02	99.4677	17.02	96.7673
17.04	96.6663	17.04	96.2957
17.06	103.707	17.06	102.694
17.08	105.85	17.08	104.241
17.1	103.812	17.1	104.166
17.12	107.454	17.12	96.1235
17.14	97.1051	17.14	92.1812
17.16	95.6464	17.16	94.8526
17.18	104.075	17.18	95.1748
17.2	104.796	17.2	99.2087
17.22	109.747	17.22	96.817
17.24	116.358	17.24	93.5797
17.26	108.034	17.26	102.778
17.28	93.9089	17.28	96.5927
17.3	88.2182	17.3	99.1806
17.32	96.6925	17.32	94.1825
17.34	109.071	17.34	97.9372
17.36	105.998	17.36	92.7592
17.38	92.1615	17.38	98.5615
17.4	87.5045	17.4	95.5631
17.42	106	17.42	93.8374
17.44	108.916	17.44	102.736
17.46	99.1033	17.46	94.3435
17.48	97.7317	17.48	101.987
17.5	92.5786	17.5	90.0295
17.52	100.718	17.52	97.7059
17.54	94.8128	17.54	101.121
17.56	101.318	17.56	93.9182
17.58	103.826	17.58	95.565
17.6	104	17.6	98.3562
17.62	114.584	17.62	102.856
17.64	99.8405	17.64	97.8613
17.66	106.074	17.66	100.42
17.68	108.546	17.68	100.039
17.7	97.8517	17.7	89.8213
17.72	103.143	17.72	108.054
17.74	97.4384	17.74	90.9828
17.76	94.0112	17.76	95.981
17.78	98.0137	17.78	96.7298
17.8	99.4152	17.8	102.65
17.82	102.925	17.82	101.974
17.84	112.767	17.84	101.051
17.86	103.151	17.86	97.7412
17.88	90.7924	17.88	130.964
17.9	84.7297	17.9	104.064
17.92	86.1343	17.92	93.748
17.94	92.9222	17.94	107.928
17.96	95.3082	17.96	106.141
17.98	99.0296	17.98	97.0485
18	97.0014	18	91.9779
18.02	95.4528	18.02	107.923
18.04	96.2582	18.04	92.5655
18.06	98.0264	18.06	104.058
18.08	96.6676	18.08	94.741
18.1	82.6663	18.1	87.9996
18.12	85.3366	18.12	88.8341
18.14	94.567	18.14	92.0381
18.16	95.957	18.16	97.5277
18.18	92.227	18.18	107.251
18.2	95.5906	18.2	115.507
18.22	95.3079	18.22	106.803
18.24	99.1223	18.24	91.1287
18.26	101.44	18.26	97.2702
18.28	94.9717	18.28	92.4876
18.3	93.0055	18.3	89.6722
18.32	96.2315	18.32	96.5504
18.34	101.909	18.34	99.2608
18.36	100.513	18.36	86.2989
18.38	92.2976	18.38	87.4363
18.4	95.353	18.4	98.5966
18.42	94.3553	18.42	96.8695
18.44	88.6983	18.44	97.1728
18.46	95.5142	18.46	98.3792
18.48	98.9633	18.48	95.6635
18.5	99.849	18.5	91.5322
18.52	100.762	18.52	93.6783
18.54	88.9537	18.54	92.4729
18.56	81.9996	18.56	90.6963
18.58	79.701	18.58	89.5018
18.6	85.8498	18.6	101.189
18.62	87.7158	18.62	95.6586
18.64	87.8008	18.64	84.9217
18.66	88.4915	18.66	90.1354
18.68	94.4511	18.68	83.4407
18.7	97.1206	18.7	86.7896
18.72	84.995	18.72	82.3551
18.74	87.5822	18.74	97.2479
18.76	84.3176	18.76	105.532
18.78	80.8559	18.78	106.287
18.8	96.7203	18.8	94.5041
18.82	91.2609	18.82	99.4214
18.84	93.4056	18.84	89.5372
18.86	91.215	18.86	91.5099
18.88	89.9996	18.88	99.6226
18.9	88.399	18.9	83.7261
18.92	84.1991	18.92	90.7347
18.94	90.5133	18.94	88.3619
18.96	112.683	18.96	84.5243
18.98	87.6278	18.98	97.7068
19	93.3742	19	83.1642
19.02	82.8677	19.02	91.285
19.04	75.3397	19.04	78.2825
19.06	80.7536	19.06	85.7972
19.08	78.8605	19.08	93.4656
19.1	92.4717	19.1	97.7647
19.12	90.7853	19.12	90.3566
19.14	110.726	19.14	87.4144
19.16	85.6615	19.16	93.2344
19.18	84.6679	19.18	97.3236
19.2	95.8507	19.2	79.333
19.22	83.7811	19.22	79.333
19.24	106.373	19.24	79.4928
19.26	91.3227	19.26	82.7274
19.28	79.5605	19.28	72.2726
19.3	82.831	19.3	76.2192
19.32	84.5377	19.32	80.0807
19.34	83.9225	19.34	91.196
19.36	88.9155	19.36	74.9136
19.38	90.0189	19.38	82.1653
19.4	86.2034	19.4	86.7217
19.42	85.2187	19.42	84.2232
19.44	75.5111	19.44	89.2697
19.46	81.4142	19.46	94.7311
19.48	87.0707	19.48	100.839
19.5	76.2974	19.5	83.8638
19.52	79.8653	19.52	90.7671
19.54	89.0056	19.54	89.0256
19.56	89.8748	19.56	97.0418
19.58	84.9319	19.58	82.4007
19.6	88.3123	19.6	79.2162
19.62	87.7927	19.62	78.975
19.64	84.3381	19.64	86.7447
19.66	91.5625	19.66	96.4532
19.68	88.197	19.68	95.3979
19.7	77.4594	19.7	87.8841
19.72	77.3515	19.72	85.333
19.74	83.8068	19.74	85.5947
19.76	87.5819	19.76	88.7107
19.78	81.2311	19.78	86.4952
19.8	76.4057	19.8	75.3906
19.82	78.9656	19.82	77.0878
19.84	82.42	19.84	86.1112
19.86	87.272	19.86	90.6053
19.88	87.6838	19.88	97.567
19.9	84.9818	19.9	91.2048
19.92	81.6015	19.92	82.4496
19.94	81.4224	19.94	88.5341
19.96	93.2538	19.96	88.0472
19.98	96.7568	19.98	86.0819
20	87.2919	20	85.8985
20.02	82.1531	20.02	88.0859
20.04	86.1651	20.04	81.1407
20.06	89.3329	20.06	82.7503
20.08	85.5397	20.08	86.0685
20.1	90.6577	20.1	88.3491
20.12	84.0998	20.12	85.5969
20.14	84.0623	20.14	79.286
20.16	82.0834	20.16	83.7683
20.18	70.1606	20.18	89.0089
20.2	78.4257	20.2	82.3528
20.22	79.4344	20.22	82.7442
20.24	79.4898	20.24	76.5489
20.26	78.4813	20.26	84.122
20.28	80.0617	20.28	76.5071
20.3	93.7891	20.3	86.4558
20.32	94.6614	20.32	88.3967
20.34	91.281	20.34	78.7566
20.36	76.2855	20.36	81.6443
20.38	75.583	20.38	76.4788
20.4	85.722	20.4	79.3363
20.42	79.1948	20.42	85.2314
20.44	87.4508	20.44	77.1392
20.46	75.4642	20.46	86.2013
20.48	73.3902	20.48	85.5045
20.5	87.5675	20.5	81.6196
20.52	84.2683	20.52	81.9613
20.54	83.9996	20.54	87.1011
20.56	83.3525	20.56	72.45
20.58	73.4857	20.58	82.5034
20.6	84.6612	20.6	66.0257
20.62	82.5969	20.62	85.2462
20.64	77.5137	20.64	78.7928
20.66	84.2468	20.66	83.4978
20.68	90.2577	20.68	86.78
20.7	93.047	20.7	77.6106
20.72	71.667	20.72	81.6669
20.74	75.9836	20.74	84.1619
20.76	81.2551	20.76	75.12
20.78	76.507	20.78	89.0814
20.8	84.573	20.8	88.079
20.82	83.2811	20.82	91.8451
20.84	80.4535	20.84	89.0137
20.86	83.3278	20.86	95.0254
20.88	74.8658	20.88	87.0215
20.9	85.6866	20.9	93.7211
20.92	74.8429	20.92	81.6188
20.94	84.0302	20.94	81.1804
20.96	82.5049	20.96	90.3223
20.98	84.1775	20.98	83.5984
21	81.8578	21	76.3287
21.02	78.4107	21.02	88.7284
21.04	83.2111	21.04	96.2899
21.06	80.2489	21.06	84.5518
21.08	87.7107	21.08	77.333
21.1	79.7121	21.1	78.0358
21.12	88.5008	21.12	78.8456
21.14	91.7219	21.14	79.012
21.16	89.312	21.16	86.1784
21.18	93.2361	21.18	93.3069
21.2	91.4992	21.2	102.702
21.22	91.4371	21.22	102.511
21.24	99.9124	21.24	92.9663
21.26	90.072	21.26	93.0235
21.28	89.7392	21.28	93.9417
21.3	95.3198	21.3	89.0959
21.32	92.294	21.32	91.4455
21.34	85.8624	21.34	88.1995
21.36	89.439	21.36	85.888
21.38	85.4548	21.38	104.091
21.4	100.757	21.4	116.423
21.42	99.3727	21.42	96.5626
21.44	89.9104	21.44	99.2738
21.46	101.872	21.46	99.9934
21.48	115.711	21.48	95.1794
21.5	116.264	21.5	100.983
21.52	118.483	21.52	105.852
21.54	112.594	21.54	106.67
21.56	113.421	21.56	106.624
21.58	108.871	21.58	117.817
21.6	107.728	21.6	117.177
21.62	114.55	21.62	116.81
21.64	92.5093	21.64	122.387
21.66	112.163	21.66	104.719
21.68	113.822	21.68	119.777
21.7	137.832	21.7	104.172
21.72	114.756	21.72	105.656
21.74	104.176	21.74	93.9558
21.76	98.3606	21.76	104.266
21.78	112.331	21.78	128.727
21.8	105.983	21.8	116.566
21.82	78.1353	21.82	88.0653
21.84	83.3128	21.84	93.9996
21.86	88.8066	21.86	90.4508
21.88	91.1355	21.88	86.3944
21.9	85.8406	21.9	80.5072
21.92	84.1018	21.92	81.8666
21.94	82.7414	21.94	104.882
21.96	72.45	21.96	88.478
21.98	88.1977	21.98	92.5351
22	80.1212	22	93.1396
22.02	82	22.02	88.6664
22.04	87.3141	22.04	90.7702
22.06	85.5663	22.06	100.699
22.08	71.2594	22.08	84.282
22.1	84.8545	22.1	90.1393
22.12	88.2818	22.12	81.1448
22.14	102.97	22.14	78.2713
22.16	83.1355	22.16	74.263
22.18	81.7091	22.18	76.9673
22.2	83.5661	22.2	79.7561
22.22	77.7861	22.22	82.7603
22.24	87.2184	22.24	84.4706
22.26	78.7689	22.26	89.7637
22.28	76.9774	22.28	86.5551
22.3	82.5175	22.3	91.3415
22.32	89.4482	22.32	90.2174
22.34	101.241	22.34	91.6451
22.36	79.2515	22.36	74.7478
22.38	84.3173	22.38	71.2054
22.4	81.333	22.4	82.4184
22.42	82.4614	22.42	87.2123
22.44	85.1355	22.44	75.7026
22.46	82.8045	22.46	82.5742
22.48	80.6127	22.48	81.8728
22.5	80.1531	22.5	74.215
22.52	74.6238	22.52	76.3888
22.54	79.933	22.54	83.2219
22.56	77.6509	22.56	84.5714
22.58	76.2629	22.58	80.174
22.6	77.4843	22.6	73.6971
22.62	80.0766	22.62	73.0253
22.64	78.2109	22.64	70.6699
22.66	73.0322	22.66	70.6832
22.68	74.5278	22.68	80.1713
22.7	78.5842	22.7	80.1092
22.72	81.3244	22.72	76.3459
22.74	84.3687	22.74	77.702
22.76	79.7097	22.76	74.4344
22.78	73.3401	22.78	74.6991
22.8	72.9663	22.8	87.7669
22.82	69.2815	22.82	85.264
22.84	62.0405	22.84	74.9158
22.86	71.6976	22.86	77.405
22.88	76.2192	22.88	83.9006
22.9	70.8509	22.9	80.2081
22.92	67.6407	22.92	77.0894
22.94	61.4767	22.94	74.3057
22.96	68.8295	22.96	73.1082
22.98	75.8048	22.98	68.8203
23	71.1383	23	70.8124
23.02	72.4269	23.02	77.367
23.04	77.3559	23.04	77.4151
23.06	79.644	23.06	75.6886
23.08	74.5188	23.08	72.8417
23.1	67.5898	23.1	80.6299
23.12	73.2385	23.12	69.3724
23.14	75.8595	23.14	69.0182
23.16	73.3204	23.16	80.1809
23.18	71.0306	23.18	71.7613
23.2	70.6664	23.2	68.2237
23.22	72.3655	23.22	76.4679
23.24	70.9458	23.24	83.1612
23.26	75.3296	23.26	76.4219
23.28	80.7381	23.28	71.7792
23.3	69.2989	23.3	67.1211
23.32	79.6106	23.32	83.1661
23.34	76.3228	23.34	74.7383
23.36	79.779	23.36	63.9213
23.38	72.9674	23.38	65.8902
23.4	73.9637	23.4	65.9997
23.42	60.1798	23.42	80.4777
23.44	68.0022	23.44	67.3396
23.46	69.9895	23.46	72.7072
23.48	69.5096	23.48	75.4311
23.5	75.362	23.5	78.6373
23.52	75.6924	23.52	78.0765
23.54	71.001	23.54	78.5203
23.56	75.2758	23.56	68.5717
23.58	74.9327	23.58	74.7329
23.6	76.117	23.6	75.789
23.62	67.3496	23.62	76.9419
23.64	69.6298	23.64	60.9508
23.66	56.4853	23.66	63.6108
23.68	63.3483	23.68	69.121
23.7	66.5433	23.7	70.4716
23.72	67.4567	23.72	65.3419
23.74	71.7727	23.74	61.1345
23.76	68.8734	23.76	62.6106
23.78	77.8631	23.78	57.6705
23.8	76.1832	23.8	73.3735
23.82	77.9486	23.82	74.847
23.84	74.3001	23.84	64.9325
23.86	68.4138	23.86	71.0628
23.88	63.0053	23.88	69.0928
23.9	63.6737	23.9	67.007
23.92	73.1192	23.92	72.3768
23.94	74.7072	23.94	67.4555
23.96	76.2449	23.96	77.7089
23.98	72.5924	23.98	82.8099
24	65.2077	24	72.805
24.02	61.2655	24.02	70.906
24.04	57.0503	24.04	71.0299
24.06	63.6796	24.06	72.1642
24.08	72.968	24.08	73.6825
24.1	70.5404	24.1	70.8079
24.12	67.0126	24.12	65.2559
24.14	67.9859	24.14	75.2499
24.16	69.6723	24.16	74.1727
24.18	73.1377	24.18	70.9117
24.2	79.2223	24.2	70.6287
24.22	81.6322	24.22	78.8609
24.24	76.8107	24.24	86.6949
24.26	69.4704	24.26	73.4648
24.28	66.6664	24.28	70.0809
24.3	67.4765	24.3	68.4724
24.32	60.5396	24.32	73.6221
24.34	61.0859	24.34	68.0701
24.36	72.2314	24.36	67.1987
24.38	72.2399	24.38	79.7379
24.4	67.2874	24.4	72.0091
24.42	67.384	24.42	60.4624
24.44	61.408	24.44	60.8248
24.46	65.87	24.46	65.8416
24.48	62.7908	24.48	68.8019
24.5	63.1616	24.5	72.3272
24.52	60.9491	24.52	67.2318
24.54	71.3992	24.54	68.9646
24.56	76.2482	24.56	63.1449
24.58	72.3728	24.58	62.9431
24.6	74.0635	24.6	66.0635
24.62	64.6676	24.62	67.2219
24.64	72.8343	24.64	80.3253
24.66	71.2207	24.66	70.0322
24.68	72.4174	24.68	73.2528
24.7	54.8741	24.7	74.5927
24.72	67.1258	24.72	75.8713
24.74	71.7257	24.74	70.4928
24.76	72.621	24.76	69.3784
24.78	72.0357	24.78	73.7477
24.8	64.959	24.8	65.6788
24.82	66.6148	24.82	73.1266
24.84	62.7132	24.84	66.7444
24.86	62.7045	24.86	72.6489
24.88	78.3807	24.88	65.2891
24.9	61.5369	24.9	62.7072
24.92	68.506	24.92	64.506
24.94	78.9804	24.94	74.7845
24.96	73.5833	24.96	66.4925
24.98	75.0993	24.98	71.8538
25	59.9477	25	64.5469
25.02	70.2573	25.02	74.411
25.04	62.3447	25.04	66.3845
25.06	63.9013	25.06	60.191
25.08	60.6985	25.08	62.3834
25.1	67.9997	25.1	68.5718
25.12	66.6376	25.12	71.9522
25.14	60.6664	25.14	71.0693
25.16	62.6631	25.16	56.9517
25.18	69.2396	25.18	59.824
25.2	65.5365	25.2	63.9013
25.22	62.683	25.22	58.6996
25.24	65.5674	25.24	66.6311
25.26	70.6542	25.26	76.0057
25.28	74.9449	25.28	71.6713
25.3	67.4574	25.3	69.9583
25.32	64.6399	25.32	69.8084
25.34	67.7874	25.34	66.6664
25.36	66.537	25.36	70.2154
25.38	66.3564	25.38	74.4524
25.4	66.7923	25.4	68.1124
25.42	59.7223	25.42	64.2708
25.44	61.9618	25.44	67.4089
25.46	58.2978	25.46	69.9148
25.48	65.3774	25.48	64.7762
25.5	72.1914	25.5	62.4811
25.52	71.6129	25.52	62.1716
25.54	76.3934	25.54	65.4367
25.56	71.0293	25.56	72.661
25.58	68.6932	25.58	80.1338
25.6	66.5053	25.6	79.6775
25.62	72.6628	25.62	76.5625
25.64	76.984	25.64	76.3871
25.66	68.3352	25.66	66.4471
25.68	68.257	25.68	58.3442
25.7	67.7652	25.7	59.4414
25.72	66.9564	25.72	64.5797
25.74	62.6018	25.74	64.175
25.76	60.1823	25.76	68.1865
25.78	68.4787	25.78	66.5588
25.8	68.6756	25.8	61.7826
25.82	64.8551	25.82	59.7608
25.84	72.3195	25.84	67.1907
25.86	72.7053	25.86	66.8998
25.88	65.0791	25.88	64.3709
25.9	68.552	25.9	65.4711
25.92	67.1673	25.92	63.0005
25.94	64.4719	25.94	62.509
25.96	64.5184	25.96	64.2224
25.98	62.0261	25.98	62.5541
26	62.9454	26	72.7489
26.02	71.5359	26.02	63.3021
26.04	77.7831	26.04	73.4603
26.06	70.1815	26.06	65.2523
26.08	74.4169	26.08	70.8087
26.1	74.1641	26.1	75.5064
26.12	72.812	26.12	75.9997
26.14	68.4436	26.14	73.5867
26.16	65.5491	26.16	81.91
26.18	70.3094	26.18	70.2255
26.2	73.1921	26.2	64.2815
26.22	59.8755	26.22	58.873
26.24	54.7814	26.24	73.6218
26.26	72.4765	26.26	69.3823
26.28	71.3472	26.28	60.0419
26.3	73.1557	26.3	70.1179
26.32	63.3755	26.32	76.1146
26.34	65.095	26.34	59.6699
26.36	73.8396	26.36	66.8264
26.38	70.7895	26.38	69.086
26.4	65.5876	26.4	65.9409
26.42	86.9722	26.42	65.4013
26.44	65.3331	26.44	65.2237
26.46	65.5941	26.46	61.2472
26.48	68.2971	26.48	74.3853
26.5	71.9895	26.5	73.9155
26.52	62.3698	26.52	61.4066
26.54	68.2052	26.54	68.7165
26.56	70.1238	26.56	60.013
26.58	61.6626	26.58	69.6626
26.6	60.1388	26.6	66.7637
26.62	68.9549	26.62	71.4415
26.64	72.9702	26.64	75.0827
26.66	67.6469	26.66	65.2185
26.68	65.9022	26.68	65.3311
26.7	78.1321	26.7	71.3374
26.72	84.0834	26.72	61.7965
26.74	84.9214	26.74	65.2686
26.76	73.561	26.76	69.6844
26.78	68.5387	26.78	62.1915
26.8	62.3689	26.8	63.0609
26.82	70.2037	26.82	65.4873
26.84	70.5413	26.84	67.5883
26.86	69.5332	26.86	69.5245
26.88	68.1156	26.88	66.2841
26.9	64.6441	26.9	69.8984
26.92	67.6965	26.92	68.8449
26.94	66.3952	26.94	66.1052
26.96	71.7733	26.96	60.0172
26.98	75.6836	26.98	59.9383
27	64.8277	27	74.0745
27.02	61.1854	27.02	72.7803
27.04	65.026	27.04	72.9817
27.06	73.4511	27.06	68.1792
27.08	69.026	27.08	59.0626
27.1	68.4224	27.1	62.7623
27.12	63.6725	27.12	61.9
27.14	60.7324	27.14	62.3258
27.16	76.2289	27.16	67.1624
27.18	86.7957	27.18	71.6512
27.2	71.9117	27.2	76.377
27.22	67.3336	27.22	81.9979
27.24	66.2127	27.24	75.8339
27.26	64.6106	27.26	65.9801
27.28	71.5589	27.28	62.8606
27.3	72.739	27.3	67.9667
27.32	66.1048	27.32	67.0523
27.34	71.0087	27.34	74.0099
27.36	62.1122	27.36	69.0158
27.38	61.783	27.38	79.6522
27.4	49.4456	27.4	76.987
27.42	54.6115	27.42	65.6449
27.44	55.5712	27.44	66.6188
27.46	61.4604	27.46	70.1182
27.48	74.5613	27.48	70.6664
27.5	58.8159	27.5	70.0905
27.52	63.0224	27.52	75.8519
27.54	66.9728	27.54	61.2063
27.56	65.521	27.56	75.0375
27.58	66.5599	27.58	73.5993
27.6	70.4032	27.6	72.0874
27.62	63.0859	27.62	70.1098
27.64	77.4248	27.64	70.6414
27.66	76.6975	27.66	64.8067
27.68	66.7593	27.68	77.2152
27.7	63.3043	27.7	69.3394
27.72	57.6101	27.72	70.7167
27.74	72.3295	27.74	73.399
27.76	92.4168	27.76	74.9877
27.78	100.23	27.78	68.2852
27.8	66.3869	27.8	71.8634
27.82	77.0112	27.82	62.2976
27.84	70.3673	27.84	67.3335
27.86	61.9213	27.86	89.8669
27.88	61.9475	27.88	68.8419
27.9	66.9715	27.9	70.4856
27.92	71.4941	27.92	74.2922
27.94	66.7247	27.94	76.8976
27.96	70.4496	27.96	66.4613
27.98	59.3474	27.98	69.3115
28	65.243	28	62.3422
28.02	66.2581	28.02	64.3106
28.04	62.0204	28.04	60.3023
28.06	62.7585	28.06	67.4021
28.08	73.2118	28.08	69.6966
28.1	76.1753	28.1	62.1031
28.12	62.4535	28.12	68.3361
28.14	57.7067	28.14	69.8263
28.16	70.6411	28.16	69.9744
28.18	73.5223	28.18	72.1692
28.2	72.0476	28.2	63.9023
28.22	69.8666	28.22	60.2852
28.24	70.1678	28.24	69.9514
28.26	73.6061	28.26	70.9341
28.28	66.2061	28.28	66.5751
28.3	68.7626	28.3	66.6591
28.32	66.5267	28.32	65.8132
28.34	67.4023	28.34	61.6476
28.36	70.0396	28.36	67.5667
28.38	70.947	28.38	69.333
28.4	68.348	28.4	71.9905
28.42	69.8066	28.42	72.6168
28.44	65.5056	28.44	74.8781
28.46	62.0721	28.46	92.2307
28.48	70.3712	28.48	79.8038
28.5	89.344	28.5	63.9319
28.52	78.2837	28.52	68.2717
28.54	70.537	28.54	73.4722
28.56	68.37	28.56	78.3704
28.58	66.4994	28.58	79.0818
28.6	67.7046	28.6	67.1035
28.62	68.2307	28.62	66.9962
28.64	72.0049	28.64	65.5495
28.66	71.2732	28.66	68.7861
28.68	69.0721	28.68	70.4054
28.7	63.9342	28.7	70.9461
28.72	63.9302	28.72	64.0938
28.74	68.1105	28.74	62.8091
28.76	69.333	28.76	63.3331
28.78	67.8006	28.78	70.4844
28.8	66.2926	28.8	81.5099
28.82	64.9405	28.82	74.4668
28.84	67.9004	28.84	75.2337
28.86	67.5696	28.86	72.7093
28.88	69.0064	28.88	75.3465
28.9	67.6315	28.9	65.7902
28.92	60.4139	28.92	62.2699
28.94	73.9902	28.94	62.0057
28.96	70.6406	28.96	74.5042
28.98	68.1851	28.98	79.6288
29	66.157	29	81.8424
29.02	66.6234	29.02	63.9139
29.04	74.8959	29.04	77.2264
29.06	72.1208	29.06	67.0781
29.08	89.9058	29.08	75.7921
29.1	60.84	29.1	61.4524
29.12	75.9322	29.12	69.46
29.14	64.653	29.14	105.71
29.16	64.5005	29.16	73.4241
29.18	78.8271	29.18	75.7424
29.2	87.6544	29.2	71.3728
29.22	92.1229	29.22	81.2863
29.24	95.9341	29.24	73.0285
29.26	75.6898	29.26	76.9453
29.28	69.7867	29.28	78.4624
29.3	83.3901	29.3	73.3279
29.32	75.57	29.32	81.1181
29.34	66.5138	29.34	76.107
29.36	72.7902	29.36	76.5569
29.38	73.333	29.38	77.3879
29.4	74.689	29.4	85.9677
29.42	87.8689	29.42	94.2956
29.44	89.8798	29.44	77.4874
29.46	78.3273	29.46	78.1635
29.48	76.7351	29.48	80.225
29.5	72.4371	29.5	83.3882
29.52	79.1304	29.52	79.6157
29.54	73.7219	29.54	79.6732
29.56	76.534	29.56	79.681
29.58	100.192	29.58	76.2076
29.6	94.8824	29.6	83.695
29.62	92.8349	29.62	100.107
29.64	79.1125	29.64	108.775
29.66	82.4422	29.66	110.201
29.68	89.5323	29.68	100.497
29.7	91.4954	29.7	96.0915
29.72	93.3125	29.72	78.3003
29.74	93.2077	29.74	85.5425
29.76	86.8744	29.76	100.323
29.78	91.5277	29.78	99.5983
29.8	101.259	29.8	111.746
29.82	105.211	29.82	100.243
29.84	106.288	29.84	115.217
29.86	107.855	29.86	126.965
29.88	105.175	29.88	112.393
29.9	102.755	29.9	123.917
29.92	105.397	29.92	116.938
29.94	113.741	29.94	107.566
29.96	123.577	29.96	131.551
29.98	134.235	29.98	132.928
30	140.394	30	115.93
30.02	128.096	30.02	124.09
30.04	137.668	30.04	129.816
30.06	124.767	30.06	144.315
30.08	125.035	30.08	142.472
30.1	143.321	30.1	129.818
30.12	152.311	30.12	130.669
30.14	181.061	30.14	159.098
30.16	186.339	30.16	181.17
30.18	174.003	30.18	187.685
30.2	176.631	30.2	182.172
30.22	164.934	30.22	185.048
30.24	182.987	30.24	197.662
30.26	210.836	30.26	182.838
30.28	206.591	30.28	188.346
30.3	198.315	30.3	222.113
30.32	202.845	30.32	198.132
30.34	227.955	30.34	234.929
30.36	232.938	30.36	269.958
30.38	292.126	30.38	260.156
30.4	289.642	30.4	347.569
30.42	259.533	30.42	330.99
30.44	316.492	30.44	332.897
30.46	311.651	30.46	377.197
30.48	322.259	30.48	365.902
30.5	421.062	30.5	382.634
30.52	340.878	30.52	428.905
30.54	444.996	30.54	448.856
30.56	442.238	30.56	490.354
30.58	438.288	30.58	473.528
30.6	433.541	30.6	510.3
30.62	453.817	30.62	560.975
30.64	465.931	30.64	516.156
30.66	492.579	30.66	526.993
30.68	476.012	30.68	476.737
30.7	489.612	30.7	516.692
30.72	455.619	30.72	500.681
30.74	426.924	30.74	494.388
30.76	404.333	30.76	498.862
30.78	419.659	30.78	417.592
30.8	373.415	30.8	356.264
30.82	357.118	30.82	339.777
30.84	298.038	30.84	273.652
30.86	253.608	30.86	270.167
30.88	264.506	30.88	314.192
30.9	240.154	30.9	263.45
30.92	239.012	30.92	265.209
30.94	246.07	30.94	225.357
30.96	205.817	30.96	172.633
30.98	176.471	30.98	175.561
31	170.26	31	145.946
31.02	167.29	31.02	165.921
31.04	164.416	31.04	191.721
31.06	148.796	31.06	174.236
31.08	146.557	31.08	172.692
31.1	136.185	31.1	148.235
31.12	128.524	31.12	121.387
31.14	131.638	31.14	118.274
31.16	110.114	31.16	104.131
31.18	121.184	31.18	103.097
31.2	124.771	31.2	116.464
31.22	110.814	31.22	124.586
31.24	99.9161	31.24	115.057
31.26	83.1585	31.26	92.3943
31.28	89.1081	31.28	89.5939
31.3	92.3303	31.3	88.8796
31.32	92.8718	31.32	93.9279
31.34	93.4936	31.34	106.517
31.36	96.252	31.36	104.815
31.38	105.353	31.38	93.0671
31.4	111.594	31.4	100.687
31.42	99.312	31.42	97.3558
31.44	82.5833	31.44	74.4862
31.46	74.353	31.46	81.7047
31.48	77.0747	31.48	82.6599
31.5	79.6142	31.5	76.0721
31.52	90.496	31.52	95.1388
31.54	76.9792	31.54	106.219
31.56	90.2195	31.56	82.6332
31.58	93.3107	31.58	103.248
31.6	85.6756	31.6	82.9603
31.62	92.1193	31.62	80.9252
31.64	86.3519	31.64	81.0433
31.66	76.7087	31.66	85.8433
31.68	65.8906	31.68	76.7001
31.7	73.2571	31.7	96.8969
31.72	74.9745	31.72	82.8346
31.74	77.9997	31.74	79.6266
31.76	91.4379	31.76	89.9663
31.78	74.7113	31.78	73.581
31.8	69.8207	31.8	79.7606
31.82	62.0563	31.82	73.996
31.84	73.6489	31.84	68.4067
31.86	62.7878	31.86	67.3745
31.88	67.0764	31.88	71.1406
31.9	93.9062	31.9	68.1131
31.92	75.4393	31.92	67.3463
31.94	71.3563	31.94	77.2747
31.96	92.9086	31.96	66.6554
31.98	73.3479	31.98	65.4523
32	73.7388	32	70.99
32.02	66.1937	32.02	79.0629
32.04	57.9806	32.04	73.6975
32.06	67.1228	32.06	69.5958
32.08	65.5958	32.08	73.0381
32.1	74.7377	32.1	75.0251
32.12	73.5564	32.12	62.4637
32.14	61.027	32.14	70.2156
32.16	62.3375	32.16	68.7268
32.18	58.7365	32.18	75.0321
32.2	66.9661	32.2	69.1517
32.22	58.1714	32.22	80.1553
32.24	67.333	32.24	76.9025
32.26	64.8418	32.26	69.2959
32.28	57.5591	32.28	59.5162
32.3	65.4771	32.3	67.4931
32.32	71.0292	32.32	70.5239
32.34	64.1394	32.34	71.8156
32.36	66.8385	32.36	72.3007
32.38	65.2173	32.38	73.6517
32.4	67.5751	32.4	71.5453
32.42	61.7885	32.42	65.348
32.44	54.0799	32.44	57.7778
32.46	62.0886	32.46	66.7422
32.48	72.332	32.48	67.0818
32.5	70.8501	32.5	69.9619
32.52	62.8161	32.52	60.9044
32.54	65.1654	32.54	61.4515
32.56	64.8623	32.56	72.0122
32.58	62.7338	32.58	66.9468
32.6	57.1349	32.6	60.3961
32.62	60.0686	32.62	62.7369
32.64	66.6334	32.64	65.2343
32.66	62.6588	32.66	73.6966
32.68	62.1494	32.68	69.055
32.7	66.313	32.7	60.6664
32.72	67.451	32.72	64.2946
32.74	66.4331	32.74	64.7275
32.76	57.4157	32.76	66.8642
32.78	59.8201	32.78	68.0446
32.8	66.1339	32.8	64.6643
32.82	72.4037	32.82	66.6115
32.84	67.6155	32.84	62.7975
32.86	62.2378	32.86	62.3333
32.88	67.2558	32.88	67.0657
32.9	71.3419	32.9	65.5346
32.92	73.3701	32.92	62.1725
32.94	65.6081	32.94	60.8669
32.96	69.6092	32.96	62.0932
32.98	63.9365	32.98	67.0313
33	58.6888	33	64.7113
33.02	70.0907	33.02	68.8747
33.04	75.026	33.04	67.5872
33.06	70.1072	33.06	63.5309
33.08	65.4745	33.08	67.9862
33.1	62.5009	33.1	59.0468
33.12	60.8982	33.12	67.1312
33.14	64.0275	33.14	68.7729
33.16	72.0708	33.16	73.7925
33.18	72.1751	33.18	72.9294
33.2	87.8081	33.2	73.8431
33.22	62.3888	33.22	60.8488
33.24	70.9882	33.24	55.0829
33.26	58.4353	33.26	75.013
33.28	68.6004	33.28	66.651
33.3	62.9795	33.3	71.0826
33.32	69.7587	33.32	69.3988
33.34	59.5332	33.34	81.1078
33.36	63.9779	33.36	76.6881
33.38	73.8678	33.38	71.333
33.4	60.0938	33.4	71.0038
33.42	63.9245	33.42	57.5086
33.44	61.9653	33.44	62.1721
33.46	61.4208	33.46	66.1227
33.48	62.7197	33.48	76.4807
33.5	61.5157	33.5	66.7917
33.52	46.8239	33.52	67.2187
33.54	69.2654	33.54	60.1769
33.56	63.3628	33.56	57.6673
33.58	60.6381	33.58	65.0036
33.6	67.9997	33.6	70.4468
33.62	66.6887	33.62	68.022
33.64	59.3806	33.64	62.6426
33.66	56.8973	33.66	66.0229
33.68	68.1471	33.68	66.7505
33.7	64.2767	33.7	62.3513
33.72	52.8247	33.72	66.5101
33.74	61.3331	33.74	55.8242
33.76	61.1481	33.76	57.1828
33.78	60.0833	33.78	59.473
33.8	58.4626	33.8	53.5369
33.82	58.4261	33.82	59.9683
33.84	58.2203	33.84	71.1084
33.86	55.9998	33.86	65.2162
33.88	55.9998	33.88	62.896
33.9	59.5103	33.9	66.2444
33.92	61.6909	33.92	61.2519
33.94	57.8866	33.94	59.617
33.96	60.6664	33.96	62.5576
33.98	60.6664	33.98	62.7564
34	55.9025	34	61.1065
34.02	53.3783	34.02	58.464
34.04	64.6135	34.04	63.6302
34.06	66.7995	34.06	73.6146
34.08	62.3431	34.08	68.9577
34.1	60.2077	34.1	60.9655
34.12	52.0628	34.12	59.2915
34.14	54.5433	34.14	66.664
34.16	61.4914	34.16	71.8413
34.18	61.9017	34.18	61.8729
34.2	66.8171	34.2	63.1675
34.22	70.2652	34.22	70.2708
34.24	68.3576	34.24	72.1541
34.26	64.3936	34.26	70.5668
34.28	66.9595	34.28	60.3175
34.3	65.8234	34.3	53.5782
34.32	68.0327	34.32	59.8362
34.34	60.8496	34.34	65.1631
34.36	64.6038	34.36	59.93
34.38	71.3338	34.38	65.9065
34.4	63.9238	34.4	77.1042
34.42	62.659	34.42	78.5294
34.44	68.3793	34.44	70.9349
34.46	69.4857	34.46	62.4981
34.48	66.1925	34.48	67.4708
34.5	61.0705	34.5	67.2018
34.52	56.2042	34.52	62.3287
34.54	64.7105	34.54	64.6427
34.56	79.5135	34.56	69.8211
34.58	83.4406	34.58	74.0888
34.6	97.5763	34.6	66.5491
34.62	85.2715	34.62	68.8683
34.64	73.4691	34.64	68.1358
34.66	68.469	34.66	61.3117
34.68	66.7649	34.68	64.9882
34.7	69.8485	34.7	96.139
34.72	74.6473	34.72	71.55
34.74	90.0813	34.74	79.7046
34.76	72.1865	34.76	75.4147
34.78	64.6914	34.78	68.6891
34.8	70.0708	34.8	79.3259
34.82	73.5133	34.82	78.7159
34.84	70.6224	34.84	77.6416
34.86	70.1804	34.86	90.1686
34.88	93.308	34.88	85.9083
34.9	77.2877	34.9	75.6402
34.92	86.4461	34.92	93.1148
34.94	83.1875	34.94	105.966
34.96	93.3541	34.96	103.544
34.98	85.435	34.98	102.501
35	81.6505	35	92.9607
35.02	93.2482	35.02	78.4268
35.04	84.2553	35.04	88.7862
35.06	83.7374	35.06	89.6367
35.08	87.062	35.08	90.2447
35.1	115.895	35.1	96.3479
35.12	114.396	35.12	114.927
35.14	102.375	35.14	107.515
35.16	116.977	35.16	110.416
35.18	101.65	35.18	111.99
35.2	101.166	35.2	115.877
35.22	101.005	35.22	124.581
35.24	100.611	35.24	130.755
35.26	121.047	35.26	118.192
35.28	117.732	35.28	113.037
35.3	125.708	35.3	130.891
35.32	139.842	35.32	131.423
35.34	134.325	35.34	158.925
35.36	135.047	35.36	194.254
35.38	144.815	35.38	191.38
35.4	163.163	35.4	189.741
35.42	171.175	35.42	189.698
35.44	161.234	35.44	185.913
35.46	177.223	35.46	181.225
35.48	180.432	35.48	190.807
35.5	160.355	35.5	201.928
35.52	171.142	35.52	215.592
35.54	157.855	35.54	200.257
35.56	139.196	35.56	187.434
35.58	151.637	35.58	184.67
35.6	146.452	35.6	177.332
35.62	145.986	35.62	172.781
35.64	157.926	35.64	174.928
35.66	141.015	35.66	163.092
35.68	130.655	35.68	148.547
35.7	123.104	35.7	132.06
35.72	102.154	35.72	128.347
35.74	100.521	35.74	121.488
35.76	112.598	35.76	115.151
35.78	108.594	35.78	115.841
35.8	108.07	35.8	101.307
35.82	115.586	35.82	100.055
35.84	89.8728	35.84	98.0153
35.86	65.0194	35.86	98.9585
35.88	75.0821	35.88	74.3573
35.9	84.6914	35.9	75.4515
35.92	71.8452	35.92	67.9094
35.94	76.8112	35.94	77.7522
35.96	76.6453	35.96	75.7904
35.98	80.8112	35.98	72.5244
36	71.9606	36	85.5346
36.02	70.4304	36.02	75.1196
36.04	57.0217	36.04	86.7431
36.06	60.1276	36.06	86.1814
36.08	51.5358	36.08	70.3183
36.1	61.1742	36.1	72.4236
36.12	68.2747	36.12	70.1563
36.14	86.3581	36.14	66.1783
36.16	52.0256	36.16	63.4145
36.18	63.8037	36.18	88.0665
36.2	85.0226	36.2	76.0112
36.22	75.5865	36.22	73.8566
36.24	80.1263	36.24	62.0691
36.26	69.2795	36.26	64.8536
36.28	67.6744	36.28	69.6583
36.3	61.4532	36.3	75.0142
36.32	54.4942	36.32	70.7213
36.34	59.9354	36.34	71.719
36.36	58.7432	36.36	72.9735
36.38	55.9118	36.38	55.7456
36.4	65.6318	36.4	68.5549
36.42	46.6417	36.42	70.165
36.44	67.8871	36.44	59.9997
36.46	63.3961	36.46	60.9655
36.48	61.1869	36.48	63.7716
36.5	63.7516	36.5	58.7283
36.52	65.0352	36.52	65.34
36.54	65.7412	36.54	66.0418
36.56	75.7313	36.56	58.3645
36.58	86.0362	36.58	72.8017
36.6	85.3509	36.6	67.9758
36.62	66.1956	36.62	62.2717
36.64	66.4611	36.64	68.7171
36.66	61.4909	36.66	65.8301
36.68	54.0167	36.68	62.4423
36.7	59.1672	36.7	60.5987
36.72	64.4907	36.72	59.4571
36.74	70.252	36.74	57.7107
36.76	69.0962	36.76	51.7132
36.78	62.8711	36.78	55.2307
36.8	57.8941	36.8	57.7193
36.82	60.9855	36.82	57.9129
36.84	60.4083	36.84	57.17
36.86	60.0126	36.86	55.3331
36.88	61.4856	36.88	58.832
36.9	53.0876	36.9	59.7191
36.92	49.0104	36.92	62.7302
36.94	56.9252	36.94	69.0126
36.96	62.6217	36.96	61.1526
36.98	63.0949	36.98	56.5553
37	60.255	37	58.6664
37.02	63.0911	37.02	63.2728
37.04	65.76	37.04	58.0146
37.06	56.6231	37.06	64.0935
37.08	48.4478	37.08	73.2362
37.1	57.2061	37.1	64.7248
37.12	56.0063	37.12	58.9021
37.14	58.6055	37.14	66.5933
37.16	64.2486	37.16	58.5223
37.18	59.3638	37.18	65.0642
37.2	59.9464	37.2	65.0435
37.22	58.9432	37.22	58.8426
37.24	52.1513	37.24	59.7699
37.26	51.9868	37.26	58.6793
37.28	54.1849	37.28	53.4443
37.3	62.3999	37.3	53.5465
37.32	58.8918	37.32	53.9998
37.34	66.4172	37.34	61.4808
37.36	62.1413	37.36	63.3331
37.38	61.7727	37.38	63.8862
37.4	59.7495	37.4	51.061
37.42	54.1855	37.42	69.2567
37.44	54.4958	37.44	61.6207
37.46	51.7127	37.46	82.5075
37.48	67.537	37.48	70.931
37.5	81.6592	37.5	86.9841
37.52	59.7641	37.52	61.8595
37.54	65.5781	37.54	51.2413
37.56	83.359	37.56	66.6098
37.58	71.7868	37.58	74.4515
37.6	68.0504	37.6	72.6967
37.62	67.3338	37.62	92.96
37.64	71.3398	37.64	71.9997
37.66	70.2002	37.66	71.9455
37.68	70.7332	37.68	70.6037
37.7	68.1103	37.7	90.1371
37.72	71.2665	37.72	73.4988
37.74	72.9266	37.74	84.1642
37.76	68.5851	37.76	74.8018
37.78	73.9593	37.78	81.5184
37.8	63.4169	37.8	73.2654
37.82	63.8132	37.82	103.518
37.84	62.8717	37.84	92.4124
37.86	65.6802	37.86	73.8599
37.88	69.7184	37.88	58.0022
37.9	55.9747	37.9	64.7847
37.92	62.6081	37.92	68.4339
37.94	66.734	37.94	70.8982
37.96	64.9847	37.96	76.7537
37.98	65.9997	37.98	86.5901
38	62.6187	38	70.313
38.02	54.4572	38.02	85.0566
38.04	55.9559	38.04	68.3932
38.06	50.3989	38.06	67.0655
38.08	50.9372	38.08	63.724
38.1	60.8669	38.1	64.8587
38.12	55.2241	38.12	58.1251
38.14	52.308	38.14	53.204
38.16	60.5812	38.16	52.1852
38.18	67.3951	38.18	56.7666
38.2	59.4296	38.2	56.1928
38.22	54.9785	38.22	54.605
38.24	53.8293	38.24	59.709
38.26	56.5336	38.26	60.8337
38.28	58.9283	38.28	60.1902
38.3	52.3458	38.3	58.9277
38.32	51.551	38.32	61.6513
38.34	60.6839	38.34	57.9384
38.36	61.3055	38.36	55.0686
38.38	59.5969	38.38	50.9623
38.4	57.2028	38.4	52.952
38.42	60.5034	38.42	58.2911
38.44	60.1527	38.44	59.1538
38.46	54.5744	38.46	60.7879
38.48	55.8944	38.48	55.6841
38.5	55.5224	38.5	54.0642
38.52	53.5775	38.52	50.2656
38.54	60.6718	38.54	53.8085
38.56	62.902	38.56	49.3935
38.58	61.9997	38.58	52.5409
38.6	56.941	38.6	53.2405
38.62	49.5043	38.62	55.754
38.64	55.9494	38.64	50.6316
38.66	56.8927	38.66	44.0952
38.68	56.9947	38.68	53.1134
38.7	57.84	38.7	58.187
38.72	62.6462	38.72	60.7315
38.74	59.2687	38.74	48.1914
38.76	60.14	38.76	63.3938
38.78	48.1437	38.78	81.7286
38.8	51.9795	38.8	57.9377
38.82	51.0899	38.82	51.2967
38.84	51.2392	38.84	56.9671
38.86	54.8262	38.86	56.8354
38.88	52.9668	38.88	57.8496
38.9	57.4743	38.9	49.586
38.92	51.896	38.92	60.874
38.94	58.7704	38.94	61.9997
38.96	82.1435	38.96	46.2704
38.98	47.734	38.98	51.0803
39	48.6104	39	61.0526
39.02	61.1564	39.02	46.871
39.04	59.9989	39.04	65.9984
39.06	54.0567	39.06	56.6
39.08	57.9809	39.08	52.0942
39.1	57.6443	39.1	55.6726
39.12	63.9127	39.12	62.9939
39.14	52.4631	39.14	57.9923
39.16	79.764	39.16	66.0451
39.18	61.4727	39.18	57.4884
39.2	56.0642	39.2	42.3226
39.22	50.9944	39.22	54.9097
39.24	48.7605	39.24	50.965
39.26	49.747	39.26	45.9081
39.28	52.1126	39.28	53.005
39.3	52.5442	39.3	55.1555
39.32	52.1314	39.32	56.5431
39.34	54.5003	39.34	55.449
39.36	59.9789	39.36	62.1294
39.38	54.5338	39.38	57.0406
39.4	53.6923	39.4	51.6302
39.42	56.3439	39.42	45.7384
39.44	52.2564	39.44	53.5558
39.46	58.987	39.46	67.7768
39.48	60.7125	39.48	65.3806
39.5	55.4406	39.5	50.6664
39.52	46.8818	39.52	53.1485
39.54	51.8758	39.54	59.41
39.56	60.4664	39.56	54.4221
39.58	56.4126	39.58	47.6791
39.6	55.9998	39.6	55.8939
39.62	56.545	39.62	58.3917
39.64	56.769	39.64	62.1539
39.66	53.9598	39.66	53.0855
39.68	52.2459	39.68	57.7694
39.7	52.0917	39.7	65.5169
39.72	52.5849	39.72	63.6257
39.74	55.3247	39.74	61.3749
39.76	52.6143	39.76	56.9841
39.78	50.377	39.78	55.9998
39.8	52.0478	39.8	64.2186
39.82	54.5001	39.82	62.1645
39.84	52.9907	39.84	65.1983
39.86	51.4375	39.86	74.394
39.88	50.0251	39.88	60.0757
39.9	50.2838	39.9	53.1694
39.92	50.0919	39.92	54.2292
39.94	52.295	39.94	59.3848
39.96	50.107	39.96	56.1428
39.98	52.419	39.98	55.5427
40	55.1178	40	63.4362
40.02	48.883	40.02	63.4413
40.04	47.8803	40.04	57.2986
40.06	63.0519	40.06	62.5258
40.08	50.5766	40.08	59.955
40.1	52.4711	40.1	53.515
40.12	57.3639	40.12	45.3996
40.14	53.8629	40.14	47.47
40.16	56.352	40.16	50.7725
40.18	50.3664	40.18	49.7254
40.2	51.3929	40.2	53.6955
40.22	50.8904	40.22	55.2211
40.24	56.3074	40.24	57.0254
40.26	61.3475	40.26	55.0391
40.28	61.9997	40.28	48.2546
40.3	55.4846	40.3	54.4406
40.32	46.8445	40.32	57.7398
40.34	54.555	40.34	50.0556
40.36	47.8873	40.36	56.1584
40.38	58.671	40.38	56.6664
40.4	47.8261	40.4	61.7806
40.42	61.604	40.42	59.405
40.44	46.206	40.44	62.6234
40.46	41.3524	40.46	53.9869
40.48	57.2821	40.48	43.5473
40.5	53.9606	40.5	57.2743
40.52	52.7824	40.52	55.3911
40.54	54.9108	40.54	56.3977
40.56	48.7279	40.56	51.7702
40.58	56.9107	40.58	48.0933
40.6	46.8009	40.6	41.9998
40.62	58.9342	40.62	43.3699
40.64	50.4099	40.64	55.539
40.66	48.2868	40.66	64.1964
40.68	47.3558	40.68	54.1676
40.7	54.6664	40.7	59.0075
40.72	54.9126	40.72	58.943
40.74	54.6748	40.74	53.7181
40.76	50.1845	40.76	63.0493
40.78	54.6948	40.78	60.4868
40.8	60.1365	40.8	54.3689
40.82	62.8365	40.82	51.3331
40.84	64.2305	40.84	52.769
40.86	63.4553	40.86	54.7775
40.88	51.9622	40.88	48.4135
40.9	48.1535	40.9	48.4048
40.92	58.8526	40.92	54.4956
40.94	57.4701	40.94	53.397
40.96	48.4306	40.96	56.9333
40.98	48.9809	40.98	51.0878
41	52.9585	41	52.4492
41.02	57.1946	41.02	53.2205
41.04	54.9916	41.04	51.0937
41.06	56.3238	41.06	56.3437
41.08	57.8622	41.08	59.5795
41.1	50.3014	41.1	56.4281
41.12	49.7333	41.12	59.0658
41.14	52.1915	41.14	59.4876
41.16	54.0206	41.16	54.0137
41.18	54.7138	41.18	50.2917
41.2	60.1223	41.2	45.5592
41.22	56.9376	41.22	48.7039
41.24	51.2649	41.24	58.4774
41.26	49.1591	41.26	51.7379
41.28	45.2961	41.28	47.9681
41.3	61.137	41.3	57.2677
41.32	63.6121	41.32	56.8777
41.34	57.7475	41.34	59.8019
41.36	52.4899	41.36	60.3662
41.38	49.3331	41.38	54.3341
41.4	55.5299	41.4	59.5245
41.42	56.4063	41.42	59.7168
41.44	47.0358	41.44	65.3601
41.46	55.5779	41.46	65.528
41.48	64.9895	41.48	55.3534
41.5	65.1971	41.5	57.387
41.52	59.6749	41.52	65.9236
41.54	58.5083	41.54	62.1237
41.56	54.5229	41.56	57.1895
41.58	52.8058	41.58	58.6365
41.6	50.5195	41.6	61.48
41.62	58.1918	41.62	66.8801
41.64	75.4953	41.64	56.5557
41.66	66.0906	41.66	70.6477
41.68	64.6664	41.68	76.3149
41.7	64.0827	41.7	80.0029
41.72	77.957	41.72	71.9812
41.74	54.8084	41.74	83.7267
41.76	61.2881	41.76	74.1538
41.78	66.349	41.78	61.6098
41.8	61.6206	41.8	61.7253
41.82	65.8139	41.82	67.2549
41.84	73.3001	41.84	84.2683
41.86	84.4731	41.86	63.2315
41.88	76.6249	41.88	66.5919
41.9	54.7768	41.9	76.1837
41.92	61.3535	41.92	70.6159
41.94	62.2682	41.94	63.1333
41.96	61.2996	41.96	73.8132
41.98	55.9511	41.98	77.5477
42	55.217	42	73.9946
42.02	54.8088	42.02	70.119
42.04	62.6911	42.04	62.09
42.06	73.7507	42.06	69.8645
42.08	88.2202	42.08	61.0522
42.1	64.7714	42.1	59.9701
42.12	63.2736	42.12	62.5399
42.14	53.7045	42.14	75.1184
42.16	56.6652	42.16	64.6016
42.18	61.8571	42.18	59.684
42.2	61.1811	42.2	61.9299
42.22	57.9226	42.22	60.1401
42.24	46.4295	42.24	57.5359
42.26	43.5859	42.26	58.2341
42.28	58.4768	42.28	58.5809
42.3	55.6118	42.3	53.3331
42.32	51.8861	42.32	58.3479
42.34	54.2564	42.34	65.3096
42.36	51.3484	42.36	53.8641
42.38	52.193	42.38	59.4394
42.4	54.5325	42.4	54.7692
42.42	57.1891	42.42	54.966
42.44	55.5804	42.44	58.4015
42.46	55.3366	42.46	55.8053
42.48	50.6524	42.48	55.2197
42.5	54.2124	42.5	53.0975
42.52	52.6106	42.52	45.9998
42.54	49.645	42.54	45.0641
42.56	48.3933	42.56	48.1766
42.58	53.9417	42.58	51.6744
42.6	55.5516	42.6	53.7272
42.62	53.8441	42.62	59.1128
42.64	54.8209	42.64	74.5394
42.66	52.6664	42.66	73.9704
42.68	50.4004	42.68	66.0494
42.7	50.6018	42.7	57.9997
42.72	52.7927	42.72	56.8103
42.74	59.4212	42.74	50.7234
42.76	71.4942	42.76	53.9775
42.78	50.4056	42.78	53.7617
42.8	51.2856	42.8	54.3569
42.82	59.9939	42.82	54.8808
42.84	54.0873	42.84	55.7607
42.86	53.9023	42.86	53.0218
42.88	52.9748	42.88	48.6982
42.9	76.7755	42.9	51.6626
42.92	65.662	42.92	64.806
42.94	59.1674	42.94	53.1692
42.96	52.9072	42.96	49.4905
42.98	52.889	42.98	48.8145
43	54.3892	43	41.8019
43.02	51.9792	43.02	56.6606
43.04	54.6142	43.04	57.9547
43.06	50.3269	43.06	47.4312
43.08	47.6362	43.08	52.6864
43.1	48.4832	43.1	47.0993
43.12	51.0042	43.12	56.5196
43.14	63.8036	43.14	64.7474
43.16	44.2201	43.16	68.1813
43.18	43.2251	43.18	52.3058
43.2	56.4068	43.2	56.9424
43.22	51.0176	43.22	53.5438
43.24	55.1531	43.24	58.4607
43.26	55.3331	43.26	56.7154
43.28	47.4162	43.28	58.6599
43.3	51.3257	43.3	56.0195
43.32	49.4518	43.32	63.6212
43.34	55.8296	43.34	57.3756
43.36	51.4944	43.36	58.6664
43.38	75.4416	43.38	61.6959
43.4	47.9267	43.4	72.4671
43.42	55.2154	43.42	62.1995
43.44	52.7029	43.44	51.1283
43.46	42.1097	43.46	48.7119
43.48	48.7833	43.48	43.9998
43.5	52.6495	43.5	46.7004
43.52	45.4074	43.52	57.9798
43.54	49.2179	43.54	57.1522
43.56	50.2868	43.56	71.3838
43.58	55.9927	43.58	71.2249
43.6	51.0968	43.6	55.8987
43.62	54.8062	43.62	53.8761
43.64	60.0529	43.64	65.0188
43.66	53.6565	43.66	55.8281
43.68	51.3992	43.68	54.0659
43.7	49.7137	43.7	50.6664
43.72	55.5984	43.72	51.8654
43.74	57.2408	43.74	53.8295
43.76	53.5409	43.76	51.1253
43.78	53.965	43.78	54.3496
43.8	53.2325	43.8	70.3491
43.82	57.9005	43.82	59.8013
43.84	53.0819	43.84	70.4963
43.86	50.765	43.86	58.8071
43.88	61.2496	43.88	55.7248
43.9	52.7826	43.9	53.3422
43.92	49.0169	43.92	52.4293
43.94	53.2126	43.94	58.3049
43.96	57.7925	43.96	58.3584
43.98	53.9271	43.98	52.6164
44	47.3254	44	52.9475
44.02	47.6441	44.02	58.9326
44.04	51.9194	44.04	55.2994
44.06	55.9472	44.06	56.1048
44.08	48.3306	44.08	51.8074
44.1	45.3161	44.1	46.5761
44.12	49.6606	44.12	48.3273
44.14	52.9224	44.14	55.5621
44.16	54.8132	44.16	59.7398
44.18	51.5881	44.18	55.4226
44.2	51.8862	44.2	48.4114
44.22	55.9425	44.22	49.0441
44.24	51.1129	44.24	54.2208
44.26	50.2683	44.26	57.8145
44.28	48.0914	44.28	57.2771
44.3	53.2814	44.3	59.9739
44.32	54.0722	44.32	58.4417
44.34	55.2983	44.34	55.8592
44.36	55.9998	44.36	51.8283
44.38	53.9594	44.38	54.7471
44.4	45.5408	44.4	45.6101
44.42	41.2176	44.42	53.2441
44.44	45.511	44.44	55.9998
44.46	62.0014	44.46	58.7381
44.48	71.0827	44.48	55.9906
44.5	56.0036	44.5	55.8996
44.52	47.6652	44.52	57.1515
44.54	45.4959	44.54	80.7663
44.56	48.9011	44.56	69.3371
44.58	54.1656	44.58	60.9168
44.6	59.5741	44.6	50.2375
44.62	59.3769	44.62	67.4716
44.64	46.6879	44.64	57.7804
44.66	44.7165	44.66	49.6332
44.68	45.3175	44.68	41.5205
44.7	51.9376	44.7	45.9563
44.72	51.3395	44.72	47.9934
44.74	52.6413	44.74	46.8426
44.76	51.5089	44.76	56.0217
44.78	56.7292	44.78	56.7919
44.8	58.4075	44.8	59.1292
44.82	63.663	44.82	56.8526
44.84	51.6309	44.84	76.7685
44.86	54.0457	44.86	57.6549
44.88	48.7448	44.88	54.2746
44.9	48.9821	44.9	52.2985
44.92	47.1523	44.92	60.4153
44.94	49.9028	44.94	70.4809
44.96	48.7527	44.96	60.7825
44.98	47.3801	44.98	60.2037
45	51.9843	45	54.2541
45.02	48.6863	45.02	50.2883
45.04	56.4608	45.04	54.5603
45.06	58.3259	45.06	63.7023
45.08	58.6432	45.08	57.6316
45.1	54.1203	45.1	52.6659
45.12	50.0108	45.12	47.7157
45.14	56.6664	45.14	53.683
45.16	53.7256	45.16	64.9129
45.18	48.4304	45.18	61.8051
45.2	48.6067	45.2	55.0445
45.22	48.7168	45.22	53.5255
45.24	58.7239	45.24	57.9235
45.26	60.7625	45.26	55.8953
45.28	57.1993	45.28	54.1335
45.3	58.2756	45.3	59.6776
45.32	59.5221	45.32	78.9107
45.34	58.0146	45.34	74.3566
45.36	53.7543	45.36	63.5785
45.38	53.9202	45.38	79.1361
45.4	52.7504	45.4	87.1914
45.42	60.6313	45.42	65.6763
45.44	69.2249	45.44	64.0023
45.46	68.3306	45.46	81.5182
45.48	63.4225	45.48	70.9427
45.5	72.915	45.5	63.6931
45.52	83.4692	45.52	71.7148
45.54	83.4309	45.54	86.5373
45.56	71.3394	45.56	84.4002
45.58	66.8949	45.58	69.0272
45.6	65.6717	45.6	87.7293
45.62	78.5771	45.62	95.9701
45.64	76.16	45.64	89.6109
45.66	66.852	45.66	85.2112
45.68	71.517	45.68	95.5968
45.7	70.4844	45.7	100.497
45.72	69.897	45.72	88.9265
45.74	61.6644	45.74	80.8379
45.76	78.292	45.76	77.171
45.78	81.8967	45.78	95.5559
45.8	68.9015	45.8	88.6575
45.82	76.917	45.82	85.3341
45.84	70.6406	45.84	95.6629
45.86	77.9045	45.86	77.2336
45.88	61.1474	45.88	71.0471
45.9	61.9856	45.9	61.4464
45.92	55.0927	45.92	59.6529
45.94	55.1532	45.94	69.9481
45.96	64.4303	45.96	67.2081
45.98	56.0897	45.98	61.2357
46	57.086	46	63.086
46.02	56.1045	46.02	82.6666
46.04	57.2471	46.04	57.3318
46.06	59.2324	46.06	62.3307
46.08	51.6232	46.08	60.0964
46.1	76.5028	46.1	54.1327
46.12	54.1019	46.12	55.3223
46.14	54.6624	46.14	61.9796
46.16	54.04	46.16	58.6262
46.18	55.8629	46.18	57.0086
46.2	52.2574	46.2	65.99
46.22	57.0834	46.22	53.1657
46.24	53.4351	46.24	59.9013
46.26	55.6933	46.26	51.3309
46.28	71.8185	46.28	58.6279
46.3	53.1747	46.3	62.7326
46.32	52.4427	46.32	53.2445
46.34	53.1772	46.34	54.0384
46.36	41.633	46.36	62.1071
46.38	47.2504	46.38	62.1992
46.4	49.3689	46.4	62.1449
46.42	49.107	46.42	70.573
46.44	56.7816	46.44	59.5363
46.46	50.3085	46.46	57.8806
46.48	52.152	46.48	44.7841
46.5	53.9737	46.5	51.6013
46.52	49.0786	46.52	47.5793
46.54	43.6368	46.54	51.7275
46.56	50.5413	46.56	57.4094
46.58	51.8577	46.58	59.4018
46.6	47.1253	46.6	56.0059
46.62	46.7546	46.62	55.3551
46.64	47.4595	46.64	59.534
46.66	47.0323	46.66	63.4246
46.68	57.1644	46.68	59.0132
46.7	52.9439	46.7	55.0765
46.72	49.7362	46.72	54.1131
46.74	48.6716	46.74	55.9078
46.76	56.6591	46.76	56.9693
46.78	56.3412	46.78	53.6949
46.8	47.2857	46.8	54.2759
46.82	43.2945	46.82	55.9804
46.84	44.0003	46.84	54.668
46.86	49.84	46.86	53.0089
46.88	59.1665	46.88	51.2219
46.9	54.7745	46.9	51.5007
46.92	49.0371	46.92	54.8157
46.94	53.8938	46.94	55.6197
46.96	54.2174	46.96	59.6171
46.98	51.9998	46.98	60.2733
47	52.408	47	55.8087
47.02	47.6546	47.02	54.4174
47.04	49.791	47.04	56.3746
47.06	56.158	47.06	60.8246
47.08	53.9872	47.08	64.8956
47.1	41.074	47.1	59.1711
47.12	47.1512	47.12	56.929
47.14	57.6882	47.14	49.7485
47.16	56.6157	47.16	50.0505
47.18	54.3474	47.18	58.7256
47.2	46.4663	47.2	57.8175
47.22	48.6045	47.22	51.0385
47.24	47.9157	47.24	49.3331
47.26	48.9244	47.26	54.1069
47.28	52.0322	47.28	50.4747
47.3	53.2157	47.3	52.0792
47.32	53.3331	47.32	52.6664
47.34	49.357	47.34	54.3705
47.36	48.6665	47.36	47.1601
47.38	52.1873	47.38	55.3888
47.4	52.0702	47.4	54.8778
47.42	53.211	47.42	56.4832
47.44	47.7981	47.44	55.4364
47.46	49.2063	47.46	58.4551
47.48	59.4739	47.48	54.8636
47.5	49.7086	47.5	62.3848
47.52	49.9857	47.52	50.2671
47.54	49.9998	47.54	49.3378
47.56	59.2623	47.56	53.3095
47.58	49.2714	47.58	49.9382
47.6	45.9525	47.6	46.9739
47.62	44.303	47.62	55.0027
47.64	37.9698	47.64	49.5577
47.66	47.9034	47.66	61.2667
47.68	54.544	47.68	45.3401
47.7	53.6156	47.7	52.5649
47.72	55.5196	47.72	58.5336
47.74	52.0892	47.74	66.9753
47.76	53.7536	47.76	62.9863
47.78	56.8612	47.78	53.3331
47.8	40.6665	47.8	53.9212
47.82	43.588	47.82	54.253
47.84	56.409	47.84	45.6369
47.86	56.5416	47.86	51.9998
47.88	51.4883	47.88	52.3102
47.9	55.6213	47.9	53.0039
47.92	70.8512	47.92	54.0879
47.94	49.0333	47.94	61.467
47.96	50.3854	47.96	63.7906
47.98	51.7375	47.98	58.7865
48	51.1852	48	52.4025
48.02	47.5578	48.02	47.9815
48.04	44.8233	48.04	52.3624
48.06	47.0883	48.06	51.5968
48.08	56.5855	48.08	56.0062
48.1	54.2987	48.1	49.5633
48.12	51.8625	48.12	47.6144
48.14	51.2212	48.14	51.1676
48.16	45.9773	48.16	49.1394
48.18	46.293	48.18	54.812
48.2	52.9994	48.2	59.6661
48.22	48.3515	48.22	52.8132
48.24	47.351	48.24	54.5411
48.26	46.3327	48.26	54.3264
48.28	50.4611	48.28	51.3922
48.3	44.4419	48.3	51.5703
48.32	41.1247	48.32	51.0857
48.34	47.8566	48.34	55.7134
48.36	50.4754	48.36	57.5241
48.38	50.1626	48.38	53.9353
48.4	45.3375	48.4	53.9976
48.42	52.4815	48.42	51.2435
48.44	56.5746	48.44	52.85
48.46	49.3534	48.46	59.1947
48.48	45.9998	48.48	59.5839
48.5	43.3197	48.5	60.0065
48.52	52.9457	48.52	54.7374
48.54	53.8105	48.54	48.7415
48.56	52.4746	48.56	60.1547
48.58	54.1193	48.58	55.6476
48.6	57.6284	48.6	52.9871
48.62	46.0898	48.62	69.4312
48.64	43.5372	48.64	65.442
48.66	57.0463	48.66	59.0134
48.68	48.4474	48.68	54.2809
48.7	50.199	48.7	59.821
48.72	46.9327	48.72	62.4332
48.74	52.7132	48.74	61.5475
48.76	69.0111	48.76	59.6265
48.78	68.6098	48.78	58.7548
48.8	42.0988	48.8	53.3776
48.82	46.4977	48.82	66.9955
48.84	52.7911	48.84	61.3891
48.86	46.5589	48.86	64.9773
48.88	56.0036	48.88	68.4592
48.9	52.224	48.9	68.6664
48.92	46.2035	48.92	66.7343
48.94	49.9204	48.94	64.7061
48.96	51.3254	48.96	59.3638
48.98	55.3387	48.98	58.7998
49	55.7754	49	76.8468
49.02	46.633	49.02	65.9997
49.04	72.6069	49.04	65.5947
49.06	55.9566	49.06	58.2155
49.08	55.806	49.08	60.1245
49.1	60.6517	49.1	46.8051
49.12	54.0711	49.12	55.3085
49.14	55.2316	49.14	62.2005
49.16	59.2429	49.16	78.6947
49.18	58.1687	49.18	69.6016
49.2	56.2046	49.2	65.9169
49.22	67.3588	49.22	59.8497
49.24	94.6559	49.24	66.4826
49.26	74.3482	49.26	70.0989
49.28	59.6921	49.28	67.2379
49.3	65.0015	49.3	71.0084
49.32	59.8237	49.32	69.3384
49.34	65.1322	49.34	70.6682
49.36	54.461	49.36	81.3213
49.38	58.2791	49.38	76.1867
49.4	59.4659	49.4	89.1853
49.42	72.7126	49.42	65.5678
49.44	61.1841	49.44	56.4411
49.46	63.173	49.46	63.6995
49.48	56.0944	49.48	69.2226
49.5	50.5001	49.5	64.4161
49.52	59.0767	49.52	68.7087
49.54	66.3944	49.54	79.1174
49.56	60.7224	49.56	71.3277
49.58	62.6697	49.58	68.9673
49.6	70.6031	49.6	70.2176
49.62	75.0578	49.62	69.5318
49.64	67.0731	49.64	65.9642
49.66	59.9186	49.66	64.2275
49.68	65.6204	49.68	69.6702
49.7	63.1259	49.7	71.0104
49.72	62.5147	49.72	69.9194
49.74	67.5083	49.74	66.1267
49.76	58.0707	49.76	67.3495
49.78	64.3523	49.78	65.4205
49.8	71.8419	49.8	61.2177
49.82	65.1899	49.82	61.0668
49.84	59.6449	49.84	68.7094
49.86	59.8482	49.86	78.0149
49.88	62.1902	49.88	78.6628
49.9	63.1611	49.9	77.4868
[truncated: 1,505 more rows]
