# Supplementary material for: Selective conversion of CO2 to isobutane-enriched C4 alkanes over InZrOx-Beta composite catalyst
Source: Nat Commun. 2023 May 6;14:2627. doi: 10.1038/s41467-023-38336-5 (PMC10164185; doi:10.1038/s41467-023-38336-5)
Supplement: Supplementary file 3 — Source Data [file 41467_2023_38336_MOESM3_ESM.zip › Source_Data_for_Figures_in_Supplementary_Information/Source_Data_Supplementary_Figure_08.xlsx]

## Sheet: a
XRD patterns of H-Beta with different Si/Al ratios
H-Beta(20)		H-Beta(30)		H-Beta(40)		H-Beta(60)		H-Beta(100)
2θ (°)	intensity (a.u.)	2θ (°)	intensity (a.u.)	2θ (°)	intensity (a.u.)	2θ (°)	intensity (a.u.)	2θ (°)	intensity (a.u.)
5	323.333	5	356.667	5	283.333	5	336.667	5	343.333
5.02	313.333	5.02	330	5.02	303.333	5.02	350	5.02	353.333
5.04	266.667	5.04	316.667	5.04	316.667	5.04	330	5.04	403.333
5.06	243.333	5.06	333.333	5.06	313.333	5.06	326.667	5.06	403.333
5.08	296.667	5.08	370	5.08	313.333	5.08	333.333	5.08	336.667
5.1	313.333	5.1	383.333	5.1	323.333	5.1	316.667	5.1	330
5.12	303.333	5.12	340	5.12	320	5.12	303.333	5.12	336.667
5.14	320	5.14	330	5.14	303.333	5.14	306.667	5.14	360
5.16	300	5.16	363.333	5.16	323.333	5.16	320	5.16	330
5.18	273.333	5.18	320	5.18	340	5.18	300	5.18	370
5.2	306.667	5.2	356.667	5.2	303.333	5.2	310	5.2	346.667
5.22	273.333	5.22	336.667	5.22	283.333	5.22	300	5.22	356.667
5.24	246.667	5.24	350	5.24	293.333	5.24	296.667	5.24	363.333
5.26	290	5.26	370	5.26	283.333	5.26	330	5.26	386.667
5.28	316.667	5.28	333.333	5.28	296.667	5.28	343.333	5.28	373.333
5.3	316.667	5.3	280	5.3	340	5.3	290	5.3	326.667
5.32	280	5.32	300	5.32	313.333	5.32	273.333	5.32	323.333
5.34	290	5.34	286.667	5.34	266.667	5.34	296.667	5.34	353.333
5.36	300	5.36	313.333	5.36	263.333	5.36	296.667	5.36	346.667
5.38	263.333	5.38	290	5.38	273.333	5.38	310	5.38	336.667
5.4	260	5.4	273.333	5.4	266.667	5.4	313.333	5.4	353.333
5.42	270	5.42	303.333	5.42	270	5.42	333.333	5.42	336.667
5.44	276.667	5.44	380	5.44	316.667	5.44	346.667	5.44	363.333
5.46	270	5.46	326.667	5.46	306.667	5.46	316.667	5.46	376.667
5.48	263.333	5.48	320	5.48	260	5.48	256.667	5.48	400
5.5	243.333	5.5	360	5.5	263.333	5.5	276.667	5.5	403.333
5.52	260	5.52	356.667	5.52	243.333	5.52	280	5.52	330
5.54	296.667	5.54	340	5.54	280	5.54	300	5.54	360
5.56	320	5.56	340	5.56	313.333	5.56	303.333	5.56	330
5.58	303.333	5.58	326.667	5.58	306.667	5.58	306.667	5.58	320
5.6	296.667	5.6	340	5.6	273.333	5.6	313.333	5.6	280
5.62	290	5.62	360	5.62	296.667	5.62	310	5.62	320
5.64	266.667	5.64	350	5.64	320	5.64	310	5.64	343.333
5.66	280	5.66	293.333	5.66	270	5.66	346.667	5.66	326.667
5.68	300	5.68	363.333	5.68	270	5.68	320	5.68	336.667
5.7	310	5.7	310	5.7	313.333	5.7	286.667	5.7	350
5.72	286.667	5.72	356.667	5.72	293.333	5.72	296.667	5.72	310
5.74	283.333	5.74	380	5.74	293.333	5.74	313.333	5.74	323.333
5.76	313.333	5.76	323.333	5.76	310	5.76	316.667	5.76	360
5.78	276.667	5.78	356.667	5.78	320	5.78	306.667	5.78	343.333
5.8	293.333	5.8	356.667	5.8	320	5.8	303.333	5.8	356.667
5.82	290	5.82	380	5.82	283.333	5.82	293.333	5.82	360
5.84	333.333	5.84	343.333	5.84	296.667	5.84	340	5.84	353.333
5.86	326.667	5.86	376.667	5.86	356.667	5.86	290	5.86	353.333
5.88	286.667	5.88	346.667	5.88	360	5.88	270	5.88	350
5.9	306.667	5.9	336.667	5.9	320	5.9	283.333	5.9	353.333
5.92	296.667	5.92	366.667	5.92	283.333	5.92	290	5.92	303.333
5.94	293.333	5.94	333.333	5.94	286.667	5.94	310	5.94	313.333
5.96	296.667	5.96	340	5.96	296.667	5.96	350	5.96	323.333
5.98	290	5.98	386.667	5.98	310	5.98	346.667	5.98	360
6	300	6	370	6	336.667	6	303.333	6	350
6.02	326.667	6.02	350	6.02	330	6.02	290	6.02	343.333
6.04	320	6.04	360	6.04	333.333	6.04	306.667	6.04	353.333
6.06	336.667	6.06	400	6.06	316.667	6.06	316.667	6.06	333.333
6.08	343.333	6.08	410	6.08	303.333	6.08	353.333	6.08	350
6.1	286.667	6.1	370	6.1	363.333	6.1	353.333	6.1	373.333
6.12	290	6.12	366.667	6.12	333.333	6.12	323.333	6.12	353.333
6.14	303.333	6.14	386.667	6.14	250	6.14	350	6.14	340
6.16	316.667	6.16	370	6.16	276.667	6.16	306.667	6.16	340
6.18	370	6.18	336.667	6.18	326.667	6.18	296.667	6.18	336.667
6.2	370	6.2	420	6.2	320	6.2	323.333	6.2	396.667
6.22	350	6.22	393.333	6.22	350	6.22	306.667	6.22	380
6.24	353.333	6.24	450	6.24	343.333	6.24	303.333	6.24	380
6.26	323.333	6.26	473.333	6.26	320	6.26	360	6.26	413.333
6.28	340	6.28	466.667	6.28	310	6.28	340	6.28	396.667
6.3	320	6.3	443.333	6.3	320	6.3	343.333	6.3	376.667
6.32	346.667	6.32	430	6.32	360	6.32	313.333	6.32	426.667
6.34	376.667	6.34	433.333	6.34	360	6.34	370	6.34	436.667
6.36	380	6.36	450	6.36	360	6.36	420	6.36	443.333
6.38	326.667	6.38	473.333	6.38	406.667	6.38	440	6.38	416.667
6.4	350	6.4	466.667	6.4	390	6.4	436.667	6.4	440
6.42	380	6.42	490	6.42	410	6.42	413.333	6.42	463.333
6.44	416.667	6.44	546.667	6.44	440	6.44	406.667	6.44	480
6.46	426.667	6.46	500	6.46	443.333	6.46	433.333	6.46	496.667
6.48	390	6.48	490	6.48	443.333	6.48	436.667	6.48	496.667
6.5	400	6.5	580	6.5	466.667	6.5	450	6.5	533.333
6.52	436.667	6.52	590	6.52	490	6.52	500	6.52	590
6.54	480	6.54	613.333	6.54	540	6.54	476.667	6.54	640
6.56	473.333	6.56	643.333	6.56	576.667	6.56	430	6.56	590
6.58	483.333	6.58	686.667	6.58	566.667	6.58	456.667	6.58	616.667
6.6	480	6.6	703.333	6.6	616.667	6.6	576.667	6.6	626.667
6.62	463.333	6.62	710	6.62	606.667	6.62	650	6.62	723.333
6.64	503.333	6.64	753.333	6.64	633.333	6.64	600	6.64	763.333
6.66	496.667	6.66	796.667	6.66	590	6.66	633.333	6.66	793.333
6.68	513.333	6.68	823.333	6.68	610	6.68	656.667	6.68	860
6.7	533.333	6.7	850	6.7	656.667	6.7	696.667	6.7	903.333
6.72	576.667	6.72	866.667	6.72	763.333	6.72	753.333	6.72	940
6.74	643.333	6.74	880	6.74	823.333	6.74	793.333	6.74	913.333
6.76	620	6.76	950	6.76	853.333	6.76	800	6.76	936.667
6.78	686.667	6.78	953.333	6.78	840	6.78	880	6.78	1030
6.8	726.667	6.8	1100	6.8	930	6.8	923.333	6.8	1196.67
6.82	733.333	6.82	1106.67	6.82	1016.67	6.82	1023.33	6.82	1286.67
6.84	793.333	6.84	1186.67	6.84	1036.67	6.84	1090	6.84	1380
6.86	760	6.86	1220	6.86	1056.67	6.86	1150	6.86	1423.33
6.88	796.667	6.88	1246.67	6.88	1236.67	6.88	1190	6.88	1573.33
6.9	873.333	6.9	1460	6.9	1250	6.9	1333.33	6.9	1720
6.92	943.333	6.92	1446.67	6.92	1410	6.92	1346.67	6.92	1836.67
6.94	943.333	6.94	1520	6.94	1590	6.94	1426.67	6.94	1990
6.96	996.667	6.96	1763.33	6.96	1706.67	6.96	1573.33	6.96	2126.67
6.98	1080	6.98	1826.67	6.98	1753.33	6.98	1810	6.98	2246.67
7	1186.67	7	2080	7	2000	7	1923.33	7	2653.33
7.02	1240	7.02	2190	7.02	2186.67	7.02	2043.33	7.02	2710
7.04	1360	7.04	2290	7.04	2376.67	7.04	2303.33	7.04	2846.67
7.06	1400	7.06	2536.67	7.06	2580	7.06	2456.67	7.06	3066.67
7.08	1483.33	7.08	2600	7.08	2830	7.08	2460	7.08	3243.33
7.1	1673.33	7.1	2650	7.1	2973.33	7.1	2566.67	7.1	3200
7.12	1716.67	7.12	2773.33	7.12	3180	7.12	2503.33	7.12	3380
7.14	1690	7.14	2930	7.14	3176.67	7.14	2693.33	7.14	3173.33
7.16	1683.33	7.16	3026.67	7.16	3210	7.16	2750	7.16	3303.33
7.18	1816.67	7.18	2800	7.18	3326.67	7.18	2710	7.18	3300
7.2	2006.67	7.2	2870	7.2	3086.67	7.2	2700	7.2	3203.33
7.22	1970	7.22	3050	7.22	3000	7.22	2896.67	7.22	3360
7.24	1973.33	7.24	2993.33	7.24	3196.67	7.24	2980	7.24	3410
7.26	2126.67	7.26	3030	7.26	3233.33	7.26	2956.67	7.26	3546.67
7.28	2100	7.28	3246.67	7.28	3440	7.28	3023.33	7.28	3650
7.3	2086.67	7.3	3223.33	7.3	3470	7.3	3046.67	7.3	3923.33
7.32	2180	7.32	3276.67	7.32	3636.67	7.32	3240	7.32	3806.67
7.34	2233.33	7.34	3383.33	7.34	3540	7.34	3220	7.34	3860
7.36	2256.67	7.36	3470	7.36	3653.33	7.36	3200	7.36	3966.67
7.38	2263.33	7.38	3570	7.38	3886.67	7.38	3500	7.38	3946.67
7.4	2266.67	7.4	3626.67	7.4	3820	7.4	3626.67	7.4	4200
7.42	2270	7.42	3713.33	7.42	3876.67	7.42	3670	7.42	4273.33
7.44	2430	7.44	3866.67	7.44	4250	7.44	3596.67	7.44	4330
7.46	2480	7.46	3906.67	7.46	4236.67	7.46	3676.67	7.46	4463.33
7.48	2530	7.48	3906.67	7.48	4243.33	7.48	3940	7.48	4640
7.5	2696.67	7.5	3983.33	7.5	4386.67	7.5	3910	7.5	4830
7.52	2703.33	7.52	4120	7.52	4516.67	7.52	3996.67	7.52	4960
7.54	2793.33	7.54	4376.67	7.54	4523.33	7.54	4283.33	7.54	4943.33
7.56	2776.67	7.56	4420	7.56	4716.67	7.56	4326.67	7.56	4903.33
7.58	2973.33	7.58	4470	7.58	4713.33	7.58	4116.67	7.58	5023.33
7.6	3020	7.6	4493.33	7.6	4676.67	7.6	4130	7.6	5013.33
7.62	2976.67	7.62	4590	7.62	4900	7.62	4280	7.62	5143.33
7.64	2800	7.64	4666.67	7.64	5003.33	7.64	4566.67	7.64	5026.67
7.66	3066.67	7.66	4550	7.66	5053.33	7.66	4510	7.66	5230
7.68	3113.33	7.68	4550	7.68	4990	7.68	4406.67	7.68	4986.67
7.7	3026.67	7.7	4636.67	7.7	5123.33	7.7	4480	7.7	5073.33
7.72	3210	7.72	4626.67	7.72	5180	7.72	4343.33	7.72	4816.67
7.74	3120	7.74	4570	7.74	5110	7.74	4466.67	7.74	5013.33
7.76	3273.33	7.76	4546.67	7.76	5006.67	7.76	4506.67	7.76	4903.33
7.78	3186.67	7.78	4470	7.78	5010	7.78	4280	7.78	4843.33
7.8	3116.67	7.8	4406.67	7.8	4796.67	7.8	4150	7.8	4706.67
7.82	3046.67	7.82	4443.33	7.82	4753.33	7.82	4163.33	7.82	4590
7.84	3016.67	7.84	4400	7.84	4696.67	7.84	4203.33	7.84	4576.67
7.86	3130	7.86	4186.67	7.86	4620	7.86	4070	7.86	4660
7.88	3056.67	7.88	4006.67	7.88	4610	7.88	4023.33	7.88	4346.67
7.9	3080	7.9	4123.33	7.9	4486.67	7.9	3603.33	7.9	4236.67
7.92	3030	7.92	3813.33	7.92	4350	7.92	3600	7.92	4033.33
7.94	2920	7.94	3950	7.94	4203.33	7.94	3660	7.94	3863.33
7.96	2910	7.96	3820	7.96	4116.67	7.96	3523.33	7.96	3653.33
7.98	2843.33	7.98	3630	7.98	3776.67	7.98	3243.33	7.98	3420
8	2746.67	8	3513.33	8	3553.33	8	3210	8	3393.33
8.02	2706.67	8.02	3216.67	8.02	3623.33	8.02	3210	8.02	3320
8.04	2493.33	8.04	3103.33	8.04	3586.67	8.04	3046.67	8.04	3066.67
8.06	2320	8.06	3283.33	8.06	3420	8.06	2870	8.06	3016.67
8.08	2370	8.08	3183.33	8.08	3133.33	8.08	2763.33	8.08	2833.33
8.1	2383.33	8.1	2956.67	8.1	3146.67	8.1	2703.33	8.1	2850
8.12	2336.67	8.12	2603.33	8.12	3033.33	8.12	2536.67	8.12	2673.33
8.14	2180	8.14	2516.67	8.14	2843.33	8.14	2476.67	8.14	2573.33
8.16	2046.67	8.16	2543.33	8.16	2766.67	8.16	2390	8.16	2433.33
8.18	1926.67	8.18	2286.67	8.18	2533.33	8.18	2200	8.18	2306.67
8.2	1860	8.2	2263.33	8.2	2413.33	8.2	2153.33	8.2	2196.67
8.22	1910	8.22	2203.33	8.22	2266.67	8.22	2060	8.22	2133.33
8.24	1770	8.24	2153.33	8.24	2246.67	8.24	2056.67	8.24	2073.33
8.26	1750	8.26	2183.33	8.26	2296.67	8.26	2010	8.26	2020
8.28	1760	8.28	2063.33	8.28	2213.33	8.28	1783.33	8.28	1923.33
8.3	1600	8.3	1966.67	8.3	2016.67	8.3	1736.67	8.3	1806.67
8.32	1646.67	8.32	1783.33	8.32	1850	8.32	1646.67	8.32	1786.67
8.34	1540	8.34	1646.67	8.34	1850	8.34	1643.33	8.34	1750
8.36	1410	8.36	1653.33	8.36	1750	8.36	1676.67	8.36	1643.33
8.38	1406.67	8.38	1713.33	8.38	1730	8.38	1580	8.38	1683.33
8.4	1256.67	8.4	1700	8.4	1750	8.4	1546.67	8.4	1573.33
8.42	1243.33	8.42	1613.33	8.42	1506.67	8.42	1413.33	8.42	1493.33
8.44	1206.67	8.44	1513.33	8.44	1653.33	8.44	1386.67	8.44	1560
8.46	1203.33	8.46	1533.33	8.46	1596.67	8.46	1256.67	8.46	1506.67
8.48	1280	8.48	1493.33	8.48	1496.67	8.48	1260	8.48	1423.33
8.5	1150	8.5	1486.67	8.5	1400	8.5	1350	8.5	1386.67
8.52	1120	8.52	1476.67	8.52	1450	8.52	1263.33	8.52	1396.67
8.54	1096.67	8.54	1326.67	8.54	1316.67	8.54	1126.67	8.54	1333.33
8.56	1030	8.56	1263.33	8.56	1280	8.56	1150	8.56	1256.67
8.58	1026.67	8.58	1256.67	8.58	1246.67	8.58	1066.67	8.58	1253.33
8.6	1093.33	8.6	1230	8.6	1260	8.6	1083.33	8.6	1190
8.62	960	8.62	1146.67	8.62	1216.67	8.62	1140	8.62	1203.33
8.64	966.667	8.64	1176.67	8.64	1176.67	8.64	1100	8.64	1200
8.66	943.333	8.66	1156.67	8.66	1113.33	8.66	1026.67	8.66	1180
8.68	1000	8.68	1230	8.68	1030	8.68	1033.33	8.68	1183.33
8.7	886.667	8.7	1120	8.7	1043.33	8.7	953.333	8.7	1063.33
8.72	766.667	8.72	1140	8.72	1063.33	8.72	960	8.72	1060
8.74	863.333	8.74	1143.33	8.74	1030	8.74	826.667	8.74	1070
8.76	866.667	8.76	1040	8.76	963.333	8.76	866.667	8.76	1103.33
8.78	783.333	8.78	960	8.78	1053.33	8.78	913.333	8.78	1050
8.8	826.667	8.8	953.333	8.8	983.333	8.8	896.667	8.8	1020
8.82	746.667	8.82	1036.67	8.82	913.333	8.82	850	8.82	1000
8.84	776.667	8.84	966.667	8.84	950	8.84	863.333	8.84	1006.67
8.86	750	8.86	913.333	8.86	890	8.86	796.667	8.86	930
8.88	746.667	8.88	913.333	8.88	843.333	8.88	863.333	8.88	953.333
8.9	746.667	8.9	873.333	8.9	866.667	8.9	856.667	8.9	830
8.92	756.667	8.92	876.667	8.92	850	8.92	843.333	8.92	900
8.94	726.667	8.94	963.333	8.94	806.667	8.94	886.667	8.94	910
8.96	710	8.96	880	8.96	863.333	8.96	816.667	8.96	930
8.98	683.333	8.98	866.667	8.98	830	8.98	873.333	8.98	873.333
9	723.333	9	826.667	9	800	9	800	9	883.333
9.02	660	9.02	800	9.02	843.333	9.02	723.333	9.02	826.667
9.04	640	9.04	856.667	9.04	803.333	9.04	810	9.04	803.333
9.06	723.333	9.06	870	9.06	836.667	9.06	796.667	9.06	763.333
9.08	746.667	9.08	833.333	9.08	816.667	9.08	660	9.08	820
9.1	670	9.1	840	9.1	806.667	9.1	760	9.1	816.667
9.12	640	9.12	763.333	9.12	820	9.12	770	9.12	770
9.14	630	9.14	773.333	9.14	693.333	9.14	680	9.14	756.667
9.16	570	9.16	750	9.16	633.333	9.16	626.667	9.16	730
9.18	580	9.18	726.667	9.18	630	9.18	706.667	9.18	703.333
9.2	590	9.2	720	9.2	636.667	9.2	650	9.2	676.667
9.22	616.667	9.22	746.667	9.22	766.667	9.22	636.667	9.22	700
9.24	630	9.24	680	9.24	663.333	9.24	623.333	9.24	776.667
9.26	533.333	9.26	753.333	9.26	683.333	9.26	646.667	9.26	710
9.28	570	9.28	723.333	9.28	670	9.28	660	9.28	716.667
9.3	560	9.3	753.333	9.3	683.333	9.3	636.667	9.3	706.667
9.32	553.333	9.32	683.333	9.32	733.333	9.32	573.333	9.32	733.333
9.34	560	9.34	636.667	9.34	760	9.34	650	9.34	700
9.36	596.667	9.36	650	9.36	713.333	9.36	603.333	9.36	660
9.38	540	9.38	673.333	9.38	670	9.38	610	9.38	636.667
9.4	560	9.4	646.667	9.4	630	9.4	616.667	9.4	616.667
9.42	610	9.42	670	9.42	646.667	9.42	556.667	9.42	706.667
9.44	623.333	9.44	626.667	9.44	670	9.44	603.333	9.44	680
9.46	586.667	9.46	693.333	9.46	620	9.46	606.667	9.46	700
9.48	556.667	9.48	643.333	9.48	616.667	9.48	570	9.48	703.333
9.5	553.333	9.5	683.333	9.5	650	9.5	563.333	9.5	696.667
9.52	580	9.52	646.667	9.52	620	9.52	566.667	9.52	680
9.54	573.333	9.54	630	9.54	650	9.54	516.667	9.54	693.333
9.56	553.333	9.56	610	9.56	643.333	9.56	563.333	9.56	596.667
9.58	580	9.58	663.333	9.58	583.333	9.58	543.333	9.58	650
9.6	540	9.6	650	9.6	620	9.6	546.667	9.6	616.667
9.62	440	9.62	626.667	9.62	566.667	9.62	550	9.62	626.667
9.64	513.333	9.64	633.333	9.64	583.333	9.64	550	9.64	636.667
9.66	503.333	9.66	623.333	9.66	600	9.66	603.333	9.66	563.333
9.68	483.333	9.68	613.333	9.68	623.333	9.68	586.667	9.68	670
9.7	476.667	9.7	626.667	9.7	586.667	9.7	560	9.7	710
9.72	500	9.72	590	9.72	566.667	9.72	470	9.72	693.333
9.74	456.667	9.74	583.333	9.74	520	9.74	543.333	9.74	613.333
9.76	450	9.76	716.667	9.76	550	9.76	600	9.76	670
9.78	496.667	9.78	623.333	9.78	513.333	9.78	540	9.78	653.333
9.8	420	9.8	620	9.8	530	9.8	523.333	9.8	613.333
9.82	536.667	9.82	646.667	9.82	523.333	9.82	490	9.82	580
9.84	503.333	9.84	630	9.84	566.667	9.84	533.333	9.84	596.667
9.86	483.333	9.86	546.667	9.86	543.333	9.86	616.667	9.86	586.667
9.88	470	9.88	533.333	9.88	543.333	9.88	583.333	9.88	643.333
9.9	446.667	9.9	523.333	9.9	590	9.9	493.333	9.9	590
9.92	473.333	9.92	566.667	9.92	643.333	9.92	496.667	9.92	556.667
9.94	450	9.94	590	9.94	643.333	9.94	520	9.94	550
9.96	460	9.96	570	9.96	520	9.96	500	9.96	583.333
9.98	433.333	9.98	533.333	9.98	503.333	9.98	526.667	9.98	610
10	406.667	10	566.667	10	540	10	540	10	630
10.02	446.667	10.02	593.333	10.02	553.333	10.02	483.333	10.02	556.667
10.04	440	10.04	656.667	10.04	573.333	10.04	566.667	10.04	610
10.06	433.333	10.06	570	10.06	506.667	10.06	606.667	10.06	626.667
10.08	436.667	10.08	583.333	10.08	603.333	10.08	553.333	10.08	590
10.1	460	10.1	586.667	10.1	590	10.1	480	10.1	546.667
10.12	476.667	10.12	516.667	10.12	540	10.12	470	10.12	556.667
10.14	510	10.14	563.333	10.14	546.667	10.14	496.667	10.14	550
10.16	480	10.16	573.333	10.16	526.667	10.16	560	10.16	630
10.18	456.667	10.18	610	10.18	543.333	10.18	526.667	10.18	633.333
10.2	476.667	10.2	573.333	10.2	576.667	10.2	490	10.2	603.333
10.22	490	10.22	516.667	10.22	586.667	10.22	503.333	10.22	526.667
10.24	476.667	10.24	536.667	10.24	526.667	10.24	503.333	10.24	520
10.26	486.667	10.26	603.333	10.26	490	10.26	460	10.26	493.333
10.28	426.667	10.28	523.333	10.28	500	10.28	496.667	10.28	523.333
10.3	436.667	10.3	523.333	10.3	523.333	10.3	536.667	10.3	620
10.32	386.667	10.32	466.667	10.32	493.333	10.32	476.667	10.32	616.667
10.34	443.333	10.34	586.667	10.34	563.333	10.34	513.333	10.34	610
10.36	486.667	10.36	600	10.36	540	10.36	516.667	10.36	616.667
10.38	476.667	10.38	546.667	10.38	500	10.38	513.333	10.38	606.667
10.4	503.333	10.4	530	10.4	486.667	10.4	543.333	10.4	510
10.42	490	10.42	533.333	10.42	480	10.42	576.667	10.42	530
10.44	460	10.44	566.667	10.44	503.333	10.44	500	10.44	513.333
10.46	420	10.46	610	10.46	510	10.46	446.667	10.46	543.333
10.48	403.333	10.48	560	10.48	473.333	10.48	450	10.48	536.667
10.5	413.333	10.5	573.333	10.5	493.333	10.5	493.333	10.5	560
10.52	430	10.52	560	10.52	520	10.52	550	10.52	550
10.54	420	10.54	543.333	10.54	483.333	10.54	550	10.54	566.667
10.56	430	10.56	523.333	10.56	513.333	10.56	586.667	10.56	543.333
10.58	446.667	10.58	493.333	10.58	476.667	10.58	493.333	10.58	513.333
10.6	483.333	10.6	560	10.6	470	10.6	520	10.6	563.333
10.62	510	10.62	560	10.62	520	10.62	516.667	10.62	600
10.64	456.667	10.64	553.333	10.64	526.667	10.64	466.667	10.64	596.667
10.66	463.333	10.66	590	10.66	560	10.66	416.667	10.66	566.667
10.68	496.667	10.68	553.333	10.68	483.333	10.68	500	10.68	506.667
10.7	493.333	10.7	543.333	10.7	493.333	10.7	460	10.7	526.667
10.72	463.333	10.72	523.333	10.72	473.333	10.72	490	10.72	540
10.74	466.667	10.74	553.333	10.74	550	10.74	503.333	10.74	576.667
10.76	476.667	10.76	526.667	10.76	590	10.76	503.333	10.76	550
10.78	456.667	10.78	540	10.78	533.333	10.78	533.333	10.78	570
10.8	416.667	10.8	570	10.8	513.333	10.8	556.667	10.8	550
10.82	430	10.82	566.667	10.82	516.667	10.82	490	10.82	600
10.84	463.333	10.84	603.333	10.84	486.667	10.84	556.667	10.84	613.333
10.86	450	10.86	533.333	10.86	530	10.86	560	10.86	596.667
10.88	473.333	10.88	560	10.88	506.667	10.88	530	10.88	553.333
10.9	473.333	10.9	513.333	10.9	493.333	10.9	486.667	10.9	566.667
10.92	476.667	10.92	526.667	10.92	563.333	10.92	550	10.92	573.333
10.94	450	10.94	543.333	10.94	576.667	10.94	510	10.94	570
10.96	456.667	10.96	590	10.96	526.667	10.96	513.333	10.96	650
10.98	433.333	10.98	563.333	10.98	566.667	10.98	533.333	10.98	653.333
11	403.333	11	543.333	11	526.667	11	476.667	11	563.333
11.02	396.667	11.02	503.333	11.02	533.333	11.02	510	11.02	523.333
11.04	420	11.04	520	11.04	496.667	11.04	560	11.04	533.333
11.06	433.333	11.06	620	11.06	486.667	11.06	560	11.06	570
11.08	513.333	11.08	603.333	11.08	470	11.08	536.667	11.08	576.667
11.1	486.667	11.1	533.333	11.1	523.333	11.1	546.667	11.1	553.333
11.12	436.667	11.12	513.333	11.12	540	11.12	556.667	11.12	583.333
11.14	446.667	11.14	533.333	11.14	486.667	11.14	466.667	11.14	616.667
11.16	546.667	11.16	586.667	11.16	553.333	11.16	570	11.16	613.333
11.18	520	11.18	540	11.18	596.667	11.18	613.333	11.18	580
11.2	500	11.2	556.667	11.2	563.333	11.2	563.333	11.2	650
11.22	496.667	11.22	600	11.22	623.333	11.22	546.667	11.22	613.333
11.24	483.333	11.24	640	11.24	606.667	11.24	503.333	11.24	556.667
11.26	493.333	11.26	620	11.26	593.333	11.26	523.333	11.26	610
11.28	496.667	11.28	596.667	11.28	536.667	11.28	580	11.28	596.667
11.3	570	11.3	623.333	11.3	506.667	11.3	556.667	11.3	550
11.32	513.333	11.32	653.333	11.32	483.333	11.32	520	11.32	596.667
11.34	503.333	11.34	636.667	11.34	496.667	11.34	576.667	11.34	700
11.36	516.667	11.36	596.667	11.36	583.333	11.36	546.667	11.36	676.667
11.38	463.333	11.38	593.333	11.38	583.333	11.38	580	11.38	623.333
11.4	516.667	11.4	620	11.4	496.667	11.4	526.667	11.4	640
11.42	536.667	11.42	650	11.42	560	11.42	606.667	11.42	620
11.44	543.333	11.44	640	11.44	583.333	11.44	616.667	11.44	640
11.46	583.333	11.46	590	11.46	630	11.46	603.333	11.46	633.333
11.48	563.333	11.48	610	11.48	580	11.48	606.667	11.48	636.667
11.5	523.333	11.5	563.333	11.5	566.667	11.5	583.333	11.5	633.333
11.52	440	11.52	596.667	11.52	610	11.52	563.333	11.52	636.667
11.54	453.333	11.54	616.667	11.54	620	11.54	596.667	11.54	676.667
11.56	513.333	11.56	623.333	11.56	653.333	11.56	653.333	11.56	636.667
11.58	506.667	11.58	640	11.58	600	11.58	616.667	11.58	626.667
11.6	523.333	11.6	626.667	11.6	583.333	11.6	616.667	11.6	586.667
11.62	563.333	11.62	600	11.62	580	11.62	626.667	11.62	660
11.64	540	11.64	593.333	11.64	610	11.64	566.667	11.64	716.667
11.66	546.667	11.66	670	11.66	643.333	11.66	520	11.66	660
11.68	530	11.68	683.333	11.68	590	11.68	553.333	11.68	670
11.7	506.667	11.7	693.333	11.7	603.333	11.7	663.333	11.7	653.333
11.72	486.667	11.72	703.333	11.72	643.333	11.72	613.333	11.72	703.333
11.74	483.333	11.74	676.667	11.74	616.667	11.74	610	11.74	723.333
11.76	523.333	11.76	633.333	11.76	630	11.76	553.333	11.76	616.667
11.78	576.667	11.78	636.667	11.78	663.333	11.78	603.333	11.78	703.333
11.8	530	11.8	603.333	11.8	670	11.8	616.667	11.8	713.333
11.82	516.667	11.82	636.667	11.82	726.667	11.82	640	11.82	650
11.84	550	11.84	690	11.84	660	11.84	636.667	11.84	673.333
11.86	540	11.86	713.333	11.86	620	11.86	673.333	11.86	706.667
11.88	530	11.88	666.667	11.88	643.333	11.88	646.667	11.88	746.667
11.9	513.333	11.9	656.667	11.9	620	11.9	606.667	11.9	690
11.92	533.333	11.92	656.667	11.92	570	11.92	630	11.92	676.667
11.94	540	11.94	633.333	11.94	603.333	11.94	663.333	11.94	733.333
11.96	580	11.96	693.333	11.96	643.333	11.96	606.667	11.96	693.333
11.98	596.667	11.98	686.667	11.98	653.333	11.98	583.333	11.98	640
12	516.667	12	643.333	12	630	12	626.667	12	656.667
12.02	516.667	12.02	593.333	12.02	530	12.02	576.667	12.02	596.667
12.04	500	12.04	636.667	12.04	600	12.04	570	12.04	620
12.06	583.333	12.06	696.667	12.06	610	12.06	603.333	12.06	646.667
12.08	603.333	12.08	616.667	12.08	613.333	12.08	546.667	12.08	646.667
12.1	606.667	12.1	636.667	12.1	663.333	12.1	526.667	12.1	683.333
12.12	526.667	12.12	663.333	12.12	583.333	12.12	576.667	12.12	703.333
12.14	520	12.14	643.333	12.14	630	12.14	600	12.14	650
12.16	560	12.16	716.667	12.16	616.667	12.16	596.667	12.16	610
12.18	570	12.18	656.667	12.18	590	12.18	586.667	12.18	596.667
12.2	553.333	12.2	600	12.2	553.333	12.2	590	12.2	633.333
12.22	506.667	12.22	693.333	12.22	570	12.22	563.333	12.22	590
12.24	523.333	12.24	670	12.24	603.333	12.24	530	12.24	590
12.26	510	12.26	633.333	12.26	583.333	12.26	476.667	12.26	553.333
12.28	516.667	12.28	573.333	12.28	533.333	12.28	556.667	12.28	566.667
12.3	500	12.3	580	12.3	526.667	12.3	593.333	12.3	573.333
12.32	510	12.32	660	12.32	563.333	12.32	610	12.32	550
12.34	483.333	12.34	626.667	12.34	523.333	12.34	543.333	12.34	523.333
12.36	523.333	12.36	640	12.36	500	12.36	516.667	12.36	570
12.38	510	12.38	603.333	12.38	446.667	12.38	480	12.38	550
12.4	506.667	12.4	593.333	12.4	470	12.4	463.333	12.4	506.667
12.42	500	12.42	566.667	12.42	500	12.42	463.333	12.42	520
12.44	480	12.44	596.667	12.44	486.667	12.44	496.667	12.44	543.333
12.46	466.667	12.46	566.667	12.46	473.333	12.46	466.667	12.46	513.333
12.48	460	12.48	583.333	12.48	470	12.48	413.333	12.48	483.333
12.5	540	12.5	516.667	12.5	466.667	12.5	433.333	12.5	496.667
12.52	483.333	12.52	496.667	12.52	463.333	12.52	480	12.52	530
12.54	443.333	12.54	490	12.54	390	12.54	483.333	12.54	500
12.56	446.667	12.56	476.667	12.56	370	12.56	446.667	12.56	530
12.58	460	12.58	460	12.58	470	12.58	426.667	12.58	536.667
12.6	433.333	12.6	460	12.6	426.667	12.6	416.667	12.6	476.667
12.62	413.333	12.62	513.333	12.62	390	12.62	443.333	12.62	476.667
12.64	436.667	12.64	523.333	12.64	390	12.64	430	12.64	476.667
12.66	433.333	12.66	470	12.66	406.667	12.66	396.667	12.66	433.333
12.68	403.333	12.68	433.333	12.68	416.667	12.68	396.667	12.68	453.333
12.7	436.667	12.7	426.667	12.7	393.333	12.7	420	12.7	520
12.72	440	12.72	433.333	12.72	383.333	12.72	380	12.72	503.333
12.74	406.667	12.74	466.667	12.74	420	12.74	393.333	12.74	433.333
12.76	413.333	12.76	460	12.76	443.333	12.76	456.667	12.76	426.667
12.78	433.333	12.78	470	12.78	443.333	12.78	453.333	12.78	450
12.8	440	12.8	426.667	12.8	430	12.8	386.667	12.8	436.667
12.82	380	12.82	380	12.82	403.333	12.82	393.333	12.82	456.667
12.84	400	12.84	423.333	12.84	400	12.84	390	12.84	473.333
12.86	360	12.86	460	12.86	436.667	12.86	433.333	12.86	450
12.88	366.667	12.88	430	12.88	426.667	12.88	393.333	12.88	420
12.9	396.667	12.9	416.667	12.9	390	12.9	413.333	12.9	483.333
12.92	350	12.92	453.333	12.92	336.667	12.92	410	12.92	430
12.94	353.333	12.94	480	12.94	370	12.94	326.667	12.94	400
12.96	383.333	12.96	450	12.96	370	12.96	350	12.96	420
12.98	403.333	12.98	450	12.98	363.333	12.98	396.667	12.98	466.667
13	376.667	13	403.333	13	353.333	13	380	13	510
13.02	430	13.02	443.333	13.02	370	13.02	406.667	13.02	473.333
13.04	433.333	13.04	456.667	13.04	380	13.04	416.667	13.04	430
13.06	376.667	13.06	450	13.06	363.333	13.06	400	13.06	466.667
13.08	393.333	13.08	493.333	13.08	396.667	13.08	403.333	13.08	480
13.1	453.333	13.1	533.333	13.1	393.333	13.1	410	13.1	493.333
13.12	436.667	13.12	450	13.12	420	13.12	383.333	13.12	526.667
13.14	430	13.14	460	13.14	450	13.14	393.333	13.14	566.667
13.16	426.667	13.16	536.667	13.16	456.667	13.16	450	13.16	533.333
13.18	403.333	13.18	553.333	13.18	493.333	13.18	490	13.18	520
13.2	376.667	13.2	553.333	13.2	493.333	13.2	540	13.2	603.333
13.22	443.333	13.22	606.667	13.22	506.667	13.22	533.333	13.22	646.667
13.24	436.667	13.24	680	13.24	533.333	13.24	556.667	13.24	733.333
13.26	456.667	13.26	770	13.26	526.667	13.26	583.333	13.26	793.333
13.28	530	13.28	776.667	13.28	620	13.28	653.333	13.28	863.333
13.3	566.667	13.3	853.333	13.3	643.333	13.3	720	13.3	950
13.32	586.667	13.32	960	13.32	686.667	13.32	773.333	13.32	1003.33
13.34	636.667	13.34	986.667	13.34	780	13.34	830	13.34	1143.33
13.36	730	13.36	1080	13.36	903.333	13.36	1016.67	13.36	1180
13.38	760	13.38	1183.33	13.38	990	13.38	1180	13.38	1196.67
13.4	783.333	13.4	1213.33	13.4	1126.67	13.4	1176.67	13.4	1140
13.42	880	13.42	1180	13.42	1210	13.42	1180	13.42	1063.33
13.44	953.333	13.44	1143.33	13.44	1263.33	13.44	1173.33	13.44	940
13.46	1006.67	13.46	1060	13.46	1240	13.46	1026.67	13.46	790
13.48	1063.33	13.48	940	13.48	1056.67	13.48	830	13.48	696.667
13.5	943.333	13.5	786.667	13.5	906.667	13.5	683.333	13.5	590
13.52	813.333	13.52	693.333	13.52	810	13.52	580	13.52	506.667
13.54	663.333	13.54	570	13.54	603.333	13.54	486.667	13.54	466.667
13.56	593.333	13.56	460	13.56	456.667	13.56	393.333	13.56	426.667
13.58	533.333	13.58	393.333	13.58	396.667	13.58	406.667	13.58	413.333
13.6	456.667	13.6	403.333	13.6	326.667	13.6	360	13.6	396.667
13.62	406.667	13.62	383.333	13.62	293.333	13.62	380	13.62	420
13.64	333.333	13.64	373.333	13.64	320	13.64	356.667	13.64	416.667
13.66	316.667	13.66	413.333	13.66	356.667	13.66	343.333	13.66	420
13.68	356.667	13.68	386.667	13.68	363.333	13.68	323.333	13.68	436.667
13.7	350	13.7	370	13.7	340	13.7	296.667	13.7	436.667
13.72	350	13.72	353.333	13.72	303.333	13.72	300	13.72	430
13.74	346.667	13.74	383.333	13.74	320	13.74	280	13.74	453.333
13.76	350	13.76	423.333	13.76	366.667	13.76	300	13.76	420
13.78	373.333	13.78	430	13.78	380	13.78	326.667	13.78	383.333
13.8	403.333	13.8	403.333	13.8	346.667	13.8	383.333	13.8	416.667
13.82	420	13.82	436.667	13.82	320	13.82	413.333	13.82	430
13.84	400	13.84	386.667	13.84	346.667	13.84	416.667	13.84	436.667
13.86	383.333	13.86	373.333	13.86	360	13.86	400	13.86	410
13.88	400	13.88	370	13.88	360	13.88	383.333	13.88	450
13.9	363.333	13.9	373.333	13.9	333.333	13.9	376.667	13.9	436.667
13.92	350	13.92	436.667	13.92	330	13.92	420	13.92	406.667
13.94	353.333	13.94	426.667	13.94	356.667	13.94	400	13.94	466.667
13.96	330	13.96	413.333	13.96	376.667	13.96	380	13.96	503.333
13.98	370	13.98	436.667	13.98	390	13.98	403.333	13.98	486.667
14	413.333	14	463.333	14	410	14	393.333	14	503.333
14.02	360	14.02	470	14.02	390	14.02	370	14.02	480
14.04	353.333	14.04	466.667	14.04	403.333	14.04	420	14.04	520
14.06	386.667	14.06	510	14.06	506.667	14.06	473.333	14.06	570
14.08	413.333	14.08	550	14.08	503.333	14.08	480	14.08	590
14.1	420	14.1	543.333	14.1	506.667	14.1	463.333	14.1	606.667
14.12	400	14.12	573.333	14.12	576.667	14.12	470	14.12	610
14.14	443.333	14.14	623.333	14.14	570	14.14	493.333	14.14	640
14.16	493.333	14.16	613.333	14.16	553.333	14.16	593.333	14.16	683.333
14.18	483.333	14.18	600	14.18	560	14.18	613.333	14.18	720
14.2	510	14.2	610	14.2	596.667	14.2	586.667	14.2	740
14.22	513.333	14.22	656.667	14.22	613.333	14.22	586.667	14.22	793.333
14.24	533.333	14.24	680	14.24	616.667	14.24	640	14.24	770
14.26	576.667	14.26	746.667	14.26	713.333	14.26	670	14.26	740
14.28	593.333	14.28	763.333	14.28	733.333	14.28	683.333	14.28	790
14.3	570	14.3	723.333	14.3	690	14.3	666.667	14.3	833.333
14.32	593.333	14.32	756.667	14.32	716.667	14.32	723.333	14.32	936.667
14.34	616.667	14.34	776.667	14.34	743.333	14.34	716.667	14.34	956.667
14.36	583.333	14.36	863.333	14.36	800	14.36	760	14.36	930
14.38	550	14.38	890	14.38	813.333	14.38	776.667	14.38	953.333
14.4	573.333	14.4	906.667	14.4	850	14.4	820	14.4	936.667
14.42	650	14.42	903.333	14.42	886.667	14.42	836.667	14.42	983.333
14.44	696.667	14.44	943.333	14.44	830	14.44	793.333	14.44	963.333
14.46	693.333	14.46	923.333	14.46	846.667	14.46	773.333	14.46	926.667
14.48	683.333	14.48	880	14.48	943.333	14.48	873.333	14.48	943.333
14.5	706.667	14.5	913.333	14.5	916.667	14.5	920	14.5	913.333
14.52	676.667	14.52	950	14.52	906.667	14.52	883.333	14.52	910
14.54	690	14.54	880	14.54	910	14.54	886.667	14.54	963.333
14.56	690	14.56	883.333	14.56	870	14.56	846.667	14.56	953.333
14.58	710	14.58	856.667	14.58	930	14.58	800	14.58	863.333
14.6	713.333	14.6	843.333	14.6	953.333	14.6	746.667	14.6	870
14.62	736.667	14.62	823.333	14.62	910	14.62	753.333	14.62	853.333
14.64	786.667	14.64	810	14.64	856.667	14.64	776.667	14.64	780
14.66	730	14.66	806.667	14.66	810	14.66	696.667	14.66	750
14.68	690	14.68	756.667	14.68	760	14.68	626.667	14.68	733.333
14.7	676.667	14.7	713.333	14.7	696.667	14.7	646.667	14.7	710
14.72	630	14.72	706.667	14.72	713.333	14.72	603.333	14.72	676.667
14.74	626.667	14.74	723.333	14.74	683.333	14.74	603.333	14.74	670
14.76	620	14.76	713.333	14.76	643.333	14.76	653.333	14.76	633.333
14.78	563.333	14.78	630	14.78	640	14.78	623.333	14.78	630
14.8	583.333	14.8	583.333	14.8	620	14.8	536.667	14.8	616.667
14.82	600	14.82	646.667	14.82	603.333	14.82	486.667	14.82	566.667
14.84	516.667	14.84	603.333	14.84	593.333	14.84	486.667	14.84	553.333
14.86	486.667	14.86	546.667	14.86	526.667	14.86	483.333	14.86	560
14.88	500	14.88	550	14.88	483.333	14.88	486.667	14.88	586.667
14.9	516.667	14.9	523.333	14.9	546.667	14.9	510	14.9	570
14.92	530	14.92	513.333	14.92	533.333	14.92	480	14.92	536.667
14.94	503.333	14.94	513.333	14.94	483.333	14.94	490	14.94	540
14.96	470	14.96	540	14.96	483.333	14.96	503.333	14.96	583.333
14.98	463.333	14.98	553.333	14.98	476.667	14.98	466.667	14.98	573.333
15	426.667	15	536.667	15	466.667	15	453.333	15	516.667
15.02	403.333	15.02	523.333	15.02	466.667	15.02	483.333	15.02	500
15.04	440	15.04	476.667	15.04	450	15.04	490	15.04	530
15.06	480	15.06	483.333	15.06	430	15.06	453.333	15.06	533.333
15.08	470	15.08	476.667	15.08	406.667	15.08	436.667	15.08	496.667
15.1	450	15.1	413.333	15.1	373.333	15.1	433.333	15.1	436.667
15.12	393.333	15.12	433.333	15.12	356.667	15.12	450	15.12	456.667
15.14	383.333	15.14	446.667	15.14	376.667	15.14	430	15.14	480
15.16	406.667	15.16	453.333	15.16	440	15.16	393.333	15.16	426.667
15.18	416.667	15.18	440	15.18	493.333	15.18	386.667	15.18	416.667
15.2	426.667	15.2	430	15.2	436.667	15.2	393.333	15.2	446.667
15.22	420	15.22	456.667	15.22	370	15.22	410	15.22	460
15.24	403.333	15.24	426.667	15.24	340	15.24	370	15.24	480
15.26	430	15.26	403.333	15.26	343.333	15.26	313.333	15.26	463.333
15.28	453.333	15.28	430	15.28	363.333	15.28	353.333	15.28	470
15.3	436.667	15.3	453.333	15.3	330	15.3	393.333	15.3	523.333
15.32	416.667	15.32	423.333	15.32	333.333	15.32	413.333	15.32	513.333
15.34	410	15.34	416.667	15.34	363.333	15.34	396.667	15.34	473.333
15.36	376.667	15.36	426.667	15.36	360	15.36	410	15.36	440
15.38	333.333	15.38	430	15.38	340	15.38	406.667	15.38	410
15.4	376.667	15.4	430	15.4	323.333	15.4	376.667	15.4	400
15.42	423.333	15.42	410	15.42	330	15.42	380	15.42	426.667
15.44	403.333	15.44	403.333	15.44	336.667	15.44	356.667	15.44	466.667
15.46	360	15.46	423.333	15.46	363.333	15.46	373.333	15.46	463.333
15.48	346.667	15.48	383.333	15.48	393.333	15.48	400	15.48	443.333
15.5	380	15.5	360	15.5	376.667	15.5	390	15.5	416.667
15.52	386.667	15.52	413.333	15.52	353.333	15.52	373.333	15.52	440
15.54	366.667	15.54	423.333	15.54	373.333	15.54	366.667	15.54	466.667
15.56	370	15.56	413.333	15.56	373.333	15.56	363.333	15.56	426.667
15.58	390	15.58	420	15.58	340	15.58	380	15.58	416.667
15.6	380	15.6	426.667	15.6	310	15.6	406.667	15.6	416.667
15.62	390	15.62	410	15.62	343.333	15.62	363.333	15.62	426.667
15.64	400	15.64	386.667	15.64	393.333	15.64	343.333	15.64	460
15.66	376.667	15.66	430	15.66	390	15.66	383.333	15.66	483.333
15.68	390	15.68	420	15.68	340	15.68	390	15.68	460
15.7	403.333	15.7	393.333	15.7	333.333	15.7	360	15.7	423.333
15.72	370	15.72	406.667	15.72	370	15.72	383.333	15.72	443.333
15.74	360	15.74	413.333	15.74	366.667	15.74	416.667	15.74	473.333
15.76	383.333	15.76	383.333	15.76	376.667	15.76	393.333	15.76	453.333
15.78	373.333	15.78	350	15.78	373.333	15.78	393.333	15.78	440
15.8	390	15.8	376.667	15.8	360	15.8	383.333	15.8	506.667
15.82	406.667	15.82	400	15.82	343.333	15.82	333.333	15.82	500
15.84	363.333	15.84	423.333	15.84	326.667	15.84	366.667	15.84	423.333
15.86	363.333	15.86	420	15.86	350	15.86	390	15.86	403.333
15.88	403.333	15.88	443.333	15.88	406.667	15.88	346.667	15.88	440
15.9	393.333	15.9	410	15.9	393.333	15.9	350	15.9	463.333
15.92	410	15.92	396.667	15.92	380	15.92	373.333	15.92	443.333
15.94	390	15.94	416.667	15.94	373.333	15.94	356.667	15.94	440
15.96	333.333	15.96	406.667	15.96	340	15.96	356.667	15.96	466.667
15.98	343.333	15.98	386.667	15.98	336.667	15.98	383.333	15.98	440
16	353.333	16	390	16	350	16	383.333	16	393.333
16.02	370	16.02	413.333	16.02	350	16.02	406.667	16.02	396.667
16.04	390	16.04	390	16.04	376.667	16.04	420	16.04	430
16.06	393.333	16.06	380	16.06	410	16.06	383.333	16.06	436.667
16.08	406.667	16.08	393.333	16.08	393.333	16.08	346.667	16.08	430
16.1	410	16.1	423.333	16.1	350	16.1	373.333	16.1	440
16.12	356.667	16.12	406.667	16.12	340	16.12	396.667	16.12	443.333
16.14	356.667	16.14	370	16.14	386.667	16.14	383.333	16.14	433.333
16.16	383.333	16.16	363.333	16.16	383.333	16.16	363.333	16.16	426.667
16.18	380	16.18	386.667	16.18	356.667	16.18	356.667	16.18	463.333
16.2	386.667	16.2	413.333	16.2	340	16.2	360	16.2	466.667
16.22	356.667	16.22	396.667	16.22	350	16.22	373.333	16.22	446.667
16.24	373.333	16.24	363.333	16.24	350	16.24	396.667	16.24	433.333
16.26	380	16.26	413.333	16.26	346.667	16.26	390	16.26	430
16.28	393.333	16.28	423.333	16.28	326.667	16.28	346.667	16.28	430
16.3	396.667	16.3	403.333	16.3	340	16.3	316.667	16.3	410
16.32	393.333	16.32	390	16.32	360	16.32	323.333	16.32	440
16.34	373.333	16.34	340	16.34	336.667	16.34	343.333	16.34	463.333
16.36	363.333	16.36	390	16.36	320	16.36	360	16.36	443.333
16.38	350	16.38	433.333	16.38	306.667	16.38	383.333	16.38	456.667
16.4	363.333	16.4	416.667	16.4	303.333	16.4	370	16.4	500
16.42	416.667	16.42	400	16.42	353.333	16.42	343.333	16.42	506.667
16.44	383.333	16.44	400	16.44	380	16.44	336.667	16.44	420
16.46	376.667	16.46	406.667	16.46	360	16.46	383.333	16.46	436.667
16.48	393.333	16.48	356.667	16.48	346.667	16.48	390	16.48	456.667
16.5	360	16.5	373.333	16.5	313.333	16.5	366.667	16.5	463.333
16.52	356.667	16.52	426.667	16.52	336.667	16.52	403.333	16.52	420
16.54	353.333	16.54	406.667	16.54	333.333	16.54	413.333	16.54	396.667
16.56	330	16.56	433.333	16.56	336.667	16.56	376.667	16.56	460
16.58	330	16.58	433.333	16.58	373.333	16.58	350	16.58	483.333
16.6	316.667	16.6	436.667	16.6	360	16.6	376.667	16.6	453.333
16.62	366.667	16.62	446.667	16.62	346.667	16.62	366.667	16.62	456.667
16.64	363.333	16.64	433.333	16.64	350	16.64	353.333	16.64	430
16.66	343.333	16.66	380	16.66	393.333	16.66	370	16.66	410
16.68	336.667	16.68	346.667	16.68	393.333	16.68	370	16.68	456.667
16.7	373.333	16.7	356.667	16.7	376.667	16.7	370	16.7	490
16.72	396.667	16.72	416.667	16.72	356.667	16.72	393.333	16.72	470
16.74	363.333	16.74	403.333	16.74	333.333	16.74	416.667	16.74	500
16.76	386.667	16.76	420	16.76	350	16.76	393.333	16.76	450
16.78	380	16.78	450	16.78	356.667	16.78	393.333	16.78	420
16.8	366.667	16.8	413.333	16.8	330	16.8	383.333	16.8	446.667
16.82	373.333	16.82	423.333	16.82	386.667	16.82	376.667	16.82	483.333
16.84	373.333	16.84	426.667	16.84	380	16.84	380	16.84	540
16.86	383.333	16.86	410	16.86	330	16.86	376.667	16.86	496.667
16.88	420	16.88	413.333	16.88	390	16.88	396.667	16.88	450
16.9	426.667	16.9	420	16.9	373.333	16.9	413.333	16.9	460
16.92	430	16.92	463.333	16.92	356.667	16.92	403.333	16.92	446.667
16.94	423.333	16.94	490	16.94	366.667	16.94	383.333	16.94	460
16.96	410	16.96	430	16.96	366.667	16.96	400	16.96	500
16.98	416.667	16.98	400	16.98	363.333	16.98	423.333	16.98	483.333
17	410	17	426.667	17	366.667	17	390	17	473.333
17.02	406.667	17.02	436.667	17.02	380	17.02	386.667	17.02	470
17.04	443.333	17.04	416.667	17.04	386.667	17.04	416.667	17.04	456.667
17.06	446.667	17.06	446.667	17.06	416.667	17.06	436.667	17.06	476.667
17.08	403.333	17.08	493.333	17.08	396.667	17.08	420	17.08	466.667
17.1	363.333	17.1	476.667	17.1	413.333	17.1	423.333	17.1	466.667
17.12	353.333	17.12	440	17.12	383.333	17.12	426.667	17.12	486.667
17.14	363.333	17.14	383.333	17.14	390	17.14	433.333	17.14	490
17.16	360	17.16	390	17.16	353.333	17.16	430	17.16	463.333
17.18	366.667	17.18	443.333	17.18	346.667	17.18	393.333	17.18	496.667
17.2	410	17.2	443.333	17.2	376.667	17.2	420	17.2	536.667
17.22	426.667	17.22	466.667	17.22	403.333	17.22	430	17.22	513.333
17.24	450	17.24	493.333	17.24	380	17.24	433.333	17.24	536.667
17.26	426.667	17.26	470	17.26	376.667	17.26	400	17.26	553.333
17.28	420	17.28	476.667	17.28	393.333	17.28	376.667	17.28	553.333
17.3	453.333	17.3	440	17.3	423.333	17.3	410	17.3	540
17.32	400	17.32	423.333	17.32	420	17.32	426.667	17.32	513.333
17.34	410	17.34	420	17.34	396.667	17.34	460	17.34	503.333
17.36	430	17.36	423.333	17.36	403.333	17.36	496.667	17.36	496.667
17.38	426.667	17.38	466.667	17.38	456.667	17.38	473.333	17.38	503.333
17.4	466.667	17.4	493.333	17.4	466.667	17.4	430	17.4	550
17.42	466.667	17.42	476.667	17.42	443.333	17.42	413.333	17.42	543.333
17.44	420	17.44	486.667	17.44	470	17.44	480	17.44	516.667
17.46	433.333	17.46	450	17.46	453.333	17.46	503.333	17.46	536.667
17.48	460	17.48	506.667	17.48	463.333	17.48	493.333	17.48	546.667
17.5	436.667	17.5	513.333	17.5	460	17.5	466.667	17.5	546.667
17.52	436.667	17.52	523.333	17.52	436.667	17.52	416.667	17.52	540
17.54	486.667	17.54	536.667	17.54	523.333	17.54	430	17.54	573.333
17.56	473.333	17.56	556.667	17.56	480	17.56	510	17.56	593.333
17.58	513.333	17.58	596.667	17.58	450	17.58	543.333	17.58	606.667
17.6	470	17.6	576.667	17.6	463.333	17.6	496.667	17.6	553.333
17.62	453.333	17.62	526.667	17.62	476.667	17.62	483.333	17.62	543.333
17.64	436.667	17.64	503.333	17.64	473.333	17.64	500	17.64	543.333
17.66	480	17.66	506.667	17.66	476.667	17.66	546.667	17.66	613.333
17.68	513.333	17.68	530	17.68	460	17.68	516.667	17.68	620
17.7	470	17.7	510	17.7	510	17.7	480	17.7	580
17.72	466.667	17.72	560	17.72	476.667	17.72	493.333	17.72	616.667
17.74	536.667	17.74	603.333	17.74	493.333	17.74	536.667	17.74	603.333
17.76	536.667	17.76	590	17.76	550	17.76	523.333	17.76	650
17.78	520	17.78	576.667	17.78	530	17.78	543.333	17.78	693.333
17.8	563.333	17.8	553.333	17.8	526.667	17.8	506.667	17.8	653.333
17.82	576.667	17.82	576.667	17.82	573.333	17.82	553.333	17.82	646.667
17.84	573.333	17.84	613.333	17.84	546.667	17.84	606.667	17.84	636.667
17.86	543.333	17.86	576.667	17.86	503.333	17.86	586.667	17.86	640
17.88	583.333	17.88	566.667	17.88	503.333	17.88	603.333	17.88	633.333
17.9	613.333	17.9	650	17.9	586.667	17.9	596.667	17.9	620
17.92	576.667	17.92	720	17.92	573.333	17.92	600	17.92	626.667
17.94	576.667	17.94	680	17.94	546.667	17.94	570	17.94	650
17.96	573.333	17.96	746.667	17.96	526.667	17.96	566.667	17.96	660
17.98	570	17.98	686.667	17.98	570	17.98	606.667	17.98	663.333
18	550	18	686.667	18	616.667	18	606.667	18	713.333
18.02	520	18.02	626.667	18.02	633.333	18.02	543.333	18.02	676.667
18.04	623.333	18.04	646.667	18.04	600	18.04	550	18.04	716.667
18.06	603.333	18.06	693.333	18.06	573.333	18.06	606.667	18.06	650
18.08	556.667	18.08	663.333	18.08	543.333	18.08	643.333	18.08	656.667
18.1	603.333	18.1	620	18.1	573.333	18.1	590	18.1	666.667
18.12	583.333	18.12	600	18.12	550	18.12	566.667	18.12	646.667
18.14	580	18.14	613.333	18.14	580	18.14	603.333	18.14	670
18.16	516.667	18.16	610	18.16	536.667	18.16	653.333	18.16	726.667
18.18	570	18.18	646.667	18.18	516.667	18.18	650	18.18	690
18.2	653.333	18.2	630	18.2	516.667	18.2	643.333	18.2	680
18.22	576.667	18.22	663.333	18.22	493.333	18.22	580	18.22	753.333
18.24	603.333	18.24	640	18.24	546.667	18.24	623.333	18.24	663.333
18.26	640	18.26	606.667	18.26	556.667	18.26	650	18.26	643.333
18.28	513.333	18.28	630	18.28	606.667	18.28	616.667	18.28	673.333
18.3	576.667	18.3	643.333	18.3	553.333	18.3	590	18.3	656.667
18.32	643.333	18.32	626.667	18.32	556.667	18.32	646.667	18.32	643.333
18.34	616.667	18.34	650	18.34	570	18.34	573.333	18.34	676.667
18.36	523.333	18.36	673.333	18.36	606.667	18.36	633.333	18.36	640
18.38	540	18.38	626.667	18.38	550	18.38	643.333	18.38	690
18.4	636.667	18.4	613.333	18.4	553.333	18.4	643.333	18.4	693.333
18.42	610	18.42	640	18.42	566.667	18.42	586.667	18.42	650
18.44	536.667	18.44	676.667	18.44	650	18.44	606.667	18.44	693.333
18.46	593.333	18.46	630	18.46	620	18.46	633.333	18.46	643.333
18.48	596.667	18.48	636.667	18.48	620	18.48	616.667	18.48	683.333
18.5	573.333	18.5	606.667	18.5	536.667	18.5	610	18.5	673.333
18.52	600	18.52	620	18.52	573.333	18.52	630	18.52	696.667
18.54	610	18.54	623.333	18.54	586.667	18.54	613.333	18.54	696.667
18.56	650	18.56	563.333	18.56	573.333	18.56	596.667	18.56	686.667
18.58	616.667	18.58	556.667	18.58	533.333	18.58	603.333	18.58	690
18.6	570	18.6	633.333	18.6	540	18.6	623.333	18.6	656.667
18.62	556.667	18.62	626.667	18.62	540	18.62	650	18.62	646.667
18.64	603.333	18.64	610	18.64	520	18.64	520	18.64	660
18.66	606.667	18.66	580	18.66	510	18.66	543.333	18.66	593.333
18.68	586.667	18.68	596.667	18.68	536.667	18.68	573.333	18.68	616.667
18.7	550	18.7	563.333	18.7	583.333	18.7	566.667	18.7	653.333
18.72	540	18.72	583.333	18.72	596.667	18.72	526.667	18.72	620
18.74	556.667	18.74	576.667	18.74	596.667	18.74	530	18.74	566.667
18.76	610	18.76	580	18.76	566.667	18.76	570	18.76	650
18.78	586.667	18.78	586.667	18.78	563.333	18.78	560	18.78	676.667
18.8	536.667	18.8	573.333	18.8	550	18.8	556.667	18.8	636.667
18.82	543.333	18.82	610	18.82	593.333	18.82	536.667	18.82	676.667
18.84	516.667	18.84	613.333	18.84	543.333	18.84	510	18.84	676.667
18.86	470	18.86	566.667	18.86	483.333	18.86	523.333	18.86	623.333
18.88	566.667	18.88	520	18.88	526.667	18.88	570	18.88	560
18.9	596.667	18.9	540	18.9	500	18.9	533.333	18.9	613.333
18.92	560	18.92	550	18.92	450	18.92	483.333	18.92	626.667
18.94	503.333	18.94	586.667	18.94	510	18.94	543.333	18.94	590
18.96	466.667	18.96	566.667	18.96	510	18.96	556.667	18.96	566.667
18.98	563.333	18.98	576.667	18.98	440	18.98	550	18.98	666.667
19	546.667	19	543.333	19	496.667	19	543.333	19	653.333
19.02	516.667	19.02	586.667	19.02	513.333	19.02	540	19.02	633.333
19.04	483.333	19.04	546.667	19.04	516.667	19.04	633.333	19.04	603.333
19.06	476.667	19.06	510	19.06	536.667	19.06	576.667	19.06	536.667
19.08	543.333	19.08	483.333	19.08	503.333	19.08	530	19.08	606.667
19.1	556.667	19.1	543.333	19.1	493.333	19.1	516.667	19.1	660
19.12	543.333	19.12	580	19.12	520	19.12	530	19.12	640
19.14	543.333	19.14	560	19.14	426.667	19.14	573.333	19.14	646.667
19.16	473.333	19.16	506.667	19.16	460	19.16	563.333	19.16	573.333
19.18	530	19.18	546.667	19.18	450	19.18	523.333	19.18	583.333
19.2	553.333	19.2	533.333	19.2	486.667	19.2	576.667	19.2	550
19.22	483.333	19.22	506.667	19.22	510	19.22	510	19.22	546.667
19.24	446.667	19.24	476.667	19.24	483.333	19.24	493.333	19.24	536.667
19.26	493.333	19.26	450	19.26	476.667	19.26	526.667	19.26	530
19.28	513.333	19.28	470	19.28	480	19.28	483.333	19.28	586.667
19.3	526.667	19.3	506.667	19.3	470	19.3	543.333	19.3	653.333
19.32	516.667	19.32	506.667	19.32	436.667	19.32	510	19.32	626.667
19.34	463.333	19.34	516.667	19.34	430	19.34	526.667	19.34	603.333
19.36	526.667	19.36	486.667	19.36	493.333	19.36	453.333	19.36	573.333
19.38	440	19.38	483.333	19.38	463.333	19.38	463.333	19.38	533.333
19.4	480	19.4	473.333	19.4	536.667	19.4	496.667	19.4	523.333
19.42	496.667	19.42	566.667	19.42	526.667	19.42	516.667	19.42	563.333
19.44	530	19.44	540	19.44	470	19.44	540	19.44	553.333
19.46	516.667	19.46	536.667	19.46	503.333	19.46	530	19.46	570
19.48	476.667	19.48	496.667	19.48	486.667	19.48	473.333	19.48	593.333
19.5	546.667	19.5	510	19.5	493.333	19.5	533.333	19.5	566.667
19.52	510	19.52	516.667	19.52	503.333	19.52	470	19.52	596.667
19.54	540	19.54	483.333	19.54	406.667	19.54	476.667	19.54	570
19.56	563.333	19.56	523.333	19.56	426.667	19.56	496.667	19.56	563.333
19.58	533.333	19.58	513.333	19.58	456.667	19.58	470	19.58	520
19.6	500	19.6	503.333	19.6	490	19.6	443.333	19.6	550
19.62	483.333	19.62	520	19.62	423.333	19.62	393.333	19.62	613.333
19.64	450	19.64	493.333	19.64	480	19.64	443.333	19.64	603.333
19.66	516.667	19.66	520	19.66	516.667	19.66	500	19.66	640
19.68	426.667	19.68	546.667	19.68	493.333	19.68	470	19.68	673.333
19.7	520	19.7	490	19.7	440	19.7	513.333	19.7	566.667
19.72	496.667	19.72	543.333	19.72	446.667	19.72	526.667	19.72	646.667
19.74	570	19.74	490	19.74	470	19.74	550	19.74	630
19.76	486.667	19.76	493.333	19.76	483.333	19.76	493.333	19.76	583.333
19.78	470	19.78	463.333	19.78	490	19.78	490	19.78	570
19.8	490	19.8	493.333	19.8	466.667	19.8	506.667	19.8	600
19.82	486.667	19.82	556.667	19.82	490	19.82	493.333	19.82	623.333
19.84	570	19.84	543.333	19.84	510	19.84	493.333	19.84	620
19.86	506.667	19.86	536.667	19.86	500	19.86	506.667	19.86	586.667
19.88	456.667	19.88	546.667	19.88	530	19.88	616.667	19.88	613.333
19.9	550	19.9	630	19.9	480	19.9	566.667	19.9	590
19.92	483.333	19.92	613.333	19.92	553.333	19.92	560	19.92	580
19.94	460	19.94	566.667	19.94	573.333	19.94	603.333	19.94	693.333
19.96	490	19.96	523.333	19.96	550	19.96	580	19.96	660
19.98	633.333	19.98	586.667	19.98	563.333	19.98	563.333	19.98	810
20	606.667	20	620	20	586.667	20	580	20	746.667
20.02	550	20.02	763.333	20.02	596.667	20.02	606.667	20.02	783.333
20.04	600	20.04	733.333	20.04	630	20.04	630	20.04	793.333
20.06	523.333	20.06	693.333	20.06	583.333	20.06	590	20.06	786.667
20.08	553.333	20.08	663.333	20.08	593.333	20.08	653.333	20.08	690
20.1	636.667	20.1	666.667	20.1	600	20.1	710	20.1	666.667
20.12	623.333	20.12	753.333	20.12	636.667	20.12	730	20.12	750
20.14	736.667	20.14	753.333	20.14	586.667	20.14	686.667	20.14	720
20.16	636.667	20.16	703.333	20.16	636.667	20.16	660	20.16	746.667
20.18	646.667	20.18	753.333	20.18	663.333	20.18	713.333	20.18	716.667
20.2	633.333	20.2	743.333	20.2	643.333	20.2	713.333	20.2	826.667
20.22	630	20.22	636.667	20.22	646.667	20.22	643.333	20.22	763.333
20.24	700	20.24	620	20.24	603.333	20.24	633.333	20.24	720
20.26	676.667	20.26	646.667	20.26	693.333	20.26	646.667	20.26	683.333
20.28	653.333	20.28	680	20.28	706.667	20.28	700	20.28	700
20.3	723.333	20.3	670	20.3	616.667	20.3	640	20.3	693.333
20.32	626.667	20.32	703.333	20.32	626.667	20.32	700	20.32	783.333
20.34	666.667	20.34	720	20.34	703.333	20.34	720	20.34	876.667
20.36	676.667	20.36	556.667	20.36	566.667	20.36	693.333	20.36	800
20.38	653.333	20.38	720	20.38	596.667	20.38	700	20.38	810
20.4	650	20.4	703.333	20.4	653.333	20.4	666.667	20.4	780
20.42	676.667	20.42	650	20.42	656.667	20.42	723.333	20.42	826.667
20.44	706.667	20.44	673.333	20.44	683.333	20.44	690	20.44	816.667
20.46	600	20.46	643.333	20.46	613.333	20.46	673.333	20.46	793.333
20.48	646.667	20.48	673.333	20.48	653.333	20.48	663.333	20.48	770
20.5	690	20.5	710	20.5	653.333	20.5	703.333	20.5	786.667
20.52	660	20.52	713.333	20.52	646.667	20.52	793.333	20.52	750
20.54	610	20.54	673.333	20.54	740	20.54	746.667	20.54	880
20.56	726.667	20.56	690	20.56	646.667	20.56	760	20.56	733.333
20.58	806.667	20.58	783.333	20.58	650	20.58	736.667	20.58	833.333
20.6	743.333	20.6	860	20.6	693.333	20.6	740	20.6	876.667
20.62	756.667	20.62	810	20.62	680	20.62	743.333	20.62	833.333
20.64	773.333	20.64	770	20.64	733.333	20.64	796.667	20.64	816.667
20.66	680	20.66	776.667	20.66	773.333	20.66	806.667	20.66	886.667
20.68	816.667	20.68	800	20.68	723.333	20.68	660	20.68	826.667
20.7	796.667	20.7	776.667	20.7	770	20.7	760	20.7	993.333
20.72	733.333	20.72	763.333	20.72	816.667	20.72	863.333	20.72	833.333
20.74	713.333	20.74	790	20.74	726.667	20.74	823.333	20.74	946.667
20.76	846.667	20.76	803.333	20.76	710	20.76	836.667	20.76	1086.67
20.78	856.667	20.78	903.333	20.78	786.667	20.78	926.667	20.78	886.667
20.8	936.667	20.8	843.333	20.8	753.333	20.8	863.333	20.8	896.667
20.82	776.667	20.82	980	20.82	806.667	20.82	913.333	20.82	993.333
20.84	816.667	20.84	966.667	20.84	843.333	20.84	830	20.84	1056.67
20.86	846.667	20.86	850	20.86	746.667	20.86	896.667	20.86	923.333
20.88	860	20.88	876.667	20.88	776.667	20.88	1020	20.88	956.667
20.9	826.667	20.9	906.667	20.9	870	20.9	916.667	20.9	973.333
20.92	910	20.92	933.333	20.92	876.667	20.92	850	20.92	1023.33
20.94	920	20.94	1030	20.94	960	20.94	996.667	20.94	980
20.96	860	20.96	1036.67	20.96	820	20.96	1000	20.96	1130
20.98	873.333	20.98	1090	20.98	850	20.98	963.333	20.98	1096.67
21	880	21	1100	21	863.333	21	930	21	1083.33
21.02	973.333	21.02	1066.67	21.02	883.333	21.02	1020	21.02	1030
21.04	1010	21.04	1176.67	21.04	836.667	21.04	1286.67	21.04	1200
21.06	1090	21.06	1186.67	21.06	1043.33	21.06	1183.33	21.06	1313.33
21.08	996.667	21.08	1323.33	21.08	1153.33	21.08	1210	21.08	1386.67
21.1	966.667	21.1	1460	21.1	1026.67	21.1	1260	21.1	1483.33
21.12	1153.33	21.12	1506.67	21.12	1206.67	21.12	1446.67	21.12	1486.67
21.14	1203.33	21.14	1546.67	21.14	1260	21.14	1493.33	21.14	1763.33
21.16	1160	21.16	1856.67	21.16	1313.33	21.16	1570	21.16	1806.67
21.18	1436.67	21.18	1640	21.18	1493.33	21.18	1683.33	21.18	2013.33
21.2	1320	21.2	1936.67	21.2	1653.33	21.2	1936.67	21.2	2216.67
21.22	1523.33	21.22	1976.67	21.22	1873.33	21.22	2113.33	21.22	2193.33
21.24	1643.33	21.24	2223.33	21.24	2033.33	21.24	2286.67	21.24	2210
21.26	1753.33	21.26	2186.67	21.26	2140	21.26	2216.67	21.26	2090
21.28	1883.33	21.28	2223.33	21.28	2386.67	21.28	2373.33	21.28	2016.67
21.3	1963.33	21.3	2186.67	21.3	2466.67	21.3	2390	21.3	1970
21.32	2360	21.32	2130	21.32	2193.33	21.32	2196.67	21.32	1806.67
21.34	2190	21.34	2010	21.34	2046.67	21.34	2150	21.34	1516.67
21.36	2363.33	21.36	1863.33	21.36	1763.33	21.36	1780	21.36	1466.67
21.38	2280	21.38	1710	21.38	1656.67	21.38	1756.67	21.38	1236.67
21.4	2043.33	21.4	1630	21.4	1530	21.4	1436.67	21.4	1183.33
21.42	2166.67	21.42	1310	21.42	1250	21.42	1356.67	21.42	1160
21.44	1926.67	21.44	1343.33	21.44	1256.67	21.44	1253.33	21.44	1210
21.46	1770	21.46	1136.67	21.46	1056.67	21.46	1220	21.46	1140
21.48	1610	21.48	1283.33	21.48	1000	21.48	1223.33	21.48	1243.33
21.5	1456.67	21.5	1166.67	21.5	993.333	21.5	1236.67	21.5	1236.67
21.52	1270	21.52	1270	21.52	996.667	21.52	1186.67	21.52	1350
21.54	1143.33	21.54	1230	21.54	1100	21.54	1263.33	21.54	1356.67
21.56	1183.33	21.56	1206.67	21.56	1020	21.56	1276.67	21.56	1280
21.58	1166.67	21.58	1163.33	21.58	1196.67	21.58	1300	21.58	1253.33
21.6	1200	21.6	1253.33	21.6	1146.67	21.6	1293.33	21.6	1213.33
21.62	1263.33	21.62	1300	21.62	1156.67	21.62	1276.67	21.62	1280
21.64	1236.67	21.64	1266.67	21.64	1223.33	21.64	1216.67	21.64	1283.33
21.66	1223.33	21.66	1370	21.66	1250	21.66	1236.67	21.66	1273.33
21.68	1386.67	21.68	1356.67	21.68	1206.67	21.68	1280	21.68	1270
21.7	1193.33	21.7	1186.67	21.7	1226.67	21.7	1346.67	21.7	1380
21.72	1263.33	21.72	1300	21.72	1266.67	21.72	1296.67	21.72	1453.33
21.74	1246.67	21.74	1286.67	21.74	1186.67	21.74	1290	21.74	1390
21.76	1243.33	21.76	1426.67	21.76	1310	21.76	1396.67	21.76	1396.67
21.78	1383.33	21.78	1400	21.78	1266.67	21.78	1510	21.78	1400
21.8	1300	21.8	1523.33	21.8	1263.33	21.8	1503.33	21.8	1503.33
21.82	1306.67	21.82	1620	21.82	1306.67	21.82	1606.67	21.82	1590
21.84	1340	21.84	1646.67	21.84	1373.33	21.84	1446.67	21.84	1496.67
21.86	1496.67	21.86	1546.67	21.86	1330	21.86	1523.33	21.86	1530
21.88	1466.67	21.88	1636.67	21.88	1443.33	21.88	1680	21.88	1556.67
21.9	1443.33	21.9	1790	21.9	1520	21.9	1730	21.9	1590
21.92	1393.33	21.92	1766.67	21.92	1643.33	21.92	1620	21.92	1670
21.94	1483.33	21.94	1833.33	21.94	1423.33	21.94	1690	21.94	1803.33
21.96	1526.67	21.96	1903.33	21.96	1600	21.96	1786.67	21.96	1896.67
21.98	1610	21.98	2066.67	21.98	1650	21.98	1813.33	21.98	1970
22	1733.33	22	2220	22	1753.33	22	1950	22	2070
22.02	1786.67	22.02	2343.33	22.02	1773.33	22.02	2013.33	22.02	2110
22.04	1856.67	22.04	2393.33	22.04	1913.33	22.04	2336.67	22.04	2456.67
22.06	1916.67	22.06	2783.33	22.06	1886.67	22.06	2586.67	22.06	2693.33
22.08	2060	22.08	3040	22.08	2103.33	22.08	2643.33	22.08	3170
22.1	2160	22.1	3396.67	22.1	2353.33	22.1	2950	22.1	3436.67
22.12	2400	22.12	3776.67	22.12	2660	22.12	3320	22.12	3903.33
22.14	2453.33	22.14	4406.67	22.14	2923.33	22.14	3886.67	22.14	4660
22.16	2650	22.16	5063.33	22.16	3403.33	22.16	4370	22.16	5353.33
22.18	2970	22.18	5580	22.18	3930	22.18	5376.67	22.18	6230
22.2	3566.67	22.2	6663.33	22.2	4363.33	22.2	6030	22.2	7196.67
22.22	3960	22.22	7510	22.22	5410	22.22	7213.33	22.22	8320
22.24	4260	22.24	8576.67	22.24	6253.33	22.24	8303.33	22.24	9220
22.26	4976.67	22.26	9726.67	22.26	7510	22.26	9710	22.26	10036.7
22.28	5716.67	22.28	10363.3	22.28	8980	22.28	11110	22.28	11140
22.3	6670	22.3	11303.3	22.3	10013.3	22.3	12073.3	22.3	11273.3
22.32	7776.67	22.32	11740	22.32	11456.7	22.32	13086.7	22.32	10453.3
22.34	8743.33	22.34	11743.3	22.34	12426.7	22.34	13033.3	22.34	10406.7
22.36	9833.33	22.36	11570	22.36	13116.7	22.36	12926.7	22.36	9193.33
22.38	10823.3	22.38	11170	22.38	12526.7	22.38	12010	22.38	7976.67
22.4	11720	22.4	10250	22.4	11560	22.4	10726.7	22.4	6516.67
22.42	12110	22.42	8806.67	22.42	10010	22.42	8923.33	22.42	5286.67
22.44	11796.7	22.44	7396.67	22.44	8180	22.44	6916.67	22.44	4293.33
22.46	11013.3	22.46	5820	22.46	6660	22.46	5430	22.46	3423.33
22.48	9523.33	22.48	4670	22.48	4966.67	22.48	4466.67	22.48	2910
22.5	8363.33	22.5	3943.33	22.5	4053.33	22.5	3490	22.5	2630
22.52	6536.67	22.52	3233.33	22.52	3200	22.52	2880	22.52	2380
22.54	5533.33	22.54	3013.33	22.54	2703.33	22.54	2750	22.54	2563.33
22.56	4593.33	22.56	2636.67	22.56	2610	22.56	2610	22.56	2390
22.58	3726.67	22.58	2530	22.58	2610	22.58	2630	22.58	2523.33
22.6	3146.67	22.6	2543.33	22.6	2573.33	22.6	2700	22.6	2406.67
22.62	2730	22.62	2510	22.62	2443.33	22.62	2656.67	22.62	2326.67
22.64	2473.33	22.64	2403.33	22.64	2460	22.64	2553.33	22.64	2423.33
22.66	2486.67	22.66	2460	22.66	2526.67	22.66	2533.33	22.66	2306.67
22.68	2373.33	22.68	2276.67	22.68	2420	22.68	2566.67	22.68	2253.33
22.7	2333.33	22.7	2383.33	22.7	2436.67	22.7	2543.33	22.7	2173.33
22.72	2463.33	22.72	2250	22.72	2356.67	22.72	2333.33	22.72	1973.33
22.74	2250	22.74	2236.67	22.74	2376.67	22.74	2166.67	22.74	1976.67
22.76	2196.67	22.76	2096.67	22.76	2076.67	22.76	2120	22.76	1700
22.78	2233.33	22.78	1850	22.78	2046.67	22.78	2060	22.78	1706.67
22.8	2120	22.8	1863.33	22.8	2070	22.8	1996.67	22.8	1746.67
22.82	2096.67	22.82	1690	22.82	1806.67	22.82	1736.67	22.82	1633.33
22.84	1853.33	22.84	1630	22.84	1613.33	22.84	1673.33	22.84	1510
22.86	1870	22.86	1513.33	22.86	1553.33	22.86	1623.33	22.86	1430
22.88	1843.33	22.88	1483.33	22.88	1500	22.88	1500	22.88	1356.67
22.9	1713.33	22.9	1326.67	22.9	1316.67	22.9	1396.67	22.9	1206.67
22.92	1530	22.92	1356.67	22.92	1373.33	22.92	1363.33	22.92	1203.33
22.94	1490	22.94	1346.67	22.94	1256.67	22.94	1243.33	22.94	1150
22.96	1390	22.96	1213.33	22.96	1196.67	22.96	1143.33	22.96	1276.67
22.98	1386.67	22.98	1200	22.98	1126.67	22.98	1230	22.98	1203.33
23	1326.67	23	1103.33	23	1006.67	23	1070	23	1143.33
23.02	1206.67	23.02	1036.67	23.02	996.667	23.02	1103.33	23.02	1070
23.04	1193.33	23.04	986.667	23.04	1040	23.04	1060	23.04	1130
23.06	1153.33	23.06	993.333	23.06	983.333	23.06	1060	23.06	1040
23.08	1216.67	23.08	950	23.08	973.333	23.08	1006.67	23.08	1010
23.1	1063.33	23.1	986.667	23.1	840	23.1	940	23.1	1063.33
23.12	1066.67	23.12	943.333	23.12	883.333	23.12	930	23.12	1120
23.14	1100	23.14	880	23.14	786.667	23.14	953.333	23.14	1036.67
23.16	1093.33	23.16	783.333	23.16	830	23.16	973.333	23.16	963.333
23.18	1040	23.18	863.333	23.18	843.333	23.18	940	23.18	953.333
23.2	923.333	23.2	833.333	23.2	783.333	23.2	833.333	23.2	1060
23.22	920	23.22	783.333	23.22	853.333	23.22	826.667	23.22	993.333
23.24	960	23.24	816.667	23.24	773.333	23.24	883.333	23.24	953.333
23.26	893.333	23.26	790	23.26	730	23.26	833.333	23.26	856.667
23.28	930	23.28	886.667	23.28	706.667	23.28	810	23.28	793.333
23.3	880	23.3	793.333	23.3	696.667	23.3	780	23.3	870
23.32	846.667	23.32	766.667	23.32	733.333	23.32	870	23.32	803.333
23.34	810	23.34	833.333	23.34	696.667	23.34	793.333	23.34	773.333
23.36	796.667	23.36	863.333	23.36	743.333	23.36	766.667	23.36	856.667
23.38	873.333	23.38	790	23.38	800	23.38	733.333	23.38	896.667
23.4	770	23.4	783.333	23.4	683.333	23.4	700	23.4	800
23.42	760	23.42	723.333	23.42	643.333	23.42	763.333	23.42	830
23.44	760	23.44	776.667	23.44	693.333	23.44	850	23.44	826.667
23.46	850	23.46	746.667	23.46	603.333	23.46	750	23.46	833.333
23.48	840	23.48	723.333	23.48	726.667	23.48	806.667	23.48	820
23.5	876.667	23.5	676.667	23.5	673.333	23.5	696.667	23.5	810
23.52	736.667	23.52	660	23.52	656.667	23.52	670	23.52	696.667
23.54	723.333	23.54	653.333	23.54	686.667	23.54	650	23.54	776.667
23.56	783.333	23.56	733.333	23.56	723.333	23.56	713.333	23.56	843.333
23.58	713.333	23.58	726.667	23.58	626.667	23.58	743.333	23.58	786.667
23.6	723.333	23.6	710	23.6	680	23.6	743.333	23.6	750
23.62	666.667	23.62	736.667	23.62	690	23.62	663.333	23.62	770
23.64	700	23.64	643.333	23.64	583.333	23.64	653.333	23.64	770
23.66	723.333	23.66	713.333	23.66	646.667	23.66	716.667	23.66	776.667
23.68	773.333	23.68	713.333	23.68	660	23.68	676.667	23.68	796.667
23.7	766.667	23.7	670	23.7	676.667	23.7	696.667	23.7	720
23.72	730	23.72	650	23.72	636.667	23.72	610	23.72	720
23.74	726.667	23.74	656.667	23.74	633.333	23.74	663.333	23.74	840
23.76	720	23.76	703.333	23.76	643.333	23.76	723.333	23.76	870
23.78	690	23.78	660	23.78	606.667	23.78	713.333	23.78	790
23.8	726.667	23.8	656.667	23.8	610	23.8	713.333	23.8	780
23.82	736.667	23.82	696.667	23.82	670	23.82	703.333	23.82	826.667
23.84	713.333	23.84	703.333	23.84	600	23.84	673.333	23.84	873.333
23.86	726.667	23.86	736.667	23.86	626.667	23.86	726.667	23.86	786.667
23.88	673.333	23.88	703.333	23.88	690	23.88	703.333	23.88	770
23.9	713.333	23.9	683.333	23.9	593.333	23.9	683.333	23.9	766.667
23.92	770	23.92	683.333	23.92	573.333	23.92	746.667	23.92	846.667
23.94	703.333	23.94	723.333	23.94	620	23.94	713.333	23.94	760
23.96	730	23.96	756.667	23.96	620	23.96	680	23.96	776.667
23.98	673.333	23.98	670	23.98	663.333	23.98	700	23.98	840
24	776.667	24	710	24	623.333	24	643.333	24	840
24.02	813.333	24.02	783.333	24.02	623.333	24.02	713.333	24.02	793.333
24.04	733.333	24.04	670	24.04	663.333	24.04	703.333	24.04	803.333
24.06	706.667	24.06	676.667	24.06	670	24.06	713.333	24.06	723.333
24.08	766.667	24.08	726.667	24.08	630	24.08	643.333	24.08	793.333
24.1	730	24.1	740	24.1	536.667	24.1	660	24.1	766.667
24.12	693.333	24.12	780	24.12	613.333	24.12	730	24.12	776.667
24.14	753.333	24.14	750	24.14	686.667	24.14	780	24.14	800
24.16	800	24.16	716.667	24.16	720	24.16	776.667	24.16	790
24.18	766.667	24.18	703.333	24.18	740	24.18	713.333	24.18	786.667
24.2	790	24.2	726.667	24.2	683.333	24.2	753.333	24.2	846.667
24.22	790	24.22	713.333	24.22	700	24.22	760	24.22	836.667
24.24	793.333	24.24	723.333	24.24	750	24.24	806.667	24.24	890
24.26	816.667	24.26	773.333	24.26	713.333	24.26	800	24.26	853.333
24.28	773.333	24.28	803.333	24.28	666.667	24.28	793.333	24.28	863.333
24.3	806.667	24.3	820	24.3	700	24.3	786.667	24.3	800
24.32	763.333	24.32	816.667	24.32	706.667	24.32	800	24.32	820
24.34	760	24.34	763.333	24.34	690	24.34	770	24.34	846.667
24.36	780	24.36	783.333	24.36	660	24.36	843.333	24.36	853.333
24.38	830	24.38	810	24.38	753.333	24.38	806.667	24.38	803.333
24.4	813.333	24.4	796.667	24.4	816.667	24.4	803.333	24.4	840
24.42	793.333	24.42	836.667	24.42	826.667	24.42	780	24.42	870
24.44	816.667	24.44	840	24.44	753.333	24.44	773.333	24.44	860
24.46	863.333	24.46	833.333	24.46	656.667	24.46	780	24.46	926.667
24.48	800	24.48	806.667	24.48	713.333	24.48	846.667	24.48	943.333
24.5	870	24.5	736.667	24.5	766.667	24.5	830	24.5	840
24.52	926.667	24.52	780	24.52	783.333	24.52	796.667	24.52	863.333
24.54	900	24.54	810	24.54	773.333	24.54	793.333	24.54	860
24.56	910	24.56	800	24.56	776.667	24.56	843.333	24.56	816.667
24.58	863.333	24.58	856.667	24.58	803.333	24.58	806.667	24.58	846.667
24.6	790	24.6	896.667	24.6	863.333	24.6	843.333	24.6	803.333
24.62	813.333	24.62	863.333	24.62	836.667	24.62	840	24.62	846.667
24.64	913.333	24.64	846.667	24.64	763.333	24.64	803.333	24.64	916.667
24.66	886.667	24.66	873.333	24.66	716.667	24.66	800	24.66	813.333
24.68	863.333	24.68	793.333	24.68	803.333	24.68	800	24.68	776.667
24.7	850	24.7	780	24.7	866.667	24.7	790	24.7	850
24.72	863.333	24.72	783.333	24.72	776.667	24.72	773.333	24.72	873.333
24.74	853.333	24.74	856.667	24.74	740	24.74	783.333	24.74	896.667
24.76	833.333	24.76	830	24.76	770	24.76	813.333	24.76	863.333
24.78	880	24.78	753.333	24.78	833.333	24.78	856.667	24.78	823.333
24.8	840	24.8	810	24.8	783.333	24.8	833.333	24.8	840
24.82	896.667	24.82	860	24.82	783.333	24.82	843.333	24.82	880
24.84	976.667	24.84	820	24.84	793.333	24.84	840	24.84	803.333
24.86	900	24.86	800	24.86	733.333	24.86	793.333	24.86	773.333
24.88	836.667	24.88	806.667	24.88	700	24.88	870	24.88	800
24.9	856.667	24.9	870	24.9	686.667	24.9	866.667	24.9	890
24.92	856.667	24.92	813.333	24.92	720	24.92	813.333	24.92	970
24.94	870	24.94	843.333	24.94	723.333	24.94	860	24.94	920
24.96	860	24.96	846.667	24.96	730	24.96	886.667	24.96	880
24.98	846.667	24.98	866.667	24.98	793.333	24.98	830	24.98	900
25	793.333	25	923.333	25	803.333	25	880	25	946.667
25.02	840	25.02	916.667	25.02	840	25.02	956.667	25.02	936.667
25.04	936.667	25.04	950	25.04	813.333	25.04	1013.33	25.04	1050
25.06	953.333	25.06	1030	25.06	833.333	25.06	1016.67	25.06	1116.67
25.08	996.667	25.08	1113.33	25.08	883.333	25.08	1076.67	25.08	1200
25.1	1000	25.1	1246.67	25.1	926.667	25.1	1186.67	25.1	1296.67
25.12	1026.67	25.12	1296.67	25.12	1043.33	25.12	1276.67	25.12	1473.33
25.14	1070	25.14	1430	25.14	1140	25.14	1456.67	25.14	1616.67
25.16	1140	25.16	1613.33	25.16	1170	25.16	1653.33	25.16	1690
25.18	1153.33	25.18	1716.67	25.18	1363.33	25.18	1776.67	25.18	1676.67
25.2	1306.67	25.2	1730	25.2	1576.67	25.2	1823.33	25.2	1713.33
25.22	1463.33	25.22	1763.33	25.22	1693.33	25.22	1840	25.22	1796.67
25.24	1576.67	25.24	1890	25.24	1890	25.24	1903.33	25.24	1813.33
25.26	1696.67	25.26	1900	25.26	1976.67	25.26	1996.67	25.26	1676.67
25.28	1773.33	25.28	1853.33	25.28	2023.33	25.28	1933.33	25.28	1536.67
25.3	1793.33	25.3	1770	25.3	1926.67	25.3	1803.33	25.3	1396.67
25.32	1806.67	25.32	1603.33	25.32	1803.33	25.32	1663.33	25.32	1260
25.34	1890	25.34	1490	25.34	1676.67	25.34	1376.67	25.34	1073.33
25.36	1913.33	25.36	1270	25.36	1463.33	25.36	1110	25.36	973.333
25.38	1796.67	25.38	1116.67	25.38	1160	25.38	976.667	25.38	916.667
25.4	1563.33	25.4	1033.33	25.4	1020	25.4	846.667	25.4	796.667
25.42	1386.67	25.42	916.667	25.42	870	25.42	760	25.42	746.667
25.44	1233.33	25.44	850	25.44	770	25.44	743.333	25.44	750
25.46	1053.33	25.46	730	25.46	713.333	25.46	736.667	25.46	706.667
25.48	936.667	25.48	676.667	25.48	620	25.48	706.667	25.48	760
25.5	900	25.5	726.667	25.5	650	25.5	686.667	25.5	736.667
25.52	833.333	25.52	690	25.52	670	25.52	656.667	25.52	686.667
25.54	736.667	25.54	723.333	25.54	640	25.54	646.667	25.54	763.333
25.56	706.667	25.56	766.667	25.56	580	25.56	706.667	25.56	736.667
25.58	700	25.58	710	25.58	576.667	25.58	693.333	25.58	676.667
25.6	723.333	25.6	713.333	25.6	586.667	25.6	690	25.6	716.667
25.62	753.333	25.62	766.667	25.62	636.667	25.62	733.333	25.62	756.667
25.64	746.667	25.64	713.333	25.64	680	25.64	733.333	25.64	776.667
25.66	753.333	25.66	680	25.66	650	25.66	713.333	25.66	810
25.68	756.667	25.68	680	25.68	696.667	25.68	710	25.68	766.667
25.7	786.667	25.7	683.333	25.7	720	25.7	760	25.7	763.333
25.72	763.333	25.72	746.667	25.72	700	25.72	783.333	25.72	776.667
25.74	703.333	25.74	736.667	25.74	650	25.74	790	25.74	786.667
25.76	683.333	25.76	730	25.76	693.333	25.76	813.333	25.76	786.667
25.78	736.667	25.78	810	25.78	770	25.78	810	25.78	823.333
25.8	780	25.8	776.667	25.8	790	25.8	813.333	25.8	816.667
25.82	813.333	25.82	726.667	25.82	796.667	25.82	780	25.82	780
25.84	810	25.84	733.333	25.84	756.667	25.84	703.333	25.84	826.667
25.86	863.333	25.86	770	25.86	740	25.86	703.333	25.86	836.667
25.88	873.333	25.88	766.667	25.88	783.333	25.88	770	25.88	773.333
25.9	826.667	25.9	716.667	25.9	770	25.9	810	25.9	733.333
25.92	786.667	25.92	743.333	25.92	716.667	25.92	766.667	25.92	750
25.94	760	25.94	773.333	25.94	733.333	25.94	740	25.94	753.333
25.96	793.333	25.96	760	25.96	730	25.96	720	25.96	766.667
25.98	780	25.98	720	25.98	663.333	25.98	666.667	25.98	780
26	783.333	26	686.667	26	643.333	26	670	26	730
26.02	820	26.02	640	26.02	666.667	26.02	683.333	26.02	696.667
26.04	783.333	26.04	616.667	26.04	680	26.04	673.333	26.04	670
26.06	746.667	26.06	633.333	26.06	646.667	26.06	670	26.06	643.333
26.08	756.667	26.08	660	26.08	600	26.08	663.333	26.08	653.333
26.1	730	26.1	646.667	26.1	600	26.1	643.333	26.1	663.333
26.12	666.667	26.12	623.333	26.12	613.333	26.12	616.667	26.12	660
26.14	643.333	26.14	616.667	26.14	593.333	26.14	606.667	26.14	623.333
26.16	666.667	26.16	576.667	26.16	560	26.16	603.333	26.16	590
26.18	656.667	26.18	563.333	26.18	563.333	26.18	566.667	26.18	626.667
26.2	666.667	26.2	610	26.2	560	26.2	593.333	26.2	663.333
26.22	680	26.22	583.333	26.22	513.333	26.22	590	26.22	606.667
26.24	680	26.24	580	26.24	513.333	26.24	550	26.24	550
26.26	686.667	26.26	620	26.26	496.667	26.26	566.667	26.26	610
26.28	653.333	26.28	513.333	26.28	483.333	26.28	566.667	26.28	666.667
26.3	626.667	26.3	486.667	26.3	540	26.3	560	26.3	623.333
26.32	630	26.32	556.667	26.32	520	26.32	560	26.32	630
26.34	660	26.34	600	26.34	516.667	26.34	573.333	26.34	623.333
26.36	626.667	26.36	586.667	26.36	510	26.36	613.333	26.36	573.333
26.38	570	26.38	536.667	26.38	483.333	26.38	570	26.38	586.667
26.4	583.333	26.4	536.667	26.4	483.333	26.4	503.333	26.4	573.333
26.42	573.333	26.42	543.333	26.42	453.333	26.42	506.667	26.42	536.667
26.44	626.667	26.44	593.333	26.44	526.667	26.44	520	26.44	543.333
26.46	616.667	26.46	576.667	26.46	553.333	26.46	536.667	26.46	570
26.48	620	26.48	570	26.48	536.667	26.48	536.667	26.48	610
26.5	636.667	26.5	570	26.5	526.667	26.5	550	26.5	600
26.52	593.333	26.52	540	26.52	526.667	26.52	550	26.52	583.333
26.54	613.333	26.54	570	26.54	553.333	26.54	560	26.54	570
26.56	593.333	26.56	556.667	26.56	530	26.56	580	26.56	583.333
26.58	553.333	26.58	556.667	26.58	540	26.58	543.333	26.58	626.667
26.6	636.667	26.6	556.667	26.6	540	26.6	536.667	26.6	623.333
26.62	700	26.62	570	26.62	553.333	26.62	583.333	26.62	596.667
26.64	636.667	26.64	580	26.64	590	26.64	613.333	26.64	630
26.66	580	26.66	583.333	26.66	543.333	26.66	650	26.66	640
26.68	603.333	26.68	596.667	26.68	490	26.68	600	26.68	623.333
26.7	633.333	26.7	563.333	26.7	550	26.7	546.667	26.7	610
26.72	660	26.72	566.667	26.72	516.667	26.72	583.333	26.72	636.667
26.74	620	26.74	603.333	26.74	483.333	26.74	576.667	26.74	640
26.76	683.333	26.76	666.667	26.76	560	26.76	606.667	26.76	646.667
26.78	740	26.78	703.333	26.78	603.333	26.78	620	26.78	660
26.8	726.667	26.8	726.667	26.8	593.333	26.8	676.667	26.8	690
26.82	693.333	26.82	766.667	26.82	590	26.82	733.333	26.82	766.667
26.84	736.667	26.84	766.667	26.84	640	26.84	803.333	26.84	813.333
26.86	776.667	26.86	836.667	26.86	606.667	26.86	826.667	26.86	883.333
26.88	800	26.88	936.667	26.88	613.333	26.88	846.667	26.88	936.667
26.9	826.667	26.9	986.667	26.9	720	26.9	940	26.9	973.333
26.92	886.667	26.92	1086.67	26.92	813.333	26.92	1023.33	26.92	1063.33
26.94	943.333	26.94	1246.67	26.94	880	26.94	1150	26.94	1220
26.96	1023.33	26.96	1413.33	26.96	976.667	26.96	1386.67	26.96	1346.67
26.98	1153.33	26.98	1473.33	26.98	1060	26.98	1560	26.98	1486.67
27	1213.33	27	1566.67	27	1266.67	27	1646.67	27	1630
27.02	1440	27.02	1766.67	27.02	1406.67	27.02	1736.67	27.02	1680
27.04	1626.67	27.04	1930	27.04	1533.33	27.04	1873.33	27.04	1620
27.06	1756.67	27.06	1950	27.06	1773.33	27.06	2023.33	27.06	1786.67
27.08	1876.67	27.08	1883.33	27.08	1893.33	27.08	2016.67	27.08	1733.33
27.1	1930	27.1	1666.67	27.1	2010	27.1	1893.33	27.1	1526.67
27.12	1863.33	27.12	1493.33	27.12	2016.67	27.12	1723.33	27.12	1426.67
27.14	1796.67	27.14	1423.33	27.14	1796.67	27.14	1520	27.14	1316.67
27.16	1786.67	27.16	1186.67	27.16	1640	27.16	1340	27.16	1136.67
27.18	1600	27.18	1026.67	27.18	1456.67	27.18	1130	27.18	1023.33
27.2	1283.33	27.2	893.333	27.2	1236.67	27.2	956.667	27.2	873.333
27.22	1036.67	27.22	800	27.22	1063.33	27.22	850	27.22	753.333
27.24	890	27.24	726.667	27.24	840	27.24	746.667	27.24	693.333
27.26	823.333	27.26	623.333	27.26	650	27.26	640	27.26	653.333
27.28	753.333	27.28	606.667	27.28	640	27.28	653.333	27.28	620
27.3	716.667	27.3	613.333	27.3	583.333	27.3	653.333	27.3	660
27.32	740	27.32	606.667	27.32	596.667	27.32	646.667	27.32	590
27.34	726.667	27.34	590	27.34	610	27.34	603.333	27.34	576.667
27.36	690	27.36	666.667	27.36	560	27.36	563.333	27.36	596.667
27.38	686.667	27.38	673.333	27.38	566.667	27.38	576.667	27.38	586.667
27.4	670	27.4	613.333	27.4	590	27.4	530	27.4	620
27.42	670	27.42	560	27.42	600	27.42	600	27.42	626.667
27.44	653.333	27.44	593.333	27.44	613.333	27.44	636.667	27.44	596.667
27.46	666.667	27.46	620	27.46	616.667	27.46	653.333	27.46	613.333
27.48	623.333	27.48	660	27.48	596.667	27.48	693.333	27.48	590
27.5	630	27.5	586.667	27.5	586.667	27.5	586.667	27.5	636.667
27.52	656.667	27.52	550	27.52	556.667	27.52	610	27.52	690
27.54	680	27.54	610	27.54	583.333	27.54	690	27.54	666.667
27.56	616.667	27.56	640	27.56	650	27.56	613.333	27.56	676.667
27.58	680	27.58	656.667	27.58	633.333	27.58	590	27.58	653.333
27.6	743.333	27.6	606.667	27.6	626.667	27.6	670	27.6	583.333
27.62	696.667	27.62	616.667	27.62	566.667	27.62	633.333	27.62	606.667
27.64	656.667	27.64	573.333	27.64	576.667	27.64	603.333	27.64	583.333
27.66	656.667	27.66	606.667	27.66	566.667	27.66	606.667	27.66	633.333
27.68	646.667	27.68	673.333	27.68	546.667	27.68	616.667	27.68	726.667
27.7	680	27.7	656.667	27.7	596.667	27.7	633.333	27.7	636.667
27.72	673.333	27.72	593.333	27.72	613.333	27.72	630	27.72	610
27.74	693.333	27.74	643.333	27.74	616.667	27.74	600	27.74	690
27.76	720	27.76	640	27.76	593.333	27.76	656.667	27.76	666.667
27.78	736.667	27.78	616.667	27.78	600	27.78	633.333	27.78	586.667
27.8	780	27.8	623.333	27.8	576.667	27.8	686.667	27.8	620
27.82	676.667	27.82	640	27.82	596.667	27.82	660	27.82	723.333
27.84	663.333	27.84	633.333	27.84	613.333	27.84	620	27.84	773.333
27.86	660	27.86	623.333	27.86	606.667	27.86	656.667	27.86	646.667
27.88	670	27.88	653.333	27.88	603.333	27.88	656.667	27.88	636.667
27.9	696.667	27.9	656.667	27.9	553.333	27.9	670	27.9	690
27.92	740	27.92	680	27.92	566.667	27.92	693.333	27.92	670
27.94	753.333	27.94	716.667	27.94	633.333	27.94	673.333	27.94	683.333
27.96	733.333	27.96	710	27.96	676.667	27.96	646.667	27.96	686.667
27.98	743.333	27.98	643.333	27.98	663.333	27.98	696.667	27.98	643.333
28	780	28	670	28	613.333	28	686.667	28	650
28.02	716.667	28.02	740	28.02	673.333	28.02	646.667	28.02	676.667
28.04	746.667	28.04	740	28.04	630	28.04	606.667	28.04	700
28.06	716.667	28.06	743.333	28.06	566.667	28.06	630	28.06	736.667
28.08	716.667	28.08	766.667	28.08	610	28.08	653.333	28.08	716.667
28.1	730	28.1	766.667	28.1	646.667	28.1	713.333	28.1	660
28.12	760	28.12	693.333	28.12	656.667	28.12	700	28.12	673.333
28.14	820	28.14	686.667	28.14	626.667	28.14	780	28.14	706.667
28.16	743.333	28.16	736.667	28.16	626.667	28.16	716.667	28.16	690
28.18	766.667	28.18	693.333	28.18	620	28.18	720	28.18	676.667
28.2	793.333	28.2	703.333	28.2	710	28.2	686.667	28.2	716.667
28.22	763.333	28.22	753.333	28.22	680	28.22	710	28.22	760
28.24	753.333	28.24	806.667	28.24	713.333	28.24	730	28.24	766.667
28.26	736.667	28.26	763.333	28.26	720	28.26	746.667	28.26	713.333
28.28	723.333	28.28	810	28.28	723.333	28.28	823.333	28.28	760
28.3	770	28.3	790	28.3	680	28.3	836.667	28.3	780
28.32	780	28.32	796.667	28.32	783.333	28.32	823.333	28.32	856.667
28.34	836.667	28.34	863.333	28.34	756.667	28.34	816.667	28.34	836.667
28.36	856.667	28.36	926.667	28.36	746.667	28.36	826.667	28.36	893.333
28.38	863.333	28.38	923.333	28.38	776.667	28.38	950	28.38	950
28.4	866.667	28.4	1023.33	28.4	836.667	28.4	990	28.4	1050
28.42	900	28.42	1060	28.42	910	28.42	1083.33	28.42	1086.67
28.44	906.667	28.44	1146.67	28.44	976.667	28.44	1196.67	28.44	1193.33
28.46	930	28.46	1183.33	28.46	1090	28.46	1223.33	28.46	1253.33
28.48	1090	28.48	1240	28.48	1110	28.48	1270	28.48	1293.33
28.5	1113.33	28.5	1353.33	28.5	1206.67	28.5	1376.67	28.5	1446.67
28.52	1093.33	28.52	1300	28.52	1330	28.52	1376.67	28.52	1393.33
28.54	1130	28.54	1406.67	28.54	1410	28.54	1400	28.54	1383.33
28.56	1170	28.56	1430	28.56	1396.67	28.56	1586.67	28.56	1510
28.58	1303.33	28.58	1370	28.58	1550	28.58	1610	28.58	1543.33
28.6	1306.67	28.6	1486.67	28.6	1610	28.6	1646.67	28.6	1613.33
28.62	1336.67	28.62	1660	28.62	1730	28.62	1770	28.62	1476.67
28.64	1393.33	28.64	1660	28.64	1706.67	28.64	1846.67	28.64	1553.33
28.66	1510	28.66	1546.67	28.66	1713.33	28.66	1783.33	28.66	1456.67
28.68	1573.33	28.68	1523.33	28.68	1750	28.68	1666.67	28.68	1396.67
28.7	1600	28.7	1543.33	28.7	1703.33	28.7	1656.67	28.7	1470
28.72	1666.67	28.72	1470	28.72	1726.67	28.72	1586.67	28.72	1483.33
28.74	1603.33	28.74	1556.67	28.74	1723.33	28.74	1673.33	28.74	1300
28.76	1700	28.76	1393.33	28.76	1566.67	28.76	1653.33	28.76	1333.33
28.78	1516.67	28.78	1330	28.78	1526.67	28.78	1516.67	28.78	1173.33
28.8	1570	28.8	1293.33	28.8	1483.33	28.8	1166.67	28.8	1070
28.82	1480	28.82	1143.33	28.82	1346.67	28.82	1170	28.82	983.333
28.84	1483.33	28.84	1046.67	28.84	1230	28.84	1120	28.84	950
28.86	1303.33	28.86	1026.67	28.86	1116.67	28.86	1000	28.86	906.667
28.88	1200	28.88	963.333	28.88	940	28.88	1020	28.88	866.667
28.9	1146.67	28.9	933.333	28.9	930	28.9	993.333	28.9	766.667
28.92	1140	28.92	983.333	28.92	903.333	28.92	923.333	28.92	783.333
28.94	1090	28.94	846.667	28.94	836.667	28.94	833.333	28.94	686.667
28.96	950	28.96	783.333	28.96	786.667	28.96	833.333	28.96	730
28.98	1003.33	28.98	763.333	28.98	813.333	28.98	763.333	28.98	643.333
29	930	29	746.667	29	720	29	750	29	693.333
29.02	916.667	29.02	760	29.02	740	29.02	746.667	29.02	680
29.04	816.667	29.04	720	29.04	690	29.04	680	29.04	630
29.06	826.667	29.06	726.667	29.06	593.333	29.06	686.667	29.06	650
29.08	850	29.08	660	29.08	633.333	29.08	633.333	29.08	743.333
29.1	760	29.1	696.667	29.1	630	29.1	636.667	29.1	683.333
29.12	793.333	29.12	723.333	29.12	630	29.12	713.333	29.12	673.333
29.14	760	29.14	646.667	29.14	620	29.14	690	29.14	590
29.16	776.667	29.16	643.333	29.16	646.667	29.16	610	29.16	623.333
29.18	720	29.18	626.667	29.18	620	29.18	630	29.18	650
29.2	706.667	29.2	696.667	29.2	596.667	29.2	636.667	29.2	676.667
29.22	730	29.22	620	29.22	570	29.22	630	29.22	636.667
29.24	700	29.24	786.667	29.24	626.667	29.24	743.333	29.24	703.333
29.26	813.333	29.26	736.667	29.26	643.333	29.26	716.667	29.26	703.333
29.28	693.333	29.28	776.667	29.28	646.667	29.28	750	29.28	770
29.3	673.333	29.3	890	29.3	646.667	29.3	813.333	29.3	833.333
29.32	763.333	29.32	816.667	29.32	773.333	29.32	806.667	29.32	876.667
29.34	780	29.34	953.333	29.34	776.667	29.34	900	29.34	976.667
29.36	820	29.36	1076.67	29.36	786.667	29.36	1003.33	29.36	1006.67
29.38	863.333	29.38	1170	29.38	856.667	29.38	1026.67	29.38	1066.67
29.4	866.667	29.4	1243.33	29.4	903.333	29.4	1163.33	29.4	1190
29.42	996.667	29.42	1220	29.42	1063.33	29.42	1330	29.42	1426.67
29.44	1073.33	29.44	1426.67	29.44	1190	29.44	1460	29.44	1550
29.46	1133.33	29.46	1550	29.46	1403.33	29.46	1480	29.46	1493.33
29.48	1240	29.48	1603.33	29.48	1473.33	29.48	1776.67	29.48	1620
29.5	1533.33	29.5	1693.33	29.5	1680	29.5	1850	29.5	1593.33
29.52	1646.67	29.52	1866.67	29.52	1820	29.52	1996.67	29.52	1700
29.54	1806.67	29.54	1800	29.54	1923.33	29.54	2020	29.54	1696.67
29.56	1763.33	29.56	1953.33	29.56	1973.33	29.56	1900	29.56	1370
29.58	1993.33	29.58	1720	29.58	1900	29.58	1583.33	29.58	1256.67
29.6	2040	29.6	1576.67	29.6	1823.33	29.6	1480	29.6	1123.33
29.62	1893.33	29.62	1406.67	29.62	1613.33	29.62	1466.67	29.62	1016.67
29.64	2080	29.64	1196.67	29.64	1360	29.64	1176.67	29.64	796.667
29.66	1603.33	29.66	946.667	29.66	1130	29.66	990	29.66	816.667
29.68	1540	29.68	816.667	29.68	1036.67	29.68	936.667	29.68	796.667
29.7	1376.67	29.7	726.667	29.7	893.333	29.7	723.333	29.7	610
29.72	1193.33	29.72	650	29.72	703.333	29.72	646.667	29.72	526.667
29.74	1043.33	29.74	720	29.74	683.333	29.74	680	29.74	603.333
29.76	923.333	29.76	713.333	29.76	590	29.76	580	29.76	613.333
29.78	720	29.78	633.333	29.78	520	29.78	513.333	29.78	616.667
29.8	750	29.8	570	29.8	600	29.8	513.333	29.8	616.667
29.82	640	29.82	553.333	29.82	576.667	29.82	596.667	29.82	596.667
29.84	606.667	29.84	636.667	29.84	610	29.84	580	29.84	573.333
29.86	530	29.86	496.667	29.86	603.333	29.86	553.333	29.86	630
29.88	666.667	29.88	646.667	29.88	530	29.88	583.333	29.88	593.333
29.9	656.667	29.9	653.333	29.9	500	29.9	573.333	29.9	560
29.92	623.333	29.92	580	29.92	510	29.92	583.333	29.92	530
29.94	566.667	29.94	583.333	29.94	566.667	29.94	643.333	29.94	550
29.96	603.333	29.96	570	29.96	560	29.96	570	29.96	646.667
29.98	566.667	29.98	583.333	29.98	486.667	29.98	573.333	29.98	683.333
30	610	30	580	30	563.333	30	570	30	600
30.02	686.667	30.02	630	30.02	560	30.02	640	30.02	593.333
30.04	620	30.04	646.667	30.04	590	30.04	640	30.04	623.333
30.06	603.333	30.06	643.333	30.06	693.333	30.06	536.667	30.06	630
30.08	546.667	30.08	630	30.08	546.667	30.08	576.667	30.08	680
30.1	573.333	30.1	656.667	30.1	593.333	30.1	673.333	30.1	736.667
30.12	696.667	30.12	613.333	30.12	580	30.12	703.333	30.12	686.667
30.14	673.333	30.14	740	30.14	576.667	30.14	673.333	30.14	700
30.16	706.667	30.16	690	30.16	626.667	30.16	713.333	30.16	763.333
30.18	626.667	30.18	753.333	30.18	616.667	30.18	693.333	30.18	716.667
30.2	703.333	30.2	756.667	30.2	656.667	30.2	773.333	30.2	726.667
30.22	760	30.22	826.667	30.22	756.667	30.22	813.333	30.22	773.333
30.24	706.667	30.24	763.333	30.24	710	30.24	906.667	30.24	810
30.26	656.667	30.26	813.333	30.26	740	30.26	850	30.26	846.667
30.28	830	30.28	823.333	30.28	786.667	30.28	863.333	30.28	756.667
30.3	826.667	30.3	826.667	30.3	866.667	30.3	893.333	30.3	890
30.32	833.333	30.32	870	30.32	923.333	30.32	963.333	30.32	830
30.34	970	30.34	900	30.34	886.667	30.34	920	30.34	713.333
30.36	923.333	30.36	860	30.36	860	30.36	776.667	30.36	783.333
30.38	1013.33	30.38	743.333	30.38	843.333	30.38	813.333	30.38	736.667
30.4	903.333	30.4	803.333	30.4	793.333	30.4	813.333	30.4	593.333
30.42	906.667	30.42	723.333	30.42	800	30.42	750	30.42	666.667
30.44	913.333	30.44	723.333	30.44	786.667	30.44	746.667	30.44	696.667
30.46	906.667	30.46	636.667	30.46	683.333	30.46	730	30.46	670
30.48	900	30.48	683.333	30.48	686.667	30.48	620	30.48	650
30.5	820	30.5	610	30.5	673.333	30.5	693.333	30.5	670
30.52	836.667	30.52	683.333	30.52	623.333	30.52	706.667	30.52	690
30.54	650	30.54	770	30.54	593.333	30.54	660	30.54	633.333
30.56	783.333	30.56	683.333	30.56	743.333	30.56	650	30.56	623.333
30.58	840	30.58	640	30.58	683.333	30.58	690	30.58	643.333
30.6	710	30.6	666.667	30.6	656.667	30.6	760	30.6	726.667
30.62	720	30.62	596.667	30.62	750	30.62	633.333	30.62	713.333
30.64	733.333	30.64	740	30.64	700	30.64	653.333	30.64	650
30.66	683.333	30.66	660	30.66	736.667	30.66	713.333	30.66	690
30.68	656.667	30.68	716.667	30.68	693.333	30.68	720	30.68	626.667
30.7	710	30.7	703.333	30.7	746.667	30.7	696.667	30.7	626.667
30.72	740	30.72	703.333	30.72	650	30.72	716.667	30.72	686.667
30.74	773.333	30.74	783.333	30.74	733.333	30.74	753.333	30.74	640
30.76	813.333	30.76	756.667	30.76	703.333	30.76	723.333	30.76	720
30.78	730	30.78	610	30.78	723.333	30.78	690	30.78	716.667
30.8	810	30.8	683.333	30.8	706.667	30.8	773.333	30.8	666.667
30.82	760	30.82	713.333	30.82	636.667	30.82	800	30.82	673.333
30.84	790	30.84	770	30.84	656.667	30.84	716.667	30.84	606.667
30.86	753.333	30.86	693.333	30.86	730	30.86	730	30.86	696.667
30.88	726.667	30.88	740	30.88	650	30.88	646.667	30.88	646.667
30.9	753.333	30.9	650	30.9	673.333	30.9	640	30.9	710
30.92	773.333	30.92	643.333	30.92	636.667	30.92	683.333	30.92	613.333
30.94	776.667	30.94	646.667	30.94	716.667	30.94	703.333	30.94	636.667
30.96	676.667	30.96	703.333	30.96	683.333	30.96	663.333	30.96	630
30.98	720	30.98	736.667	30.98	693.333	30.98	713.333	30.98	610
31	740	31	693.333	31	636.667	31	663.333	31	580
31.02	753.333	31.02	696.667	31.02	573.333	31.02	663.333	31.02	716.667
31.04	766.667	31.04	666.667	31.04	603.333	31.04	693.333	31.04	650
31.06	716.667	31.06	650	31.06	563.333	31.06	593.333	31.06	676.667
31.08	770	31.08	566.667	31.08	700	31.08	620	31.08	663.333
31.1	673.333	31.1	593.333	31.1	663.333	31.1	660	31.1	670
31.12	610	31.12	696.667	31.12	610	31.12	613.333	31.12	616.667
31.14	740	31.14	573.333	31.14	590	31.14	703.333	31.14	580
31.16	670	31.16	586.667	31.16	626.667	31.16	630	31.16	620
31.18	646.667	31.18	536.667	31.18	646.667	31.18	710	31.18	553.333
31.2	616.667	31.2	610	31.2	566.667	31.2	640	31.2	543.333
31.22	666.667	31.22	623.333	31.22	606.667	31.22	566.667	31.22	586.667
31.24	640	31.24	520	31.24	616.667	31.24	600	31.24	546.667
31.26	623.333	31.26	593.333	31.26	583.333	31.26	553.333	31.26	570
31.28	596.667	31.28	593.333	31.28	570	31.28	610	31.28	566.667
31.3	643.333	31.3	610	31.3	570	31.3	596.667	31.3	543.333
31.32	583.333	31.32	566.667	31.32	620	31.32	523.333	31.32	503.333
31.34	640	31.34	623.333	31.34	570	31.34	543.333	31.34	563.333
31.36	623.333	31.36	563.333	31.36	573.333	31.36	556.667	31.36	480
31.38	586.667	31.38	620	31.38	550	31.38	576.667	31.38	460
31.4	640	31.4	550	31.4	490	31.4	586.667	31.4	490
31.42	630	31.42	530	31.42	533.333	31.42	453.333	31.42	516.667
31.44	623.333	31.44	506.667	31.44	516.667	31.44	543.333	31.44	526.667
31.46	623.333	31.46	523.333	31.46	516.667	31.46	516.667	31.46	566.667
31.48	583.333	31.48	560	31.48	483.333	31.48	533.333	31.48	516.667
31.5	623.333	31.5	560	31.5	513.333	31.5	593.333	31.5	520
31.52	523.333	31.52	466.667	31.52	506.667	31.52	550	31.52	543.333
31.54	593.333	31.54	503.333	31.54	530	31.54	570	31.54	516.667
31.56	566.667	31.56	500	31.56	580	31.56	556.667	31.56	446.667
31.58	560	31.58	513.333	31.58	560	31.58	500	31.58	486.667
31.6	576.667	31.6	583.333	31.6	540	31.6	480	31.6	536.667
31.62	583.333	31.62	510	31.62	586.667	31.62	533.333	31.62	500
31.64	560	31.64	470	31.64	520	31.64	573.333	31.64	516.667
31.66	570	31.66	496.667	31.66	516.667	31.66	550	31.66	486.667
31.68	600	31.68	520	31.68	563.333	31.68	506.667	31.68	470
31.7	563.333	31.7	516.667	31.7	566.667	31.7	500	31.7	560
31.72	483.333	31.72	546.667	31.72	553.333	31.72	466.667	31.72	553.333
31.74	586.667	31.74	543.333	31.74	503.333	31.74	553.333	31.74	550
31.76	563.333	31.76	510	31.76	483.333	31.76	583.333	31.76	500
31.78	580	31.78	480	31.78	420	31.78	543.333	31.78	466.667
31.8	563.333	31.8	533.333	31.8	483.333	31.8	516.667	31.8	453.333
31.82	520	31.82	446.667	31.82	536.667	31.82	560	31.82	500
31.84	510	31.84	533.333	31.84	523.333	31.84	593.333	31.84	540
31.86	503.333	31.86	550	31.86	526.667	31.86	490	31.86	493.333
31.88	550	31.88	573.333	31.88	533.333	31.88	543.333	31.88	510
31.9	513.333	31.9	520	31.9	590	31.9	513.333	31.9	573.333
31.92	536.667	31.92	463.333	31.92	580	31.92	583.333	31.92	590
31.94	560	31.94	543.333	31.94	576.667	31.94	500	31.94	520
31.96	596.667	31.96	600	31.96	496.667	31.96	536.667	31.96	523.333
31.98	580	31.98	500	31.98	533.333	31.98	546.667	31.98	533.333
32	580	32	566.667	32	553.333	32	546.667	32	616.667
32.02	576.667	32.02	580	32.02	536.667	32.02	540	32.02	526.667
32.04	593.333	32.04	563.333	32.04	506.667	32.04	550	32.04	526.667
32.06	540	32.06	526.667	32.06	480	32.06	570	32.06	506.667
32.08	550	32.08	476.667	32.08	530	32.08	516.667	32.08	490
32.1	550	32.1	513.333	32.1	550	32.1	563.333	32.1	570
32.12	566.667	32.12	496.667	32.12	516.667	32.12	600	32.12	610
32.14	550	32.14	566.667	32.14	513.333	32.14	560	32.14	530
32.16	546.667	32.16	523.333	32.16	586.667	32.16	623.333	32.16	523.333
32.18	566.667	32.18	543.333	32.18	506.667	32.18	573.333	32.18	546.667
32.2	543.333	32.2	583.333	32.2	526.667	32.2	486.667	32.2	583.333
32.22	580	32.22	596.667	32.22	536.667	32.22	530	32.22	560
32.24	630	32.24	603.333	32.24	560	32.24	603.333	32.24	593.333
32.26	626.667	32.26	570	32.26	610	32.26	543.333	32.26	536.667
32.28	550	32.28	550	32.28	576.667	32.28	556.667	32.28	550
32.3	603.333	32.3	573.333	32.3	540	32.3	540	32.3	546.667
32.32	503.333	32.32	566.667	32.32	563.333	32.32	560	32.32	553.333
32.34	616.667	32.34	540	32.34	540	32.34	533.333	32.34	566.667
32.36	586.667	32.36	566.667	32.36	516.667	32.36	606.667	32.36	546.667
32.38	646.667	32.38	593.333	32.38	543.333	32.38	600	32.38	603.333
32.4	623.333	32.4	576.667	32.4	573.333	32.4	573.333	32.4	563.333
32.42	596.667	32.42	606.667	32.42	573.333	32.42	600	32.42	580
32.44	626.667	32.44	570	32.44	583.333	32.44	593.333	32.44	553.333
32.46	576.667	32.46	580	32.46	633.333	32.46	570	32.46	533.333
32.48	640	32.48	543.333	32.48	670	32.48	580	32.48	600
32.5	633.333	32.5	566.667	32.5	640	32.5	616.667	32.5	630
32.52	596.667	32.52	610	32.52	640	32.52	576.667	32.52	583.333
32.54	643.333	32.54	553.333	32.54	586.667	32.54	556.667	32.54	586.667
32.56	580	32.56	566.667	32.56	563.333	32.56	593.333	32.56	523.333
32.58	590	32.58	590	32.58	623.333	32.58	680	32.58	576.667
32.6	626.667	32.6	610	32.6	596.667	32.6	620	32.6	666.667
32.62	586.667	32.62	596.667	32.62	616.667	32.62	590	32.62	593.333
32.64	573.333	32.64	613.333	32.64	653.333	32.64	536.667	32.64	640
32.66	616.667	32.66	646.667	32.66	666.667	32.66	586.667	32.66	636.667
32.68	636.667	32.68	620	32.68	646.667	32.68	616.667	32.68	656.667
32.7	626.667	32.7	610	32.7	580	32.7	610	32.7	626.667
32.72	646.667	32.72	606.667	32.72	563.333	32.72	630	32.72	566.667
32.74	643.333	32.74	603.333	32.74	540	32.74	590	32.74	520
32.76	636.667	32.76	616.667	32.76	626.667	32.76	600	32.76	590
32.78	653.333	32.78	640	32.78	750	32.78	566.667	32.78	636.667
32.8	603.333	32.8	630	32.8	700	32.8	580	32.8	653.333
32.82	640	32.82	646.667	32.82	600	32.82	563.333	32.82	676.667
32.84	650	32.84	583.333	32.84	573.333	32.84	623.333	32.84	626.667
32.86	633.333	32.86	610	32.86	653.333	32.86	596.667	32.86	556.667
32.88	646.667	32.88	600	32.88	696.667	32.88	610	32.88	630
32.9	603.333	32.9	610	32.9	600	32.9	653.333	32.9	630
32.92	650	32.92	666.667	32.92	636.667	32.92	590	32.92	576.667
32.94	606.667	32.94	633.333	32.94	580	32.94	600	32.94	633.333
32.96	623.333	32.96	640	32.96	606.667	32.96	640	32.96	640
32.98	636.667	32.98	643.333	32.98	633.333	32.98	610	32.98	603.333
33	640	33	653.333	33	643.333	33	613.333	33	636.667
33.02	626.667	33.02	643.333	33.02	616.667	33.02	633.333	33.02	613.333
33.04	653.333	33.04	663.333	33.04	620	33.04	673.333	33.04	616.667
33.06	670	33.06	673.333	33.06	650	33.06	710	33.06	686.667
33.08	660	33.08	713.333	33.08	693.333	33.08	690	33.08	720
33.1	646.667	33.1	726.667	33.1	736.667	33.1	696.667	33.1	773.333
33.12	716.667	33.12	753.333	33.12	736.667	33.12	786.667	33.12	820
33.14	693.333	33.14	766.667	33.14	696.667	33.14	790	33.14	823.333
33.16	710	33.16	870	33.16	846.667	33.16	923.333	33.16	896.667
33.18	806.667	33.18	920	33.18	906.667	33.18	973.333	33.18	1026.67
33.2	820	33.2	1000	33.2	950	33.2	1070	33.2	1023.33
33.22	813.333	33.22	1060	33.22	1003.33	33.22	1113.33	33.22	933.333
33.24	850	33.24	1053.33	33.24	1060	33.24	1043.33	33.24	1073.33
33.26	890	33.26	1080	33.26	1190	33.26	1033.33	33.26	1076.67
33.28	916.667	33.28	1073.33	33.28	1233.33	33.28	1093.33	33.28	1043.33
33.3	986.667	33.3	1066.67	33.3	1263.33	33.3	1090	33.3	976.667
33.32	1016.67	33.32	1086.67	33.32	1190	33.32	1050	33.32	920
33.34	1066.67	33.34	970	33.34	1203.33	33.34	1040	33.34	866.667
33.36	1180	33.36	863.333	33.36	1136.67	33.36	960	33.36	793.333
33.38	1080	33.38	876.667	33.38	1086.67	33.38	833.333	33.38	690
33.4	1110	33.4	850	33.4	953.333	33.4	763.333	33.4	626.667
33.42	1073.33	33.42	786.667	33.42	810	33.42	713.333	33.42	593.333
33.44	976.667	33.44	666.667	33.44	740	33.44	676.667	33.44	556.667
33.46	893.333	33.46	613.333	33.46	653.333	33.46	660	33.46	590
33.48	846.667	33.48	536.667	33.48	643.333	33.48	643.333	33.48	550
33.5	743.333	33.5	510	33.5	573.333	33.5	590	33.5	496.667
33.52	703.333	33.52	523.333	33.52	526.667	33.52	556.667	33.52	470
33.54	640	33.54	533.333	33.54	536.667	33.54	586.667	33.54	516.667
33.56	616.667	33.56	486.667	33.56	523.333	33.56	533.333	33.56	503.333
33.58	623.333	33.58	476.667	33.58	506.667	33.58	540	33.58	523.333
33.6	573.333	33.6	523.333	33.6	526.667	33.6	516.667	33.6	540
33.62	580	33.62	510	33.62	516.667	33.62	503.333	33.62	476.667
33.64	563.333	33.64	466.667	33.64	513.333	33.64	496.667	33.64	493.333
33.66	523.333	33.66	486.667	33.66	530	33.66	490	33.66	493.333
33.68	493.333	33.68	476.667	33.68	476.667	33.68	483.333	33.68	493.333
33.7	513.333	33.7	480	33.7	446.667	33.7	456.667	33.7	463.333
33.72	503.333	33.72	460	33.72	433.333	33.72	473.333	33.72	483.333
33.74	503.333	33.74	456.667	33.74	453.333	33.74	500	33.74	460
33.76	520	33.76	406.667	33.76	466.667	33.76	470	33.76	470
33.78	516.667	33.78	436.667	33.78	460	33.78	470	33.78	456.667
33.8	523.333	33.8	473.333	33.8	410	33.8	456.667	33.8	440
33.82	510	33.82	456.667	33.82	400	33.82	463.333	33.82	420
33.84	530	33.84	456.667	33.84	430	33.84	486.667	33.84	416.667
33.86	543.333	33.86	453.333	33.86	480	33.86	443.333	33.86	433.333
33.88	533.333	33.88	413.333	33.88	460	33.88	406.667	33.88	420
33.9	480	33.9	400	33.9	510	33.9	443.333	33.9	456.667
33.92	463.333	33.92	460	33.92	476.667	33.92	443.333	33.92	450
33.94	476.667	33.94	440	33.94	420	33.94	430	33.94	433.333
33.96	470	33.96	380	33.96	386.667	33.96	456.667	33.96	416.667
33.98	480	33.98	436.667	33.98	376.667	33.98	420	33.98	390
34	423.333	34	470	34	403.333	34	370	34	440
34.02	413.333	34.02	446.667	34.02	403.333	34.02	383.333	34.02	413.333
34.04	430	34.04	423.333	34.04	410	34.04	463.333	34.04	420
34.06	480	34.06	423.333	34.06	453.333	34.06	486.667	34.06	443.333
34.08	496.667	34.08	386.667	34.08	426.667	34.08	440	34.08	410
34.1	466.667	34.1	353.333	34.1	386.667	34.1	426.667	34.1	433.333
34.12	450	34.12	386.667	34.12	390	34.12	393.333	34.12	436.667
34.14	433.333	34.14	400	34.14	376.667	34.14	383.333	34.14	420
34.16	450	34.16	366.667	34.16	370	34.16	386.667	34.16	403.333
34.18	443.333	34.18	380	34.18	436.667	34.18	393.333	34.18	386.667
34.2	420	34.2	420	34.2	413.333	34.2	393.333	34.2	430
34.22	406.667	34.22	423.333	34.22	386.667	34.22	386.667	34.22	416.667
34.24	403.333	34.24	396.667	34.24	403.333	34.24	403.333	34.24	403.333
34.26	416.667	34.26	390	34.26	426.667	34.26	396.667	34.26	390
34.28	420	34.28	416.667	34.28	400	34.28	410	34.28	383.333
34.3	423.333	34.3	413.333	34.3	373.333	34.3	403.333	34.3	376.667
34.32	420	34.32	363.333	34.32	410	34.32	380	34.32	370
34.34	403.333	34.34	400	34.34	386.667	34.34	360	34.34	366.667
34.36	406.667	34.36	383.333	34.36	316.667	34.36	373.333	34.36	380
34.38	413.333	34.38	356.667	34.38	323.333	34.38	370	34.38	373.333
34.4	400	34.4	376.667	34.4	393.333	34.4	336.667	34.4	406.667
34.42	416.667	34.42	390	34.42	403.333	34.42	390	34.42	416.667
34.44	403.333	34.44	400	34.44	356.667	34.44	433.333	34.44	416.667
34.46	420	34.46	386.667	34.46	366.667	34.46	396.667	34.46	440
34.48	450	34.48	390	34.48	363.333	34.48	376.667	34.48	446.667
34.5	453.333	34.5	396.667	34.5	340	34.5	393.333	34.5	453.333
34.52	433.333	34.52	426.667	34.52	380	34.52	390	34.52	470
34.54	416.667	34.54	413.333	34.54	400	34.54	413.333	34.54	473.333
34.56	416.667	34.56	383.333	34.56	390	34.56	403.333	34.56	460
34.58	426.667	34.58	443.333	34.58	403.333	34.58	420	34.58	486.667
34.6	426.667	34.6	466.667	34.6	410	34.6	466.667	34.6	483.333
34.62	463.333	34.62	453.333	34.62	460	34.62	440	34.62	470
34.64	506.667	34.64	480	34.64	483.333	34.64	460	34.64	496.667
34.66	513.333	34.66	520	34.66	486.667	34.66	490	34.66	493.333
34.68	483.333	34.68	523.333	34.68	480	34.68	506.667	34.68	486.667
34.7	486.667	34.7	516.667	34.7	473.333	34.7	543.333	34.7	546.667
34.72	503.333	34.72	493.333	34.72	500	34.72	530	34.72	566.667
34.74	520	34.74	490	34.74	526.667	34.74	486.667	34.74	503.333
34.76	546.667	34.76	510	34.76	543.333	34.76	480	34.76	456.667
34.78	560	34.78	450	34.78	500	34.78	503.333	34.78	436.667
34.8	546.667	34.8	436.667	34.8	456.667	34.8	483.333	34.8	416.667
34.82	516.667	34.82	403.333	34.82	483.333	34.82	463.333	34.82	413.333
34.84	496.667	34.84	420	34.84	496.667	34.84	450	34.84	403.333
34.86	480	34.86	470	34.86	446.667	34.86	410	34.86	376.667
34.88	483.333	34.88	366.667	34.88	373.333	34.88	390	34.88	380
34.9	490	34.9	320	34.9	383.333	34.9	383.333	34.9	386.667
34.92	453.333	34.92	426.667	34.92	383.333	34.92	340	34.92	340
34.94	423.333	34.94	416.667	34.94	350	34.94	320	34.94	356.667
34.96	426.667	34.96	353.333	34.96	356.667	34.96	333.333	34.96	390
34.98	410	34.98	386.667	34.98	343.333	34.98	323.333	34.98	370
35	400	35	376.667	35	320	35	326.667	35	410
35.02	386.667	35.02	340	35.02	310	35.02	340	35.02	396.667
35.04	396.667	35.04	340	35.04	350	35.04	363.333	35.04	393.333
35.06	420	35.06	366.667	35.06	346.667	35.06	340	35.06	403.333
35.08	390	35.08	333.333	35.08	313.333	35.08	326.667	35.08	366.667
35.1	386.667	35.1	303.333	35.1	330	35.1	366.667	35.1	340
35.12	406.667	35.12	323.333	35.12	323.333	35.12	373.333	35.12	356.667
35.14	380	35.14	346.667	35.14	333.333	35.14	363.333	35.14	383.333
35.16	386.667	35.16	363.333	35.16	360	35.16	353.333	35.16	346.667
35.18	403.333	35.18	333.333	35.18	350	35.18	320	35.18	323.333
35.2	410	35.2	320	35.2	330	35.2	320	35.2	316.667
35.22	406.667	35.22	343.333	35.22	316.667	35.22	356.667	35.22	346.667
35.24	393.333	35.24	350	35.24	333.333	35.24	333.333	35.24	370
35.26	403.333	35.26	373.333	35.26	366.667	35.26	336.667	35.26	343.333
35.28	380	35.28	376.667	35.28	366.667	35.28	363.333	35.28	340
35.3	336.667	35.3	333.333	35.3	353.333	35.3	340	35.3	340
35.32	356.667	35.32	333.333	35.32	330	35.32	296.667	35.32	323.333
35.34	396.667	35.34	360	35.34	323.333	35.34	290	35.34	360
35.36	350	35.36	366.667	35.36	313.333	35.36	330	35.36	383.333
35.38	313.333	35.38	366.667	35.38	300	35.38	346.667	35.38	343.333
35.4	350	35.4	370	35.4	293.333	35.4	313.333	35.4	343.333
35.42	373.333	35.42	363.333	35.42	283.333	35.42	320	35.42	346.667
35.44	360	35.44	346.667	35.44	313.333	35.44	343.333	35.44	346.667
35.46	376.667	35.46	330	35.46	336.667	35.46	330	35.46	360
35.48	393.333	35.48	336.667	35.48	323.333	35.48	330	35.48	316.667
35.5	356.667	35.5	326.667	35.5	336.667	35.5	330	35.5	300
35.52	373.333	35.52	346.667	35.52	336.667	35.52	340	35.52	333.333
35.54	383.333	35.54	403.333	35.54	313.333	35.54	360	35.54	326.667
35.56	346.667	35.56	416.667	35.56	296.667	35.56	353.333	35.56	363.333
35.58	370	35.58	370	35.58	350	35.58	330	35.58	396.667
35.6	343.333	35.6	363.333	35.6	363.333	35.6	330	35.6	376.667
35.62	366.667	35.62	390	35.62	326.667	35.62	343.333	35.62	366.667
35.64	413.333	35.64	373.333	35.64	340	35.64	340	35.64	376.667
35.66	366.667	35.66	396.667	35.66	386.667	35.66	350	35.66	366.667
35.68	386.667	35.68	360	35.68	380	35.68	383.333	35.68	350
35.7	406.667	35.7	383.333	35.7	370	35.7	426.667	35.7	346.667
35.72	420	35.72	413.333	35.72	390	35.72	420	35.72	400
35.74	426.667	35.74	396.667	35.74	393.333	35.74	420	35.74	466.667
35.76	436.667	35.76	463.333	35.76	393.333	35.76	450	35.76	443.333
35.78	460	35.78	480	35.78	433.333	35.78	480	35.78	440
35.8	436.667	35.8	443.333	35.8	460	35.8	480	35.8	460
35.82	450	35.82	470	35.82	430	35.82	493.333	35.82	526.667
35.84	440	35.84	526.667	35.84	446.667	35.84	546.667	35.84	590
35.86	420	35.86	533.333	35.86	510	35.86	620	35.86	616.667
35.88	476.667	35.88	523.333	35.88	523.333	35.88	563.333	35.88	673.333
35.9	496.667	35.9	596.667	35.9	483.333	35.9	540	35.9	636.667
35.92	530	35.92	600	35.92	540	35.92	613.333	35.92	613.333
35.94	533.333	35.94	553.333	35.94	600	35.94	620	35.94	640
35.96	513.333	35.96	596.667	35.96	660	35.96	643.333	35.96	650
35.98	523.333	35.98	640	35.98	696.667	35.98	666.667	35.98	686.667
36	566.667	36	663.333	36	726.667	36	656.667	36	646.667
36.02	590	36.02	616.667	36.02	673.333	36.02	663.333	36.02	636.667
36.04	620	36.04	590	36.04	660	36.04	636.667	36.04	640
36.06	643.333	36.06	653.333	36.06	683.333	36.06	630	36.06	606.667
36.08	626.667	36.08	650	36.08	660	36.08	626.667	36.08	583.333
36.1	633.333	36.1	583.333	36.1	676.667	36.1	656.667	36.1	583.333
36.12	703.333	36.12	586.667	36.12	633.333	36.12	610	36.12	560
36.14	683.333	36.14	570	36.14	593.333	36.14	576.667	36.14	520
36.16	586.667	36.16	516.667	36.16	586.667	36.16	550	36.16	480
36.18	583.333	36.18	536.667	36.18	600	36.18	513.333	36.18	470
36.2	546.667	36.2	516.667	36.2	506.667	36.2	496.667	36.2	486.667
36.22	550	36.22	463.333	36.22	493.333	36.22	440	36.22	450
36.24	563.333	36.24	460	36.24	490	36.24	430	36.24	436.667
36.26	506.667	36.26	440	36.26	440	36.26	396.667	36.26	413.333
36.28	476.667	36.28	443.333	36.28	426.667	36.28	456.667	36.28	433.333
36.3	456.667	36.3	406.667	36.3	400	36.3	436.667	36.3	396.667
36.32	473.333	36.32	410	36.32	423.333	36.32	363.333	36.32	390
36.34	510	36.34	430	36.34	436.667	36.34	376.667	36.34	410
36.36	426.667	36.36	413.333	36.36	393.333	36.36	363.333	36.36	380
36.38	406.667	36.38	393.333	36.38	340	36.38	376.667	36.38	376.667
36.4	380	36.4	373.333	36.4	363.333	36.4	386.667	36.4	350
36.42	390	36.42	436.667	36.42	410	36.42	353.333	36.42	356.667
36.44	426.667	36.44	380	36.44	426.667	36.44	350	36.44	373.333
36.46	423.333	36.46	396.667	36.46	310	36.46	360	36.46	376.667
36.48	460	36.48	356.667	36.48	343.333	36.48	350	36.48	376.667
36.5	426.667	36.5	363.333	36.5	333.333	36.5	306.667	36.5	390
36.52	390	36.52	360	36.52	336.667	36.52	376.667	36.52	366.667
36.54	403.333	36.54	366.667	36.54	353.333	36.54	406.667	36.54	363.333
36.56	403.333	36.56	386.667	36.56	373.333	36.56	363.333	36.56	393.333
36.58	380	36.58	330	36.58	356.667	36.58	373.333	36.58	406.667
36.6	400	36.6	323.333	36.6	320	36.6	346.667	36.6	380
36.62	366.667	36.62	330	36.62	360	36.62	383.333	36.62	430
36.64	336.667	36.64	326.667	36.64	350	36.64	386.667	36.64	420
36.66	380	36.66	393.333	36.66	340	36.66	386.667	36.66	450
36.68	426.667	36.68	396.667	36.68	356.667	36.68	356.667	36.68	433.333
36.7	450	36.7	393.333	36.7	413.333	36.7	386.667	36.7	423.333
36.72	456.667	36.72	390	36.72	370	36.72	430	36.72	403.333
36.74	423.333	36.74	366.667	36.74	356.667	36.74	373.333	36.74	380
36.76	416.667	36.76	406.667	36.76	410	36.76	356.667	36.76	406.667
36.78	386.667	36.78	393.333	36.78	400	36.78	420	36.78	396.667
36.8	423.333	36.8	396.667	36.8	420	36.8	436.667	36.8	373.333
36.82	420	36.82	396.667	36.82	443.333	36.82	416.667	36.82	386.667
36.84	386.667	36.84	403.333	36.84	413.333	36.84	386.667	36.84	430
36.86	360	36.86	450	36.86	410	36.86	423.333	36.86	396.667
36.88	350	36.88	440	36.88	420	36.88	420	36.88	380
36.9	370	36.9	413.333	36.9	406.667	36.9	443.333	36.9	383.333
36.92	373.333	36.92	396.667	36.92	446.667	36.92	463.333	36.92	420
36.94	420	36.94	423.333	36.94	426.667	36.94	436.667	36.94	476.667
36.96	413.333	36.96	486.667	36.96	430	36.96	456.667	36.96	506.667
36.98	443.333	36.98	470	36.98	436.667	36.98	463.333	36.98	410
37	440	37	496.667	37	426.667	37	443.333	37	420
37.02	440	37.02	460	37.02	390	37.02	476.667	37.02	480
37.04	440	37.04	473.333	37.04	433.333	37.04	510	37.04	493.333
37.06	406.667	37.06	483.333	37.06	446.667	37.06	446.667	37.06	480
37.08	426.667	37.08	480	37.08	450	37.08	456.667	37.08	470
37.1	496.667	37.1	460	37.1	473.333	37.1	486.667	37.1	516.667
37.12	523.333	37.12	493.333	37.12	510	37.12	506.667	37.12	473.333
37.14	500	37.14	480	37.14	540	37.14	470	37.14	440
37.16	483.333	37.16	500	37.16	560	37.16	486.667	37.16	513.333
37.18	420	37.18	490	37.18	536.667	37.18	493.333	37.18	516.667
37.2	416.667	37.2	486.667	37.2	566.667	37.2	543.333	37.2	546.667
37.22	463.333	37.22	520	37.22	563.333	37.22	526.667	37.22	520
37.24	456.667	37.24	546.667	37.24	476.667	37.24	573.333	37.24	560
37.26	493.333	37.26	593.333	37.26	590	37.26	570	37.26	533.333
37.28	520	37.28	570	37.28	553.333	37.28	543.333	37.28	513.333
37.3	530	37.3	540	37.3	576.667	37.3	556.667	37.3	543.333
37.32	533.333	37.32	513.333	37.32	610	37.32	590	37.32	533.333
37.34	540	37.34	493.333	37.34	626.667	37.34	540	37.34	540
37.36	603.333	37.36	496.667	37.36	570	37.36	560	37.36	573.333
37.38	506.667	37.38	520	37.38	543.333	37.38	543.333	37.38	563.333
37.4	496.667	37.4	536.667	37.4	526.667	37.4	546.667	37.4	546.667
37.42	546.667	37.42	586.667	37.42	553.333	37.42	536.667	37.42	553.333
37.44	550	37.44	553.333	37.44	516.667	37.44	570	37.44	543.333
37.46	556.667	37.46	510	37.46	506.667	37.46	523.333	37.46	470
37.48	556.667	37.48	496.667	37.48	483.333	37.48	490	37.48	446.667
37.5	546.667	37.5	496.667	37.5	520	37.5	476.667	37.5	460
37.52	540	37.52	456.667	37.52	500	37.52	446.667	37.52	470
37.54	513.333	37.54	446.667	37.54	490	37.54	436.667	37.54	410
37.56	503.333	37.56	476.667	37.56	516.667	37.56	463.333	37.56	456.667
37.58	513.333	37.58	436.667	37.58	473.333	37.58	513.333	37.58	430
37.6	493.333	37.6	416.667	37.6	416.667	37.6	466.667	37.6	460
37.62	506.667	37.62	476.667	37.62	423.333	37.62	403.333	37.62	460
37.64	456.667	37.64	430	37.64	436.667	37.64	423.333	37.64	420
37.66	506.667	37.66	450	37.66	426.667	37.66	453.333	37.66	393.333
37.68	516.667	37.68	443.333	37.68	433.333	37.68	416.667	37.68	440
37.7	423.333	37.7	436.667	37.7	483.333	37.7	403.333	37.7	486.667
37.72	463.333	37.72	436.667	37.72	453.333	37.72	420	37.72	396.667
37.74	473.333	37.74	440	37.74	453.333	37.74	416.667	37.74	433.333
37.76	470	37.76	430	37.76	360	37.76	480	37.76	373.333
37.78	480	37.78	420	37.78	346.667	37.78	473.333	37.78	413.333
37.8	420	37.8	370	37.8	420	37.8	416.667	37.8	380
37.82	453.333	37.82	376.667	37.82	416.667	37.82	390	37.82	340
37.84	463.333	37.84	376.667	37.84	393.333	37.84	380	37.84	323.333
37.86	406.667	37.86	353.333	37.86	360	37.86	420	37.86	410
37.88	406.667	37.88	380	37.88	383.333	37.88	400	37.88	390
37.9	413.333	37.9	353.333	37.9	400	37.9	350	37.9	323.333
37.92	390	37.92	376.667	37.92	390	37.92	390	37.92	266.667
37.94	403.333	37.94	386.667	37.94	343.333	37.94	366.667	37.94	336.667
37.96	373.333	37.96	323.333	37.96	370	37.96	353.333	37.96	383.333
37.98	390	37.98	380	37.98	420	37.98	340	37.98	336.667
38	393.333	38	373.333	38	353.333	38	380	38	336.667
38.02	343.333	38.02	330	38.02	366.667	38.02	396.667	38.02	370
38.04	383.333	38.04	326.667	38.04	373.333	38.04	383.333	38.04	366.667
38.06	360	38.06	353.333	38.06	366.667	38.06	323.333	38.06	293.333
38.08	303.333	38.08	330	38.08	356.667	38.08	360	38.08	300
38.1	330	38.1	370	38.1	323.333	38.1	336.667	38.1	360
38.12	363.333	38.12	390	38.12	380	38.12	326.667	38.12	356.667
38.14	350	38.14	363.333	38.14	320	38.14	363.333	38.14	366.667
38.16	370	38.16	343.333	38.16	366.667	38.16	326.667	38.16	366.667
38.18	320	38.18	330	38.18	333.333	38.18	326.667	38.18	350
38.2	320	38.2	316.667	38.2	343.333	38.2	360	38.2	360
38.22	356.667	38.22	360	38.22	323.333	38.22	400	38.22	366.667
38.24	350	38.24	370	38.24	363.333	38.24	363.333	38.24	366.667
38.26	386.667	38.26	363.333	38.26	363.333	38.26	353.333	38.26	316.667
38.28	363.333	38.28	353.333	38.28	306.667	38.28	326.667	38.28	326.667
38.3	356.667	38.3	370	38.3	316.667	38.3	356.667	38.3	396.667
38.32	340	38.32	293.333	38.32	346.667	38.32	333.333	38.32	350
38.34	296.667	38.34	333.333	38.34	373.333	38.34	296.667	38.34	360
38.36	353.333	38.36	340	38.36	320	38.36	300	38.36	340
38.38	363.333	38.38	326.667	38.38	326.667	38.38	286.667	38.38	323.333
38.4	363.333	38.4	296.667	38.4	330	38.4	286.667	38.4	303.333
38.42	320	38.42	303.333	38.42	290	38.42	326.667	38.42	326.667
38.44	296.667	38.44	280	38.44	306.667	38.44	290	38.44	336.667
38.46	336.667	38.46	330	38.46	300	38.46	310	38.46	323.333
38.48	336.667	38.48	316.667	38.48	296.667	38.48	323.333	38.48	300
38.5	303.333	38.5	300	38.5	306.667	38.5	346.667	38.5	313.333
38.52	320	38.52	330	38.52	323.333	38.52	313.333	38.52	350
38.54	313.333	38.54	316.667	38.54	363.333	38.54	250	38.54	330
38.56	333.333	38.56	276.667	38.56	333.333	38.56	300	38.56	293.333
38.58	343.333	38.58	293.333	38.58	310	38.58	270	38.58	270
38.6	300	38.6	303.333	38.6	300	38.6	353.333	38.6	316.667
38.62	323.333	38.62	296.667	38.62	303.333	38.62	353.333	38.62	360
38.64	330	38.64	323.333	38.64	276.667	38.64	280	38.64	350
38.66	313.333	38.66	343.333	38.66	283.333	38.66	276.667	38.66	313.333
38.68	380	38.68	340	38.68	310	38.68	303.333	38.68	356.667
38.7	383.333	38.7	306.667	38.7	330	38.7	300	38.7	343.333
38.72	350	38.72	276.667	38.72	290	38.72	230	38.72	323.333
38.74	296.667	38.74	306.667	38.74	306.667	38.74	280	38.74	273.333
38.76	353.333	38.76	306.667	38.76	283.333	38.76	296.667	38.76	336.667
38.78	300	38.78	360	38.78	266.667	38.78	263.333	38.78	350
38.8	286.667	38.8	300	38.8	290	38.8	296.667	38.8	310
38.82	293.333	38.82	366.667	38.82	276.667	38.82	316.667	38.82	303.333
38.84	346.667	38.84	330	38.84	250	38.84	340	38.84	336.667
38.86	376.667	38.86	246.667	38.86	233.333	38.86	310	38.86	363.333
38.88	300	38.88	246.667	38.88	270	38.88	330	38.88	320
38.9	286.667	38.9	306.667	38.9	303.333	38.9	306.667	38.9	326.667
38.92	276.667	38.92	320	38.92	310	38.92	333.333	38.92	313.333
38.94	343.333	38.94	353.333	38.94	290	38.94	283.333	38.94	280
38.96	326.667	38.96	273.333	38.96	293.333	38.96	326.667	38.96	253.333
38.98	343.333	38.98	283.333	38.98	263.333	38.98	330	38.98	306.667
39	283.333	39	320	39	350	39	323.333	39	316.667
39.02	330	39.02	293.333	39.02	293.333	39.02	323.333	39.02	326.667
39.04	300	39.04	243.333	39.04	306.667	39.04	296.667	39.04	366.667
39.06	326.667	39.06	240	39.06	310	39.06	323.333	39.06	320
39.08	290	39.08	263.333	39.08	303.333	39.08	310	39.08	266.667
39.1	300	39.1	316.667	39.1	293.333	39.1	316.667	39.1	333.333
39.12	266.667	39.12	340	39.12	310	39.12	340	39.12	296.667
39.14	290	39.14	303.333	39.14	296.667	39.14	283.333	39.14	340
39.16	370	39.16	296.667	39.16	293.333	39.16	340	39.16	276.667
39.18	313.333	39.18	263.333	39.18	276.667	39.18	290	39.18	263.333
39.2	373.333	39.2	253.333	39.2	260	39.2	296.667	39.2	323.333
39.22	313.333	39.22	270	39.22	296.667	39.22	290	39.22	343.333
39.24	333.333	39.24	283.333	39.24	360	39.24	336.667	39.24	306.667
39.26	313.333	39.26	313.333	39.26	300	39.26	326.667	39.26	313.333
39.28	263.333	39.28	316.667	39.28	323.333	39.28	260	39.28	263.333
39.3	316.667	39.3	280	39.3	290	39.3	303.333	39.3	280
39.32	316.667	39.32	276.667	39.32	280	39.32	290	39.32	290
39.34	340	39.34	270	39.34	300	39.34	320	39.34	273.333
39.36	383.333	39.36	290	39.36	306.667	39.36	306.667	39.36	306.667
39.38	296.667	39.38	306.667	39.38	313.333	39.38	326.667	39.38	380
39.4	303.333	39.4	290	39.4	243.333	39.4	236.667	39.4	336.667
39.42	343.333	39.42	280	39.42	253.333	39.42	283.333	39.42	286.667
39.44	336.667	39.44	310	39.44	300	39.44	316.667	39.44	340
39.46	283.333	39.46	323.333	39.46	293.333	39.46	266.667	39.46	286.667
39.48	300	39.48	290	39.48	246.667	39.48	273.333	39.48	266.667
39.5	316.667	39.5	276.667	39.5	263.333	39.5	286.667	39.5	293.333
39.52	333.333	39.52	290	39.52	266.667	39.52	276.667	39.52	316.667
39.54	340	39.54	253.333	39.54	273.333	39.54	293.333	39.54	333.333
39.56	313.333	39.56	280	39.56	300	39.56	313.333	39.56	326.667
39.58	313.333	39.58	376.667	39.58	310	39.58	310	39.58	353.333
39.6	320	39.6	313.333	39.6	283.333	39.6	290	39.6	286.667
39.62	340	39.62	290	39.62	343.333	39.62	283.333	39.62	273.333
39.64	303.333	39.64	273.333	39.64	306.667	39.64	286.667	39.64	250
39.66	363.333	39.66	340	39.66	290	39.66	353.333	39.66	323.333
39.68	363.333	39.68	303.333	39.68	326.667	39.68	320	39.68	296.667
39.7	356.667	39.7	306.667	39.7	296.667	39.7	303.333	39.7	346.667
39.72	330	39.72	246.667	39.72	290	39.72	326.667	39.72	263.333
39.74	343.333	39.74	316.667	39.74	310	39.74	326.667	39.74	303.333
39.76	326.667	39.76	343.333	39.76	310	39.76	350	39.76	373.333
39.78	286.667	39.78	310	39.78	293.333	39.78	356.667	39.78	330
39.8	370	39.8	300	39.8	316.667	39.8	266.667	39.8	250
39.82	320	39.82	336.667	39.82	333.333	39.82	296.667	39.82	313.333
39.84	300	39.84	263.333	39.84	316.667	39.84	293.333	39.84	326.667
39.86	370	39.86	280	39.86	286.667	39.86	293.333	39.86	370
39.88	313.333	39.88	290	39.88	283.333	39.88	330	39.88	363.333
39.9	376.667	39.9	303.333	39.9	276.667	39.9	290	39.9	343.333
39.92	300	39.92	356.667	39.92	343.333	39.92	316.667	39.92	283.333
39.94	346.667	39.94	290	39.94	276.667	39.94	346.667	39.94	316.667
39.96	260	39.96	313.333	39.96	326.667	39.96	336.667	39.96	336.667
39.98	290	39.98	316.667	39.98	316.667	39.98	266.667	39.98	286.667
40	276.667	40	260	40	286.667	40	273.333	40	343.333
40.02	290	40.02	336.667	40.02	286.667	40.02	300	40.02	350
40.04	326.667	40.04	283.333	40.04	270	40.04	236.667	40.04	313.333
40.06	340	40.06	276.667	40.06	300	40.06	320	40.06	270
40.08	380	40.08	320	40.08	286.667	40.08	266.667	40.08	306.667
40.1	336.667	40.1	333.333	40.1	263.333	40.1	340	40.1	316.667
40.12	356.667	40.12	300	40.12	293.333	40.12	300	40.12	303.333
40.14	320	40.14	343.333	40.14	203.333	40.14	306.667	40.14	293.333
40.16	340	40.16	296.667	40.16	280	40.16	273.333	40.16	290
40.18	353.333	40.18	270	40.18	320	40.18	286.667	40.18	253.333
40.2	340	40.2	246.667	40.2	263.333	40.2	313.333	40.2	326.667
40.22	383.333	40.22	283.333	40.22	310	40.22	286.667	40.22	333.333
40.24	400	40.24	353.333	40.24	270	40.24	246.667	40.24	310
40.26	286.667	40.26	333.333	40.26	276.667	40.26	353.333	40.26	330
40.28	360	40.28	286.667	40.28	283.333	40.28	310	40.28	300
40.3	330	40.3	270	40.3	323.333	40.3	316.667	40.3	310
40.32	310	40.32	330	40.32	310	40.32	286.667	40.32	330
40.34	326.667	40.34	313.333	40.34	330	40.34	390	40.34	340
40.36	363.333	40.36	333.333	40.36	333.333	40.36	310	40.36	286.667
40.38	323.333	40.38	360	40.38	263.333	40.38	350	40.38	340
40.4	380	40.4	383.333	40.4	386.667	40.4	270	40.4	386.667
40.42	326.667	40.42	316.667	40.42	340	40.42	313.333	40.42	320
40.44	340	40.44	250	40.44	276.667	40.44	336.667	40.44	360
40.46	330	40.46	293.333	40.46	340	40.46	320	40.46	303.333
40.48	363.333	40.48	320	40.48	320	40.48	363.333	40.48	346.667
40.5	333.333	40.5	356.667	40.5	253.333	40.5	336.667	40.5	363.333
40.52	320	40.52	286.667	40.52	290	40.52	320	40.52	323.333
40.54	426.667	40.54	323.333	40.54	320	40.54	300	40.54	346.667
40.56	346.667	40.56	350	40.56	336.667	40.56	383.333	40.56	316.667
40.58	356.667	40.58	280	40.58	353.333	40.58	366.667	40.58	426.667
40.6	340	40.6	280	40.6	320	40.6	316.667	40.6	373.333
40.62	386.667	40.62	400	40.62	353.333	40.62	290	40.62	323.333
40.64	330	40.64	356.667	40.64	316.667	40.64	376.667	40.64	350
40.66	310	40.66	333.333	40.66	316.667	40.66	306.667	40.66	376.667
40.68	333.333	40.68	336.667	40.68	300	40.68	353.333	40.68	350
40.7	330	40.7	390	40.7	376.667	40.7	323.333	40.7	396.667
40.72	340	40.72	440	40.72	320	40.72	336.667	40.72	360
40.74	376.667	40.74	270	40.74	330	40.74	346.667	40.74	340
40.76	353.333	40.76	370	40.76	313.333	40.76	343.333	40.76	330
40.78	360	40.78	343.333	40.78	303.333	40.78	346.667	40.78	370
40.8	376.667	40.8	336.667	40.8	333.333	40.8	353.333	40.8	356.667
40.82	400	40.82	353.333	40.82	286.667	40.82	326.667	40.82	353.333
40.84	390	40.84	366.667	40.84	400	40.84	340	40.84	380
40.86	363.333	40.86	380	40.86	390	40.86	440	40.86	356.667
40.88	376.667	40.88	366.667	40.88	390	40.88	376.667	40.88	360
40.9	383.333	40.9	406.667	40.9	340	40.9	313.333	40.9	366.667
40.92	410	40.92	403.333	40.92	370	40.92	390	40.92	360
40.94	446.667	40.94	336.667	40.94	446.667	40.94	370	40.94	386.667
40.96	396.667	40.96	366.667	40.96	346.667	40.96	426.667	40.96	316.667
40.98	390	40.98	353.333	40.98	406.667	40.98	410	40.98	373.333
41	396.667	41	350	41	413.333	41	376.667	41	406.667
41.02	363.333	41.02	400	41.02	390	41.02	380	41.02	363.333
41.04	360	41.04	356.667	41.04	376.667	41.04	360	41.04	370
41.06	316.667	41.06	406.667	41.06	363.333	41.06	420	41.06	363.333
41.08	366.667	41.08	343.333	41.08	413.333	41.08	396.667	41.08	356.667
41.1	413.333	41.1	400	41.1	390	41.1	410	41.1	353.333
41.12	356.667	41.12	343.333	41.12	370	41.12	430	41.12	340
41.14	366.667	41.14	386.667	41.14	463.333	41.14	380	41.14	420
41.16	413.333	41.16	333.333	41.16	376.667	41.16	390	41.16	393.333
41.18	390	41.18	296.667	41.18	353.333	41.18	366.667	41.18	323.333
41.2	386.667	41.2	413.333	41.2	400	41.2	413.333	41.2	346.667
41.22	343.333	41.22	373.333	41.22	353.333	41.22	370	41.22	386.667
41.24	386.667	41.24	416.667	41.24	330	41.24	376.667	41.24	373.333
41.26	410	41.26	386.667	41.26	390	41.26	356.667	41.26	360
41.28	373.333	41.28	366.667	41.28	373.333	41.28	376.667	41.28	396.667
41.3	386.667	41.3	390	41.3	380	41.3	350	41.3	356.667
41.32	420	41.32	346.667	41.32	373.333	41.32	410	41.32	336.667
41.34	366.667	41.34	340	41.34	343.333	41.34	383.333	41.34	356.667
41.36	360	41.36	340	41.36	403.333	41.36	383.333	41.36	356.667
41.38	396.667	41.38	356.667	41.38	376.667	41.38	333.333	41.38	386.667
41.4	340	41.4	330	41.4	340	41.4	356.667	41.4	340
41.42	353.333	41.42	393.333	41.42	406.667	41.42	433.333	41.42	313.333
41.44	446.667	41.44	306.667	41.44	373.333	41.44	373.333	41.44	336.667
41.46	316.667	41.46	343.333	41.46	340	41.46	386.667	41.46	326.667
41.48	353.333	41.48	376.667	41.48	363.333	41.48	353.333	41.48	326.667
41.5	390	41.5	340	41.5	366.667	41.5	406.667	41.5	370
41.52	420	41.52	353.333	41.52	340	41.52	380	41.52	386.667
41.54	406.667	41.54	323.333	41.54	363.333	41.54	393.333	41.54	356.667
41.56	283.333	41.56	290	41.56	246.667	41.56	333.333	41.56	293.333
41.58	333.333	41.58	410	41.58	336.667	41.58	366.667	41.58	320
41.6	350	41.6	390	41.6	340	41.6	376.667	41.6	296.667
41.62	283.333	41.62	346.667	41.62	343.333	41.62	366.667	41.62	330
41.64	390	41.64	313.333	41.64	340	41.64	356.667	41.64	350
41.66	373.333	41.66	316.667	41.66	366.667	41.66	380	41.66	313.333
41.68	396.667	41.68	400	41.68	323.333	41.68	313.333	41.68	316.667
41.7	393.333	41.7	330	41.7	296.667	41.7	313.333	41.7	350
41.72	350	41.72	336.667	41.72	363.333	41.72	370	41.72	363.333
41.74	366.667	41.74	266.667	41.74	370	41.74	376.667	41.74	310
41.76	383.333	41.76	366.667	41.76	296.667	41.76	330	41.76	370
41.78	323.333	41.78	380	41.78	356.667	41.78	410	41.78	326.667
41.8	296.667	41.8	353.333	41.8	353.333	41.8	303.333	41.8	326.667
41.82	386.667	41.82	386.667	41.82	313.333	41.82	336.667	41.82	346.667
41.84	366.667	41.84	320	41.84	373.333	41.84	320	41.84	330
41.86	370	41.86	380	41.86	363.333	41.86	336.667	41.86	360
41.88	360	41.88	336.667	41.88	363.333	41.88	320	41.88	366.667
41.9	320	41.9	350	41.9	356.667	41.9	356.667	41.9	353.333
41.92	346.667	41.92	370	41.92	313.333	41.92	306.667	41.92	316.667
41.94	336.667	41.94	353.333	41.94	313.333	41.94	353.333	41.94	273.333
41.96	360	41.96	383.333	41.96	336.667	41.96	323.333	41.96	306.667
41.98	370	41.98	336.667	41.98	363.333	41.98	326.667	41.98	303.333
42	416.667	42	403.333	42	376.667	42	366.667	42	380
42.02	420	42.02	383.333	42.02	356.667	42.02	390	42.02	380
42.04	390	42.04	290	42.04	293.333	42.04	370	42.04	356.667
42.06	340	42.06	350	42.06	390	42.06	420	42.06	350
42.08	406.667	42.08	410	42.08	340	42.08	353.333	42.08	390
42.1	363.333	42.1	343.333	42.1	336.667	42.1	363.333	42.1	340
42.12	400	42.12	353.333	42.12	313.333	42.12	333.333	42.12	306.667
42.14	420	42.14	350	42.14	343.333	42.14	323.333	42.14	370
42.16	303.333	42.16	333.333	42.16	350	42.16	350	42.16	373.333
42.18	323.333	42.18	306.667	42.18	293.333	42.18	420	42.18	366.667
42.2	336.667	42.2	376.667	42.2	363.333	42.2	346.667	42.2	376.667
42.22	350	42.22	403.333	42.22	336.667	42.22	346.667	42.22	376.667
42.24	396.667	42.24	423.333	42.24	363.333	42.24	360	42.24	330
42.26	350	42.26	380	42.26	383.333	42.26	343.333	42.26	336.667
42.28	403.333	42.28	366.667	42.28	376.667	42.28	326.667	42.28	306.667
42.3	410	42.3	336.667	42.3	380	42.3	380	42.3	320
42.32	413.333	42.32	370	42.32	363.333	42.32	353.333	42.32	330
42.34	340	42.34	376.667	42.34	313.333	42.34	350	42.34	423.333
42.36	386.667	42.36	303.333	42.36	393.333	42.36	400	42.36	370
42.38	413.333	42.38	310	42.38	353.333	42.38	363.333	42.38	293.333
42.4	346.667	42.4	270	42.4	353.333	42.4	336.667	42.4	353.333
42.42	390	42.42	313.333	42.42	306.667	42.42	386.667	42.42	303.333
42.44	320	42.44	326.667	42.44	326.667	42.44	380	42.44	270
42.46	340	42.46	366.667	42.46	383.333	42.46	346.667	42.46	300
42.48	383.333	42.48	343.333	42.48	346.667	42.48	313.333	42.48	326.667
42.5	443.333	42.5	356.667	42.5	363.333	42.5	350	42.5	323.333
42.52	376.667	42.52	336.667	42.52	326.667	42.52	306.667	42.52	330
42.54	343.333	42.54	353.333	42.54	323.333	42.54	273.333	42.54	296.667
42.56	326.667	42.56	383.333	42.56	323.333	42.56	370	42.56	356.667
42.58	356.667	42.58	343.333	42.58	333.333	42.58	356.667	42.58	273.333
42.6	426.667	42.6	343.333	42.6	333.333	42.6	313.333	42.6	326.667
42.62	403.333	42.62	386.667	42.62	346.667	42.62	333.333	42.62	330
42.64	333.333	42.64	336.667	42.64	356.667	42.64	390	42.64	366.667
42.66	370	42.66	376.667	42.66	393.333	42.66	393.333	42.66	353.333
42.68	336.667	42.68	326.667	42.68	326.667	42.68	306.667	42.68	396.667
42.7	363.333	42.7	360	42.7	300	42.7	353.333	42.7	373.333
42.72	400	42.72	330	42.72	253.333	42.72	300	42.72	310
42.74	356.667	42.74	360	42.74	316.667	42.74	383.333	42.74	360
42.76	330	42.76	316.667	42.76	363.333	42.76	346.667	42.76	396.667
42.78	340	42.78	320	42.78	330	42.78	363.333	42.78	360
42.8	386.667	42.8	350	42.8	376.667	42.8	410	42.8	316.667
42.82	383.333	42.82	320	42.82	363.333	42.82	323.333	42.82	323.333
42.84	323.333	42.84	276.667	42.84	386.667	42.84	343.333	42.84	310
42.86	360	42.86	306.667	42.86	366.667	42.86	340	42.86	343.333
42.88	360	42.88	300	42.88	356.667	42.88	370	42.88	360
42.9	363.333	42.9	363.333	42.9	413.333	42.9	406.667	42.9	340
42.92	396.667	42.92	356.667	42.92	373.333	42.92	343.333	42.92	280
42.94	370	42.94	360	42.94	316.667	42.94	343.333	42.94	353.333
42.96	376.667	42.96	310	42.96	380	42.96	403.333	42.96	396.667
42.98	423.333	42.98	386.667	42.98	400	42.98	360	42.98	373.333
43	396.667	43	370	43	370	43	360	43	383.333
43.02	420	43.02	383.333	43.02	403.333	43.02	400	43.02	450
43.04	393.333	43.04	390	43.04	380	43.04	370	43.04	406.667
43.06	360	43.06	390	43.06	403.333	43.06	366.667	43.06	393.333
43.08	400	43.08	383.333	43.08	400	43.08	383.333	43.08	500
43.1	426.667	43.1	456.667	43.1	390	43.1	480	43.1	393.333
43.12	450	43.12	430	43.12	443.333	43.12	496.667	43.12	486.667
43.14	430	43.14	490	43.14	410	43.14	453.333	43.14	526.667
43.16	433.333	43.16	530	43.16	453.333	43.16	480	43.16	636.667
43.18	423.333	43.18	520	43.18	490	43.18	510	43.18	570
43.2	400	43.2	686.667	43.2	486.667	43.2	603.333	43.2	663.333
43.22	483.333	43.22	663.333	43.22	600	43.22	703.333	43.22	710
43.24	506.667	43.24	743.333	43.24	606.667	43.24	710	43.24	730
43.26	540	43.26	826.667	43.26	653.333	43.26	836.667	43.26	806.667
43.28	600	43.28	950	43.28	750	43.28	813.333	43.28	1040
43.3	626.667	43.3	873.333	43.3	803.333	43.3	996.667	43.3	1140
43.32	693.333	43.32	983.333	43.32	943.333	43.32	1003.33	43.32	1160
43.34	786.667	43.34	980	43.34	1033.33	43.34	1196.67	43.34	1090
43.36	763.333	43.36	1166.67	43.36	1280	43.36	1246.67	43.36	1256.67
43.38	840	43.38	1133.33	43.38	1336.67	43.38	1340	43.38	1146.67
43.4	870	43.4	1183.33	43.4	1436.67	43.4	1386.67	43.4	1206.67
43.42	950	43.42	1216.67	43.42	1530	43.42	1403.33	43.42	1106.67
43.44	943.333	43.44	1163.33	43.44	1460	43.44	1360	43.44	1073.33
43.46	1080	43.46	1103.33	43.46	1386.67	43.46	1170	43.46	933.333
43.48	1093.33	43.48	1010	43.48	1303.33	43.48	1246.67	43.48	906.667
43.5	1163.33	43.5	1003.33	43.5	1110	43.5	1090	43.5	813.333
43.52	1213.33	43.52	833.333	43.52	1083.33	43.52	853.333	43.52	690
43.54	1193.33	43.54	760	43.54	870	43.54	816.667	43.54	626.667
43.56	1103.33	43.56	683.333	43.56	846.667	43.56	766.667	43.56	496.667
43.58	1106.67	43.58	683.333	43.58	790	43.58	646.667	43.58	500
43.6	1083.33	43.6	593.333	43.6	740	43.6	643.333	43.6	530
43.62	880	43.62	536.667	43.62	576.667	43.62	483.333	43.62	453.333
43.64	763.333	43.64	486.667	43.64	533.333	43.64	446.667	43.64	463.333
43.66	673.333	43.66	466.667	43.66	443.333	43.66	423.333	43.66	420
43.68	750	43.68	456.667	43.68	456.667	43.68	440	43.68	350
43.7	640	43.7	360	43.7	466.667	43.7	353.333	43.7	350
43.72	590	43.72	386.667	43.72	410	43.72	400	43.72	336.667
43.74	546.667	43.74	410	43.74	393.333	43.74	393.333	43.74	290
43.76	520	43.76	336.667	43.76	346.667	43.76	316.667	43.76	346.667
43.78	426.667	43.78	366.667	43.78	403.333	43.78	313.333	43.78	413.333
43.8	406.667	43.8	353.333	43.8	393.333	43.8	330	43.8	353.333
43.82	413.333	43.82	356.667	43.82	386.667	43.82	363.333	43.82	363.333
43.84	430	43.84	360	43.84	393.333	43.84	370	43.84	306.667
43.86	380	43.86	363.333	43.86	310	43.86	346.667	43.86	323.333
43.88	410	43.88	380	43.88	366.667	43.88	363.333	43.88	340
43.9	346.667	43.9	360	43.9	386.667	43.9	406.667	43.9	333.333
43.92	353.333	43.92	356.667	43.92	336.667	43.92	363.333	43.92	330
43.94	363.333	43.94	326.667	43.94	353.333	43.94	340	43.94	373.333
43.96	396.667	43.96	343.333	43.96	360	43.96	366.667	43.96	370
43.98	430	43.98	343.333	43.98	430	43.98	396.667	43.98	430
44	430	44	363.333	44	333.333	44	373.333	44	433.333
44.02	433.333	44.02	376.667	44.02	376.667	44.02	410	44.02	413.333
44.04	416.667	44.04	413.333	44.04	393.333	44.04	443.333	44.04	380
44.06	390	44.06	396.667	44.06	396.667	44.06	356.667	44.06	396.667
44.08	456.667	44.08	380	44.08	410	44.08	403.333	44.08	400
44.1	423.333	44.1	393.333	44.1	403.333	44.1	410	44.1	446.667
44.12	390	44.12	383.333	44.12	470	44.12	413.333	44.12	433.333
44.14	463.333	44.14	390	44.14	420	44.14	376.667	44.14	413.333
44.16	456.667	44.16	453.333	44.16	446.667	44.16	443.333	44.16	393.333
44.18	416.667	44.18	470	44.18	363.333	44.18	453.333	44.18	396.667
44.2	443.333	44.2	486.667	44.2	380	44.2	430	44.2	410
44.22	456.667	44.22	400	44.22	460	44.22	453.333	44.22	420
44.24	453.333	44.24	400	44.24	400	44.24	443.333	44.24	373.333
44.26	353.333	44.26	443.333	44.26	436.667	44.26	446.667	44.26	400
44.28	480	44.28	393.333	44.28	466.667	44.28	370	44.28	383.333
44.3	520	44.3	400	44.3	410	44.3	413.333	44.3	413.333
44.32	366.667	44.32	370	44.32	360	44.32	356.667	44.32	343.333
44.34	420	44.34	343.333	44.34	400	44.34	363.333	44.34	316.667
44.36	360	44.36	393.333	44.36	373.333	44.36	390	44.36	366.667
44.38	346.667	44.38	363.333	44.38	383.333	44.38	343.333	44.38	376.667
44.4	373.333	44.4	353.333	44.4	386.667	44.4	346.667	44.4	273.333
44.42	410	44.42	306.667	44.42	346.667	44.42	346.667	44.42	313.333
44.44	380	44.44	343.333	44.44	340	44.44	340	44.44	316.667
44.46	336.667	44.46	376.667	44.46	333.333	44.46	316.667	44.46	320
44.48	376.667	44.48	353.333	44.48	310	44.48	356.667	44.48	330
44.5	390	44.5	340	44.5	323.333	44.5	360	44.5	273.333
44.52	333.333	44.52	413.333	44.52	346.667	44.52	340	44.52	303.333
44.54	326.667	44.54	363.333	44.54	320	44.54	360	44.54	320
44.56	336.667	44.56	380	44.56	333.333	44.56	380	44.56	293.333
44.58	363.333	44.58	366.667	44.58	273.333	44.58	333.333	44.58	286.667
44.6	320	44.6	356.667	44.6	273.333	44.6	336.667	44.6	310
44.62	370	44.62	260	44.62	306.667	44.62	370	44.62	276.667
44.64	366.667	44.64	283.333	44.64	280	44.64	366.667	44.64	266.667
44.66	326.667	44.66	303.333	44.66	256.667	44.66	320	44.66	310
44.68	323.333	44.68	333.333	44.68	290	44.68	316.667	44.68	280
44.7	320	44.7	333.333	44.7	336.667	44.7	293.333	44.7	313.333
44.72	326.667	44.72	333.333	44.72	260	44.72	280	44.72	330
44.74	383.333	44.74	300	44.74	263.333	44.74	323.333	44.74	313.333
44.76	323.333	44.76	283.333	44.76	293.333	44.76	333.333	44.76	340
44.78	360	44.78	353.333	44.78	306.667	44.78	306.667	44.78	266.667
44.8	336.667	44.8	293.333	44.8	286.667	44.8	306.667	44.8	376.667
44.82	303.333	44.82	320	44.82	270	44.82	320	44.82	296.667
44.84	303.333	44.84	330	44.84	256.667	44.84	316.667	44.84	303.333
44.86	336.667	44.86	296.667	44.86	306.667	44.86	313.333	44.86	286.667
44.88	373.333	44.88	290	44.88	350	44.88	323.333	44.88	310
44.9	306.667	44.9	323.333	44.9	340	44.9	336.667	44.9	336.667
44.92	280	44.92	323.333	44.92	280	44.92	333.333	44.92	310
[truncated: 254 more rows]

## Sheet: b
XRD patterns of H-SSZ-13 and USY
H-SSZ-13		USY
2θ (°)	intensity (a.u.)	2θ (°)	intensity (a.u.)
5	200	5	173.333
5.005	240	5.02	163.333
5.01	226.667	5.04	193.333
5.015	240	5.06	216.667
5.02	226.667	5.08	223.333
5.025	200	5.1	196.667
5.03	333.333	5.12	193.333
5.035	293.333	5.14	196.667
5.04	213.333	5.16	190
5.045	160	5.18	163.333
5.05	306.667	5.2	166.667
5.055	266.667	5.22	180
5.06	186.667	5.24	220
5.065	240	5.26	230
5.07	186.667	5.28	193.333
5.075	213.333	5.3	243.333
5.08	306.667	5.32	226.667
5.085	293.333	5.34	223.333
5.09	253.333	5.36	203.333
5.095	280	5.38	193.333
5.1	253.333	5.4	180
5.105	186.667	5.42	220
5.11	200	5.44	230
5.115	266.667	5.46	236.667
5.12	266.667	5.48	226.667
5.125	240	5.5	253.333
5.13	253.333	5.52	223.333
5.135	333.333	5.54	206.667
5.14	306.667	5.56	250
5.145	186.667	5.58	230
5.15	173.333	5.6	233.333
5.155	200	5.62	276.667
5.16	213.333	5.64	256.667
5.165	266.667	5.66	240
5.17	253.333	5.68	293.333
5.175	280	5.7	286.667
5.18	213.333	5.72	263.333
5.185	200	5.74	293.333
5.19	240	5.76	286.667
5.195	253.333	5.78	326.667
5.2	253.333	5.8	333.333
5.205	293.333	5.82	306.667
5.21	373.333	5.84	320
5.215	333.333	5.86	356.667
5.22	280	5.88	350
5.225	293.333	5.9	400
5.23	253.333	5.92	436.667
5.235	240	5.94	413.333
5.24	253.333	5.96	440
5.245	346.667	5.98	466.667
5.25	333.333	6	443.333
5.255	240	6.02	513.333
5.26	306.667	6.04	473.333
5.265	306.667	6.06	506.667
5.27	293.333	6.08	526.667
5.275	280	6.1	576.667
5.28	320	6.12	696.667
5.285	266.667	6.14	773.333
5.29	240	6.16	886.667
5.295	293.333	6.18	860
5.3	360	6.2	920
5.305	293.333	6.22	906.667
5.31	280	6.24	1040
5.315	240	6.26	1146.67
5.32	226.667	6.28	1266.67
5.325	213.333	6.3	1540
5.33	280	6.32	1640
5.335	293.333	6.34	1730
5.34	266.667	6.36	1963.33
5.345	306.667	6.38	2116.67
5.35	346.667	6.4	2080
5.355	306.667	6.42	1976.67
5.36	306.667	6.44	1893.33
5.365	253.333	6.46	1706.67
5.37	240	6.48	1506.67
5.375	240	6.5	1250
5.38	306.667	6.52	1003.33
5.385	266.667	6.54	883.333
5.39	213.333	6.56	676.667
5.395	306.667	6.58	506.667
5.4	346.667	6.6	426.667
5.405	293.333	6.62	426.667
5.41	200	6.64	396.667
5.415	213.333	6.66	323.333
5.42	226.667	6.68	323.333
5.425	226.667	6.7	373.333
5.43	266.667	6.72	383.333
5.435	266.667	6.74	353.333
5.44	213.333	6.76	343.333
5.445	253.333	6.78	303.333
5.45	200	6.8	313.333
5.455	266.667	6.82	290
5.46	293.333	6.84	253.333
5.465	306.667	6.86	276.667
5.47	266.667	6.88	263.333
5.475	253.333	6.9	316.667
5.48	266.667	6.92	310
5.485	306.667	6.94	273.333
5.49	306.667	6.96	246.667
5.495	346.667	6.98	266.667
5.5	266.667	7	253.333
5.505	213.333	7.02	266.667
5.51	253.333	7.04	263.333
5.515	226.667	7.06	246.667
5.52	200	7.08	246.667
5.525	280	7.1	263.333
5.53	213.333	7.12	230
5.535	240	7.14	220
5.54	266.667	7.16	196.667
5.545	253.333	7.18	213.333
5.55	280	7.2	243.333
5.555	226.667	7.22	233.333
5.56	266.667	7.24	196.667
5.565	253.333	7.26	226.667
5.57	320	7.28	243.333
5.575	293.333	7.3	233.333
5.58	240	7.32	253.333
5.585	333.333	7.34	246.667
5.59	293.333	7.36	246.667
5.595	293.333	7.38	226.667
5.6	293.333	7.4	216.667
5.605	293.333	7.42	196.667
5.61	280	7.44	213.333
5.615	293.333	7.46	243.333
5.62	400	7.48	216.667
5.625	360	7.5	210
5.63	333.333	7.52	226.667
5.635	280	7.54	226.667
5.64	200	7.56	196.667
5.645	280	7.58	240
5.65	293.333	7.6	226.667
5.655	346.667	7.62	240
5.66	253.333	7.64	236.667
5.665	226.667	7.66	223.333
5.67	186.667	7.68	200
5.675	240	7.7	223.333
5.68	253.333	7.72	266.667
5.685	306.667	7.74	213.333
5.69	253.333	7.76	180
5.695	280	7.78	220
5.7	253.333	7.8	233.333
5.705	226.667	7.82	226.667
5.71	280	7.84	196.667
5.715	346.667	7.86	226.667
5.72	360	7.88	240
5.725	253.333	7.9	180
5.73	386.667	7.92	186.667
5.735	346.667	7.94	230
5.74	293.333	7.96	210
5.745	306.667	7.98	220
5.75	293.333	8	216.667
5.755	320	8.02	216.667
5.76	320	8.04	190
5.765	240	8.06	186.667
5.77	293.333	8.08	233.333
5.775	373.333	8.1	226.667
5.78	306.667	8.12	213.333
5.785	253.333	8.14	230
5.79	360	8.16	193.333
5.795	306.667	8.18	196.667
5.8	253.333	8.2	226.667
5.805	293.333	8.22	206.667
5.81	293.333	8.24	206.667
5.815	186.667	8.26	170
5.82	253.333	8.28	240
5.825	280	8.3	270
5.83	226.667	8.32	250
5.835	146.667	8.34	206.667
5.84	226.667	8.36	216.667
5.845	213.333	8.38	190
5.85	240	8.4	180
5.855	253.333	8.42	206.667
5.86	386.667	8.44	200
5.865	346.667	8.46	250
5.87	333.333	8.48	190
5.875	293.333	8.5	170
5.88	306.667	8.52	216.667
5.885	360	8.54	220
5.89	333.333	8.56	190
5.895	333.333	8.58	180
5.9	426.667	8.6	196.667
5.905	293.333	8.62	240
5.91	253.333	8.64	243.333
5.915	333.333	8.66	223.333
5.92	373.333	8.68	190
5.925	360	8.7	230
5.93	320	8.72	226.667
5.935	266.667	8.74	206.667
5.94	253.333	8.76	210
5.945	360	8.78	203.333
5.95	360	8.8	203.333
5.955	320	8.82	240
5.96	320	8.84	223.333
5.965	386.667	8.86	196.667
5.97	320	8.88	233.333
5.975	266.667	8.9	220
5.98	333.333	8.92	233.333
5.985	320	8.94	230
5.99	253.333	8.96	226.667
5.995	266.667	8.98	210
6	413.333	9	180
6.005	253.333	9.02	183.333
6.01	240	9.04	223.333
6.015	280	9.06	176.667
6.02	253.333	9.08	220
6.025	373.333	9.1	213.333
6.03	386.667	9.12	253.333
6.035	240	9.14	246.667
6.04	253.333	9.16	223.333
6.045	240	9.18	243.333
6.05	293.333	9.2	233.333
6.055	240	9.22	220
6.06	320	9.24	243.333
6.065	266.667	9.26	206.667
6.07	386.667	9.28	236.667
6.075	400	9.3	250
6.08	306.667	9.32	230
6.085	333.333	9.34	250
6.09	346.667	9.36	233.333
6.095	266.667	9.38	240
6.1	253.333	9.4	193.333
6.105	293.333	9.42	210
6.11	213.333	9.44	203.333
6.115	266.667	9.46	260
6.12	200	9.48	256.667
6.125	253.333	9.5	230
6.13	360	9.52	253.333
6.135	280	9.54	233.333
6.14	360	9.56	250
6.145	320	9.58	210
6.15	466.667	9.6	230
6.155	346.667	9.62	253.333
6.16	373.333	9.64	233.333
6.165	280	9.66	260
6.17	360	9.68	293.333
6.175	293.333	9.7	270
6.18	413.333	9.72	246.667
6.185	373.333	9.74	260
6.19	266.667	9.76	226.667
6.195	360	9.78	313.333
6.2	333.333	9.8	303.333
6.205	293.333	9.82	296.667
6.21	293.333	9.84	360
6.215	333.333	9.86	353.333
6.22	333.333	9.88	333.333
6.225	293.333	9.9	333.333
6.23	333.333	9.92	380
6.235	146.667	9.94	373.333
6.24	320	9.96	423.333
6.245	280	9.98	420
6.25	226.667	10	516.667
6.255	333.333	10.02	530
6.26	266.667	10.04	510
6.265	373.333	10.06	593.333
6.27	386.667	10.08	616.667
6.275	266.667	10.1	576.667
6.28	280	10.12	666.667
6.285	333.333	10.14	740
6.29	346.667	10.16	810
6.295	293.333	10.18	896.667
6.3	253.333	10.2	963.333
6.305	306.667	10.22	1086.67
6.31	200	10.24	1273.33
6.315	360	10.26	1443.33
6.32	360	10.28	1553.33
6.325	280	10.3	1763.33
6.33	240	10.32	1890
6.335	240	10.34	2096.67
6.34	266.667	10.36	2290
6.345	306.667	10.38	2273.33
6.35	386.667	10.4	2216.67
6.355	200	10.42	2316.67
6.36	320	10.44	2213.33
6.365	213.333	10.46	2136.67
6.37	266.667	10.48	1853.33
6.375	306.667	10.5	1623.33
6.38	253.333	10.52	1266.67
6.385	280	10.54	996.667
6.39	253.333	10.56	926.667
6.395	293.333	10.58	733.333
6.4	253.333	10.6	623.333
6.405	280	10.62	513.333
6.41	280	10.64	426.667
6.415	320	10.66	443.333
6.42	280	10.68	470
6.425	346.667	10.7	376.667
6.43	240	10.72	390
6.435	266.667	10.74	363.333
6.44	333.333	10.76	346.667
6.445	200	10.78	383.333
6.45	280	10.8	366.667
6.455	386.667	10.82	386.667
6.46	293.333	10.84	376.667
6.465	240	10.86	340
6.47	200	10.88	383.333
6.475	240	10.9	376.667
6.48	280	10.92	313.333
6.485	320	10.94	343.333
6.49	280	10.96	290
6.495	280	10.98	310
6.5	320	11	326.667
6.505	266.667	11.02	276.667
6.51	306.667	11.04	310
6.515	213.333	11.06	333.333
6.52	266.667	11.08	336.667
6.525	360	11.1	306.667
6.53	306.667	11.12	316.667
6.535	293.333	11.14	306.667
6.54	280	11.16	373.333
6.545	373.333	11.18	363.333
6.55	346.667	11.2	320
6.555	400	11.22	296.667
6.56	266.667	11.24	353.333
6.565	306.667	11.26	313.333
6.57	253.333	11.28	296.667
6.575	306.667	11.3	310
6.58	333.333	11.32	310
6.585	240	11.34	283.333
6.59	173.333	11.36	273.333
6.595	253.333	11.38	256.667
6.6	360	11.4	313.333
6.605	413.333	11.42	320
6.61	306.667	11.44	306.667
6.615	306.667	11.46	323.333
6.62	200	11.48	320
6.625	306.667	11.5	336.667
6.63	293.333	11.52	310
6.635	253.333	11.54	306.667
6.64	240	11.56	336.667
6.645	320	11.58	350
6.65	306.667	11.6	373.333
6.655	306.667	11.62	396.667
6.66	320	11.64	416.667
6.665	280	11.66	446.667
6.67	253.333	11.68	413.333
6.675	293.333	11.7	380
6.68	320	11.72	433.333
6.685	306.667	11.74	463.333
6.69	333.333	11.76	513.333
6.695	266.667	11.78	473.333
6.7	226.667	11.8	526.667
6.705	266.667	11.82	540
6.71	160	11.84	583.333
6.715	253.333	11.86	670
6.72	213.333	11.88	703.333
6.725	320	11.9	753.333
6.73	213.333	11.92	710
6.735	266.667	11.94	793.333
6.74	373.333	11.96	993.333
6.745	333.333	11.98	1080
6.75	360	12	1166.67
6.755	200	12.02	1266.67
6.76	373.333	12.04	1496.67
6.765	213.333	12.06	1600
6.77	333.333	12.08	1826.67
6.775	280	12.1	1980
6.78	346.667	12.12	2093.33
6.785	266.667	12.14	2250
6.79	293.333	12.16	2343.33
6.795	226.667	12.18	2390
6.8	346.667	12.2	2460
6.805	240	12.22	2363.33
6.81	320	12.24	2223.33
6.815	226.667	12.26	1826.67
6.82	293.333	12.28	1616.67
6.825	346.667	12.3	1446.67
6.83	320	12.32	1133.33
6.835	386.667	12.34	870
6.84	373.333	12.36	690
6.845	306.667	12.38	613.333
6.85	253.333	12.4	583.333
6.855	213.333	12.42	493.333
6.86	186.667	12.44	450
6.865	226.667	12.46	450
6.87	293.333	12.48	466.667
6.875	293.333	12.5	363.333
6.88	266.667	12.52	366.667
6.885	266.667	12.54	420
6.89	280	12.56	393.333
6.895	280	12.58	383.333
6.9	186.667	12.6	340
6.905	253.333	12.62	360
6.91	253.333	12.64	350
6.915	200	12.66	293.333
6.92	266.667	12.68	326.667
6.925	346.667	12.7	306.667
6.93	320	12.72	350
6.935	240	12.74	326.667
6.94	320	12.76	320
6.945	213.333	12.78	343.333
6.95	253.333	12.8	330
6.955	240	12.82	323.333
6.96	200	12.84	296.667
6.965	200	12.86	336.667
6.97	360	12.88	336.667
6.975	453.333	12.9	336.667
6.98	360	12.92	340
6.985	280	12.94	313.333
6.99	333.333	12.96	336.667
6.995	226.667	12.98	296.667
7	213.333	13	310
7.005	293.333	13.02	306.667
7.01	266.667	13.04	286.667
7.015	333.333	13.06	323.333
7.02	306.667	13.08	316.667
7.025	293.333	13.1	330
7.03	240	13.12	360
7.035	320	13.14	333.333
7.04	333.333	13.16	326.667
7.045	346.667	13.18	310
7.05	320	13.2	313.333
7.055	266.667	13.22	306.667
7.06	333.333	13.24	326.667
7.065	280	13.26	306.667
7.07	333.333	13.28	340
7.075	293.333	13.3	343.333
7.08	213.333	13.32	320
7.085	253.333	13.34	286.667
7.09	266.667	13.36	303.333
7.095	253.333	13.38	323.333
7.1	333.333	13.4	286.667
7.105	333.333	13.42	316.667
7.11	253.333	13.44	313.333
7.115	226.667	13.46	313.333
7.12	253.333	13.48	310
7.125	186.667	13.5	310
7.13	253.333	13.52	313.333
7.135	186.667	13.54	293.333
7.14	320	13.56	280
7.145	400	13.58	276.667
7.15	293.333	13.6	300
7.155	333.333	13.62	280
7.16	226.667	13.64	270
7.165	280	13.66	276.667
7.17	293.333	13.68	270
7.175	226.667	13.7	313.333
7.18	266.667	13.72	310
7.185	320	13.74	266.667
7.19	333.333	13.76	276.667
7.195	360	13.78	313.333
7.2	293.333	13.8	300
7.205	266.667	13.82	326.667
7.21	293.333	13.84	336.667
7.215	253.333	13.86	330
7.22	200	13.88	303.333
7.225	333.333	13.9	280
7.23	240	13.92	293.333
7.235	280	13.94	290
7.24	200	13.96	260
7.245	386.667	13.98	263.333
7.25	293.333	14	306.667
7.255	266.667	14.02	296.667
7.26	266.667	14.04	300
7.265	253.333	14.06	323.333
7.27	280	14.08	313.333
7.275	320	14.1	290
7.28	386.667	14.12	310
7.285	346.667	14.14	296.667
7.29	400	14.16	306.667
7.295	226.667	14.18	306.667
7.3	200	14.2	323.333
7.305	293.333	14.22	296.667
7.31	253.333	14.24	286.667
7.315	226.667	14.26	306.667
7.32	133.333	14.28	310
7.325	240	14.3	310
7.33	293.333	14.32	356.667
7.335	240	14.34	323.333
7.34	240	14.36	336.667
7.345	200	14.38	366.667
7.35	240	14.4	336.667
7.355	320	14.42	326.667
7.36	266.667	14.44	306.667
7.365	240	14.46	306.667
7.37	266.667	14.48	326.667
7.375	373.333	14.5	326.667
7.38	306.667	14.52	316.667
7.385	266.667	14.54	320
7.39	360	14.56	333.333
7.395	280	14.58	356.667
7.4	200	14.6	343.333
7.405	346.667	14.62	310
7.41	173.333	14.64	290
7.415	213.333	14.66	333.333
7.42	253.333	14.68	343.333
7.425	266.667	14.7	353.333
7.43	346.667	14.72	370
7.435	320	14.74	346.667
7.44	386.667	14.76	303.333
7.445	333.333	14.78	320
7.45	253.333	14.8	373.333
7.455	280	14.82	340
7.46	440	14.84	303.333
7.465	226.667	14.86	333.333
7.47	280	14.88	360
7.475	360	14.9	353.333
7.48	226.667	14.92	346.667
7.485	280	14.94	323.333
7.49	240	14.96	336.667
7.495	173.333	14.98	320
7.5	280	15	310
7.505	253.333	15.02	343.333
7.51	293.333	15.04	340
7.515	266.667	15.06	346.667
7.52	373.333	15.08	350
7.525	200	15.1	346.667
7.53	346.667	15.12	313.333
7.535	306.667	15.14	296.667
7.54	440	15.16	353.333
7.545	280	15.18	360
7.55	306.667	15.2	330
7.555	280	15.22	333.333
7.56	266.667	15.24	356.667
7.565	186.667	15.26	363.333
7.57	306.667	15.28	353.333
7.575	200	15.3	383.333
7.58	266.667	15.32	420
7.585	186.667	15.34	420
7.59	200	15.36	390
7.595	306.667	15.38	423.333
7.6	320	15.4	496.667
7.605	333.333	15.42	460
7.61	293.333	15.44	443.333
7.615	373.333	15.46	503.333
7.62	360	15.48	500
7.625	253.333	15.5	493.333
7.63	253.333	15.52	553.333
7.635	240	15.54	600
7.64	320	15.56	640
7.645	253.333	15.58	666.667
7.65	240	15.6	753.333
7.655	293.333	15.62	876.667
7.66	293.333	15.64	940
7.665	346.667	15.66	1026.67
7.67	400	15.68	1103.33
7.675	226.667	15.7	1223.33
7.68	200	15.72	1300
7.685	320	15.74	1390
7.69	213.333	15.76	1600
7.695	360	15.78	1810
7.7	280	15.8	2050
7.705	320	15.82	2293.33
7.71	226.667	15.84	2620
7.715	173.333	15.86	2960
7.72	253.333	15.88	3336.67
7.725	186.667	15.9	3726.67
7.73	293.333	15.92	4100
7.735	240	15.94	4410
7.74	200	15.96	4583.33
7.745	453.333	15.98	4846.67
7.75	253.333	16	4990
7.755	226.667	16.02	4870
7.76	306.667	16.04	4700
7.765	253.333	16.06	4296.67
7.77	293.333	16.08	3680
7.775	186.667	16.1	3086.67
7.78	360	16.12	2560
7.785	306.667	16.14	1993.33
7.79	386.667	16.16	1510
7.795	360	16.18	1266.67
7.8	280	16.2	983.333
7.805	253.333	16.22	833.333
7.81	186.667	16.24	790
7.815	306.667	16.26	713.333
7.82	333.333	16.28	626.667
7.825	240	16.3	570
7.83	280	16.32	533.333
7.835	186.667	16.34	566.667
7.84	253.333	16.36	590
7.845	280	16.38	546.667
7.85	333.333	16.4	520
7.855	293.333	16.42	486.667
7.86	226.667	16.44	490
7.865	213.333	16.46	490
7.87	306.667	16.48	530
7.875	253.333	16.5	480
7.88	373.333	16.52	430
7.885	240	16.54	420
7.89	266.667	16.56	410
7.895	360	16.58	420
7.9	173.333	16.6	430
7.905	280	16.62	456.667
7.91	293.333	16.64	466.667
7.915	333.333	16.66	463.333
7.92	213.333	16.68	423.333
7.925	333.333	16.7	410
7.93	253.333	16.72	410
7.935	306.667	16.74	390
7.94	333.333	16.76	403.333
7.945	240	16.78	383.333
7.95	280	16.8	396.667
7.955	360	16.82	443.333
7.96	320	16.84	436.667
7.965	333.333	16.86	406.667
7.97	226.667	16.88	406.667
7.975	280	16.9	403.333
7.98	213.333	16.92	376.667
7.985	320	16.94	386.667
7.99	333.333	16.96	390
7.995	280	16.98	383.333
8	306.667	17	413.333
8.005	373.333	17.02	376.667
8.01	306.667	17.04	393.333
8.015	200	17.06	430
8.02	240	17.08	406.667
8.025	373.333	17.1	413.333
8.03	226.667	17.12	413.333
8.035	320	17.14	366.667
8.04	360	17.16	400
8.045	426.667	17.18	443.333
8.05	240	17.2	393.333
8.055	213.333	17.22	346.667
8.06	360	17.24	360
8.065	293.333	17.26	396.667
8.07	240	17.28	406.667
8.075	293.333	17.3	406.667
8.08	226.667	17.32	430
8.085	360	17.34	406.667
8.09	320	17.36	380
8.095	320	17.38	366.667
8.1	306.667	17.4	370
8.105	320	17.42	366.667
8.11	293.333	17.44	383.333
8.115	306.667	17.46	423.333
8.12	320	17.48	380
8.125	333.333	17.5	383.333
8.13	266.667	17.52	373.333
8.135	333.333	17.54	400
8.14	280	17.56	366.667
8.145	253.333	17.58	396.667
8.15	346.667	17.6	373.333
8.155	306.667	17.62	370
8.16	333.333	17.64	386.667
8.165	253.333	17.66	396.667
8.17	346.667	17.68	380
8.175	266.667	17.7	363.333
8.18	320	17.72	410
8.185	253.333	17.74	450
8.19	320	17.76	420
8.195	346.667	17.78	360
8.2	306.667	17.8	356.667
8.205	120	17.82	403.333
8.21	306.667	17.84	336.667
8.215	280	17.86	350
8.22	240	17.88	373.333
8.225	440	17.9	406.667
8.23	240	17.92	413.333
8.235	333.333	17.94	353.333
8.24	280	17.96	366.667
8.245	266.667	17.98	396.667
8.25	266.667	18	413.333
8.255	266.667	18.02	410
8.26	360	18.04	366.667
8.265	306.667	18.06	353.333
8.27	240	18.08	366.667
8.275	333.333	18.1	333.333
8.28	226.667	18.12	386.667
8.285	306.667	18.14	410
8.29	226.667	18.16	390
8.295	320	18.18	420
8.3	240	18.2	366.667
8.305	280	18.22	393.333
8.31	213.333	18.24	373.333
8.315	266.667	18.26	400
8.32	320	18.28	436.667
8.325	333.333	18.3	466.667
8.33	346.667	18.32	420
8.335	200	18.34	426.667
8.34	293.333	18.36	433.333
8.345	333.333	18.38	430
8.35	213.333	18.4	440
8.355	293.333	18.42	413.333
8.36	320	18.44	366.667
8.365	293.333	18.46	423.333
8.37	306.667	18.48	460
8.375	360	18.5	493.333
8.38	266.667	18.52	523.333
8.385	320	18.54	500
8.39	293.333	18.56	500
8.395	133.333	18.58	470
8.4	333.333	18.6	536.667
8.405	293.333	18.62	613.333
8.41	413.333	18.64	650
8.415	253.333	18.66	606.667
8.42	306.667	18.68	610
8.425	226.667	18.7	636.667
8.43	186.667	18.72	690
8.435	226.667	18.74	686.667
8.44	306.667	18.76	750
8.445	346.667	18.78	913.333
8.45	306.667	18.8	1030
8.455	333.333	18.82	973.333
8.46	253.333	18.84	1040
8.465	266.667	18.86	1130
8.47	213.333	18.88	1293.33
8.475	386.667	18.9	1403.33
8.48	213.333	18.92	1663.33
8.485	253.333	18.94	1823.33
8.49	213.333	18.96	2030
8.495	293.333	18.98	2116.67
8.5	306.667	19	2320
8.505	293.333	19.02	2583.33
8.51	266.667	19.04	2493.33
8.515	280	19.06	2673.33
8.52	386.667	19.08	2860
8.525	253.333	19.1	2753.33
8.53	320	19.12	2546.67
8.535	320	19.14	2266.67
8.54	346.667	19.16	1983.33
8.545	373.333	19.18	1760
8.55	346.667	19.2	1363.33
8.555	373.333	19.22	1196.67
8.56	306.667	19.24	980
8.565	293.333	19.26	843.333
8.57	306.667	19.28	686.667
8.575	346.667	19.3	570
8.58	213.333	19.32	596.667
8.585	253.333	19.34	536.667
8.59	426.667	19.36	566.667
8.595	333.333	19.38	576.667
8.6	333.333	19.4	566.667
8.605	400	19.42	546.667
8.61	280	19.44	520
8.615	320	19.46	483.333
8.62	280	19.48	543.333
8.625	373.333	19.5	506.667
8.63	213.333	19.52	473.333
8.635	413.333	19.54	446.667
8.64	306.667	19.56	483.333
8.645	266.667	19.58	433.333
8.65	293.333	19.6	433.333
8.655	306.667	19.62	456.667
8.66	333.333	19.64	453.333
8.665	320	19.66	463.333
8.67	360	19.68	470
8.675	320	19.7	416.667
8.68	386.667	19.72	400
8.685	413.333	19.74	406.667
8.69	346.667	19.76	403.333
8.695	453.333	19.78	426.667
8.7	386.667	19.8	420
8.705	453.333	19.82	460
8.71	293.333	19.84	430
8.715	360	19.86	463.333
8.72	386.667	19.88	533.333
8.725	373.333	19.9	486.667
8.73	386.667	19.92	480
8.735	413.333	19.94	506.667
8.74	306.667	19.96	493.333
8.745	493.333	19.98	453.333
8.75	293.333	20	420
8.755	346.667	20.02	440
8.76	373.333	20.04	506.667
8.765	400	20.06	540
8.77	400	20.08	513.333
8.775	493.333	20.1	533.333
8.78	440	20.12	636.667
8.785	560	20.14	563.333
8.79	280	20.16	526.667
8.795	413.333	20.18	550
8.8	306.667	20.2	583.333
8.805	506.667	20.22	500
8.81	360	20.24	533.333
8.815	386.667	20.26	636.667
8.82	466.667	20.28	623.333
8.825	386.667	20.3	616.667
8.83	400	20.32	610
8.835	373.333	20.34	636.667
8.84	360	20.36	673.333
8.845	306.667	20.38	650
8.85	413.333	20.4	713.333
8.855	400	20.42	766.667
8.86	480	20.44	770
8.865	586.667	20.46	876.667
8.87	306.667	20.48	1000
8.875	573.333	20.5	1086.67
8.88	306.667	20.52	1163.33
8.885	480	20.54	1396.67
8.89	493.333	20.56	1576.67
8.895	413.333	20.58	1700
8.9	346.667	20.6	1920
8.905	453.333	20.62	2123.33
8.91	386.667	20.64	2410
8.915	346.667	20.66	2750
8.92	386.667	20.68	3026.67
8.925	333.333	20.7	3393.33
8.93	373.333	20.72	3433.33
8.935	493.333	20.74	3396.67
8.94	373.333	20.76	3536.67
8.945	413.333	20.78	3636.67
8.95	346.667	20.8	3366.67
8.955	426.667	20.82	3176.67
8.96	293.333	20.84	2800
8.965	426.667	20.86	2330
8.97	480	20.88	1990
8.975	373.333	20.9	1523.33
8.98	440	20.92	1350
8.985	466.667	20.94	1086.67
8.99	466.667	20.96	873.333
8.995	533.333	20.98	866.667
9	386.667	21	816.667
9.005	386.667	21.02	673.333
9.01	520	21.04	723.333
9.015	586.667	21.06	693.333
9.02	506.667	21.08	573.333
9.025	386.667	21.1	663.333
9.03	573.333	21.12	616.667
9.035	586.667	21.14	543.333
9.04	346.667	21.16	550
9.045	546.667	21.18	556.667
9.05	626.667	21.2	553.333
9.055	506.667	21.22	496.667
9.06	600	21.24	536.667
9.065	413.333	21.26	520
9.07	520	21.28	463.333
9.075	586.667	21.3	516.667
9.08	453.333	21.32	486.667
9.085	600	21.34	550
9.09	640	21.36	543.333
9.095	680	21.38	560
9.1	626.667	21.4	556.667
9.105	813.333	21.42	556.667
9.11	440	21.44	470
9.115	706.667	21.46	460
9.12	693.333	21.48	483.333
9.125	560	21.5	570
9.13	733.333	21.52	533.333
9.135	693.333	21.54	593.333
9.14	800	21.56	620
9.145	613.333	21.58	580
9.15	680	21.6	486.667
9.155	920	21.62	580
9.16	560	21.64	463.333
9.165	760	21.66	523.333
9.17	746.667	21.68	536.667
9.175	720	21.7	646.667
9.18	626.667	21.72	576.667
9.185	653.333	21.74	603.333
9.19	706.667	21.76	580
9.195	693.333	21.78	616.667
9.2	1040	21.8	576.667
9.205	1013.33	21.82	533.333
9.21	1000	21.84	480
9.215	1053.33	21.86	556.667
9.22	973.333	21.88	576.667
9.225	920	21.9	456.667
9.23	733.333	21.92	516.667
9.235	920	21.94	556.667
9.24	760	21.96	460
9.245	1013.33	21.98	503.333
9.25	960	22	476.667
9.255	1000	22.02	503.333
9.26	773.333	22.04	493.333
9.265	1080	22.06	443.333
9.27	1106.67	22.08	406.667
9.275	1026.67	22.1	456.667
9.28	1026.67	22.12	546.667
9.285	1146.67	22.14	496.667
9.29	1053.33	22.16	423.333
9.295	1200	22.18	393.333
9.3	1400	22.2	463.333
9.305	1173.33	22.22	466.667
9.31	1120	22.24	543.333
9.315	1280	22.26	446.667
9.32	1253.33	22.28	430
9.325	1426.67	22.3	430
9.33	1106.67	22.32	413.333
9.335	1200	22.34	470
9.34	1560	22.36	426.667
9.345	1280	22.38	400
9.35	1533.33	22.4	476.667
9.355	1453.33	22.42	503.333
9.36	1400	22.44	463.333
9.365	1786.67	22.46	480
9.37	1600	22.48	513.333
9.375	1893.33	22.5	506.667
9.38	1693.33	22.52	516.667
9.385	1666.67	22.54	573.333
9.39	2013.33	22.56	560
9.395	2213.33	22.58	523.333
9.4	1973.33	22.6	523.333
9.405	1973.33	22.62	520
9.41	2053.33	22.64	536.667
9.415	2026.67	22.66	506.667
9.42	1720	22.68	553.333
9.425	2080	22.7	566.667
9.43	2213.33	22.72	573.333
9.435	2080	22.74	573.333
9.44	2226.67	22.76	560
9.445	2386.67	22.78	523.333
9.45	2240	22.8	513.333
9.455	2626.67	22.82	550
9.46	2360	22.84	503.333
9.465	2400	22.86	540
9.47	2506.67	22.88	600
9.475	2760	22.9	630
9.48	2773.33	22.92	660
9.485	2373.33	22.94	646.667
9.49	2853.33	22.96	623.333
9.495	3093.33	22.98	746.667
9.5	3120	23	770
9.505	3106.67	23.02	850
9.51	3146.67	23.04	843.333
9.515	3320	23.06	960
9.52	3546.67	23.08	1116.67
9.525	3853.33	23.1	1073.33
9.53	3640	23.12	1130
9.535	3573.33	23.14	1256.67
9.54	3626.67	23.16	1380
9.545	4213.33	23.18	1490
9.55	4226.67	23.2	1633.33
9.555	4146.67	23.22	1653.33
9.56	4026.67	23.24	1660
9.565	4626.67	23.26	1766.67
9.57	4920	23.28	1630
9.575	4800	23.3	1500
9.58	4866.67	23.32	1413.33
9.585	4920	23.34	1296.67
9.59	5533.33	23.36	1056.67
9.595	5933.33	23.38	940
9.6	5826.67	23.4	880
9.605	6346.67	23.42	743.333
9.61	6093.33	23.44	760
9.615	6746.67	23.46	730
9.62	7026.67	23.48	680
9.625	6880	23.5	736.667
9.63	6786.67	23.52	683.333
9.635	7120	23.54	773.333
9.64	7413.33	23.56	746.667
9.645	8226.67	23.58	790
9.65	8266.67	23.6	830
9.655	8533.33	23.62	763.333
9.66	8946.67	23.64	696.667
9.665	9320	23.66	790
9.67	9720	23.68	860
9.675	10066.7	23.7	943.333
9.68	9773.33	23.72	950
9.685	10333.3	23.74	1026.67
9.69	11160	23.76	1096.67
9.695	11653.3	23.78	1106.67
9.7	11800	23.8	1280
9.705	12253.3	23.82	1430
9.71	12333.3	23.84	1516.67
9.715	12186.7	23.86	1683.33
9.72	12426.7	23.88	1926.67
9.725	11586.7	23.9	2216.67
9.73	11706.7	23.92	2496.67
9.735	12520	23.94	2743.33
9.74	12573.3	23.96	3130
9.745	11333.3	23.98	3800
9.75	12173.3	24	4083.33
9.755	10733.3	24.02	4403.33
9.76	11493.3	24.04	5023.33
9.765	10133.3	24.06	5343.33
9.77	10106.7	24.08	5376.67
9.775	9746.67	24.1	5630
9.78	9013.33	24.12	5330
9.785	8840	24.14	5003.33
9.79	8333.33	24.16	4870
9.795	7546.67	24.18	4493.33
9.8	6693.33	24.2	3796.67
9.805	6160	24.22	3143.33
9.81	5533.33	24.24	2573.33
9.815	5746.67	24.26	2096.67
9.82	4333.33	24.28	1616.67
9.825	4133.33	24.3	1386.67
9.83	3520	24.32	1180
9.835	3546.67	24.34	1023.33
9.84	3226.67	24.36	923.333
9.845	2813.33	24.38	840
9.85	1933.33	24.4	846.667
9.855	2053.33	24.42	803.333
9.86	1813.33	24.44	786.667
9.865	1586.67	24.46	710
9.87	1506.67	24.48	746.667
9.875	1453.33	24.5	716.667
9.88	1373.33	24.52	733.333
9.885	1360	24.54	740
9.89	933.333	24.56	643.333
9.895	986.667	24.58	596.667
9.9	986.667	24.6	593.333
9.905	853.333	24.62	613.333
9.91	933.333	24.64	590
9.915	986.667	24.66	583.333
9.92	853.333	24.68	603.333
9.925	826.667	24.7	620
9.93	693.333	24.72	640
9.935	733.333	24.74	613.333
9.94	1093.33	24.76	560
9.945	640	24.78	560
9.95	866.667	24.8	556.667
9.955	720	24.82	563.333
9.96	720	24.84	573.333
9.965	973.333	24.86	566.667
9.97	706.667	24.88	613.333
9.975	773.333	24.9	580
9.98	840	24.92	570
9.985	613.333	24.94	600
9.99	760	24.96	563.333
9.995	640	24.98	530
10	653.333	25	556.667
10.005	733.333	25.02	573.333
10.01	666.667	25.04	546.667
10.015	786.667	25.06	513.333
10.02	720	25.08	543.333
10.025	920	25.1	563.333
10.03	666.667	25.12	543.333
10.035	680	25.14	520
10.04	640	25.16	546.667
10.045	560	25.18	596.667
10.05	760	25.2	660
10.055	773.333	25.22	623.333
10.06	800	25.24	580
10.065	706.667	25.26	560
10.07	720	25.28	586.667
10.075	586.667	25.3	663.333
10.08	653.333	25.32	690
10.085	506.667	25.34	650
10.09	493.333	25.36	703.333
10.095	680	25.38	770
10.1	546.667	25.4	733.333
10.105	546.667	25.42	730
10.11	466.667	25.44	673.333
10.115	653.333	25.46	710
10.12	600	25.48	800
10.125	506.667	25.5	746.667
10.13	613.333	25.52	730
10.135	600	25.54	726.667
10.14	533.333	25.56	696.667
10.145	586.667	25.58	656.667
10.15	506.667	25.6	583.333
10.155	466.667	25.62	593.333
10.16	466.667	25.64	646.667
10.165	413.333	25.66	570
10.17	480	25.68	580
10.175	640	25.7	600
10.18	613.333	25.72	576.667
10.185	533.333	25.74	543.333
10.19	360	25.76	516.667
10.195	466.667	25.78	583.333
10.2	626.667	25.8	580
10.205	293.333	25.82	556.667
10.21	386.667	25.84	556.667
10.215	440	25.86	550
10.22	573.333	25.88	586.667
10.225	546.667	25.9	606.667
10.23	293.333	25.92	573.333
10.235	573.333	25.94	603.333
10.24	466.667	25.96	643.333
10.245	560	25.98	666.667
10.25	480	26	663.333
10.255	400	26.02	673.333
10.26	400	26.04	710
10.265	506.667	26.06	720
10.27	373.333	26.08	796.667
10.275	586.667	26.1	856.667
10.28	400	26.12	886.667
10.285	653.333	26.14	903.333
10.29	506.667	26.16	950
10.295	520	26.18	1060
10.3	346.667	26.2	1166.67
10.305	520	26.22	1223.33
10.31	360	26.24	1256.67
10.315	560	26.26	1283.33
10.32	400	26.28	1313.33
10.325	440	26.3	1313.33
10.33	360	26.32	1176.67
10.335	480	26.34	1026.67
10.34	453.333	26.36	990
10.345	533.333	26.38	903.333
10.35	520	26.4	846.667
10.355	480	26.42	816.667
10.36	600	26.44	703.333
10.365	453.333	26.46	620
10.37	546.667	26.48	600
10.375	506.667	26.5	570
10.38	440	26.52	530
10.385	413.333	26.54	566.667
10.39	400	26.56	543.333
10.395	386.667	26.58	510
10.4	440	26.6	580
10.405	400	26.62	646.667
10.41	360	26.64	593.333
10.415	413.333	26.66	526.667
10.42	386.667	26.68	556.667
10.425	480	26.7	560
10.43	573.333	26.72	573.333
10.435	466.667	26.74	606.667
10.44	440	26.76	563.333
10.445	453.333	26.78	560
10.45	426.667	26.8	540
10.455	560	26.82	550
10.46	506.667	26.84	600
10.465	533.333	26.86	576.667
10.47	346.667	26.88	610
10.475	400	26.9	643.333
10.48	453.333	26.92	616.667
10.485	413.333	26.94	610
10.49	400	26.96	586.667
10.495	466.667	26.98	540
10.5	453.333	27	593.333
10.505	360	27.02	666.667
10.51	426.667	27.04	686.667
10.515	386.667	27.06	666.667
10.52	360	27.08	676.667
10.525	320	27.1	690
10.53	413.333	27.12	726.667
10.535	506.667	27.14	723.333
10.54	480	27.16	770
10.545	466.667	27.18	886.667
10.55	373.333	27.2	903.333
10.555	280	27.22	930
10.56	373.333	27.24	1043.33
10.565	613.333	27.26	1133.33
10.57	440	27.28	1150
10.575	426.667	27.3	1120
10.58	320	27.32	1320
10.585	413.333	27.34	1563.33
10.59	333.333	27.36	1730
10.595	400	27.38	1890
10.6	400	27.4	2203.33
10.605	440	27.42	2480
10.61	400	27.44	2760
10.615	453.333	27.46	3123.33
10.62	560	27.48	3440
10.625	453.333	27.5	3673.33
10.63	306.667	27.52	3836.67
10.635	493.333	27.54	3856.67
10.64	426.667	27.56	3880
10.645	466.667	27.58	3853.33
10.65	440	27.6	3646.67
10.655	320	27.62	3350
10.66	400	27.64	3056.67
10.665	426.667	27.66	2486.67
10.67	426.667	27.68	2130
10.675	386.667	27.7	1796.67
10.68	453.333	27.72	1423.33
10.685	453.333	27.74	1170
10.69	333.333	27.76	973.333
10.695	386.667	27.78	943.333
10.7	386.667	27.8	850
10.705	333.333	27.82	783.333
10.71	413.333	27.84	790
10.715	413.333	27.86	756.667
10.72	360	27.88	706.667
10.725	386.667	27.9	763.333
10.73	506.667	27.92	666.667
10.735	573.333	27.94	613.333
10.74	333.333	27.96	660
10.745	346.667	27.98	680
10.75	280	28	630
10.755	373.333	28.02	640
10.76	440	28.04	610
10.765	373.333	28.06	633.333
10.77	426.667	28.08	693.333
10.775	480	28.1	696.667
10.78	413.333	28.12	666.667
10.785	413.333	28.14	686.667
10.79	546.667	28.16	736.667
10.795	346.667	28.18	780
10.8	320	28.2	783.333
10.805	266.667	28.22	850
10.81	400	28.24	890
10.815	493.333	28.26	996.667
10.82	346.667	28.28	986.667
10.825	333.333	28.3	1003.33
10.83	293.333	28.32	973.333
10.835	466.667	28.34	900
10.84	413.333	28.36	906.667
10.845	480	28.38	826.667
10.85	413.333	28.4	833.333
10.855	306.667	28.42	740
10.86	400	28.44	653.333
10.865	480	28.46	590
10.87	373.333	28.48	566.667
10.875	440	28.5	623.333
10.88	426.667	28.52	513.333
10.885	386.667	28.54	590
10.89	453.333	28.56	503.333
10.895	280	28.58	470
10.9	413.333	28.6	510
10.905	440	28.62	493.333
10.91	506.667	28.64	533.333
10.915	360	28.66	520
10.92	440	28.68	530
10.925	346.667	28.7	536.667
10.93	400	28.72	536.667
10.935	386.667	28.74	520
10.94	413.333	28.76	440
10.945	373.333	28.78	440
10.95	346.667	28.8	476.667
10.955	413.333	28.82	403.333
10.96	413.333	28.84	446.667
10.965	333.333	28.86	473.333
10.97	320	28.88	463.333
10.975	440	28.9	476.667
10.98	400	28.92	486.667
10.985	413.333	28.94	596.667
10.99	480	28.96	466.667
10.995	440	28.98	476.667
11	440	29	516.667
11.005	480	29.02	513.333
11.01	413.333	29.04	513.333
11.015	333.333	29.06	516.667
11.02	373.333	29.08	456.667
11.025	373.333	29.1	483.333
11.03	373.333	29.12	500
11.035	400	29.14	526.667
11.04	453.333	29.16	483.333
11.045	373.333	29.18	486.667
11.05	480	29.2	456.667
11.055	493.333	29.22	486.667
11.06	360	29.24	490
11.065	480	29.26	430
11.07	506.667	29.28	453.333
11.075	453.333	29.3	490
11.08	400	29.32	510
11.085	373.333	29.34	563.333
11.09	373.333	29.36	516.667
11.095	320	29.38	536.667
11.1	466.667	29.4	453.333
11.105	453.333	29.42	520
11.11	520	29.44	513.333
11.115	360	29.46	470
11.12	293.333	29.48	460
11.125	293.333	29.5	496.667
11.13	386.667	29.52	553.333
11.135	373.333	29.54	446.667
11.14	280	29.56	566.667
11.145	373.333	29.58	483.333
11.15	333.333	29.6	533.333
11.155	306.667	29.62	523.333
11.16	560	29.64	453.333
11.165	360	29.66	473.333
11.17	373.333	29.68	480
11.175	373.333	29.7	486.667
11.18	400	29.72	583.333
11.185	266.667	29.74	596.667
11.19	413.333	29.76	513.333
11.195	346.667	29.78	556.667
11.2	413.333	29.8	583.333
11.205	386.667	29.82	613.333
11.21	440	29.84	570
11.215	320	29.86	630
11.22	293.333	29.88	656.667
11.225	333.333	29.9	690
11.23	320	29.92	780
11.235	253.333	29.94	833.333
11.24	426.667	29.96	776.667
11.245	320	29.98	880
11.25	426.667	30	840
11.255	306.667	30.02	1013.33
11.26	333.333	30.04	1033.33
11.265	386.667	30.06	1220
11.27	266.667	30.08	1190
11.275	360	30.1	1500
11.28	453.333	30.12	1423.33
11.285	346.667	30.14	1553.33
11.29	520	30.16	1656.67
11.295	426.667	30.18	1586.67
11.3	373.333	30.2	1636.67
11.305	320	30.22	1556.67
11.31	346.667	30.24	1570
11.315	386.667	30.26	1476.67
11.32	520	30.28	1276.67
11.325	346.667	30.3	1126.67
11.33	373.333	30.32	1006.67
11.335	480	30.34	863.333
11.34	253.333	30.36	823.333
11.345	213.333	30.38	740
11.35	426.667	30.4	700
11.355	333.333	30.42	680
11.36	413.333	30.44	610
11.365	400	30.46	653.333
11.37	426.667	30.48	646.667
11.375	480	30.5	626.667
11.38	480	30.52	560
11.385	293.333	30.54	573.333
11.39	346.667	30.56	560
11.395	360	30.58	460
11.4	413.333	30.6	503.333
11.405	240	30.62	510
11.41	360	30.64	490
11.415	360	30.66	503.333
11.42	466.667	30.68	516.667
11.425	360	30.7	550
11.43	400	30.72	500
11.435	426.667	30.74	543.333
11.44	546.667	30.76	470
11.445	400	30.78	563.333
11.45	426.667	30.8	526.667
11.455	333.333	30.82	506.667
11.46	360	30.84	540
11.465	440	30.86	623.333
11.47	360	30.88	630
11.475	440	30.9	533.333
11.48	466.667	30.92	550
11.485	346.667	30.94	680
11.49	493.333	30.96	630
11.495	400	30.98	706.667
11.5	293.333	31	683.333
11.505	266.667	31.02	736.667
11.51	440	31.04	773.333
11.515	440	31.06	773.333
11.52	386.667	31.08	803.333
11.525	386.667	31.1	983.333
11.53	400	31.12	1050
11.535	360	31.14	1093.33
11.54	386.667	31.16	1343.33
11.545	333.333	31.18	1223.33
11.55	480	31.2	1450
11.555	400	31.22	1460
11.56	280	31.24	1830
11.565	493.333	31.26	1836.67
11.57	453.333	31.28	2023.33
11.575	400	31.3	1883.33
11.58	373.333	31.32	2020
11.585	306.667	31.34	2023.33
11.59	320	31.36	1946.67
11.595	400	31.38	1903.33
11.6	480	31.4	1790
11.605	360	31.42	1570
11.61	440	31.44	1243.33
11.615	520	31.46	1203.33
11.62	400	31.48	1053.33
11.625	400	31.5	913.333
11.63	373.333	31.52	820
11.635	373.333	31.54	840
11.64	413.333	31.56	880
11.645	400	31.58	853.333
11.65	373.333	31.6	856.667
11.655	346.667	31.62	873.333
11.66	426.667	31.64	806.667
11.665	426.667	31.66	973.333
11.67	373.333	31.68	1070
11.675	453.333	31.7	1130
11.68	493.333	31.72	1190
11.685	466.667	31.74	1266.67
11.69	480	31.76	1410
11.695	466.667	31.78	1550
11.7	386.667	31.8	1723.33
11.705	320	31.82	1956.67
11.71	306.667	31.84	2203.33
11.715	280	31.86	2550
11.72	373.333	31.88	2810
11.725	426.667	31.9	3186.67
11.73	426.667	31.92	3400
11.735	360	31.94	3603.33
11.74	373.333	31.96	3903.33
11.745	373.333	31.98	3740
11.75	533.333	32	3683.33
11.755	360	32.02	3460
11.76	360	32.04	3090
11.765	466.667	32.06	2770
11.77	400	32.08	2613.33
11.775	346.667	32.1	2126.67
11.78	360	32.12	1716.67
11.785	440	32.14	1466.67
11.79	440	32.16	1220
11.795	413.333	32.18	1036.67
11.8	360	32.2	820
11.805	346.667	32.22	823.333
11.81	306.667	32.24	826.667
11.815	386.667	32.26	700
11.82	306.667	32.28	626.667
11.825	506.667	32.3	586.667
11.83	440	32.32	636.667
11.835	440	32.34	603.333
11.84	400	32.36	596.667
11.845	413.333	32.38	593.333
11.85	386.667	32.4	590
11.855	413.333	32.42	546.667
11.86	386.667	32.44	550
11.865	426.667	32.46	536.667
11.87	506.667	32.48	523.333
11.875	466.667	32.5	573.333
11.88	346.667	32.52	593.333
11.885	386.667	32.54	543.333
11.89	440	32.56	506.667
11.895	346.667	32.58	483.333
11.9	413.333	32.6	490
11.905	480	32.62	523.333
11.91	413.333	32.64	520
11.915	333.333	32.66	546.667
11.92	360	32.68	600
11.925	400	32.7	583.333
11.93	346.667	32.72	583.333
11.935	400	32.74	536.667
11.94	426.667	32.76	490
11.945	360	32.78	563.333
11.95	400	32.8	600
11.955	440	32.82	636.667
11.96	373.333	32.84	706.667
11.965	426.667	32.86	716.667
11.97	440	32.88	730
11.975	373.333	32.9	840
11.98	373.333	32.92	863.333
11.985	360	32.94	926.667
11.99	440	32.96	970
11.995	400	32.98	1023.33
12	400	33	1133.33
12.005	453.333	33.02	1196.67
12.01	400	33.04	1150
12.015	400	33.06	1120
12.02	386.667	33.08	1066.67
12.025	386.667	33.1	1023.33
12.03	493.333	33.12	946.667
12.035	453.333	33.14	810
12.04	453.333	33.16	773.333
12.045	453.333	33.18	700
12.05	333.333	33.2	706.667
12.055	360	33.22	653.333
12.06	386.667	33.24	610
12.065	373.333	33.26	610
12.07	440	33.28	570
12.075	413.333	33.3	516.667
12.08	346.667	33.32	476.667
12.085	480	33.34	510
12.09	413.333	33.36	530
12.095	333.333	33.38	516.667
12.1	360	33.4	496.667
12.105	373.333	33.42	470
12.11	306.667	33.44	526.667
12.115	440	33.46	510
12.12	373.333	33.48	513.333
12.125	440	33.5	550
12.13	453.333	33.52	556.667
12.135	440	33.54	623.333
12.14	373.333	33.56	663.333
12.145	253.333	33.58	693.333
12.15	306.667	33.6	746.667
12.155	373.333	33.62	810
12.16	306.667	33.64	736.667
12.165	400	33.66	763.333
12.17	453.333	33.68	776.667
12.175	373.333	33.7	730
12.18	333.333	33.72	750
12.185	320	33.74	746.667
12.19	346.667	33.76	710
12.195	346.667	33.78	673.333
12.2	373.333	33.8	703.333
12.205	466.667	33.82	723.333
12.21	360	33.84	740
12.215	440	33.86	713.333
12.22	506.667	33.88	770
12.225	426.667	33.9	773.333
12.23	440	33.92	760
12.235	413.333	33.94	653.333
12.24	413.333	33.96	580
12.245	320	33.98	590
12.25	426.667	34	583.333
12.255	466.667	34.02	536.667
12.26	440	34.04	523.333
12.265	346.667	34.06	533.333
12.27	360	34.08	493.333
12.275	453.333	34.1	490
12.28	386.667	34.12	513.333
12.285	306.667	34.14	506.667
12.29	480	34.16	476.667
12.295	480	34.18	466.667
12.3	426.667	34.2	480
12.305	413.333	34.22	520
12.31	426.667	34.24	483.333
12.315	386.667	34.26	476.667
12.32	426.667	34.28	520
12.325	360	34.3	490
12.33	520	34.32	513.333
12.335	480	34.34	526.667
12.34	360	34.36	536.667
12.345	413.333	34.38	626.667
12.35	453.333	34.4	630
12.355	373.333	34.42	593.333
12.36	386.667	34.44	643.333
12.365	400	34.46	703.333
12.37	373.333	34.48	733.333
12.375	440	34.5	790
12.38	426.667	34.52	893.333
12.385	440	34.54	946.667
12.39	453.333	34.56	1046.67
12.395	373.333	34.58	1123.33
12.4	413.333	34.6	1223.33
12.405	360	34.62	1340
12.41	440	34.64	1413.33
12.415	360	34.66	1500
12.42	386.667	34.68	1626.67
12.425	400	34.7	1636.67
12.43	400	34.72	1546.67
12.435	466.667	34.74	1533.33
12.44	480	34.76	1453.33
12.445	293.333	34.78	1343.33
12.45	346.667	34.8	1210
12.455	480	34.82	1073.33
12.46	493.333	34.84	990
12.465	400	34.86	840
12.47	320	34.88	760
12.475	333.333	34.9	700
12.48	493.333	34.92	620
12.485	413.333	34.94	586.667
12.49	333.333	34.96	560
12.495	493.333	34.98	560
12.5	573.333	35	530
12.505	480	35.02	516.667
12.51	400	35.04	540
12.515	413.333	35.06	533.333
12.52	426.667	35.08	533.333
12.525	440	35.1	586.667
12.53	520	35.12	640
12.535	386.667	35.14	633.333
12.54	480	35.16	673.333
12.545	506.667	35.18	723.333
12.55	640	35.2	746.667
12.555	560	35.22	823.333
12.56	506.667	35.24	796.667
12.565	440	35.26	790
12.57	466.667	35.28	860
12.575	386.667	35.3	853.333
12.58	466.667	35.32	886.667
12.585	493.333	35.34	913.333
12.59	493.333	35.36	820
12.595	426.667	35.38	746.667
12.6	493.333	35.4	703.333
12.605	506.667	35.42	670
12.61	493.333	35.44	573.333
12.615	533.333	35.46	496.667
12.62	440	35.48	473.333
12.625	586.667	35.5	490
12.63	586.667	35.52	516.667
12.635	560	35.54	480
12.64	560	35.56	460
12.645	533.333	35.58	426.667
12.65	586.667	35.6	440
12.655	613.333	35.62	436.667
12.66	560	35.64	376.667
12.665	573.333	35.66	390
12.67	493.333	35.68	430
12.675	640	35.7	380
12.68	626.667	35.72	340
12.685	613.333	35.74	356.667
12.69	653.333	35.76	380
12.695	546.667	35.78	410
12.7	613.333	35.8	396.667
12.705	626.667	35.82	386.667
12.71	626.667	35.84	410
12.715	600	35.86	346.667
12.72	653.333	35.88	343.333
12.725	706.667	35.9	340
12.73	746.667	35.92	376.667
12.735	813.333	35.94	390
12.74	800	35.96	316.667
12.745	666.667	35.98	336.667
12.75	626.667	36	346.667
12.755	746.667	36.02	360
12.76	693.333	36.04	380
12.765	680	36.06	423.333
12.77	760	36.08	433.333
12.775	720	36.1	376.667
12.78	733.333	36.12	376.667
12.785	866.667	36.14	413.333
12.79	773.333	36.16	393.333
12.795	760	36.18	423.333
12.8	760	36.2	423.333
12.805	840	36.22	413.333
12.81	813.333	36.24	446.667
12.815	773.333	36.26	486.667
12.82	853.333	36.28	443.333
12.825	920	36.3	450
12.83	893.333	36.32	453.333
12.835	986.667	36.34	483.333
12.84	973.333	36.36	443.333
12.845	986.667	36.38	383.333
12.85	1066.67	36.4	403.333
12.855	1013.33	36.42	373.333
12.86	960	36.44	410
12.865	1106.67	36.46	426.667
12.87	1146.67	36.48	396.667
12.875	1133.33	36.5	396.667
12.88	1293.33	36.52	396.667
12.885	1360	36.54	380
12.89	1386.67	36.56	363.333
12.895	1346.67	36.58	350
12.9	1413.33	36.6	356.667
12.905	1346.67	36.62	390
12.91	1320	36.64	400
12.915	1586.67	36.66	380
12.92	1560	36.68	423.333
12.925	1560	36.7	380
12.93	1426.67	36.72	376.667
12.935	1586.67	36.74	390
12.94	1560	36.76	403.333
12.945	1653.33	36.78	426.667
12.95	1786.67	36.8	380
12.955	1733.33	36.82	406.667
12.96	1786.67	36.84	433.333
12.965	1733.33	36.86	433.333
12.97	1733.33	36.88	400
12.975	2013.33	36.9	420
12.98	2226.67	36.92	423.333
12.985	2440	36.94	430
12.99	2386.67	36.96	416.667
12.995	2280	36.98	370
13	2493.33	37	373.333
13.005	2586.67	37.02	366.667
13.01	2546.67	37.04	376.667
13.015	2760	37.06	366.667
13.02	3026.67	37.08	363.333
13.025	3026.67	37.1	353.333
13.03	3240	37.12	360
13.035	3360	37.14	376.667
13.04	3346.67	37.16	390
13.045	3733.33	37.18	346.667
13.05	3920	37.2	370
13.055	3773.33	37.22	353.333
13.06	4040	37.24	306.667
13.065	4066.67	37.26	333.333
13.07	4346.67	37.28	343.333
13.075	4586.67	37.3	353.333
13.08	4733.33	37.32	336.667
13.085	4813.33	37.34	330
13.09	5026.67	37.36	353.333
13.095	5013.33	37.38	350
13.1	4813.33	37.4	330
13.105	5026.67	37.42	326.667
13.11	5066.67	37.44	356.667
13.115	5440	37.46	340
13.12	5320	37.48	306.667
13.125	5333.33	37.5	310
13.13	5560	37.52	353.333
13.135	5266.67	37.54	346.667
13.14	5186.67	37.56	356.667
13.145	5426.67	37.58	386.667
13.15	5306.67	37.6	360
13.155	4853.33	37.62	350
13.16	4773.33	37.64	336.667
13.165	4800	37.66	346.667
13.17	4693.33	37.68	346.667
13.175	4560	37.7	396.667
13.18	4560	37.72	386.667
13.185	4453.33	37.74	370
13.19	4053.33	37.76	376.667
13.195	4053.33	37.78	430
13.2	3840	37.8	446.667
13.205	3480	37.82	366.667
13.21	3266.67	37.84	343.333
13.215	3146.67	37.86	393.333
13.22	2773.33	37.88	423.333
13.225	2653.33	37.9	386.667
13.23	2626.67	37.92	386.667
13.235	2306.67	37.94	413.333
13.24	1986.67	37.96	436.667
13.245	1800	37.98	413.333
13.25	1600	38	403.333
13.255	1506.67	38.02	356.667
13.26	1506.67	38.04	400
13.265	1440	38.06	360
13.27	1400	38.08	356.667
13.275	1160	38.1	426.667
13.28	1080	38.12	390
13.285	1160	38.14	350
13.29	960	38.16	350
13.295	826.667	38.18	386.667
13.3	826.667	38.2	446.667
13.305	760	38.22	416.667
13.31	746.667	38.24	386.667
13.315	746.667	38.26	470
13.32	653.333	38.28	500
13.325	653.333	38.3	550
13.33	680	38.32	550
13.335	626.667	38.34	573.333
13.34	560	38.36	626.667
13.345	613.333	38.38	633.333
13.35	640	38.4	653.333
13.355	586.667	38.42	740
13.36	546.667	38.44	703.333
13.365	586.667	38.46	740
13.37	560	38.48	850
13.375	573.333	38.5	906.667
13.38	626.667	38.52	890
13.385	560	38.54	933.333
13.39	493.333	38.56	966.667
13.395	506.667	38.58	930
13.4	506.667	38.6	993.333
13.405	453.333	38.62	823.333
13.41	413.333	38.64	836.667
13.415	533.333	38.66	786.667
13.42	573.333	38.68	660
13.425	533.333	38.7	623.333
13.43	546.667	38.72	616.667
13.435	586.667	38.74	503.333
13.44	600	38.76	466.667
13.445	586.667	38.78	443.333
13.45	626.667	38.8	410
13.455	626.667	38.82	370
13.46	493.333	38.84	373.333
13.465	426.667	38.86	343.333
13.47	400	38.88	320
13.475	426.667	38.9	343.333
13.48	413.333	38.92	346.667
13.485	386.667	38.94	363.333
13.49	453.333	38.96	303.333
13.495	466.667	38.98	296.667
13.5	480	39	350
13.505	546.667	39.02	323.333
13.51	506.667	39.04	336.667
13.515	453.333	39.06	320
13.52	466.667	39.08	356.667
13.525	480	39.1	293.333
13.53	453.333	39.12	300
13.535	453.333	39.14	350
13.54	493.333	39.16	356.667
13.545	453.333	39.18	290
13.55	400	39.2	346.667
13.555	426.667	39.22	366.667
13.56	453.333	39.24	326.667
13.565	533.333	39.26	286.667
13.57	493.333	39.28	310
13.575	466.667	39.3	306.667
13.58	426.667	39.32	293.333
13.585	346.667	39.34	303.333
13.59	466.667	39.36	306.667
13.595	466.667	39.38	283.333
13.6	426.667	39.4	350
13.605	453.333	39.42	326.667
13.61	426.667	39.44	370
13.615	493.333	39.46	390
13.62	413.333	39.48	310
13.625	293.333	39.5	310
13.63	333.333	39.52	286.667
13.635	413.333	39.54	326.667
13.64	386.667	39.56	340
13.645	373.333	39.58	360
13.65	413.333	39.6	316.667
13.655	373.333	39.62	286.667
13.66	440	39.64	310
13.665	453.333	39.66	363.333
13.67	426.667	39.68	330
13.675	386.667	39.7	370
13.68	400	39.72	350
13.685	466.667	39.74	400
13.69	493.333	39.76	343.333
13.695	493.333	39.78	376.667
13.7	426.667	39.8	380
13.705	413.333	39.82	486.667
13.71	480	39.84	360
13.715	520	39.86	376.667
13.72	413.333	39.88	353.333
13.725	426.667	39.9	423.333
13.73	466.667	39.92	440
13.735	453.333	39.94	383.333
13.74	440	39.96	343.333
13.745	413.333	39.98	423.333
13.75	440	40	456.667
13.755	480	40.02	480
13.76	480	40.04	416.667
13.765	466.667	40.06	390
13.77	520	40.08	360
13.775	453.333	40.1	326.667
13.78	360	40.12	396.667
13.785	400	40.14	396.667
13.79	453.333	40.16	323.333
13.795	373.333	40.18	373.333
13.8	333.333	40.2	313.333
13.805	346.667	40.22	313.333
13.81	426.667	40.24	370
13.815	493.333	40.26	350
13.82	506.667	40.28	293.333
13.825	546.667	40.3	290
13.83	493.333	40.32	310
13.835	400	40.34	293.333
13.84	426.667	40.36	280
13.845	480	40.38	306.667
13.85	546.667	40.4	316.667
13.855	466.667	40.42	303.333
13.86	400	40.44	333.333
13.865	466.667	40.46	386.667
13.87	480	40.48	340
13.875	453.333	40.5	310
13.88	466.667	40.52	356.667
13.885	533.333	40.54	340
13.89	480	40.56	293.333
13.895	520	40.58	273.333
13.9	480	40.6	310
13.905	506.667	40.62	363.333
13.91	520	40.64	360
13.915	493.333	40.66	310
13.92	480	40.68	360
13.925	426.667	40.7	303.333
13.93	506.667	40.72	290
13.935	493.333	40.74	300
13.94	480	40.76	400
13.945	533.333	40.78	340
13.95	573.333	40.8	363.333
13.955	533.333	40.82	326.667
13.96	560	40.84	373.333
13.965	640	40.86	423.333
13.97	453.333	40.88	380
13.975	360	40.9	353.333
13.98	453.333	40.92	420
13.985	453.333	40.94	350
13.99	360	40.96	336.667
13.995	400	40.98	440
14	480	41	380
14.005	586.667	41.02	263.333
14.01	533.333	41.04	423.333
14.015	520	41.06	356.667
14.02	546.667	41.08	430
14.025	560	41.1	460
14.03	560	41.12	446.667
14.035	506.667	41.14	540
14.04	533.333	41.16	490
14.045	600	41.18	526.667
14.05	666.667	41.2	520
14.055	506.667	41.22	580
14.06	666.667	41.24	583.333
14.065	680	41.26	550
14.07	640	41.28	466.667
14.075	653.333	41.3	586.667
14.08	653.333	41.32	523.333
14.085	626.667	41.34	486.667
14.09	573.333	41.36	446.667
14.095	586.667	41.38	456.667
14.1	706.667	41.4	450
14.105	733.333	41.42	346.667
14.11	640	41.44	376.667
14.115	626.667	41.46	453.333
14.12	853.333	41.48	370
14.125	906.667	41.5	336.667
14.13	853.333	41.52	336.667
14.135	880	41.54	300
14.14	826.667	41.56	400
14.145	866.667	41.58	396.667
14.15	880	41.6	356.667
14.155	840	41.62	333.333
14.16	866.667	41.64	360
14.165	813.333	41.66	390
14.17	1026.67	41.68	300
14.175	1093.33	41.7	366.667
14.18	1000	41.72	330
14.185	1040	41.74	306.667
14.19	1106.67	41.76	353.333
14.195	986.667	41.78	376.667
14.2	1160	41.8	363.333
14.205	1400	41.82	310
14.21	1400	41.84	376.667
14.215	1253.33	41.86	370
14.22	1173.33	41.88	383.333
14.225	1066.67	41.9	376.667
14.23	1120	41.92	373.333
14.235	1306.67	41.94	403.333
14.24	1453.33	41.96	453.333
14.245	1226.67	41.98	510
14.25	1306.67	42	463.333
14.255	1466.67	42.02	543.333
14.26	1266.67	42.04	630
14.265	1293.33	42.06	536.667
14.27	1346.67	42.08	670
14.275	1280	42.1	616.667
14.28	1280	42.12	766.667
14.285	1266.67	42.14	670
14.29	1240	42.16	630
14.295	1186.67	42.18	646.667
14.3	1120	42.2	560
14.305	1013.33	42.22	530
14.31	1053.33	42.24	573.333
14.315	880	42.26	533.333
14.32	840	42.28	543.333
14.325	973.333	42.3	430
14.33	920	42.32	360
14.335	840	42.34	386.667
14.34	786.667	42.36	386.667
14.345	666.667	42.38	353.333
14.35	680	42.4	360
14.355	733.333	42.42	356.667
14.36	773.333	42.44	313.333
14.365	640	42.46	320
14.37	560	42.48	406.667
14.375	533.333	42.5	323.333
14.38	613.333	42.52	333.333
14.385	600	42.54	343.333
14.39	493.333	42.56	426.667
14.395	453.333	42.58	360
14.4	466.667	42.6	380
14.405	573.333	42.62	360
14.41	573.333	42.64	420
14.415	373.333	42.66	410
14.42	506.667	42.68	370
14.425	453.333	42.7	403.333
14.43	440	42.72	323.333
14.435	480	42.74	413.333
14.44	480	42.76	336.667
14.445	413.333	42.78	363.333
14.45	373.333	42.8	430
14.455	413.333	42.82	293.333
14.46	453.333	42.84	366.667
14.465	480	42.86	346.667
14.47	426.667	42.88	280
14.475	466.667	42.9	300
14.48	360	42.92	303.333
14.485	413.333	42.94	333.333
14.49	506.667	42.96	326.667
14.495	400	42.98	290
14.5	480	43	316.667
14.505	386.667	43.02	243.333
14.51	373.333	43.04	296.667
14.515	466.667	43.06	356.667
14.52	426.667	43.08	313.333
14.525	426.667	43.1	266.667
14.53	466.667	43.12	310
14.535	306.667	43.14	313.333
14.54	320	43.16	316.667
14.545	426.667	43.18	323.333
14.55	386.667	43.2	346.667
14.555	466.667	43.22	350
14.56	400	43.24	316.667
14.565	320	43.26	366.667
14.57	386.667	43.28	310
14.575	400	43.3	330
14.58	506.667	43.32	360
14.585	466.667	43.34	373.333
14.59	320	43.36	403.333
14.595	306.667	43.38	350
14.6	440	43.4	340
14.605	400	43.42	393.333
14.61	453.333	43.44	350
14.615	400	43.46	336.667
14.62	386.667	43.48	406.667
14.625	413.333	43.5	410
14.63	413.333	43.52	390
14.635	466.667	43.54	363.333
14.64	373.333	43.56	336.667
14.645	386.667	43.58	396.667
14.65	413.333	43.6	346.667
14.655	440	43.62	400
14.66	360	43.64	413.333
14.665	333.333	43.66	370
14.67	386.667	43.68	356.667
14.675	440	43.7	430
14.68	386.667	43.72	470
14.685	253.333	43.74	396.667
14.69	373.333	43.76	426.667
14.695	333.333	43.78	430
14.7	306.667	43.8	466.667
14.705	360	43.82	500
14.71	373.333	43.84	533.333
14.715	453.333	43.86	596.667
14.72	493.333	43.88	506.667
14.725	493.333	43.9	573.333
14.73	413.333	43.92	640
14.735	386.667	43.94	673.333
14.74	466.667	43.96	690
14.745	386.667	43.98	676.667
14.75	306.667	44	743.333
14.755	466.667	44.02	646.667
14.76	400	44.04	683.333
14.765	373.333	44.06	660
14.77	386.667	44.08	586.667
14.775	453.333	44.1	626.667
14.78	400	44.12	616.667
14.785	426.667	44.14	520
14.79	426.667	44.16	556.667
14.795	440	44.18	493.333
14.8	413.333	44.2	440
14.805	413.333	44.22	383.333
14.81	373.333	44.24	410
14.815	453.333	44.26	396.667
14.82	386.667	44.28	393.333
14.825	320	44.3	400
14.83	413.333	44.32	380
14.835	373.333	44.34	353.333
14.84	480	44.36	363.333
14.845	466.667	44.38	383.333
14.85	426.667	44.4	350
14.855	506.667	44.42	343.333
14.86	333.333	44.44	363.333
14.865	400	44.46	350
14.87	453.333	44.48	426.667
14.875	426.667	44.5	423.333
14.88	280	44.52	326.667
14.885	360	44.54	430
14.89	400	44.56	430
14.895	400	44.58	376.667
14.9	320	44.6	403.333
14.905	480	44.62	500
14.91	400	44.64	530
14.915	373.333	44.66	560
14.92	386.667	44.68	640
14.925	346.667	44.7	640
14.93	320	44.72	690
14.935	400	44.74	810
14.94	373.333	44.76	780
14.945	346.667	44.78	823.333
14.95	386.667	44.8	806.667
14.955	333.333	44.82	723.333
14.96	413.333	44.84	786.667
14.965	440	44.86	793.333
14.97	520	44.88	720
14.975	413.333	44.9	640
14.98	400	44.92	596.667
[truncated: 7,004 more rows]

## Sheet: c
N2 sorption isotherms of H-Beta with different Si/Al ratios
H-Beta(20)				H-Beta(30)				H-Beta(40)				H-Beta(60)				H-Beta(100)
Relative Pressure	Quantity Adsorbed	Relative Pressure	Quantity Adsorbed	Relative Pressure	Quantity Adsorbed	Relative Pressure	Quantity Adsorbed	Relative Pressure	Quantity Adsorbed	Relative Pressure	Quantity Adsorbed	Relative Pressure	Quantity Adsorbed	Relative Pressure	Quantity Adsorbed	Relative Pressure	Quantity Adsorbed	Relative Pressure	Quantity Adsorbed
P/Po	cm3/g STP	P/Po	cm3/g STP	P/Po	cm3/g STP	P/Po	cm3/g STP	P/Po	cm3/g STP	P/Po	cm3/g STP	P/Po	cm3/g STP	P/Po	cm3/g STP	P/Po	cm3/g STP	P/Po	cm3/g STP
0.000261314	2.00418	0.99425	184.115	0.000194601	1.85456	0.99419	169.499	0.000187497	2.07878	0.99446	171.196	0.000243271	1.38548	0.9943	166.333	0.000233878	1.11164	0.99463	175.32
0.000338825	10.4669	0.97299	181.949	0.000293106	16.6806	0.97248	167.675	0.000243796	16.9295	0.97136	170.053	0.000358554	16.2599	0.97158	165.132	0.000359202	12.3271	0.97567	171.518
0.000411069	25.3474	0.93388	179.847	0.000335021	31.492	0.93364	165.67	0.000293215	31.7483	0.93231	168.904	0.00040371	31.1197	0.93286	163.592	0.000431941	27.1677	0.96368	165.642
0.00046449	40.1764	0.90612	179.076	0.000363801	46.3194	0.90608	164.842	0.000307931	39.1651	0.906	168.06	0.000456294	45.9468	0.90595	162.805	0.000518444	41.9594	0.94347	157.633
0.000514752	54.9864	0.88064	178.592	0.00039201	61.1302	0.88047	164.33	0.000350284	53.9722	0.90025	167.82	0.000488542	60.7959	0.88046	162.279	0.00056874	56.4747	0.92476	153.891
0.000561314	69.7848	0.85529	178.244	0.000450174	75.907	0.8553	163.942	0.00039425	68.8012	0.87568	167.112	0.000531559	75.5818	0.85527	161.856	0.000630644	71.2134	0.90478	151.506
0.000625986	84.553	0.83019	177.945	0.000502422	90.6657	0.83019	163.609	0.00042761	83.5863	0.85168	166.426	0.000581181	90.3778	0.83003	161.548	0.000733096	85.8812	0.87786	149.597
0.000672408	99.3233	0.8254	177.857	0.000630019	105.261	0.82546	163.517	0.000484137	98.2918	0.82621	165.777	0.00064114	101.07	0.80495	161.285	0.000942707	100.454	0.85236	148.409
0.000828431	113.844	0.80091	177.631	0.00109	119.071	0.801	163.252	0.000608803	110.292	0.80125	165.212	0.000832469	115.692	0.80034	161.224	0.00122	107.03	0.82682	147.555
0.00145	127.842	0.75282	177.248	0.00124	120.794	0.75278	162.79	0.00114	123.857	0.75218	164.337	0.00123	125.228	0.75236	160.827	0.00241	114.005	0.80154	146.928
0.00248	133.981	0.70232	176.818	0.00246	126.666	0.70236	162.308	0.00121	124.598	0.70225	163.662	0.00252	131.514	0.70259	160.447	0.00508	117.186	0.75243	146.093
0.00508	139.415	0.65199	176.393	0.00505	130.564	0.65209	161.84	0.00243	129.928	0.65214	163.079	0.00521	135.068	0.65211	160.085	0.01067	119.567	0.7026	145.432
0.01054	144.102	0.60193	175.959	0.00996	133.67	0.60196	161.359	0.00485	133.158	0.60194	162.578	0.01016	137.825	0.60204	159.706	0.02963	122.921	0.65225	144.871
0.03136	150.806	0.55183	175.473	0.03248	139.065	0.55182	160.845	0.0102	136.157	0.55178	162.074	0.00021519	0.48809	0.5518	159.324	0.06463	125.881	0.60207	144.351
0.06259	155.324	0.50157	174.943	0.06386	142.437	0.50166	160.291	0.02872	140.338	0.50156	161.558	0.000325737	15.3414	0.50175	158.901	0.07053	126.249	0.55185	143.839
0.07048	156.154	0.45231	173.813	0.07047	142.957	0.4546	157.862	0.0638	143.919	0.45673	157.751	0.000387499	30.1744	0.44923	152.725	0.0802	126.8	0.50175	143.294
0.08023	157.066	0.4018	171.999	0.08022	143.66	0.40125	154.966	0.07059	144.403	0.40153	154.72	0.000449225	44.9908	0.40122	151.013	0.09034	127.327	0.44966	136.551
0.09039	157.945	0.35113	170.353	0.09041	144.314	0.35098	153.608	0.08022	145.029	0.35111	153.598	0.00048984	59.8297	0.33167	149.764	0.10039	127.8	0.40126	135.001
0.1006	158.753	0.30143	168.717	0.10055	144.924	0.28225	151.861	0.09037	145.629	0.28182	152.081	0.000547663	74.6109	0.28065	148.805	0.11976	128.64	0.33177	133.842
0.11972	160.123	0.25131	166.859	0.11975	145.953	0.25089	150.956	0.10046	146.162	0.25069	151.336	0.000601891	89.505	0.25056	148.186	0.14042	129.433	0.28079	132.954
0.14071	161.446	0.20121	164.738	0.14058	146.939	0.20077	149.378	0.11981	147.082	0.20082	150.015	0.000651084	96.6864	0.20088	147.014	0.16061	130.096	0.25059	132.377
0.16094	162.594	0.14081	161.58	0.16073	147.794	0.14072	147.043	0.1405	147.946	0.14065	147.997	0.000815695	110.509	0.14054	145.214	0.18064	130.654	0.20088	131.276
0.18098	163.637			0.18068	148.56			0.16063	148.695			0.00122	121.999			0.20041	131.17	0.1405	129.599
0.20075	164.584			0.20057	149.254			0.18063	149.352			0.00243	128.566			0.225	131.742
0.22524	165.674			0.22515	150.059			0.20044	149.957			0.0049	131.792			0.25005	132.277
0.25037	166.708			0.25027	150.814			0.22508	150.636			0.01034	134.496			0.27509	132.768
0.27542	167.677			0.27531	151.519			0.25012	151.282			0.02907	138.276			0.30002	133.223
0.3004	168.564			0.30017	152.187			0.27518	151.875			0.06425	141.537			0.34887	134.06
0.34871	170.132			0.34874	153.385			0.3001	152.44			0.07055	141.953			0.39889	134.847
0.39894	171.529			0.39875	154.562			0.34886	153.454			0.08022	142.524			0.44868	135.591
0.44865	172.669			0.4487	155.647			0.39883	154.447			0.09032	143.069			0.49851	136.32
0.49856	173.584			0.49847	156.672			0.44875	155.369			0.10038	143.561			0.54834	137.067
0.54822	174.378			0.54833	157.695			0.49846	156.271			0.11979	144.392			0.59821	137.852
0.59823	175.064			0.59825	158.698			0.54836	157.184			0.14042	145.163			0.64805	138.706
0.64813	175.673			0.64819	159.638			0.59823	158.119			0.16056	145.834			0.69784	139.703
0.69787	176.237			0.69794	160.528			0.64809	159.099			0.18053	146.42			0.74763	140.915
0.74779	176.792			0.74784	161.383			0.69785	160.151			0.20038	146.955			0.79737	142.478
0.79759	177.34			0.79758	162.254			0.74764	161.324			0.225	147.565			0.81901	143.381
0.81895	177.605			0.8189	162.687			0.79763	162.611			0.2501	148.129			0.84865	144.716
0.84856	177.97			0.84862	163.287			0.819	163.259			0.27511	148.642			0.87342	146.058
0.87363	178.293			0.87363	163.821			0.84862	164.248			0.30004	149.131			0.89851	147.654
0.89858	178.679			0.89873	164.348			0.87349	165.355			0.34887	150.009			0.92329	149.545
0.92351	179.171			0.92353	164.938			0.89882	166.572			0.39888	150.819			0.94746	152.327
0.94835	179.876			0.9484	165.697			0.92355	167.827			0.44868	151.593			0.97089	157.552
0.973	181.116			0.97307	166.901			0.94882	168.921			0.49856	152.346			0.97956	161.346
0.97972	181.831			0.97964	167.602			0.97346	169.83			0.54841	153.076			0.98804	168.004
0.98968	183.073			0.99003	168.701			0.97929	170.157			0.59824	153.829			0.99463	175.32
0.99425	184.115			0.99419	169.499			0.98958	170.748			0.64806	154.626
								0.99446	171.196			0.69792	155.507
												0.74778	156.454
												0.79753	157.563
												0.81899	158.139
												0.84862	158.94
												0.87344	159.778
												0.89846	160.833
												0.92359	162.062
												0.94856	163.346
												0.97354	164.641
												0.9794	165.156
												0.99001	165.911
												0.9943	166.333

## Sheet: d
NH3-TPD profiles of H-Beta zeolites with different Si/Al ratios.
H-Beta(20)		H-Beta(30)		H-Beta(40)		H-Beta(60)		H-Beta(100)
Temperature (°C)	TCD (a.u.)	Temperature (°C)	TCD (a.u.)	Temperature (°C)	TCD (a.u.)	Temperature (°C)	TCD (a.u.)	Temperature (°C)	TCD (a.u.)
120.104	0.28982	120.012	0.29747	120.038	0.29619	120.06	0.29386	120.057	0.29071
120.301	0.28982	120.05	0.29747	120.131	0.29621	120.195	0.29392	120.191	0.29067
120.547	0.28993	120.162	0.2975	120.283	0.2963	120.369	0.29396	120.391	0.29061
120.838	0.28997	120.296	0.29756	120.461	0.29632	120.618	0.29391	120.635	0.29071
121.23	0.29011	120.477	0.29764	120.71	0.29634	120.922	0.2939	120.951	0.29076
121.656	0.29014	120.729	0.29765	121.011	0.29642	121.272	0.29387	121.329	0.29071
122.154	0.29027	121.036	0.29766	121.381	0.29654	121.71	0.29388	121.772	0.29077
122.71	0.29044	121.411	0.29768	121.803	0.29668	122.207	0.29392	122.261	0.29078
123.305	0.2907	121.859	0.29772	122.307	0.29682	122.759	0.29409	122.81	0.29104
123.963	0.29076	122.345	0.29783	122.848	0.29697	123.348	0.29426	123.407	0.29107
124.648	0.29095	122.919	0.29799	123.458	0.29712	123.985	0.29437	124.054	0.29097
125.399	0.29126	123.526	0.29808	124.091	0.29726	124.707	0.29453	124.747	0.29132
126.157	0.29157	124.165	0.29823	124.772	0.29755	125.417	0.29476	125.473	0.29128
126.951	0.29188	124.863	0.29844	125.485	0.29782	126.201	0.29503	126.233	0.29152
127.774	0.29217	125.593	0.29861	126.25	0.29808	126.967	0.29519	127.016	0.2918
128.596	0.29253	126.354	0.29887	127.038	0.29823	127.788	0.29546	127.821	0.2919
129.436	0.29301	127.142	0.29908	127.844	0.2986	128.615	0.2957	128.648	0.29211
130.286	0.29343	127.962	0.29941	128.67	0.2989	129.472	0.29593	129.48	0.29225
131.146	0.29389	128.785	0.29974	129.498	0.29928	130.324	0.29621	130.329	0.2925
131.998	0.29439	129.633	0.30015	130.354	0.29968	131.178	0.29653	131.194	0.29271
132.846	0.29495	130.485	0.30058	131.224	0.30008	132.041	0.29689	132.046	0.29291
133.701	0.29546	131.338	0.30098	132.089	0.30043	132.923	0.29711	132.914	0.29311
134.551	0.29611	132.197	0.3014	132.944	0.3009	133.761	0.29759	133.763	0.29325
135.396	0.29665	133.072	0.30176	133.794	0.30142	134.623	0.29784	134.625	0.29347
136.239	0.29726	133.92	0.30226	134.657	0.30185	135.467	0.29816	135.48	0.29369
137.074	0.29789	134.763	0.30271	135.499	0.30231	136.321	0.29848	136.323	0.29385
137.89	0.29847	135.612	0.30309	136.359	0.30278	137.14	0.29876	137.166	0.29404
138.703	0.29912	136.46	0.30358	137.185	0.30322	137.955	0.29921	137.988	0.2942
139.504	0.29969	137.292	0.30408	137.993	0.30364	138.777	0.2995	138.811	0.29432
140.296	0.30023	138.095	0.30461	138.816	0.30414	139.575	0.29987	139.623	0.29443
141.074	0.30077	138.92	0.30507	139.615	0.30449	140.374	0.30008	140.411	0.29452
141.846	0.30131	139.715	0.30563	140.419	0.30497	141.149	0.30038	141.206	0.29468
142.612	0.30181	140.497	0.30615	141.193	0.30529	141.925	0.30064	141.985	0.29478
143.344	0.30229	141.29	0.30675	141.955	0.30577	142.67	0.30093	142.746	0.29485
144.1	0.30275	142.047	0.30725	142.716	0.30614	143.415	0.30124	143.509	0.29498
144.833	0.30329	142.817	0.3078	143.479	0.30648	144.16	0.30147	144.25	0.29506
145.551	0.3037	143.588	0.30826	144.239	0.30681	144.904	0.30167	144.991	0.29511
146.29	0.30419	144.322	0.30879	144.971	0.3071	145.61	0.30187	145.718	0.29507
146.995	0.3047	145.041	0.30927	145.694	0.30746	146.33	0.30209	146.439	0.29519
147.699	0.30513	145.775	0.30975	146.412	0.30772	147.034	0.30231	147.158	0.29526
148.409	0.30568	146.496	0.31014	147.149	0.30797	147.735	0.30252	147.876	0.29533
149.105	0.30618	147.205	0.31051	147.857	0.30824	148.438	0.30265	148.567	0.29535
149.799	0.30661	147.927	0.31094	148.566	0.30854	149.134	0.3029	149.262	0.29537
150.511	0.30711	148.616	0.31135	149.257	0.30873	149.833	0.30303	149.954	0.29541
151.182	0.30759	149.313	0.31176	149.964	0.30895	150.504	0.3032	150.644	0.29545
151.86	0.308	150.013	0.31216	150.654	0.30916	151.184	0.30328	151.303	0.29544
152.542	0.30845	150.69	0.3125	151.343	0.30934	151.883	0.30342	151.989	0.29552
153.225	0.30884	151.378	0.31279	152.029	0.30948	152.533	0.30358	152.657	0.29544
153.887	0.30923	152.062	0.31313	152.7	0.30967	153.203	0.30364	153.337	0.29556
154.546	0.30955	152.718	0.31345	153.37	0.30973	153.874	0.3038	154.004	0.29554
155.212	0.30983	153.395	0.31368	154.047	0.3099	154.547	0.30391	154.656	0.29561
155.872	0.31018	154.061	0.3141	154.698	0.31005	155.205	0.30396	155.318	0.29559
156.524	0.31048	154.73	0.31434	155.354	0.31006	155.861	0.30414	155.979	0.29554
157.188	0.31066	155.395	0.3147	156.016	0.31022	156.516	0.30417	156.639	0.29552
157.828	0.31081	156.045	0.3149	156.681	0.31035	157.166	0.30426	157.28	0.29561
158.493	0.31105	156.708	0.31523	157.33	0.31053	157.844	0.30431	157.924	0.29559
159.132	0.31123	157.359	0.31545	158.001	0.31054	158.489	0.30444	158.57	0.29564
159.787	0.31142	158.006	0.31567	158.648	0.31072	159.156	0.30456	159.215	0.29563
160.441	0.31159	158.65	0.3159	159.293	0.31082	159.799	0.30466	159.873	0.29561
161.104	0.31185	159.328	0.31614	159.949	0.31077	160.463	0.30468	160.531	0.29566
161.748	0.312	159.98	0.31631	160.617	0.31082	161.136	0.30471	161.201	0.29564
162.41	0.31224	160.633	0.31648	161.27	0.31097	161.789	0.30471	161.86	0.29565
163.055	0.31244	161.294	0.31669	161.936	0.311	162.445	0.30482	162.513	0.29562
163.693	0.31263	161.955	0.31686	162.586	0.31109	163.103	0.30486	163.159	0.29569
164.356	0.31272	162.616	0.31698	163.255	0.31113	163.747	0.30497	163.823	0.29572
165.021	0.31295	163.279	0.31713	163.921	0.31125	164.41	0.30494	164.478	0.2957
165.663	0.31306	163.93	0.31718	164.574	0.31132	165.062	0.30499	165.136	0.29565
166.307	0.31325	164.584	0.31734	165.233	0.3112	165.712	0.30498	165.789	0.29562
166.954	0.31334	165.234	0.31738	165.879	0.31132	166.376	0.30507	166.451	0.29562
167.614	0.31343	165.894	0.31756	166.544	0.31134	167.024	0.30498	167.09	0.29561
168.254	0.31346	166.55	0.31773	167.182	0.31135	167.675	0.30499	167.737	0.29543
168.91	0.31355	167.217	0.31784	167.838	0.31142	168.311	0.30505	168.37	0.29556
169.563	0.31363	167.859	0.3179	168.484	0.31145	168.955	0.30499	169.018	0.29554
170.195	0.31385	168.506	0.31803	169.139	0.31142	169.599	0.30499	169.665	0.29547
170.852	0.31394	169.147	0.31802	169.794	0.31139	170.242	0.30496	170.313	0.29539
171.487	0.31408	169.805	0.31807	170.44	0.31145	170.88	0.3049	170.966	0.29539
172.133	0.31423	170.476	0.3182	171.091	0.31155	171.525	0.30487	171.604	0.29537
172.783	0.31427	171.1	0.31825	171.736	0.31162	172.165	0.30489	172.251	0.29535
173.426	0.31434	171.733	0.31826	172.386	0.31157	172.799	0.30484	172.889	0.29525
174.075	0.31444	172.371	0.31836	173.033	0.31161	173.463	0.30489	173.542	0.29519
174.716	0.31447	173.015	0.31841	173.679	0.31148	174.106	0.30474	174.205	0.29521
175.369	0.31454	173.655	0.31839	174.339	0.31158	174.735	0.30477	174.83	0.29507
176.005	0.31452	174.299	0.3185	174.985	0.31153	175.379	0.30474	175.49	0.29511
176.658	0.31466	174.94	0.31852	175.633	0.31142	176.039	0.30466	176.125	0.29501
177.299	0.31455	175.575	0.31855	176.274	0.31137	176.668	0.30466	176.765	0.29498
177.951	0.31457	176.217	0.31857	176.923	0.3114	177.324	0.30462	177.408	0.29494
178.613	0.31458	176.865	0.31859	177.563	0.31139	177.969	0.30451	178.044	0.2949
179.248	0.3146	177.502	0.31861	178.206	0.31136	178.606	0.30436	178.689	0.29484
179.881	0.31455	178.15	0.31854	178.857	0.31128	179.248	0.30433	179.325	0.29479
180.539	0.31445	178.785	0.31845	179.501	0.31129	179.88	0.30421	179.976	0.29472
181.182	0.31447	179.425	0.31844	180.141	0.31121	180.523	0.30409	180.626	0.29474
181.832	0.31446	180.073	0.31838	180.79	0.31116	181.183	0.30413	181.263	0.29461
182.468	0.3144	180.714	0.31829	181.44	0.31111	181.808	0.30391	181.903	0.29454
183.123	0.31437	181.358	0.31825	182.086	0.31101	182.463	0.30396	182.557	0.29457
183.749	0.3143	182.013	0.31807	182.727	0.31095	183.109	0.30372	183.197	0.29447
184.381	0.31427	182.644	0.31809	183.386	0.31089	183.754	0.30375	183.843	0.29442
185.029	0.31412	183.305	0.31802	184.038	0.31076	184.41	0.30363	184.484	0.29435
185.682	0.3141	183.949	0.31795	184.676	0.31059	185.047	0.30354	185.111	0.29424
186.307	0.3141	184.597	0.31777	185.321	0.31051	185.697	0.30338	185.748	0.29417
186.969	0.31397	185.242	0.31779	185.961	0.31045	186.358	0.30334	186.403	0.29417
187.604	0.31384	185.892	0.31771	186.627	0.31041	187.008	0.30321	187.038	0.29408
188.254	0.3138	186.556	0.31762	187.278	0.31029	187.659	0.30304	187.688	0.29405
188.9	0.31368	187.188	0.31754	187.913	0.31013	188.305	0.30281	188.328	0.29398
189.551	0.31359	187.85	0.31746	188.554	0.30998	188.94	0.30266	188.978	0.29388
190.196	0.31355	188.487	0.31736	189.187	0.30983	189.595	0.30253	189.621	0.2939
190.846	0.31345	189.135	0.31725	189.853	0.30968	190.243	0.30241	190.277	0.29387
191.505	0.3134	189.787	0.31713	190.483	0.30949	190.895	0.30225	190.909	0.29378
192.147	0.31337	190.425	0.31708	191.117	0.30946	191.536	0.30225	191.555	0.29378
192.792	0.31337	191.08	0.31691	191.763	0.3092	192.192	0.30208	192.197	0.29373
193.448	0.31333	191.724	0.31671	192.41	0.30907	192.857	0.30198	192.844	0.29352
194.089	0.31322	192.382	0.31663	193.061	0.30901	193.506	0.3019	193.497	0.29353
194.749	0.31322	193.024	0.31653	193.711	0.30885	194.159	0.30167	194.135	0.29351
195.394	0.31313	193.666	0.31632	194.351	0.30875	194.806	0.30153	194.789	0.29346
196.026	0.31296	194.325	0.31621	194.995	0.3086	195.471	0.30138	195.433	0.29333
196.686	0.31272	194.974	0.31612	195.65	0.30833	196.121	0.30123	196.076	0.2934
197.327	0.31264	195.637	0.31595	196.308	0.30828	196.766	0.30104	196.724	0.29333
197.977	0.31231	196.273	0.31577	196.956	0.30819	197.405	0.30093	197.377	0.29339
198.615	0.3122	196.934	0.31558	197.6	0.30797	198.059	0.30081	198.022	0.29326
199.263	0.312	197.582	0.31528	198.237	0.30783	198.705	0.30071	198.659	0.29323
199.917	0.31181	198.233	0.31507	198.915	0.30761	199.347	0.30053	199.318	0.29324
200.567	0.31167	198.888	0.31488	199.56	0.30753	199.976	0.30039	199.958	0.29319
201.217	0.31152	199.539	0.31474	200.203	0.30733	200.617	0.3003	200.593	0.29309
201.857	0.31141	200.187	0.31452	200.847	0.30724	201.269	0.30015	201.235	0.29308
202.502	0.31124	200.838	0.31431	201.498	0.30707	201.913	0.30003	201.886	0.29306
203.154	0.31111	201.503	0.31407	202.156	0.30688	202.552	0.29998	202.541	0.29305
203.796	0.31094	202.136	0.31396	202.806	0.30672	203.186	0.29984	203.186	0.29299
204.454	0.3108	202.792	0.31373	203.45	0.3067	203.839	0.29972	203.822	0.293
205.095	0.31065	203.429	0.31352	204.102	0.30643	204.477	0.29963	204.477	0.29295
205.746	0.31046	204.079	0.3133	204.75	0.30629	205.117	0.29958	205.119	0.29298
206.386	0.31028	204.737	0.3131	205.401	0.3062	205.762	0.29952	205.761	0.29291
207.021	0.31013	205.388	0.31289	206.052	0.30603	206.42	0.29936	206.415	0.29304
207.681	0.30987	206.024	0.31263	206.689	0.3059	207.066	0.29936	207.064	0.29291
208.321	0.30965	206.666	0.31247	207.324	0.30569	207.704	0.29926	207.721	0.29295
208.961	0.30941	207.311	0.31224	207.969	0.30562	208.359	0.29922	208.374	0.29299
209.614	0.30922	207.958	0.31207	208.624	0.30551	209.012	0.29917	209.025	0.29297
210.258	0.30897	208.621	0.31191	209.257	0.30531	209.642	0.29905	209.677	0.29294
210.908	0.30882	209.259	0.31169	209.904	0.3052	210.303	0.29904	210.344	0.29293
211.546	0.30875	209.916	0.31157	210.551	0.30512	210.951	0.29895	210.994	0.29292
212.187	0.30865	210.558	0.31146	211.192	0.30503	211.588	0.2989	211.653	0.29297
212.832	0.30847	211.216	0.31135	211.834	0.30497	212.227	0.2989	212.319	0.29288
213.483	0.30836	211.848	0.31111	212.463	0.30479	212.882	0.29881	212.975	0.29288
214.121	0.30828	212.498	0.31095	213.128	0.30467	213.531	0.29876	213.634	0.29291
214.773	0.30799	213.161	0.31077	213.767	0.30464	214.181	0.29866	214.283	0.29286
215.418	0.30789	213.803	0.31055	214.418	0.30448	214.828	0.2986	214.939	0.29289
216.069	0.30767	214.445	0.31038	215.076	0.30432	215.474	0.29855	215.608	0.2929
216.706	0.30748	215.076	0.31024	215.718	0.30417	216.118	0.29851	216.266	0.29287
217.352	0.30729	215.736	0.31008	216.369	0.3041	216.766	0.29843	216.917	0.29285
218.008	0.30705	216.384	0.30986	217.017	0.30404	217.407	0.29837	217.569	0.29288
218.645	0.30681	217.046	0.30971	217.671	0.30399	218.052	0.29839	218.235	0.29284
219.289	0.30657	217.683	0.30956	218.329	0.30396	218.705	0.29837	218.889	0.29282
219.938	0.30651	218.333	0.30952	218.978	0.30383	219.353	0.29833	219.538	0.29289
220.593	0.30636	218.985	0.30925	219.629	0.3037	220.011	0.29835	220.198	0.2928
221.25	0.30621	219.64	0.30908	220.286	0.30368	220.675	0.29828	220.843	0.29279
221.889	0.30608	220.288	0.30906	220.927	0.30364	221.338	0.29818	221.504	0.29279
222.552	0.30596	220.935	0.30903	221.605	0.30352	221.976	0.29815	222.149	0.29268
223.207	0.30593	221.59	0.30891	222.267	0.30341	222.625	0.29812	222.806	0.29273
223.87	0.30582	222.245	0.30882	222.916	0.30346	223.275	0.29803	223.462	0.2927
224.543	0.30562	222.902	0.30869	223.582	0.30333	223.926	0.29806	224.129	0.29274
225.196	0.30555	223.571	0.30857	224.233	0.30327	224.593	0.29805	224.784	0.29273
225.883	0.3054	224.224	0.30846	224.901	0.30315	225.254	0.29805	225.434	0.29272
226.545	0.30525	224.888	0.30822	225.56	0.30311	225.917	0.29814	226.107	0.29274
227.22	0.30505	225.539	0.30818	226.218	0.30311	226.602	0.29821	226.761	0.29277
227.901	0.30488	226.202	0.30813	226.896	0.30316	227.277	0.29822	227.432	0.2927
228.578	0.3047	226.868	0.30803	227.559	0.30303	227.943	0.29815	228.097	0.29278
229.262	0.30461	227.538	0.30798	228.225	0.303	228.623	0.29816	228.767	0.2927
229.95	0.30437	228.208	0.30786	228.901	0.3029	229.299	0.29806	229.43	0.29277
230.645	0.30427	228.883	0.30777	229.582	0.30291	229.962	0.29802	230.098	0.29277
231.325	0.30408	229.565	0.30765	230.252	0.30288	230.66	0.29806	230.768	0.29277
231.997	0.30388	230.224	0.30753	230.941	0.30283	231.31	0.29806	231.432	0.29279
232.692	0.30373	230.894	0.30745	231.608	0.30287	231.997	0.29812	232.119	0.29278
233.372	0.30355	231.579	0.30737	232.294	0.3029	232.677	0.29808	232.799	0.29277
234.055	0.30349	232.261	0.30728	232.973	0.30278	233.37	0.29809	233.46	0.29278
234.737	0.30339	232.934	0.30724	233.653	0.30274	234.039	0.29816	234.138	0.29281
235.443	0.30328	233.605	0.30719	234.345	0.3027	234.716	0.29817	234.803	0.29284
236.14	0.3032	234.294	0.3071	235.004	0.3027	235.404	0.29818	235.48	0.29289
236.799	0.30311	234.962	0.30701	235.683	0.30273	236.081	0.29818	236.157	0.29291
237.482	0.30304	235.644	0.30694	236.365	0.30273	236.76	0.29819	236.833	0.29288
238.169	0.30294	236.33	0.30689	237.048	0.3027	237.445	0.29822	237.497	0.29296
238.851	0.30285	237.009	0.30688	237.742	0.3027	238.139	0.29819	238.186	0.29296
239.541	0.30277	237.684	0.3069	238.416	0.30274	238.826	0.29823	238.866	0.29294
240.205	0.30272	238.382	0.30688	239.109	0.30261	239.52	0.29826	239.554	0.2929
240.891	0.30261	239.07	0.30687	239.802	0.30266	240.188	0.29827	240.236	0.29294
241.543	0.30262	239.757	0.30681	240.465	0.3027	240.866	0.29821	240.891	0.29294
242.198	0.3025	240.419	0.30687	241.127	0.30256	241.548	0.29823	241.556	0.29304
242.878	0.30243	241.093	0.30691	241.796	0.30269	242.209	0.2983	242.231	0.2931
243.567	0.30241	241.755	0.30687	242.474	0.30275	242.883	0.2983	242.911	0.29312
244.237	0.30245	242.424	0.30693	243.151	0.3028	243.552	0.29839	243.579	0.2932
244.907	0.30234	243.12	0.307	243.822	0.30286	244.244	0.29841	244.237	0.29315
245.598	0.30233	243.775	0.30705	244.499	0.30282	244.914	0.29844	244.927	0.29317
246.296	0.30227	244.472	0.30707	245.16	0.30288	245.599	0.29847	245.61	0.29332
246.952	0.30219	245.137	0.30704	245.84	0.30282	246.294	0.29864	246.285	0.29335
247.638	0.30221	245.798	0.30703	246.525	0.30286	246.973	0.29869	246.974	0.29342
248.32	0.30216	246.489	0.30701	247.197	0.30274	247.65	0.29867	247.67	0.29345
249.021	0.30202	247.16	0.30699	247.899	0.30284	248.347	0.29875	248.349	0.29342
249.704	0.30199	247.845	0.30697	248.571	0.30292	249.032	0.29876	249.043	0.29355
250.384	0.30187	248.526	0.30685	249.264	0.30287	249.717	0.2987	249.709	0.29354
251.064	0.30181	249.203	0.30681	249.962	0.3029	250.408	0.29878	250.385	0.29363
251.747	0.30164	249.892	0.3068	250.653	0.30296	251.099	0.29888	251.081	0.29362
252.448	0.30167	250.572	0.30684	251.331	0.30298	251.78	0.29899	251.776	0.29366
253.131	0.30157	251.271	0.30681	252.017	0.30301	252.474	0.29895	252.45	0.2936
253.819	0.30149	251.952	0.30684	252.713	0.30312	253.151	0.29894	253.144	0.29371
254.519	0.30137	252.63	0.30683	253.394	0.30314	253.843	0.29901	253.813	0.2937
255.208	0.30141	253.315	0.30687	254.08	0.30309	254.52	0.29902	254.501	0.29371
255.888	0.30133	254.012	0.30689	254.772	0.30317	255.203	0.29907	255.18	0.29381
256.573	0.30138	254.708	0.30693	255.446	0.30316	255.905	0.29907	255.872	0.29385
257.265	0.30131	255.391	0.30688	256.128	0.30318	256.589	0.29916	256.546	0.29384
257.948	0.30144	256.084	0.30688	256.827	0.30329	257.276	0.29932	257.223	0.29387
258.655	0.30144	256.769	0.30697	257.502	0.30324	257.977	0.29929	257.918	0.29393
259.326	0.30151	257.455	0.30699	258.207	0.30333	258.663	0.2994	258.616	0.29397
260.023	0.30151	258.148	0.30703	258.878	0.30339	259.354	0.29948	259.298	0.29407
260.718	0.30164	258.834	0.30709	259.571	0.30335	260.045	0.29952	259.992	0.29408
261.422	0.30162	259.528	0.3071	260.268	0.30341	260.744	0.29962	260.674	0.29403
262.093	0.30163	260.226	0.3071	260.945	0.30345	261.429	0.29965	261.358	0.29414
262.786	0.30157	260.92	0.30714	261.631	0.30355	262.121	0.29972	262.06	0.29417
263.48	0.30152	261.605	0.30714	262.313	0.30354	262.802	0.29972	262.731	0.29417
264.195	0.3014	262.301	0.30723	263.013	0.30354	263.491	0.29979	263.415	0.29427
264.872	0.30122	262.99	0.3072	263.687	0.3036	264.173	0.29982	264.103	0.29417
265.534	0.30105	263.679	0.30721	264.375	0.30369	264.859	0.29989	264.78	0.29427
266.202	0.30093	264.377	0.30722	265.06	0.30375	265.556	0.29992	265.469	0.29437
266.897	0.30086	265.055	0.30723	265.764	0.30375	266.249	0.29994	266.155	0.29438
267.575	0.30079	265.754	0.30726	266.455	0.30384	266.925	0.29999	266.85	0.29442
268.25	0.30083	266.453	0.30724	267.14	0.30373	267.614	0.30003	267.524	0.29447
268.96	0.30086	267.127	0.30732	267.831	0.30374	268.289	0.30011	268.223	0.29451
269.622	0.3009	267.822	0.30739	268.523	0.30379	268.975	0.30005	268.924	0.29453
270.322	0.30103	268.506	0.30737	269.222	0.30388	269.661	0.3001	269.61	0.29455
270.996	0.30117	269.195	0.30739	269.891	0.30377	270.348	0.30014	270.311	0.29459
271.683	0.30128	269.863	0.30752	270.589	0.30382	271.04	0.3001	270.997	0.29462
272.374	0.30131	270.568	0.30753	271.268	0.30386	271.732	0.30021	271.688	0.29462
273.07	0.30142	271.25	0.30756	271.971	0.30396	272.424	0.30027	272.378	0.29461
273.768	0.3015	271.96	0.30762	272.65	0.30391	273.113	0.30032	273.076	0.29471
274.456	0.30167	272.637	0.30762	273.352	0.30403	273.815	0.30046	273.764	0.29482
275.15	0.30173	273.331	0.30769	274.03	0.30412	274.517	0.30049	274.454	0.2948
275.816	0.30176	274.016	0.30769	274.735	0.30403	275.2	0.30065	275.152	0.29478
276.528	0.30177	274.71	0.30775	275.41	0.30417	275.893	0.30071	275.846	0.2948
277.191	0.30185	275.402	0.30781	276.1	0.30423	276.593	0.30078	276.548	0.29485
277.894	0.30183	276.099	0.30781	276.785	0.30432	277.287	0.30093	277.242	0.29488
278.563	0.30182	276.788	0.3079	277.47	0.30431	277.979	0.3009	277.925	0.29498
279.227	0.30179	277.485	0.308	278.172	0.30441	278.674	0.3009	278.629	0.29498
279.904	0.30182	278.168	0.30799	278.867	0.30446	279.375	0.30102	279.321	0.29504
280.609	0.30178	278.857	0.30805	279.563	0.30459	280.055	0.30112	280.021	0.29495
281.305	0.30178	279.557	0.30812	280.241	0.30456	280.75	0.30111	280.711	0.29501
282.006	0.30182	280.248	0.30817	280.927	0.30469	281.459	0.30129	281.398	0.29511
282.703	0.30174	280.948	0.30821	281.618	0.30476	282.136	0.30133	282.098	0.29506
283.4	0.30175	281.643	0.30831	282.307	0.30481	282.827	0.30141	282.803	0.29514
284.088	0.30171	282.329	0.30829	283	0.30485	283.51	0.30147	283.482	0.29519
284.798	0.30168	283.015	0.30828	283.684	0.30504	284.198	0.30149	284.176	0.29524
285.48	0.30173	283.711	0.30835	284.369	0.30495	284.886	0.3015	284.855	0.2952
286.182	0.30171	284.397	0.3084	285.063	0.30508	285.575	0.30147	285.554	0.29524
286.876	0.30169	285.086	0.30842	285.745	0.30512	286.276	0.30162	286.254	0.29526
287.554	0.30173	285.785	0.30849	286.428	0.30525	286.947	0.30158	286.944	0.2953
288.271	0.30173	286.481	0.30847	287.112	0.30532	287.639	0.30175	287.636	0.29531
288.969	0.30173	287.159	0.30854	287.801	0.30545	288.326	0.30172	288.323	0.29538
289.646	0.30173	287.856	0.30854	288.486	0.30545	289.004	0.30179	289.004	0.29543
290.327	0.30176	288.55	0.30855	289.177	0.30551	289.694	0.3018	289.698	0.29541
291.018	0.30179	289.235	0.30865	289.868	0.30562	290.387	0.30185	290.401	0.29546
291.704	0.30174	289.921	0.30864	290.55	0.30564	291.062	0.30199	291.091	0.29548
292.39	0.30171	290.603	0.30865	291.249	0.30576	291.749	0.3019	291.775	0.29535
293.069	0.30169	291.295	0.30873	291.935	0.30569	292.438	0.30196	292.447	0.29541
293.755	0.30175	291.982	0.30876	292.631	0.3057	293.138	0.30189	293.151	0.29541
294.452	0.30184	292.667	0.30886	293.318	0.30578	293.831	0.30194	293.829	0.29542
295.136	0.3019	293.357	0.30894	294.01	0.30581	294.514	0.30204	294.506	0.2954
295.814	0.30197	294.03	0.30906	294.705	0.30585	295.216	0.3021	295.197	0.29545
296.499	0.30208	294.72	0.30907	295.385	0.30585	295.89	0.30208	295.896	0.2954
297.186	0.30215	295.421	0.30913	296.079	0.30589	296.582	0.30215	296.578	0.29547
297.875	0.30224	296.111	0.30915	296.768	0.30588	297.267	0.30213	297.291	0.29545
298.565	0.30239	296.793	0.30916	297.467	0.30593	297.963	0.30216	297.963	0.29554
299.235	0.30251	297.479	0.3092	298.155	0.30596	298.639	0.30217	298.644	0.29555
299.926	0.30259	298.169	0.30921	298.842	0.30599	299.342	0.30223	299.35	0.2955
300.613	0.30267	298.85	0.30923	299.535	0.30609	300.02	0.30231	300.027	0.29552
301.307	0.30273	299.55	0.30925	300.222	0.30613	300.724	0.30236	300.718	0.29553
301.987	0.30271	300.225	0.30926	300.916	0.30607	301.406	0.3024	301.4	0.29554
302.679	0.30276	300.922	0.30924	301.597	0.30618	302.111	0.30247	302.094	0.29554
303.368	0.30279	301.608	0.30924	302.298	0.30626	302.799	0.30253	302.783	0.29556
304.045	0.30283	302.305	0.30932	302.978	0.30628	303.476	0.30259	303.473	0.29564
304.736	0.30287	302.989	0.30929	303.668	0.30638	304.166	0.30272	304.165	0.29561
305.42	0.30295	303.67	0.30932	304.357	0.30631	304.857	0.3027	304.847	0.29565
306.102	0.30294	304.369	0.30934	305.037	0.30644	305.543	0.30267	305.554	0.29558
306.787	0.30296	305.07	0.30931	305.725	0.30643	306.235	0.30272	306.229	0.29568
307.479	0.30294	305.763	0.30936	306.409	0.30643	306.916	0.30274	306.928	0.29568
308.175	0.30295	306.461	0.3094	307.099	0.30643	307.616	0.30273	307.61	0.29562
308.874	0.30297	307.142	0.30943	307.786	0.30652	308.296	0.30272	308.316	0.29571
309.563	0.30288	307.839	0.30951	308.465	0.30654	308.983	0.30268	309.009	0.29572
310.239	0.30292	308.523	0.30948	309.143	0.30652	309.668	0.30278	309.685	0.29565
310.934	0.30294	309.214	0.30954	309.837	0.30655	310.369	0.30289	310.399	0.29572
311.637	0.30287	309.931	0.30942	310.532	0.30658	311.052	0.30287	311.103	0.29572
312.327	0.30282	310.61	0.30949	311.22	0.3066	311.739	0.30291	311.775	0.29565
313.045	0.30287	311.306	0.30951	311.895	0.30664	312.424	0.30292	312.458	0.29564
313.718	0.30279	311.998	0.30954	312.589	0.30659	313.124	0.30299	313.147	0.29561
314.401	0.30272	312.681	0.30955	313.275	0.30663	313.811	0.30293	313.835	0.29551
315.081	0.30265	313.377	0.30956	313.961	0.30662	314.494	0.30301	314.521	0.29563
315.769	0.30267	314.054	0.30963	314.651	0.30655	315.186	0.30301	315.221	0.29556
316.46	0.30258	314.736	0.30969	315.339	0.30671	315.86	0.30298	315.887	0.29548
317.148	0.30255	315.42	0.30964	316.032	0.30675	316.552	0.30293	316.567	0.29559
317.834	0.30249	316.111	0.30973	316.719	0.30674	317.245	0.30293	317.249	0.29559
318.509	0.30251	316.795	0.30972	317.42	0.3068	317.938	0.30281	317.945	0.2955
319.193	0.30245	317.485	0.30975	318.107	0.3067	318.614	0.30292	318.631	0.29556
319.872	0.30242	318.16	0.30972	318.794	0.30686	319.3	0.3028	319.319	0.29556
320.531	0.3024	318.85	0.30973	319.491	0.30684	319.988	0.30285	320.001	0.29561
321.23	0.30233	319.549	0.30972	320.172	0.30687	320.657	0.30294	320.672	0.29561
321.889	0.30225	320.219	0.30971	320.867	0.30688	321.336	0.3029	321.347	0.29554
322.545	0.30218	320.89	0.30972	321.546	0.30693	322.004	0.30294	322.003	0.2956
323.216	0.3021	321.565	0.30971	322.218	0.30691	322.674	0.30293	322.679	0.29557
323.885	0.30213	322.249	0.30972	322.91	0.30686	323.36	0.30285	323.351	0.29559
324.57	0.302	322.919	0.30975	323.572	0.30687	324.047	0.3028	324.035	0.29557
325.25	0.30203	323.588	0.30969	324.258	0.30688	324.728	0.30286	324.703	0.29554
325.948	0.30202	324.272	0.30974	324.948	0.30694	325.41	0.30282	325.369	0.29553
326.615	0.3021	324.976	0.30964	325.616	0.30692	326.097	0.3028	326.056	0.29547
327.297	0.30203	325.649	0.30966	326.315	0.30689	326.79	0.30282	326.741	0.2954
327.98	0.30203	326.328	0.30971	326.994	0.30686	327.466	0.30278	327.43	0.29542
328.666	0.30199	327.006	0.30966	327.676	0.30697	328.151	0.30274	328.129	0.29539
329.384	0.30203	327.692	0.30967	328.364	0.30694	328.841	0.30274	328.797	0.29535
330.084	0.30203	328.381	0.3097	329.047	0.30691	329.53	0.3027	329.491	0.29531
330.777	0.302	329.056	0.30965	329.726	0.3069	330.216	0.30272	330.17	0.29528
331.442	0.30195	329.745	0.30972	330.428	0.30688	330.908	0.30269	330.854	0.29513
332.135	0.30191	330.431	0.30976	331.12	0.30687	331.585	0.30265	331.531	0.29518
332.821	0.30191	331.113	0.30966	331.819	0.30688	332.265	0.3026	332.217	0.29512
333.495	0.30191	331.793	0.30961	332.486	0.30687	332.962	0.30257	332.907	0.29519
334.178	0.30186	332.477	0.30956	333.186	0.30685	333.637	0.3027	333.595	0.29509
334.877	0.3019	333.153	0.30952	333.885	0.30677	334.323	0.30255	334.286	0.29502
335.55	0.30195	333.841	0.30951	334.563	0.30675	335.008	0.30258	334.968	0.29493
336.249	0.30189	334.521	0.30952	335.253	0.30673	335.712	0.30254	335.657	0.29492
336.937	0.30192	335.218	0.30956	335.94	0.30671	336.39	0.30255	336.339	0.29496
337.614	0.30194	335.891	0.30952	336.624	0.30669	337.052	0.30248	337.028	0.29478
338.277	0.3019	336.576	0.30951	337.314	0.30669	337.746	0.3024	337.694	0.29478
338.97	0.30192	337.261	0.30949	337.996	0.30663	338.415	0.3024	338.382	0.29468
339.663	0.30192	337.947	0.30946	338.677	0.30667	339.093	0.3023	339.057	0.29473
340.338	0.30194	338.614	0.30951	339.351	0.30655	339.787	0.30231	339.757	0.29454
341.04	0.30193	339.321	0.30938	340.036	0.30648	340.458	0.30226	340.436	0.29454
341.716	0.3019	339.994	0.30934	340.712	0.30647	341.128	0.30222	341.128	0.29456
342.393	0.30186	340.687	0.30923	341.393	0.30633	341.812	0.30209	341.804	0.29457
343.083	0.30183	341.368	0.30921	342.075	0.30626	342.505	0.30204	342.479	0.29451
343.753	0.30178	342.04	0.30923	342.741	0.30627	343.192	0.30206	343.153	0.29444
344.442	0.30167	342.727	0.3092	343.423	0.30615	343.848	0.30201	343.838	0.29442
345.136	0.30153	343.392	0.30917	344.104	0.30606	344.551	0.30203	344.515	0.29435
345.826	0.30154	344.078	0.30906	344.772	0.30599	345.214	0.30189	345.209	0.29431
346.506	0.30137	344.745	0.30894	345.45	0.30594	345.9	0.30193	345.883	0.29433
347.205	0.30128	345.426	0.30886	346.125	0.30586	346.579	0.30193	346.551	0.29426
347.874	0.30125	346.095	0.30878	346.809	0.30583	347.259	0.3018	347.246	0.29418
348.541	0.30109	346.788	0.3086	347.483	0.30583	347.935	0.30181	347.921	0.29411
349.222	0.30096	347.472	0.30861	348.161	0.30569	348.614	0.30175	348.6	0.29405
349.88	0.30099	348.146	0.30849	348.842	0.30551	349.272	0.3017	349.269	0.29399
350.579	0.30101	348.816	0.30842	349.509	0.30555	349.949	0.30165	349.927	0.29394
351.251	0.30094	349.495	0.30839	350.184	0.30546	350.625	0.30166	350.624	0.29384
351.921	0.30087	350.171	0.30831	350.866	0.3054	351.296	0.30147	351.29	0.29375
352.592	0.30087	350.852	0.30827	351.533	0.30535	351.983	0.30141	351.972	0.29372
353.269	0.30089	351.522	0.30817	352.214	0.30524	352.645	0.30138	352.642	0.29366
353.925	0.30078	352.203	0.30813	352.867	0.30512	353.33	0.30126	353.323	0.29366
354.593	0.30067	352.885	0.30805	353.547	0.30511	354.009	0.30118	353.998	0.29343
355.263	0.30055	353.562	0.30793	354.232	0.30505	354.672	0.30111	354.681	0.29342
355.929	0.30045	354.245	0.30788	354.903	0.30492	355.348	0.30086	355.356	0.29322
356.614	0.30037	354.909	0.30782	355.575	0.30477	356.014	0.30074	356.023	0.29323
357.28	0.30028	355.589	0.30775	356.235	0.30473	356.704	0.30054	356.71	0.29313
357.948	0.30012	356.277	0.30758	356.906	0.30457	357.371	0.3004	357.387	0.29318
358.624	0.30008	356.939	0.30745	357.582	0.30457	358.047	0.30029	358.067	0.29309
359.291	0.30009	357.62	0.30732	358.257	0.30445	358.729	0.30023	358.749	0.29303
359.971	0.30005	358.297	0.3072	358.933	0.30434	359.389	0.30005	359.43	0.293
360.627	0.30004	358.983	0.30716	359.603	0.30434	360.06	0.29989	360.104	0.2929
361.327	0.29992	359.651	0.30709	360.277	0.30427	360.743	0.29978	360.784	0.29293
361.992	0.29991	360.329	0.30699	360.938	0.30404	361.419	0.29966	361.463	0.29284
362.657	0.29982	360.996	0.30692	361.62	0.30404	362.092	0.29956	362.143	0.29269
363.352	0.29971	361.673	0.30681	362.294	0.30395	362.773	0.29943	362.808	0.29265
364.019	0.29963	362.36	0.30672	362.976	0.30384	363.442	0.29936	363.487	0.2926
364.68	0.29947	363.027	0.30659	363.651	0.30378	364.121	0.29924	364.179	0.29254
365.373	0.29939	363.707	0.30645	364.336	0.30362	364.789	0.29916	364.843	0.2925
366.044	0.29918	364.373	0.30638	365.011	0.3035	365.462	0.29906	365.524	0.29248
366.705	0.299	365.043	0.30629	365.692	0.30351	366.155	0.29901	366.197	0.29229
367.408	0.29891	365.721	0.30618	366.373	0.30336	366.819	0.2988	366.867	0.29222
368.071	0.29886	366.374	0.30604	367.069	0.30322	367.497	0.29863	367.534	0.29226
368.754	0.2987	367.06	0.30598	367.746	0.30312	368.182	0.29841	368.223	0.29221
369.407	0.29862	367.732	0.30585	368.42	0.30302	368.845	0.29829	368.894	0.29213
370.093	0.29858	368.4	0.30569	369.093	0.30293	369.524	0.2982	369.561	0.29209
370.75	0.29847	369.073	0.30562	369.763	0.30277	370.188	0.29801	370.22	0.29202
371.423	0.29842	369.752	0.30541	370.45	0.3027	370.869	0.29788	370.898	0.29201
372.079	0.29836	370.417	0.30527	371.116	0.30254	371.529	0.29775	371.575	0.29187
372.745	0.29824	371.083	0.30511	371.79	0.30238	372.218	0.29765	372.227	0.29184
373.41	0.29815	371.759	0.30502	372.455	0.30225	372.888	0.29755	372.888	0.29181
374.072	0.29804	372.442	0.30487	373.127	0.30221	373.566	0.29749	373.556	0.29186
374.753	0.29795	373.101	0.30483	373.792	0.30209	374.236	0.29738	374.219	0.29178
375.424	0.29782	373.786	0.30475	374.479	0.30201	374.914	0.29717	374.889	0.29172
376.083	0.29771	374.45	0.30457	375.142	0.30192	375.581	0.29708	375.555	0.29164
376.756	0.29767	375.107	0.30444	375.81	0.30176	376.25	0.29701	376.223	0.29164
377.41	0.29752	375.786	0.30439	376.468	0.30168	376.929	0.29681	376.898	0.29151
378.102	0.29746	376.464	0.30426	377.142	0.30155	377.6	0.29672	377.554	0.29145
378.772	0.29731	377.129	0.30412	377.805	0.30143	378.275	0.29667	378.233	0.29144
379.442	0.2972	377.79	0.30398	378.484	0.30135	378.972	0.29653	378.902	0.29134
380.112	0.29714	378.478	0.3039	379.168	0.30122	379.643	0.29647	379.57	0.29125
380.797	0.29709	379.147	0.30378	379.822	0.3011	380.316	0.29639	380.245	0.29119
381.459	0.29694	379.839	0.30366	380.501	0.30096	381.001	0.29633	380.916	0.29124
382.152	0.29689	380.491	0.30352	381.166	0.30083	381.67	0.29627	381.596	0.29121
382.815	0.29672	381.172	0.30336	381.859	0.30072	382.347	0.29618	382.277	0.29121
383.506	0.29664	381.833	0.30335	382.52	0.30051	383.013	0.29613	382.943	0.29121
384.171	0.29654	382.505	0.30321	383.19	0.30029	383.689	0.29604	383.611	0.29112
384.849	0.29654	383.195	0.30309	383.854	0.30018	384.364	0.29592	384.288	0.29117
385.523	0.29644	383.86	0.30297	384.547	0.30013	385.034	0.2958	384.965	0.29105
386.212	0.29638	384.521	0.30281	385.21	0.30001	385.702	0.29568	385.631	0.29099
386.893	0.29632	385.196	0.30268	385.867	0.29992	386.374	0.29566	386.303	0.29103
387.555	0.29619	385.87	0.30256	386.548	0.29975	387.052	0.29551	386.985	0.29101
388.258	0.29614	386.543	0.3023	387.21	0.29969	387.723	0.29542	387.651	0.29099
388.933	0.29608	387.226	0.30235	387.894	0.29957	388.395	0.29536	388.321	0.29093
389.603	0.29594	387.882	0.30219	388.56	0.29948	389.077	0.29524	388.997	0.29091
390.271	0.29583	388.571	0.30212	389.241	0.29932	389.743	0.29522	389.67	0.29091
390.952	0.29576	389.231	0.30198	389.9	0.29936	390.407	0.29511	390.342	0.29081
391.627	0.29563	389.906	0.30187	390.588	0.29913	391.089	0.295	391.015	0.29082
392.289	0.2955	390.579	0.30175	391.265	0.29912	391.758	0.295	391.677	0.29074
392.982	0.29534	391.261	0.30162	391.933	0.299	392.438	0.295	392.353	0.29077
393.66	0.29516	391.928	0.30154	392.592	0.29898	393.115	0.29495	393.018	0.29075
394.318	0.29491	392.601	0.30139	393.275	0.29885	393.797	0.29495	393.7	0.29073
394.997	0.29469	393.272	0.30127	393.939	0.29876	394.482	0.29493	394.37	0.29069
395.674	0.29449	393.94	0.30123	394.601	0.29868	395.154	0.29485	395.043	0.29068
396.346	0.29432	394.609	0.30114	395.273	0.2986	395.837	0.29482	395.721	0.29076
397.026	0.29414	395.292	0.30107	395.955	0.29849	396.517	0.29477	396.387	0.29069
397.697	0.29403	395.969	0.3009	396.619	0.29844	397.174	0.29469	397.07	0.29069
398.372	0.29387	396.628	0.30089	397.301	0.2984	397.854	0.29463	397.748	0.29071
399.033	0.29371	397.308	0.30079	397.98	0.29829	398.537	0.29459	398.441	0.29075
399.698	0.29365	397.979	0.30058	398.649	0.29821	399.205	0.29458	399.105	0.2908
400.34	0.29355	398.66	0.30048	399.336	0.29813	399.898	0.29458	399.778	0.29083
401.01	0.2935	399.32	0.30023	400.017	0.29801	400.554	0.29454	400.451	0.29073
401.677	0.2934	400.003	0.30018	400.681	0.298	401.201	0.29448	401.118	0.29064
402.345	0.2933	400.669	0.30006	401.337	0.29784	401.865	0.2945	401.78	0.29065
403.003	0.2932	401.332	0.30002	402.001	0.29783	402.534	0.29444	402.438	0.29067
403.673	0.29318	402.008	0.29984	402.668	0.29769	403.202	0.29446	403.114	0.29065
404.349	0.29314	402.67	0.29977	403.312	0.29762	403.863	0.29433	403.786	0.29064
405.007	0.29307	403.345	0.29969	403.977	0.29751	404.536	0.29431	404.464	0.29064
405.664	0.29302	404.021	0.29955	404.644	0.29753	405.197	0.29427	405.121	0.29062
406.336	0.29294	404.683	0.29942	405.326	0.29739	405.859	0.29421	405.797	0.29068
407.011	0.29288	405.352	0.29933	405.984	0.29734	406.525	0.2942	406.442	0.29066
407.67	0.29285	406.028	0.29927	406.647	0.29723	407.185	0.29417	407.12	0.29068
408.345	0.29276	406.71	0.29925	407.316	0.29732	407.857	0.2941	407.804	0.29066
409.007	0.29271	407.384	0.29914	408.007	0.29726	408.536	0.29412	408.48	0.2906
409.669	0.29263	408.044	0.29904	408.674	0.29721	409.208	0.29398	409.153	0.29056
410.342	0.29261	408.732	0.29902	409.332	0.29714	409.888	0.29381	409.828	0.29053
411.028	0.29262	409.392	0.29893	410.008	0.29705	410.552	0.29388	410.521	0.29049
411.702	0.29256	410.063	0.29891	410.688	0.29689	411.226	0.29392	411.182	0.29055
412.371	0.2926	410.721	0.29885	411.354	0.2969	411.901	0.29394	411.866	0.29047
413.061	0.29255	411.379	0.29881	412.045	0.29686	412.571	0.29392	412.542	0.29047
413.729	0.29247	412.053	0.2987	412.702	0.2968	413.251	0.29384	413.214	0.29053
414.415	0.29238	412.728	0.29873	413.368	0.29669	413.932	0.29392	413.89	0.29055
415.089	0.29236	413.389	0.29869	414.053	0.29675	414.609	0.29381	414.571	0.29055
415.773	0.29226	414.058	0.29859	414.737	0.2967	415.281	0.29378	415.252	0.29047
416.455	0.29223	414.742	0.29843	415.404	0.2967	415.959	0.29378	415.928	0.29052
417.126	0.29217	415.41	0.29833	416.065	0.29659	416.635	0.29368	416.611	0.29047
417.815	0.2921	416.075	0.29831	416.745	0.29657	417.299	0.29371	417.289	0.29046
418.482	0.29198	416.762	0.29822	417.408	0.29655	417.971	0.29366	417.971	0.29037
419.156	0.29193	417.427	0.29813	418.1	0.29651	418.665	0.29362	418.651	0.29033
419.821	0.2918	418.082	0.29805	418.774	0.2965	419.331	0.29366	419.334	0.29031
420.479	0.2917	418.771	0.29794	419.434	0.29649	420.001	0.29358	420.013	0.29031
421.173	0.2916	419.439	0.29783	420.104	0.29636	420.672	0.29369	420.701	0.29022
421.852	0.29152	420.115	0.29783	420.789	0.29634	421.337	0.29357	421.379	0.29016
422.521	0.29136	420.786	0.29778	421.477	0.29634	422	0.29359	422.045	0.29024
423.197	0.29124	421.456	0.2977	422.165	0.29624	422.673	0.29344	422.733	0.29024
423.879	0.29113	422.126	0.29766	422.816	0.29623	423.35	0.29355	423.399	0.29022
424.555	0.29098	422.796	0.29763	423.479	0.2962	424.014	0.29354	424.073	0.29028
425.219	0.29085	423.456	0.29759	424.155	0.29613	424.684	0.2935	424.741	0.29031
425.927	0.29071	424.139	0.2975	424.821	0.29605	425.363	0.29339	425.408	0.29031
426.579	0.29064	424.809	0.29746	425.513	0.29603	426.043	0.29332	426.074	0.29026
427.256	0.29048	425.477	0.29748	426.17	0.29601	426.706	0.2933	426.747	0.29032
427.932	0.29037	426.165	0.29751	426.838	0.29604	427.359	0.2933	427.406	0.29024
428.606	0.29038	426.829	0.29742	427.516	0.29597	428.029	0.29331	428.076	0.29025
429.285	0.2903	427.52	0.29741	428.203	0.29603	428.69	0.29343	428.753	0.29026
429.96	0.29027	428.167	0.29737	428.869	0.29602	429.364	0.29331	429.425	0.29025
430.624	0.29018	428.845	0.29727	429.551	0.29596	430.033	0.29335	430.101	0.29022
431.295	0.29016	429.529	0.29723	430.212	0.29595	430.689	0.29323	430.777	0.29029
431.979	0.29012	430.215	0.29722	430.894	0.29595	431.377	0.29323	431.45	0.29027
432.635	0.29012	430.867	0.29711	431.556	0.29586	432.041	0.29329	432.12	0.29029
433.299	0.29011	431.536	0.29713	432.231	0.29592	432.705	0.29337	432.802	0.29029
433.964	0.29008	432.214	0.29708	432.899	0.2958	433.37	0.29329	433.465	0.29023
434.637	0.29012	432.875	0.29704	433.585	0.29581	434.043	0.29325	434.148	0.29022
435.309	0.29005	433.554	0.29706	434.241	0.29577	434.723	0.29329	434.824	0.29031
435.97	0.29005	434.225	0.29702	434.911	0.29575	435.401	0.29327	435.5	0.29023
436.638	0.29001	434.882	0.29701	435.573	0.29572	436.064	0.29331	436.175	0.29033
437.325	0.29005	435.562	0.29698	436.248	0.29572	436.744	0.29329	436.838	0.29023
437.999	0.28997	436.238	0.29695	436.917	0.29576	437.408	0.2933	437.514	0.29024
438.669	0.28997	436.919	0.29687	437.589	0.29579	438.072	0.29336	438.177	0.29018
439.363	0.28991	437.584	0.2969	438.253	0.2957	438.753	0.29325	438.857	0.29019
440.048	0.28977	438.267	0.29691	438.944	0.29571	439.427	0.29327	439.53	0.29014
440.724	0.28978	438.95	0.29686	439.603	0.29572	440.11	0.29318	440.191	0.29007
441.384	0.28967	439.632	0.29681	440.267	0.2957	440.78	0.29325	440.855	0.29016
442.057	0.28958	440.301	0.29689	440.946	0.29564	441.449	0.29323	441.525	0.29013
442.74	0.28947	440.963	0.29691	441.625	0.29565	442.128	0.29318	442.188	0.29014
443.418	0.28935	441.625	0.29688	442.304	0.29563	442.798	0.29317	442.856	0.29022
444.077	0.28935	442.315	0.29685	442.986	0.29561	443.472	0.29318	443.536	0.29008
444.747	0.28934	442.996	0.29688	443.643	0.29565	444.153	0.29313	444.192	0.29019
445.408	0.28927	443.65	0.29682	444.321	0.29566	444.812	0.2931	444.866	0.29018
446.086	0.28919	444.338	0.29683	444.993	0.29558	445.499	0.29311	445.537	0.29011
446.742	0.28921	445.007	0.29686	445.67	0.29558	446.187	0.29305	446.196	0.29014
447.393	0.28916	445.683	0.29686	446.342	0.29556	446.853	0.29304	446.875	0.2901
448.067	0.28916	446.351	0.29685	447.018	0.2956	447.498	0.2929	447.548	0.29016
448.739	0.28919	447.032	0.29694	447.676	0.29551	448.176	0.29301	448.221	0.29016
449.41	0.2892	447.709	0.29688	448.354	0.29546	448.856	0.2929	448.881	0.29009
450.067	0.28924	448.375	0.29691	449.025	0.29548	449.524	0.29294	449.549	0.29013
450.732	0.28932	449.035	0.29684	449.687	0.29544	450.189	0.29291	450.223	0.2901
451.408	0.28932	449.712	0.29693	450.354	0.29555	450.866	0.2929	450.887	0.29008
452.095	0.2893	450.385	0.29694	451.024	0.2955	451.524	0.29291	451.554	0.29003
452.765	0.28937	451.056	0.2969	451.709	0.29557	452.198	0.29288	452.235	0.2901
453.43	0.28941	451.731	0.29683	452.37	0.2955	452.857	0.29284	452.909	0.29005
454.096	0.28939	452.399	0.29673	453.051	0.29553	453.533	0.29276	453.582	0.29009
454.75	0.28939	453.084	0.29673	453.702	0.29559	454.207	0.29276	454.238	0.29014
455.428	0.28942	453.754	0.29666	454.381	0.29558	454.883	0.29278	454.904	0.29015
456.107	0.28944	454.417	0.29666	455.044	0.29556	455.55	0.29273	455.574	0.29016
456.772	0.28952	455.091	0.29668	455.71	0.29561	456.224	0.29278	456.239	0.29013
457.431	0.2894	455.752	0.2967	456.379	0.29567	456.892	0.29279	456.901	0.29012
458.118	0.28944	456.426	0.29665	457.058	0.29559	457.574	0.29283	457.566	0.29015
458.779	0.28939	457.103	0.29666	457.726	0.29558	458.246	0.2929	458.235	0.29018
459.45	0.28942	457.773	0.29658	458.404	0.29555	458.906	0.29293	458.91	0.29017
460.128	0.28932	458.439	0.2966	459.068	0.29546	459.572	0.293	459.579	0.29022
460.8	0.28927	459.111	0.29665	459.747	0.29543	460.253	0.29298	460.263	0.29023
461.476	0.28928	459.774	0.29662	460.426	0.29542	460.92	0.29304	460.925	0.29021
462.138	0.28923	460.45	0.29659	461.105	0.29537	461.594	0.293	461.591	0.29024
462.812	0.28928	461.114	0.29663	461.764	0.29531	462.259	0.29311	462.262	0.29022
463.493	0.28926	461.778	0.29662	462.432	0.29536	462.931	0.29315	462.932	0.29017
464.147	0.2892	462.451	0.29662	463.111	0.29533	463.59	0.29312	463.607	0.29016
464.825	0.28921	463.116	0.29657	463.778	0.29534	464.269	0.29317	464.275	0.29009
465.492	0.28913	463.794	0.2966	464.453	0.2954	464.927	0.29311	464.927	0.29006
466.174	0.28913	464.47	0.29653	465.118	0.29547	465.598	0.29316	465.603	0.2901
466.843	0.28917	465.126	0.29661	465.785	0.29534	466.265	0.29318	466.267	0.29013
467.528	0.28909	465.805	0.29657	466.461	0.29532	466.94	0.29314	466.939	0.29021
468.188	0.28901	466.475	0.29657	467.131	0.29526	467.597	0.29304	467.602	0.29018
468.863	0.28899	467.148	0.29654	467.802	0.29531	468.277	0.29309	468.275	0.29022
469.533	0.28903	467.821	0.29657	468.45	0.29531	468.956	0.29303	468.934	0.29024
470.197	0.289	468.486	0.2966	469.129	0.2952	469.642	0.29301	469.603	0.29023
470.865	0.28904	469.161	0.29662	469.788	0.29527	470.301	0.2931	470.269	0.2902
471.533	0.28904	469.823	0.29658	470.47	0.29522	470.961	0.29305	470.93	0.29023
472.21	0.28911	470.504	0.29657	471.134	0.29521	471.635	0.29301	471.607	0.29024
472.884	0.28909	471.178	0.29648	471.806	0.29516	472.314	0.29315	472.291	0.29016
473.554	0.28921	471.857	0.29653	472.476	0.29519	472.977	0.29313	472.974	0.29023
474.221	0.28914	472.522	0.29653	473.158	0.29514	473.646	0.2931	473.659	0.29021
474.9	0.28915	473.184	0.29648	473.834	0.29515	474.309	0.29306	474.328	0.29028
475.576	0.28914	473.861	0.29648	474.516	0.29511	475	0.29309	474.997	0.29022
476.238	0.28915	474.531	0.29645	475.201	0.29519	475.677	0.29306	475.677	0.29029
476.913	0.28906	475.182	0.29648	475.881	0.29523	476.355	0.2929	476.341	0.29023
477.587	0.28898	475.855	0.29643	476.569	0.29525	477.008	0.29287	477.008	0.29028
478.259	0.28901	476.533	0.29644	477.234	0.29523	477.694	0.29292	477.677	0.29024
478.945	0.28898	477.202	0.29648	477.919	0.29522	478.344	0.29305	478.352	0.29022
479.607	0.289	477.867	0.29649	478.597	0.29517	479.012	0.29296	479.02	0.29032
480.277	0.28899	478.546	0.29643	479.272	0.2952	479.685	0.29303	479.694	0.29028
480.96	0.28896	479.237	0.29645	479.936	0.29516	480.354	0.29299	480.37	0.29021
481.649	0.28889	479.898	0.29638	480.61	0.29507	481.022	0.29292	481.037	0.29024
482.315	0.28891	480.569	0.29636	481.303	0.29509	481.698	0.29301	481.702	0.29021
482.974	0.28886	481.226	0.29634	481.964	0.29513	482.375	0.29307	482.377	0.2902
483.656	0.28893	481.897	0.29641	482.64	0.29512	483.061	0.29311	483.034	0.29024
484.342	0.28895	482.573	0.29645	483.325	0.2951	483.727	0.29311	483.713	0.29023
485.008	0.2889	483.243	0.29645	484.013	0.29508	484.396	0.29307	484.379	0.29021
485.686	0.2889	483.92	0.29649	484.68	0.29507	485.069	0.29314	485.055	0.29017
486.34	0.28886	484.592	0.29649	485.354	0.295	485.753	0.29316	485.725	0.29011
487.021	0.28891	485.271	0.29657	486.028	0.29499	486.413	0.29313	486.391	0.29024
487.692	0.28886	485.939	0.29655	486.703	0.29506	487.097	0.29321	487.069	0.29021
488.365	0.28886	486.614	0.29654	487.375	0.29495	487.777	0.29319	487.738	0.29026
489.031	0.28891	487.293	0.29652	488.056	0.29503	488.447	0.2932	488.42	0.29021
489.699	0.28894	487.959	0.29649	488.727	0.295	489.135	0.29321	489.092	0.29026
490.367	0.28898	488.639	0.29651	489.388	0.29497	489.81	0.29324	489.766	0.29027
491.063	0.28906	489.304	0.29654	490.063	0.29502	490.485	0.29319	490.442	0.29019
491.719	0.28898	489.986	0.29651	490.721	0.29503	491.162	0.29317	491.126	0.29024
492.385	0.28898	490.679	0.29667	491.393	0.29497	491.838	0.29316	491.798	0.2902
493.053	0.28898	491.328	0.29663	492.074	0.295	492.506	0.29314	492.467	0.29018
493.71	0.289	492.007	0.29665	492.753	0.29488	493.187	0.2931	493.133	0.29026
494.37	0.28901	492.678	0.29666	493.422	0.29495	493.873	0.29318	493.805	0.29026
495.04	0.28902	493.354	0.29666	494.1	0.2949	494.534	0.29311	494.476	0.29022
495.716	0.28903	494.014	0.29656	494.759	0.29491	495.206	0.29311	495.151	0.2903
496.391	0.28901	494.694	0.29655	495.432	0.29494	495.877	0.29316	495.824	0.29028
497.06	0.28893	495.364	0.29648	496.108	0.29502	496.549	0.29308	496.496	0.29022
497.732	0.2889	496.037	0.29643	496.768	0.29501	497.217	0.29309	497.164	0.29021
498.411	0.28889	496.7	0.29643	497.456	0.29498	497.889	0.29304	497.835	0.2902
499.073	0.2888	497.361	0.2964	498.12	0.29506	498.545	0.29306	498.502	0.29017
499.727	0.28878	498.034	0.29643	498.786	0.29502	499.224	0.29315	499.172	0.29014
500.402	0.28878	498.71	0.29648	499.455	0.295	499.901	0.29308	499.83	0.29011
501.059	0.28872	499.379	0.29648	500.116	0.29504	500.574	0.29312	500.511	0.29007
501.721	0.28873	500.048	0.29648	500.803	0.29493	501.249	0.29305	501.188	0.29012
502.393	0.2888	500.728	0.29646	501.474	0.29495	501.923	0.29316	501.866	0.29014
503.058	0.28877	501.404	0.29652	502.151	0.29499	502.59	0.29307	502.54	0.29012
503.716	0.28873	502.077	0.29647	502.814	0.29489	503.254	0.29303	503.216	0.29001
504.402	0.28874	502.751	0.2965	503.477	0.29487	503.923	0.29305	503.879	0.29007
505.074	0.28872	503.444	0.2965	504.147	0.29489	504.591	0.29304	504.56	0.29017
505.746	0.28875	504.12	0.29654	504.828	0.29484	505.258	0.29305	505.238	0.29023
506.404	0.2888	504.805	0.29652	505.483	0.29485	505.925	0.29307	505.914	0.29028
507.069	0.28867	505.465	0.29645	506.159	0.2949	506.605	0.29303	506.601	0.29021
507.746	0.28881	506.138	0.29643	506.819	0.29483	507.272	0.29303	507.269	0.29025
508.416	0.28889	506.809	0.29639	507.491	0.29486	507.956	0.29305	507.945	0.29026
509.099	0.28895	507.48	0.29647	508.162	0.29484	508.617	0.29298	508.621	0.29032
509.774	0.28892	508.153	0.29636	508.828	0.29479	509.276	0.29309	509.305	0.29021
510.438	0.28898	508.829	0.29638	509.49	0.29491	509.947	0.2931	509.981	0.29026
511.128	0.28895	509.504	0.29631	510.161	0.29483	510.621	0.293	510.659	0.2902
511.781	0.28897	510.189	0.29633	510.83	0.29485	511.302	0.29298	511.324	0.29027
512.451	0.28892	510.855	0.29639	511.486	0.2949	511.98	0.29305	512	0.29019
513.132	0.2889	511.528	0.29637	512.158	0.29488	512.642	0.29309	512.67	0.29008
513.806	0.28885	512.185	0.29633	512.834	0.29479	513.309	0.29306	513.336	0.29016
514.458	0.28887	512.871	0.29634	513.497	0.29488	513.979	0.29309	514.008	0.2902
515.143	0.28895	513.531	0.29639	514.154	0.29477	514.644	0.29319	514.679	0.29014
515.802	0.28892	514.192	0.29639	514.828	0.29477	515.314	0.29317	515.35	0.29011
516.486	0.28898	514.857	0.29641	515.51	0.29483	515.993	0.29324	516.026	0.29008
517.158	0.28896	515.527	0.29653	516.18	0.2948	516.674	0.29323	516.695	0.28999
517.803	0.28893	516.2	0.29653	516.837	0.29484	517.347	0.2933	517.353	0.2901
518.461	0.28889	516.878	0.29651	517.511	0.29474	518.02	0.29326	518.021	0.29009
519.138	0.28885	517.537	0.29652	518.189	0.29475	518.696	0.29318	518.685	0.29001
519.805	0.28877	518.204	0.29651	518.862	0.29478	519.36	0.29316	519.361	0.29013
520.457	0.28868	518.871	0.2965	519.529	0.29476	520.037	0.2932	520.022	0.29013
521.134	0.28868	519.544	0.29648	520.197	0.29475	520.712	0.29313	520.689	0.29007
521.798	0.28864	520.218	0.29641	520.852	0.29477	521.368	0.29321	521.356	0.29001
522.475	0.2886	520.882	0.29646	521.52	0.29485	522.029	0.2933	522.017	0.28996
523.149	0.28861	521.552	0.29643	522.187	0.29483	522.701	0.29321	522.696	0.29003
523.815	0.28862	522.226	0.29647	522.867	0.29484	523.363	0.29324	523.356	0.29001
524.483	0.28861	522.899	0.29655	523.54	0.29476	524.045	0.29321	524.028	0.29001
525.146	0.28863	523.579	0.29655	524.199	0.29485	524.712	0.29323	524.698	0.29
525.819	0.28869	524.233	0.29662	524.874	0.29481	525.392	0.29324	525.374	0.29
526.492	0.28865	524.906	0.2965	525.55	0.29481	526.068	0.29322	526.053	0.29006
527.171	0.28866	525.581	0.2965	526.205	0.29483	526.732	0.29329	526.726	0.29001
527.85	0.28868	526.238	0.29639	526.871	0.29494	527.411	0.29324	527.392	0.28995
528.529	0.28868	526.919	0.29642	527.549	0.29485	528.079	0.29325	528.065	0.28998
529.202	0.28872	527.593	0.29644	528.213	0.29495	528.758	0.29327	528.725	0.28995
529.866	0.28875	528.257	0.29647	528.881	0.29493	529.435	0.2932	529.396	0.29004
530.513	0.28879	528.918	0.29642	529.542	0.29495	530.11	0.29329	530.077	0.29006
531.188	0.28879	529.605	0.29644	530.206	0.29487	530.777	0.29337	530.744	0.29
531.853	0.28883	530.264	0.29636	530.89	0.29496	531.455	0.2933	531.417	0.29007
532.514	0.28881	530.943	0.29638	531.57	0.29491	532.114	0.29333	532.096	0.29003
533.193	0.28892	531.599	0.29638	532.234	0.29495	532.776	0.29335	532.76	0.29
533.852	0.28886	532.271	0.29633	532.89	0.29489	533.459	0.29327	533.428	0.29001
534.519	0.28897	532.934	0.29627	533.553	0.2949	534.141	0.29328	534.085	0.28997
535.168	0.28892	533.603	0.2962	534.244	0.29489	534.814	0.29323	534.753	0.29001
535.848	0.2889	534.276	0.29619	534.908	0.29483	535.49	0.2932	535.428	0.29001
536.514	0.28891	534.929	0.29619	535.569	0.29483	536.159	0.29327	536.096	0.29003
537.169	0.28885	535.613	0.29618	536.24	0.29485	536.834	0.29322	536.749	0.29008
537.855	0.28887	536.28	0.2962	536.902	0.29485	537.495	0.29316	537.412	0.29003
538.511	0.28893	536.954	0.29614	537.579	0.29487	538.17	0.29325	538.089	0.29008
539.187	0.28889	537.618	0.29609	538.247	0.29494	538.832	0.29316	538.755	0.29003
539.841	0.28889	538.287	0.29604	538.912	0.29486	539.488	0.2932	539.429	0.29011
540.514	0.28881	538.964	0.29599	539.591	0.29483	540.157	0.29319	540.097	0.29006
541.18	0.28886	539.629	0.2961	540.243	0.29491	540.813	0.29315	540.758	0.29006
541.851	0.28888	540.298	0.2961	540.922	0.29491	541.481	0.2932	541.421	0.29008
542.529	0.2889	540.96	0.29613	541.587	0.29492	542.165	0.2931	542.08	0.29005
543.199	0.28891	541.629	0.29616	542.254	0.29502	542.833	0.29316	542.75	0.29006
543.877	0.28891	542.291	0.29615	542.928	0.29497	543.499	0.2933	543.41	0.28991
544.537	0.28895	542.956	0.29617	543.595	0.29502	544.166	0.29328	544.076	0.28998
545.203	0.28885	543.623	0.29618	544.25	0.295	544.822	0.2933	544.747	0.28994
545.885	0.28892	544.293	0.29623	544.915	0.29495	545.497	0.29323	545.418	0.29001
546.551	0.2889	544.969	0.29615	545.585	0.29495	546.157	0.29329	546.08	0.28998
547.222	0.28888	545.634	0.2962	546.244	0.29498	546.818	0.29332	546.747	0.29001
547.881	0.28896	546.316	0.29624	546.917	0.29498	547.483	0.29329	547.412	0.29004
548.519	0.28894	546.997	0.29624	547.57	0.29502	548.134	0.29325	548.07	0.29003
549.129	0.28898	547.648	0.29621	548.216	0.295	548.777	0.29325	548.701	0.29008
549.713	0.28904	548.292	0.29618	548.856	0.29493	549.379	0.29326	549.306	0.29003
550.231	0.28907	548.918	0.2962	549.472	0.29504	549.956	0.29319	549.891	0.29009
550.723	0.28903	549.511	0.29616	550.029	0.29507	550.488	0.29318	550.403	0.29006
551.108	0.28901	550.07	0.29609	550.579	0.29499	550.962	0.29312	550.905	0.29005
551.389	0.28894	550.605	0.29619	551.106	0.29495	551.352	0.29304	551.281	0.29009
551.562	0.28895	551.061	0.29621	551.484	0.29501	551.635	0.29305	551.542	0.29001
551.652	0.28884	551.422	0.2962	551.752	0.29497	551.839	0.29301	551.703	0.29001
551.67	0.28883	551.69	0.29618	551.922	0.29501	551.922	0.29295	551.754	0.28998
551.618	0.28884	551.851	0.29609	552.007	0.29496	551.931	0.293	551.755	0.28993
551.526	0.28874	551.919	0.29605	552.024	0.29487	551.878	0.29286	551.709	0.28992
551.437	0.2887	551.93	0.2961	551.954	0.29482	551.785	0.29287	551.615	0.28993
551.306	0.28875	551.859	0.29609	551.861	0.29481	551.658	0.29283	551.49	0.28995
551.175	0.28865	551.758	0.29599	551.738	0.29469	551.525	0.29279	551.354	0.28994
551.029	0.28857	551.639	0.29593	551.611	0.29469	551.37	0.29269	551.207	0.28992
550.889	0.28862	551.492	0.29583	551.458	0.29474	551.209	0.29269	551.071	0.28996
550.746	0.28861	551.355	0.29586	551.301	0.2947	551.058	0.29272	550.92	0.28993
550.624	0.28858	551.196	0.29581	551.155	0.29472	550.903	0.2927	550.773	0.28983
550.491	0.28856	551.041	0.29575	550.995	0.29464	550.761	0.29267	550.631	0.28987
550.391	0.28851	550.893	0.29566	550.86	0.2947	550.629	0.29266	550.515	0.28988
550.282	0.28851	550.739	0.29568	550.728	0.29459	550.503	0.2926	550.401	0.28969
550.175	0.28851	550.605	0.29563	550.593	0.29469	550.392	0.29265	550.278	0.2897
550.07	0.28842	550.488	0.29558	550.458	0.2946	550.288	0.29267	550.169	0.28968
--	--	550.373	0.29566	550.349	0.29457	550.178	0.29264	550.082	0.2897
--	--	550.251	0.29557	550.247	0.29459	550.083	0.29267
--	--	550.151	0.29558	550.137	0.29454
--	--	550.049	0.29557	550.044	0.29464
--	--
