# Supplementary material for: Selective conversion of CO2 to isobutane-enriched C4 alkanes over InZrOx-Beta composite catalyst
Source: Nat Commun. 2023 May 6;14:2627. doi: 10.1038/s41467-023-38336-5 (PMC10164185; doi:10.1038/s41467-023-38336-5)
Supplement: Supplementary file 3 — Source Data [file 41467_2023_38336_MOESM3_ESM.zip › Source_Data_for_Figures_in_Supplementary_Information/Source_Data_Supplementary_Figure_10.xlsx]

## Sheet: Sheet1
CO2 hydrogenation to methanol over the InZrOx oxides
	CO2 conversion (%)	MeOH space time yield (STY) (mol kgcat-1 h-1)
InZrOx(CP)	18.7	0.012
InZrOx(SG)	17.3	0.011
InZrOx(HT)	11.2	0.003
