# Supplementary material for: Selective conversion of CO2 to isobutane-enriched C4 alkanes over InZrOx-Beta composite catalyst
Source: Nat Commun. 2023 May 6;14:2627. doi: 10.1038/s41467-023-38336-5 (PMC10164185; doi:10.1038/s41467-023-38336-5)
Supplement: Supplementary file 3 — Source Data [file 41467_2023_38336_MOESM3_ESM.zip › Source_Data_for_Figures_in_Supplementary_Information/Source_Data_Supplementary_Figure_11.xlsx]

## Sheet: a
Influence of co-feeding water in the CO2 hydrogenation
TOS (h)	C40	MeOH/DME	Other CH compounds	CO2 con.	CO sel.
3.61583	51.7152	0.45641	47.8284	10.9107	42.2101
6.13861	49.9517	0.34467	49.7036	12.4485	44.2326
8.66194	48.637	0.25239	51.1106	14.1752	47.1472
12.8617	48.0324	0.197	51.7706	16.618	49.5977
14.5464	48.1537	0.18276	51.6636	17.3306	50.5348
15.3878	48.2393	0.18584	51.5749	17.9605	51.3043
17.0725	48.484	0.18332	51.3327	18.6125	51.6237
18.7553	48.7723	0.18366	51.044	18.6567	52.9963
20.4408	49.08	0.21765	50.7023	18.5398	53.5089
21.2822	49.224	0.22043	50.5556	18.907	53.9025
22.9653	49.5349	0.24531	50.2198	19.3877	53.9232
25.4881	49.9847	0.34133	49.6739	19.0726	54.663
27.1767	50.0027	0.39865	49.5986	18.5398	54.1259
29.7061	49.9346	0.46189	49.6036	17.2637	53.3749
30.5494	49.8329	0.5004	49.6667	16.5907	52.5295
32.2392	49.5035	0.56445	49.932	15.326	51.0969
33.0822	49.3208	0.59923	50.08	14.4081	50.7017
34.7656	48.9632	0.68382	50.353	13.5255	47.9888
35.6072	48.7464	0.72961	50.524	12.8271	46.1302
37.2931	48.3951	0.78722	50.8177	11.8333	43.9356
38.1353	48.133	0.87304	50.994	11.4071	41.9498
40.6567	47.4529	1.06641	51.4807	9.74947	38.089
41.4978	47.183	1.12393	51.6931	9.50669	36.0952
42.3394	46.7749	1.25223	51.9728	8.85846	34.0335

## Sheet: b
Influence of co-feeding water in the CO2 hydrogenation
TOS (h)	C40	MeOH/DME	Other CH compounds	CO2 con.	CO sel.
1.13556	53.7791	0.05004	46.1709	8.96145	33.373
1.975	53.717	0.20327	46.0797	9.00869	33.2602
3.65333	52.8921	0.19684	46.9111	8.96311	35.3323
4.49222	52.1926	0.21417	47.5932	9.17421	36.6235
6.17	50.8709	0.19048	48.9387	10.2402	37.5014
7.00861	50.6389	0.19592	49.1651	10.1461	38.5565
8.685	49.8114	0.17609	50.0125	10.9765	40.8531
9.52333	49.482	0.16359	50.3544	11.5314	41.6531
11.2008	49.0076	0.16139	50.831	12.1621	44.7299
12.0392	48.8736	0.14292	50.9834	12.8727	44.1504
13.7164	48.7533	0.1394	51.1073	13.5201	46.0156
14.5547	48.7532	0.13043	51.1164	13.9847	46.1559
17.9119	48.9955	0.12949	50.875	15.2872	47.8083
19.5919	49.269	0.12541	50.6056	15.5057	49.3021
20.4325	49.4301	0.13004	50.4399	15.9222	48.6792
22.9556	49.9977	0.14811	49.8542	16.2876	50.1245
23.7961	50.2446	0.17372	49.5817	16.1698	51.2595
25.4778	50.5691	0.20394	49.227	16.3567	51.6936
26.3183	50.7249	0.2277	49.0474	16.4011	51.3783
28.0006	50.7816	0.28508	48.9333	16.137	50.3481
28.8403	50.7366	0.32356	48.9399	15.3854	50.1643
30.5208	50.5337	0.40961	49.0566	14.591	47.1692
31.3603	50.4352	0.41822	49.1465	13.9418	46.0963
33.0403	50.147	0.48551	49.3675	12.4138	45.1146
33.8797	50.0274	0.48928	49.4833	12.0495	43.1388
35.56	49.6794	0.5683	49.7523	10.8445	40.3871
36.3975	49.5585	0.56509	49.8764	10.3919	38.6871
38.075	49.166	0.68865	50.1453	9.49552	35.2357
38.9125	48.981	0.67651	50.3425	9.16122	33.6353
40.5917	48.4982	0.8002	50.7016	8.02466	31.7673
41.4311	48.2686	0.80365	50.9278	7.82951	29.284
43.1108	47.845	0.83334	51.3216	7.25291	26.1395

## Sheet: c
Influence of co-feeding water in the CO2 hydrogenation
TOS (h)	C40	MeOH/DME	Other CH compounds	CO2 con.	CO sel.
1.15361	54.4667	0	45.5333	9.93806	34.5595
1.9975	54.573	0	45.427	9.6862	34.2414
4.5325	53.5269	0	46.4731	10.2624	35.4861
5.37611	53.0109	0	46.9891	10.7437	38.1991
7.90861	52.0644	0	47.9356	12.0894	41.4067
8.75222	51.7611	0	48.2389	12.2944	44.4872
11.2856	51.1859	0	48.8141	13.9684	47.7054
14.6692	51.1496	0	48.8504	15.828	48.4184
16.3664	51.3018	0	48.6982	16.1	49.5298
18.9125	51.6113	0	48.3887	16.825	51.0937
20.8261	51.8739	0	48.1261	16.9787	51.604
22.5214	52.0525	0.16327	47.7843	17.5148	51.1988
24.21	52.2174	0.16667	47.616	17.2446	52.9902
25.9003	52.3114	0.16379	47.5248	17.4304	52.5892
27.5867	52.1898	0.17138	47.6388	17.3822	52.7043
30.1139	51.8232	0.18763	47.9892	16.721	52.6077
32.6406	51.3544	0.23107	48.4145	14.7994	51.8549
36.0192	50.609	0.31276	49.0783	12.4978	46.6264
39.4125	49.8115	0.43689	49.7516	10.3544	40.9895
41.9683	49.1073	0.5697	50.323	9.12683	36.7155
42.8206	48.9265	0.58967	50.4839	8.36425	35.0982
46.2228	47.7164	1.06338	51.2203	7.54132	28.9934
47.9219	47.1436	1.20478	51.6516	7.12657	26.5654
50.4706	46.4186	1.33216	52.2493	7.01299	24.3374
52.1667	46.6919	1.27985	52.0283	6.95172	24.5825
54.7142	47.9614	1.74682	50.2918	7.20638	27.0994
56.4089	48.636	1.89435	49.4696	7.62282	28.3123
59.8044	49.428	1.85457	48.7174	8.10622	31.6591
61.5069	49.6361	1.76663	48.5973	8.43101	32.3556
62.3581	49.6445	1.81878	48.5367	8.56393	32.6153
64.0633	49.6134	1.85418	48.5325	8.64251	33.9866
64.9172	49.6072	1.78462	48.6081	8.87505	33.8052
66.625	49.5184	1.88122	48.6004	8.8905	34.8404
67.4775	49.397	2.07849	48.5245	8.85069	35.6724
70.0325	49.092	2.18075	48.7272	9.3528	36.491
71.7339	48.5501	2.54494	48.9049	9.23625	36.3389
