# Supplementary material for: Selective conversion of CO2 to isobutane-enriched C4 alkanes over InZrOx-Beta composite catalyst
Source: Nat Commun. 2023 May 6;14:2627. doi: 10.1038/s41467-023-38336-5 (PMC10164185; doi:10.1038/s41467-023-38336-5)
Supplement: Supplementary file 3 — Source Data [file 41467_2023_38336_MOESM3_ESM.zip › Source_Data_for_Figures_in_Supplementary_Information/Source_Data_Supplementary_Figure_12/Supplementary_Figure_12a.xlsx]

## Sheet: Sheet1
XRD patterns of the spent InZrOx(CP) oxide after the CO2 hydrogenation with co-feeding different contents of water
InZrOx(CP)-fresh		InZrOx(CP)-7.5% H2O		InZrOx(CP)-15.1% H2O
2θ (°)	Intensity (a.u.)	2θ (°)	Intensity (a.u.)	2θ (°)	Intensity (a.u.)
5	180	5	193.333	5	173.333
5.02	193.333	5.02	180	5.02	206.667
5.04	193.333	5.04	153.333	5.04	193.333
5.06	180	5.06	186.667	5.06	160
5.08	166.667	5.08	200	5.08	146.667
5.1	133.333	5.1	220	5.1	160
5.12	166.667	5.12	186.667	5.12	186.667
5.14	166.667	5.14	160	5.14	160
5.16	140	5.16	173.333	5.16	146.667
5.18	180	5.18	140	5.18	113.333
5.2	213.333	5.2	140	5.2	106.667
5.22	200	5.22	153.333	5.22	153.333
5.24	193.333	5.24	173.333	5.24	133.333
5.26	186.667	5.26	166.667	5.26	146.667
5.28	200	5.28	180	5.28	193.333
5.3	193.333	5.3	106.667	5.3	213.333
5.32	180	5.32	146.667	5.32	153.333
5.34	160	5.34	166.667	5.34	153.333
5.36	166.667	5.36	173.333	5.36	153.333
5.38	153.333	5.38	200	5.38	153.333
5.4	166.667	5.4	186.667	5.4	146.667
5.42	140	5.42	120	5.42	160
5.44	120	5.44	166.667	5.44	166.667
5.46	146.667	5.46	180	5.46	166.667
5.48	146.667	5.48	180	5.48	140
5.5	126.667	5.5	213.333	5.5	160
5.52	153.333	5.52	186.667	5.52	166.667
5.54	166.667	5.54	160	5.54	153.333
5.56	153.333	5.56	153.333	5.56	206.667
5.58	140	5.58	166.667	5.58	173.333
5.6	173.333	5.6	173.333	5.6	186.667
5.62	206.667	5.62	133.333	5.62	140
5.64	146.667	5.64	200	5.64	146.667
5.66	166.667	5.66	160	5.66	206.667
5.68	153.333	5.68	140	5.68	146.667
5.7	160	5.7	166.667	5.7	106.667
5.72	133.333	5.72	153.333	5.72	173.333
5.74	173.333	5.74	166.667	5.74	166.667
5.76	146.667	5.76	186.667	5.76	126.667
5.78	180	5.78	180	5.78	166.667
5.8	160	5.8	166.667	5.8	140
5.82	213.333	5.82	226.667	5.82	113.333
5.84	173.333	5.84	160	5.84	146.667
5.86	160	5.86	146.667	5.86	180
5.88	180	5.88	166.667	5.88	166.667
5.9	146.667	5.9	153.333	5.9	126.667
5.92	133.333	5.92	173.333	5.92	180
5.94	160	5.94	160	5.94	200
5.96	120	5.96	140	5.96	133.333
5.98	100	5.98	133.333	5.98	133.333
6	113.333	6	113.333	6	160
6.02	146.667	6.02	146.667	6.02	126.667
6.04	126.667	6.04	120	6.04	173.333
6.06	153.333	6.06	120	6.06	200
6.08	193.333	6.08	133.333	6.08	206.667
6.1	193.333	6.1	153.333	6.1	153.333
6.12	160	6.12	153.333	6.12	166.667
6.14	160	6.14	160	6.14	180
6.16	133.333	6.16	166.667	6.16	133.333
6.18	126.667	6.18	166.667	6.18	153.333
6.2	133.333	6.2	186.667	6.2	153.333
6.22	133.333	6.22	180	6.22	126.667
6.24	180	6.24	166.667	6.24	173.333
6.26	140	6.26	153.333	6.26	140
6.28	126.667	6.28	173.333	6.28	113.333
6.3	166.667	6.3	200	6.3	106.667
6.32	193.333	6.32	206.667	6.32	80
6.34	173.333	6.34	146.667	6.34	153.333
6.36	160	6.36	146.667	6.36	140
6.38	140	6.38	146.667	6.38	126.667
6.4	113.333	6.4	153.333	6.4	153.333
6.42	113.333	6.42	133.333	6.42	166.667
6.44	146.667	6.44	146.667	6.44	113.333
6.46	140	6.46	126.667	6.46	140
6.48	126.667	6.48	153.333	6.48	153.333
6.5	180	6.5	193.333	6.5	160
6.52	126.667	6.52	173.333	6.52	186.667
6.54	166.667	6.54	140	6.54	146.667
6.56	200	6.56	113.333	6.56	166.667
6.58	133.333	6.58	113.333	6.58	233.333
6.6	133.333	6.6	160	6.6	166.667
6.62	160	6.62	146.667	6.62	166.667
6.64	193.333	6.64	173.333	6.64	120
6.66	226.667	6.66	173.333	6.66	133.333
6.68	186.667	6.68	140	6.68	186.667
6.7	146.667	6.7	173.333	6.7	133.333
6.72	146.667	6.72	113.333	6.72	153.333
6.74	140	6.74	113.333	6.74	166.667
6.76	126.667	6.76	133.333	6.76	160
6.78	113.333	6.78	153.333	6.78	160
6.8	140	6.8	160	6.8	146.667
6.82	120	6.82	173.333	6.82	180
6.84	146.667	6.84	173.333	6.84	160
6.86	186.667	6.86	146.667	6.86	173.333
6.88	173.333	6.88	120	6.88	153.333
6.9	193.333	6.9	106.667	6.9	133.333
6.92	166.667	6.92	100	6.92	126.667
6.94	153.333	6.94	126.667	6.94	120
6.96	180	6.96	133.333	6.96	113.333
6.98	180	6.98	140	6.98	113.333
7	120	7	140	7	140
7.02	133.333	7.02	166.667	7.02	153.333
7.04	120	7.04	153.333	7.04	166.667
7.06	133.333	7.06	93.3333	7.06	106.667
7.08	153.333	7.08	160	7.08	106.667
7.1	126.667	7.1	160	7.1	160
7.12	180	7.12	166.667	7.12	166.667
7.14	173.333	7.14	120	7.14	133.333
7.16	153.333	7.16	140	7.16	186.667
7.18	186.667	7.18	133.333	7.18	106.667
7.2	180	7.2	126.667	7.2	93.3333
7.22	153.333	7.22	100	7.22	193.333
7.24	160	7.24	166.667	7.24	120
7.26	160	7.26	120	7.26	86.6667
7.28	133.333	7.28	106.667	7.28	126.667
7.3	126.667	7.3	173.333	7.3	173.333
7.32	140	7.32	126.667	7.32	113.333
7.34	160	7.34	120	7.34	106.667
7.36	120	7.36	160	7.36	146.667
7.38	146.667	7.38	120	7.38	153.333
7.4	153.333	7.4	113.333	7.4	146.667
7.42	160	7.42	153.333	7.42	166.667
7.44	146.667	7.44	140	7.44	140
7.46	153.333	7.46	106.667	7.46	126.667
7.48	146.667	7.48	113.333	7.48	113.333
7.5	126.667	7.5	133.333	7.5	133.333
7.52	166.667	7.52	140	7.52	133.333
7.54	153.333	7.54	146.667	7.54	140
7.56	160	7.56	120	7.56	106.667
7.58	146.667	7.58	160	7.58	106.667
7.6	166.667	7.6	180	7.6	120
7.62	153.333	7.62	133.333	7.62	153.333
7.64	160	7.64	146.667	7.64	126.667
7.66	120	7.66	133.333	7.66	200
7.68	106.667	7.68	160	7.68	193.333
7.7	113.333	7.7	166.667	7.7	153.333
7.72	140	7.72	173.333	7.72	153.333
7.74	140	7.74	153.333	7.74	153.333
7.76	140	7.76	126.667	7.76	160
7.78	173.333	7.78	113.333	7.78	133.333
7.8	153.333	7.8	166.667	7.8	140
7.82	126.667	7.82	140	7.82	173.333
7.84	133.333	7.84	113.333	7.84	146.667
7.86	173.333	7.86	100	7.86	140
7.88	133.333	7.88	106.667	7.88	153.333
7.9	113.333	7.9	153.333	7.9	113.333
7.92	113.333	7.92	120	7.92	133.333
7.94	120	7.94	126.667	7.94	133.333
7.96	166.667	7.96	160	7.96	180
7.98	153.333	7.98	140	7.98	126.667
8	120	8	126.667	8	140
8.02	160	8.02	126.667	8.02	133.333
8.04	120	8.04	113.333	8.04	153.333
8.06	120	8.06	133.333	8.06	193.333
8.08	120	8.08	126.667	8.08	146.667
8.1	93.3333	8.1	120	8.1	146.667
8.12	113.333	8.12	120	8.12	146.667
8.14	146.667	8.14	146.667	8.14	140
8.16	106.667	8.16	100	8.16	140
8.18	106.667	8.18	120	8.18	100
8.2	160	8.2	160	8.2	106.667
8.22	133.333	8.22	113.333	8.22	133.333
8.24	113.333	8.24	120	8.24	113.333
8.26	126.667	8.26	140	8.26	106.667
8.28	153.333	8.28	146.667	8.28	133.333
8.3	146.667	8.3	133.333	8.3	120
8.32	113.333	8.32	100	8.32	166.667
8.34	106.667	8.34	106.667	8.34	146.667
8.36	133.333	8.36	120	8.36	120
8.38	146.667	8.38	160	8.38	126.667
8.4	146.667	8.4	113.333	8.4	93.3333
8.42	120	8.42	120	8.42	160
8.44	126.667	8.44	140	8.44	140
8.46	100	8.46	133.333	8.46	106.667
8.48	206.667	8.48	126.667	8.48	160
8.5	186.667	8.5	120	8.5	126.667
8.52	153.333	8.52	146.667	8.52	120
8.54	120	8.54	140	8.54	133.333
8.56	106.667	8.56	113.333	8.56	146.667
8.58	126.667	8.58	120	8.58	160
8.6	120	8.6	153.333	8.6	173.333
8.62	120	8.62	86.6667	8.62	113.333
8.64	153.333	8.64	106.667	8.64	120
8.66	133.333	8.66	133.333	8.66	153.333
8.68	140	8.68	146.667	8.68	146.667
8.7	146.667	8.7	186.667	8.7	153.333
8.72	100	8.72	126.667	8.72	146.667
8.74	100	8.74	153.333	8.74	173.333
8.76	93.3333	8.76	180	8.76	160
8.78	113.333	8.78	173.333	8.78	153.333
8.8	120	8.8	153.333	8.8	133.333
8.82	106.667	8.82	180	8.82	153.333
8.84	140	8.84	160	8.84	186.667
8.86	133.333	8.86	173.333	8.86	153.333
8.88	126.667	8.88	146.667	8.88	153.333
8.9	106.667	8.9	166.667	8.9	160
8.92	126.667	8.92	120	8.92	193.333
8.94	120	8.94	133.333	8.94	193.333
8.96	126.667	8.96	133.333	8.96	160
8.98	120	8.98	120	8.98	146.667
9	186.667	9	140	9	100
9.02	166.667	9.02	166.667	9.02	160
9.04	133.333	9.04	146.667	9.04	146.667
9.06	126.667	9.06	153.333	9.06	120
9.08	126.667	9.08	146.667	9.08	146.667
9.1	146.667	9.1	126.667	9.1	166.667
9.12	140	9.12	120	9.12	173.333
9.14	146.667	9.14	120	9.14	140
9.16	140	9.16	146.667	9.16	160
9.18	113.333	9.18	140	9.18	113.333
9.2	133.333	9.2	146.667	9.2	146.667
9.22	153.333	9.22	153.333	9.22	126.667
9.24	113.333	9.24	120	9.24	153.333
9.26	120	9.26	126.667	9.26	140
9.28	153.333	9.28	113.333	9.28	126.667
9.3	133.333	9.3	113.333	9.3	153.333
9.32	113.333	9.32	100	9.32	146.667
9.34	73.3333	9.34	140	9.34	133.333
9.36	86.6667	9.36	120	9.36	133.333
9.38	100	9.38	153.333	9.38	140
9.4	180	9.4	120	9.4	160
9.42	180	9.42	160	9.42	153.333
9.44	166.667	9.44	120	9.44	133.333
9.46	113.333	9.46	113.333	9.46	100
9.48	120	9.48	126.667	9.48	133.333
9.5	113.333	9.5	153.333	9.5	160
9.52	80	9.52	180	9.52	140
9.54	100	9.54	146.667	9.54	140
9.56	140	9.56	106.667	9.56	153.333
9.58	126.667	9.58	126.667	9.58	166.667
9.6	126.667	9.6	140	9.6	140
9.62	120	9.62	133.333	9.62	126.667
9.64	133.333	9.64	106.667	9.64	133.333
9.66	120	9.66	93.3333	9.66	140
9.68	153.333	9.68	86.6667	9.68	133.333
9.7	120	9.7	113.333	9.7	120
9.72	140	9.72	153.333	9.72	126.667
9.74	126.667	9.74	100	9.74	166.667
9.76	126.667	9.76	140	9.76	140
9.78	126.667	9.78	186.667	9.78	113.333
9.8	80	9.8	186.667	9.8	113.333
9.82	86.6667	9.82	133.333	9.82	120
9.84	146.667	9.84	133.333	9.84	173.333
9.86	120	9.86	173.333	9.86	146.667
9.88	140	9.88	146.667	9.88	133.333
9.9	160	9.9	140	9.9	133.333
9.92	113.333	9.92	160	9.92	126.667
9.94	146.667	9.94	140	9.94	113.333
9.96	153.333	9.96	113.333	9.96	113.333
9.98	153.333	9.98	86.6667	9.98	126.667
10	133.333	10	126.667	10	113.333
10.02	133.333	10.02	153.333	10.02	100
10.04	140	10.04	173.333	10.04	160
10.06	173.333	10.06	173.333	10.06	160
10.08	180	10.08	146.667	10.08	120
10.1	173.333	10.1	173.333	10.1	166.667
10.12	146.667	10.12	140	10.12	153.333
10.14	106.667	10.14	133.333	10.14	160
10.16	120	10.16	140	10.16	160
10.18	106.667	10.18	166.667	10.18	86.6667
10.2	93.3333	10.2	180	10.2	120
10.22	93.3333	10.22	140	10.22	153.333
10.24	120	10.24	133.333	10.24	160
10.26	146.667	10.26	166.667	10.26	153.333
10.28	146.667	10.28	133.333	10.28	160
10.3	126.667	10.3	106.667	10.3	173.333
10.32	126.667	10.32	166.667	10.32	160
10.34	106.667	10.34	166.667	10.34	153.333
10.36	126.667	10.36	113.333	10.36	133.333
10.38	133.333	10.38	113.333	10.38	166.667
10.4	160	10.4	140	10.4	180
10.42	173.333	10.42	120	10.42	153.333
10.44	133.333	10.44	173.333	10.44	126.667
10.46	126.667	10.46	166.667	10.46	126.667
10.48	140	10.48	126.667	10.48	126.667
10.5	146.667	10.5	106.667	10.5	153.333
10.52	173.333	10.52	140	10.52	153.333
10.54	113.333	10.54	126.667	10.54	146.667
10.56	133.333	10.56	140	10.56	120
10.58	133.333	10.58	126.667	10.58	120
10.6	120	10.6	146.667	10.6	126.667
10.62	106.667	10.62	173.333	10.62	120
10.64	133.333	10.64	153.333	10.64	100
10.66	120	10.66	133.333	10.66	140
10.68	153.333	10.68	166.667	10.68	146.667
10.7	146.667	10.7	133.333	10.7	166.667
10.72	120	10.72	160	10.72	140
10.74	146.667	10.74	173.333	10.74	100
10.76	126.667	10.76	200	10.76	113.333
10.78	106.667	10.78	206.667	10.78	126.667
10.8	100	10.8	120	10.8	173.333
10.82	133.333	10.82	120	10.82	140
10.84	100	10.84	146.667	10.84	146.667
10.86	146.667	10.86	180	10.86	146.667
10.88	120	10.88	186.667	10.88	133.333
10.9	93.3333	10.9	166.667	10.9	153.333
10.92	133.333	10.92	133.333	10.92	133.333
10.94	146.667	10.94	160	10.94	106.667
10.96	166.667	10.96	173.333	10.96	93.3333
10.98	146.667	10.98	180	10.98	166.667
11	140	11	166.667	11	146.667
11.02	180	11.02	173.333	11.02	140
11.04	166.667	11.04	126.667	11.04	133.333
11.06	153.333	11.06	113.333	11.06	100
11.08	126.667	11.08	126.667	11.08	126.667
11.1	113.333	11.1	100	11.1	133.333
11.12	113.333	11.12	126.667	11.12	140
11.14	133.333	11.14	133.333	11.14	140
11.16	133.333	11.16	140	11.16	133.333
11.18	126.667	11.18	153.333	11.18	133.333
11.2	133.333	11.2	160	11.2	153.333
11.22	180	11.22	153.333	11.22	113.333
11.24	113.333	11.24	166.667	11.24	133.333
11.26	93.3333	11.26	186.667	11.26	153.333
11.28	113.333	11.28	153.333	11.28	113.333
11.3	160	11.3	146.667	11.3	153.333
11.32	173.333	11.32	166.667	11.32	173.333
11.34	166.667	11.34	133.333	11.34	166.667
11.36	120	11.36	120	11.36	160
11.38	153.333	11.38	160	11.38	133.333
11.4	133.333	11.4	213.333	11.4	133.333
11.42	146.667	11.42	160	11.42	106.667
11.44	133.333	11.44	133.333	11.44	100
11.46	126.667	11.46	146.667	11.46	133.333
11.48	120	11.48	213.333	11.48	146.667
11.5	93.3333	11.5	173.333	11.5	126.667
11.52	126.667	11.52	186.667	11.52	173.333
11.54	106.667	11.54	146.667	11.54	106.667
11.56	120	11.56	146.667	11.56	120
11.58	126.667	11.58	133.333	11.58	140
11.6	140	11.6	126.667	11.6	140
11.62	146.667	11.62	200	11.62	133.333
11.64	140	11.64	186.667	11.64	140
11.66	173.333	11.66	120	11.66	126.667
11.68	120	11.68	166.667	11.68	146.667
11.7	120	11.7	180	11.7	153.333
11.72	113.333	11.72	160	11.72	140
11.74	133.333	11.74	180	11.74	160
11.76	133.333	11.76	120	11.76	126.667
11.78	140	11.78	126.667	11.78	160
11.8	153.333	11.8	193.333	11.8	153.333
11.82	133.333	11.82	173.333	11.82	140
11.84	146.667	11.84	133.333	11.84	113.333
11.86	126.667	11.86	173.333	11.86	120
11.88	133.333	11.88	133.333	11.88	126.667
11.9	113.333	11.9	106.667	11.9	126.667
11.92	126.667	11.92	133.333	11.92	146.667
11.94	73.3333	11.94	146.667	11.94	140
11.96	100	11.96	126.667	11.96	160
11.98	153.333	11.98	166.667	11.98	166.667
12	153.333	12	140	12	140
12.02	140	12.02	146.667	12.02	120
12.04	133.333	12.04	153.333	12.04	126.667
12.06	146.667	12.06	153.333	12.06	126.667
12.08	180	12.08	146.667	12.08	113.333
12.1	160	12.1	160	12.1	120
12.12	153.333	12.12	160	12.12	120
12.14	160	12.14	140	12.14	133.333
12.16	140	12.16	120	12.16	146.667
12.18	133.333	12.18	140	12.18	126.667
12.2	160	12.2	133.333	12.2	173.333
12.22	126.667	12.22	140	12.22	146.667
12.24	160	12.24	120	12.24	113.333
12.26	160	12.26	120	12.26	120
12.28	113.333	12.28	126.667	12.28	160
12.3	113.333	12.3	140	12.3	180
12.32	153.333	12.32	133.333	12.32	153.333
12.34	153.333	12.34	120	12.34	113.333
12.36	133.333	12.36	153.333	12.36	140
12.38	113.333	12.38	173.333	12.38	166.667
12.4	133.333	12.4	146.667	12.4	146.667
12.42	140	12.42	206.667	12.42	153.333
12.44	140	12.44	173.333	12.44	153.333
12.46	100	12.46	140	12.46	173.333
12.48	126.667	12.48	146.667	12.48	146.667
12.5	160	12.5	140	12.5	133.333
12.52	166.667	12.52	153.333	12.52	126.667
12.54	146.667	12.54	140	12.54	166.667
12.56	166.667	12.56	120	12.56	180
12.58	160	12.58	113.333	12.58	160
12.6	140	12.6	153.333	12.6	146.667
12.62	146.667	12.62	206.667	12.62	140
12.64	133.333	12.64	173.333	12.64	120
12.66	153.333	12.66	120	12.66	133.333
12.68	160	12.68	133.333	12.68	166.667
12.7	120	12.7	153.333	12.7	126.667
12.72	100	12.72	133.333	12.72	106.667
12.74	133.333	12.74	113.333	12.74	126.667
12.76	120	12.76	126.667	12.76	126.667
12.78	100	12.78	153.333	12.78	153.333
12.8	106.667	12.8	173.333	12.8	166.667
12.82	120	12.82	166.667	12.82	140
12.84	120	12.84	160	12.84	153.333
12.86	140	12.86	166.667	12.86	160
12.88	133.333	12.88	126.667	12.88	140
12.9	160	12.9	120	12.9	140
12.92	153.333	12.92	100	12.92	140
12.94	126.667	12.94	120	12.94	153.333
12.96	113.333	12.96	160	12.96	120
12.98	173.333	12.98	200	12.98	173.333
13	166.667	13	206.667	13	160
13.02	146.667	13.02	133.333	13.02	126.667
13.04	140	13.04	146.667	13.04	126.667
13.06	126.667	13.06	153.333	13.06	153.333
13.08	126.667	13.08	166.667	13.08	200
13.1	120	13.1	166.667	13.1	160
13.12	160	13.12	126.667	13.12	126.667
13.14	140	13.14	133.333	13.14	126.667
13.16	166.667	13.16	146.667	13.16	126.667
13.18	153.333	13.18	166.667	13.18	146.667
13.2	106.667	13.2	160	13.2	153.333
13.22	93.3333	13.22	166.667	13.22	206.667
13.24	153.333	13.24	166.667	13.24	166.667
13.26	133.333	13.26	140	13.26	140
13.28	113.333	13.28	153.333	13.28	153.333
13.3	133.333	13.3	120	13.3	153.333
13.32	126.667	13.32	120	13.32	120
13.34	140	13.34	120	13.34	93.3333
13.36	126.667	13.36	173.333	13.36	106.667
13.38	106.667	13.38	206.667	13.38	133.333
13.4	153.333	13.4	160	13.4	133.333
13.42	160	13.42	153.333	13.42	106.667
13.44	146.667	13.44	166.667	13.44	153.333
13.46	126.667	13.46	113.333	13.46	193.333
13.48	126.667	13.48	140	13.48	193.333
13.5	153.333	13.5	173.333	13.5	173.333
13.52	120	13.52	173.333	13.52	140
13.54	120	13.54	166.667	13.54	160
13.56	113.333	13.56	140	13.56	153.333
13.58	120	13.58	146.667	13.58	120
13.6	133.333	13.6	153.333	13.6	113.333
13.62	120	13.62	126.667	13.62	133.333
13.64	113.333	13.64	153.333	13.64	133.333
13.66	106.667	13.66	153.333	13.66	166.667
13.68	133.333	13.68	146.667	13.68	213.333
13.7	166.667	13.7	166.667	13.7	180
13.72	140	13.72	186.667	13.72	153.333
13.74	133.333	13.74	193.333	13.74	146.667
13.76	166.667	13.76	193.333	13.76	146.667
13.78	160	13.78	193.333	13.78	153.333
13.8	146.667	13.8	186.667	13.8	173.333
13.82	153.333	13.82	140	13.82	160
13.84	146.667	13.84	126.667	13.84	126.667
13.86	153.333	13.86	173.333	13.86	120
13.88	153.333	13.88	133.333	13.88	160
13.9	146.667	13.9	113.333	13.9	173.333
13.92	140	13.92	120	13.92	153.333
13.94	133.333	13.94	140	13.94	180
13.96	180	13.96	166.667	13.96	193.333
13.98	180	13.98	160	13.98	173.333
14	120	14	180	14	173.333
14.02	160	14.02	173.333	14.02	160
14.04	153.333	14.04	180	14.04	153.333
14.06	153.333	14.06	166.667	14.06	166.667
14.08	140	14.08	160	14.08	180
14.1	180	14.1	153.333	14.1	146.667
14.12	173.333	14.12	180	14.12	140
14.14	153.333	14.14	160	14.14	173.333
14.16	146.667	14.16	160	14.16	180
14.18	140	14.18	166.667	14.18	166.667
14.2	140	14.2	186.667	14.2	186.667
14.22	146.667	14.22	186.667	14.22	166.667
14.24	173.333	14.24	153.333	14.24	166.667
14.26	160	14.26	133.333	14.26	233.333
14.28	106.667	14.28	160	14.28	220
14.3	120	14.3	153.333	14.3	160
14.32	153.333	14.32	166.667	14.32	166.667
14.34	153.333	14.34	153.333	14.34	186.667
14.36	160	14.36	113.333	14.36	213.333
14.38	140	14.38	153.333	14.38	166.667
14.4	140	14.4	180	14.4	140
14.42	173.333	14.42	153.333	14.42	126.667
14.44	166.667	14.44	213.333	14.44	140
14.46	133.333	14.46	206.667	14.46	146.667
14.48	100	14.48	173.333	14.48	180
14.5	100	14.5	193.333	14.5	186.667
14.52	133.333	14.52	186.667	14.52	146.667
14.54	140	14.54	200	14.54	153.333
14.56	166.667	14.56	160	14.56	173.333
14.58	220	14.58	180	14.58	140
14.6	193.333	14.6	180	14.6	120
14.62	153.333	14.62	160	14.62	160
14.64	160	14.64	186.667	14.64	200
14.66	140	14.66	200	14.66	180
14.68	133.333	14.68	193.333	14.68	146.667
14.7	153.333	14.7	173.333	14.7	160
14.72	153.333	14.72	193.333	14.72	166.667
14.74	146.667	14.74	146.667	14.74	173.333
14.76	126.667	14.76	126.667	14.76	186.667
14.78	106.667	14.78	180	14.78	153.333
14.8	120	14.8	180	14.8	133.333
14.82	160	14.82	153.333	14.82	133.333
14.84	173.333	14.84	146.667	14.84	153.333
14.86	193.333	14.86	166.667	14.86	180
14.88	146.667	14.88	186.667	14.88	180
14.9	140	14.9	173.333	14.9	173.333
14.92	146.667	14.92	186.667	14.92	146.667
14.94	153.333	14.94	186.667	14.94	153.333
14.96	153.333	14.96	200	14.96	193.333
14.98	146.667	14.98	213.333	14.98	180
15	146.667	15	220	15	146.667
15.02	140	15.02	186.667	15.02	186.667
15.04	153.333	15.04	173.333	15.04	173.333
15.06	160	15.06	160	15.06	180
15.08	153.333	15.08	166.667	15.08	180
15.1	146.667	15.1	180	15.1	173.333
15.12	153.333	15.12	180	15.12	160
15.14	166.667	15.14	200	15.14	153.333
15.16	173.333	15.16	186.667	15.16	166.667
15.18	140	15.18	146.667	15.18	166.667
15.2	120	15.2	153.333	15.2	146.667
15.22	133.333	15.22	180	15.22	140
15.24	153.333	15.24	153.333	15.24	160
15.26	173.333	15.26	166.667	15.26	180
15.28	180	15.28	186.667	15.28	200
15.3	166.667	15.3	166.667	15.3	186.667
15.32	173.333	15.32	180	15.32	153.333
15.34	200	15.34	153.333	15.34	146.667
15.36	166.667	15.36	153.333	15.36	166.667
15.38	133.333	15.38	200	15.38	166.667
15.4	180	15.4	173.333	15.4	173.333
15.42	206.667	15.42	173.333	15.42	140
15.44	166.667	15.44	193.333	15.44	153.333
15.46	140	15.46	166.667	15.46	180
15.48	113.333	15.48	180	15.48	180
15.5	113.333	15.5	153.333	15.5	180
15.52	166.667	15.52	126.667	15.52	140
15.54	180	15.54	206.667	15.54	140
15.56	166.667	15.56	246.667	15.56	160
15.58	153.333	15.58	213.333	15.58	153.333
15.6	160	15.6	180	15.6	160
15.62	146.667	15.62	166.667	15.62	180
15.64	146.667	15.64	186.667	15.64	193.333
15.66	133.333	15.66	186.667	15.66	200
15.68	120	15.68	146.667	15.68	200
15.7	133.333	15.7	140	15.7	206.667
15.72	153.333	15.72	166.667	15.72	206.667
15.74	180	15.74	166.667	15.74	160
15.76	173.333	15.76	160	15.76	133.333
15.78	193.333	15.78	146.667	15.78	160
15.8	180	15.8	166.667	15.8	153.333
15.82	133.333	15.82	160	15.82	153.333
15.84	193.333	15.84	166.667	15.84	200
15.86	213.333	15.86	193.333	15.86	260
15.88	180	15.88	186.667	15.88	233.333
15.9	166.667	15.9	166.667	15.9	186.667
15.92	153.333	15.92	173.333	15.92	153.333
15.94	146.667	15.94	153.333	15.94	126.667
15.96	153.333	15.96	153.333	15.96	173.333
15.98	166.667	15.98	180	15.98	186.667
16	140	16	186.667	16	180
16.02	113.333	16.02	186.667	16.02	166.667
16.04	153.333	16.04	173.333	16.04	173.333
16.06	166.667	16.06	173.333	16.06	186.667
16.08	146.667	16.08	133.333	16.08	200
16.1	160	16.1	153.333	16.1	180
16.12	180	16.12	193.333	16.12	173.333
16.14	173.333	16.14	160	16.14	193.333
16.16	153.333	16.16	153.333	16.16	206.667
16.18	146.667	16.18	180	16.18	220
16.2	146.667	16.2	180	16.2	200
16.22	166.667	16.22	173.333	16.22	160
16.24	166.667	16.24	180	16.24	186.667
16.26	153.333	16.26	146.667	16.26	200
16.28	126.667	16.28	140	16.28	180
16.3	133.333	16.3	173.333	16.3	166.667
16.32	173.333	16.32	240	16.32	166.667
16.34	173.333	16.34	246.667	16.34	173.333
16.36	146.667	16.36	193.333	16.36	180
16.38	173.333	16.38	200	16.38	180
16.4	206.667	16.4	213.333	16.4	186.667
16.42	200	16.42	200	16.42	213.333
16.44	180	16.44	160	16.44	233.333
16.46	200	16.46	160	16.46	213.333
16.48	206.667	16.48	186.667	16.48	160
16.5	140	16.5	180	16.5	133.333
16.52	126.667	16.52	173.333	16.52	146.667
16.54	200	16.54	186.667	16.54	193.333
16.56	233.333	16.56	153.333	16.56	193.333
16.58	226.667	16.58	186.667	16.58	200
16.6	193.333	16.6	206.667	16.6	200
16.62	180	16.62	193.333	16.62	173.333
16.64	193.333	16.64	186.667	16.64	186.667
16.66	160	16.66	180	16.66	200
16.68	180	16.68	180	16.68	200
16.7	146.667	16.7	173.333	16.7	193.333
16.72	166.667	16.72	160	16.72	166.667
16.74	246.667	16.74	173.333	16.74	180
16.76	233.333	16.76	166.667	16.76	200
16.78	153.333	16.78	206.667	16.78	180
16.8	153.333	16.8	186.667	16.8	180
16.82	153.333	16.82	186.667	16.82	200
16.84	186.667	16.84	193.333	16.84	206.667
16.86	146.667	16.86	193.333	16.86	206.667
16.88	173.333	16.88	200	16.88	213.333
16.9	213.333	16.9	166.667	16.9	186.667
16.92	186.667	16.92	160	16.92	193.333
16.94	220	16.94	153.333	16.94	193.333
16.96	200	16.96	160	16.96	173.333
16.98	173.333	16.98	173.333	16.98	186.667
17	160	17	146.667	17	200
17.02	173.333	17.02	160	17.02	193.333
17.04	206.667	17.04	193.333	17.04	200
17.06	193.333	17.06	200	17.06	193.333
17.08	186.667	17.08	200	17.08	220
17.1	213.333	17.1	206.667	17.1	226.667
17.12	206.667	17.12	173.333	17.12	193.333
17.14	186.667	17.14	166.667	17.14	173.333
17.16	153.333	17.16	193.333	17.16	193.333
17.18	160	17.18	206.667	17.18	186.667
17.2	166.667	17.2	206.667	17.2	180
17.22	146.667	17.22	153.333	17.22	220
17.24	166.667	17.24	173.333	17.24	240
17.26	180	17.26	193.333	17.26	226.667
17.28	180	17.28	226.667	17.28	206.667
17.3	160	17.3	206.667	17.3	206.667
17.32	173.333	17.32	160	17.32	233.333
17.34	213.333	17.34	160	17.34	186.667
17.36	220	17.36	160	17.36	220
17.38	200	17.38	200	17.38	246.667
17.4	173.333	17.4	213.333	17.4	206.667
17.42	173.333	17.42	206.667	17.42	246.667
17.44	193.333	17.44	200	17.44	200
17.46	173.333	17.46	180	17.46	180
17.48	166.667	17.48	233.333	17.48	180
17.5	146.667	17.5	226.667	17.5	213.333
17.52	166.667	17.52	266.667	17.52	220
17.54	206.667	17.54	240	17.54	193.333
17.56	213.333	17.56	240	17.56	186.667
17.58	193.333	17.58	253.333	17.58	220
17.6	173.333	17.6	253.333	17.6	240
17.62	213.333	17.62	206.667	17.62	213.333
17.64	193.333	17.64	206.667	17.64	233.333
17.66	193.333	17.66	186.667	17.66	186.667
17.68	206.667	17.68	160	17.68	186.667
17.7	213.333	17.7	193.333	17.7	253.333
17.72	173.333	17.72	180	17.72	260
17.74	186.667	17.74	126.667	17.74	220
17.76	180	17.76	126.667	17.76	160
17.78	200	17.78	140	17.78	213.333
17.8	226.667	17.8	153.333	17.8	246.667
17.82	220	17.82	146.667	17.82	206.667
17.84	206.667	17.84	133.333	17.84	160
17.86	180	17.86	166.667	17.86	200
17.88	193.333	17.88	233.333	17.88	193.333
17.9	226.667	17.9	240	17.9	186.667
17.92	193.333	17.92	173.333	17.92	166.667
17.94	146.667	17.94	166.667	17.94	226.667
17.96	193.333	17.96	173.333	17.96	266.667
17.98	153.333	17.98	120	17.98	253.333
18	153.333	18	153.333	18	166.667
18.02	140	18.02	180	18.02	173.333
18.04	200	18.04	126.667	18.04	180
18.06	240	18.06	146.667	18.06	200
18.08	220	18.08	193.333	18.08	206.667
18.1	153.333	18.1	200	18.1	206.667
18.12	166.667	18.12	160	18.12	193.333
18.14	180	18.14	200	18.14	186.667
18.16	186.667	18.16	213.333	18.16	173.333
18.18	220	18.18	180	18.18	166.667
18.2	206.667	18.2	200	18.2	246.667
18.22	146.667	18.22	206.667	18.22	260
18.24	140	18.24	200	18.24	186.667
18.26	133.333	18.26	193.333	18.26	193.333
18.28	200	18.28	166.667	18.28	213.333
18.3	240	18.3	173.333	18.3	180
18.32	206.667	18.32	193.333	18.32	213.333
18.34	206.667	18.34	180	18.34	186.667
18.36	206.667	18.36	233.333	18.36	240
18.38	140	18.38	233.333	18.38	226.667
18.4	166.667	18.4	180	18.4	200
18.42	160	18.42	200	18.42	200
18.44	160	18.44	193.333	18.44	213.333
18.46	213.333	18.46	173.333	18.46	233.333
18.48	186.667	18.48	153.333	18.48	186.667
18.5	186.667	18.5	186.667	18.5	173.333
18.52	133.333	18.52	180	18.52	166.667
18.54	173.333	18.54	220	18.54	186.667
18.56	180	18.56	213.333	18.56	193.333
18.58	140	18.58	173.333	18.58	246.667
18.6	180	18.6	200	18.6	173.333
18.62	213.333	18.62	186.667	18.62	180
18.64	173.333	18.64	173.333	18.64	186.667
18.66	146.667	18.66	173.333	18.66	153.333
18.68	180	18.68	226.667	18.68	193.333
18.7	200	18.7	173.333	18.7	173.333
18.72	193.333	18.72	166.667	18.72	193.333
18.74	186.667	18.74	206.667	18.74	180
18.76	220	18.76	193.333	18.76	160
18.78	180	18.78	206.667	18.78	166.667
18.8	186.667	18.8	180	18.8	206.667
18.82	180	18.82	213.333	18.82	246.667
18.84	186.667	18.84	180	18.84	220
18.86	180	18.86	173.333	18.86	213.333
18.88	153.333	18.88	193.333	18.88	200
18.9	193.333	18.9	240	18.9	246.667
18.92	166.667	18.92	206.667	18.92	186.667
18.94	186.667	18.94	200	18.94	180
18.96	193.333	18.96	173.333	18.96	206.667
18.98	233.333	18.98	186.667	18.98	173.333
19	153.333	19	186.667	19	146.667
19.02	226.667	19.02	200	19.02	220
19.04	246.667	19.04	140	19.04	200
19.06	206.667	19.06	186.667	19.06	186.667
19.08	206.667	19.08	180	19.08	193.333
19.1	260	19.1	166.667	19.1	180
19.12	193.333	19.12	233.333	19.12	153.333
19.14	206.667	19.14	193.333	19.14	226.667
19.16	166.667	19.16	186.667	19.16	273.333
19.18	173.333	19.18	253.333	19.18	253.333
19.2	153.333	19.2	280	19.2	253.333
19.22	220	19.22	186.667	19.22	246.667
19.24	246.667	19.24	206.667	19.24	220
19.26	200	19.26	226.667	19.26	240
19.28	226.667	19.28	233.333	19.28	213.333
19.3	160	19.3	193.333	19.3	200
19.32	220	19.32	246.667	19.32	280
19.34	200	19.34	206.667	19.34	193.333
19.36	186.667	19.36	213.333	19.36	293.333
19.38	193.333	19.38	200	19.38	200
19.4	180	19.4	213.333	19.4	220
19.42	213.333	19.42	220	19.42	240
19.44	240	19.44	240	19.44	186.667
19.46	160	19.46	173.333	19.46	180
19.48	220	19.48	193.333	19.48	206.667
19.5	186.667	19.5	186.667	19.5	200
19.52	180	19.52	200	19.52	200
19.54	186.667	19.54	146.667	19.54	220
19.56	206.667	19.56	213.333	19.56	213.333
19.58	180	19.58	266.667	19.58	193.333
19.6	186.667	19.6	220	19.6	206.667
19.62	206.667	19.62	206.667	19.62	206.667
19.64	220	19.64	246.667	19.64	186.667
19.66	180	19.66	233.333	19.66	166.667
19.68	186.667	19.68	166.667	19.68	146.667
19.7	246.667	19.7	173.333	19.7	153.333
19.72	213.333	19.72	173.333	19.72	153.333
19.74	180	19.74	226.667	19.74	193.333
19.76	233.333	19.76	213.333	19.76	200
19.78	180	19.78	220	19.78	166.667
19.8	193.333	19.8	166.667	19.8	166.667
19.82	166.667	19.82	200	19.82	200
19.84	193.333	19.84	173.333	19.84	220
19.86	160	19.86	200	19.86	213.333
19.88	240	19.88	200	19.88	173.333
19.9	186.667	19.9	140	19.9	233.333
19.92	206.667	19.92	140	19.92	233.333
19.94	180	19.94	180	19.94	200
19.96	173.333	19.96	206.667	19.96	193.333
19.98	213.333	19.98	193.333	19.98	180
20	226.667	20	160	20	166.667
20.02	160	20.02	220	20.02	193.333
20.04	173.333	20.04	200	20.04	160
20.06	193.333	20.06	200	20.06	140
20.08	200	20.08	206.667	20.08	260
20.1	186.667	20.1	226.667	20.1	186.667
20.12	173.333	20.12	246.667	20.12	173.333
20.14	233.333	20.14	200	20.14	206.667
20.16	226.667	20.16	213.333	20.16	153.333
20.18	186.667	20.18	180	20.18	220
20.2	200	20.2	193.333	20.2	173.333
20.22	200	20.22	160	20.22	253.333
20.24	233.333	20.24	206.667	20.24	173.333
20.26	273.333	20.26	220	20.26	220
20.28	206.667	20.28	246.667	20.28	200
20.3	206.667	20.3	220	20.3	146.667
20.32	293.333	20.32	173.333	20.32	173.333
20.34	166.667	20.34	140	20.34	186.667
20.36	193.333	20.36	140	20.36	160
20.38	166.667	20.38	200	20.38	153.333
20.4	186.667	20.4	226.667	20.4	186.667
20.42	200	20.42	193.333	20.42	186.667
20.44	186.667	20.44	180	20.44	280
20.46	206.667	20.46	273.333	20.46	300
20.48	173.333	20.48	246.667	20.48	233.333
20.5	213.333	20.5	180	20.5	186.667
20.52	233.333	20.52	226.667	20.52	146.667
20.54	266.667	20.54	186.667	20.54	213.333
20.56	180	20.56	160	20.56	233.333
20.58	200	20.58	140	20.58	213.333
20.6	240	20.6	280	20.6	186.667
20.62	206.667	20.62	173.333	20.62	213.333
20.64	253.333	20.64	253.333	20.64	253.333
20.66	200	20.66	246.667	20.66	280
20.68	233.333	20.68	246.667	20.68	213.333
20.7	260	20.7	233.333	20.7	206.667
20.72	193.333	20.72	253.333	20.72	233.333
20.74	260	20.74	286.667	20.74	280
20.76	260	20.76	226.667	20.76	233.333
20.78	233.333	20.78	286.667	20.78	266.667
20.8	206.667	20.8	273.333	20.8	173.333
20.82	260	20.82	306.667	20.82	306.667
20.84	266.667	20.84	153.333	20.84	233.333
20.86	233.333	20.86	226.667	20.86	253.333
20.88	286.667	20.88	273.333	20.88	266.667
20.9	246.667	20.9	246.667	20.9	260
20.92	200	20.92	240	20.92	326.667
20.94	286.667	20.94	193.333	20.94	233.333
20.96	293.333	20.96	340	20.96	200
20.98	253.333	20.98	313.333	20.98	280
21	213.333	21	293.333	21	273.333
21.02	300	21.02	220	21.02	206.667
21.04	306.667	21.04	246.667	21.04	313.333
21.06	393.333	21.06	326.667	21.06	260
21.08	346.667	21.08	293.333	21.08	333.333
21.1	326.667	21.1	280	21.1	340
21.12	333.333	21.12	373.333	21.12	320
21.14	280	21.14	313.333	21.14	413.333
21.16	320	21.16	373.333	21.16	380
21.18	413.333	21.18	366.667	21.18	380
21.2	406.667	21.2	280	21.2	373.333
21.22	286.667	21.22	373.333	21.22	420
21.24	353.333	21.24	433.333	21.24	426.667
21.26	433.333	21.26	526.667	21.26	480
21.28	460	21.28	440	21.28	513.333
21.3	333.333	21.3	453.333	21.3	566.667
21.32	406.667	21.32	573.333	21.32	753.333
21.34	413.333	21.34	580	21.34	686.667
21.36	413.333	21.36	700	21.36	666.667
21.38	466.667	21.38	620	21.38	740
21.4	626.667	21.4	646.667	21.4	760
21.42	493.333	21.42	893.333	21.42	846.667
21.44	613.333	21.44	773.333	21.44	880
21.46	506.667	21.46	740	21.46	933.333
21.48	553.333	21.48	673.333	21.48	826.667
21.5	526.667	21.5	833.333	21.5	820
21.52	520	21.52	766.667	21.52	826.667
21.54	640	21.54	720	21.54	900
21.56	646.667	21.56	680	21.56	840
21.58	666.667	21.58	626.667	21.58	753.333
21.6	560	21.6	640	21.6	700
21.62	586.667	21.62	506.667	21.62	720
21.64	533.333	21.64	566.667	21.64	606.667
21.66	633.333	21.66	466.667	21.66	466.667
21.68	486.667	21.68	453.333	21.68	460
21.7	573.333	21.7	393.333	21.7	440
21.72	466.667	21.72	366.667	21.72	393.333
21.74	580	21.74	333.333	21.74	266.667
21.76	426.667	21.76	366.667	21.76	366.667
21.78	480	21.78	306.667	21.78	380
21.8	413.333	21.8	313.333	21.8	306.667
21.82	306.667	21.82	253.333	21.82	340
21.84	240	21.84	260	21.84	253.333
21.86	340	21.86	273.333	21.86	373.333
21.88	313.333	21.88	226.667	21.88	333.333
21.9	306.667	21.9	193.333	21.9	266.667
21.92	240	21.92	273.333	21.92	280
21.94	273.333	21.94	246.667	21.94	293.333
21.96	260	21.96	313.333	21.96	206.667
21.98	273.333	21.98	180	21.98	260
22	300	22	220	22	246.667
22.02	213.333	22.02	226.667	22.02	186.667
22.04	246.667	22.04	200	22.04	193.333
22.06	206.667	22.06	200	22.06	226.667
22.08	253.333	22.08	280	22.08	266.667
22.1	246.667	22.1	253.333	22.1	260
22.12	260	22.12	180	22.12	260
22.14	280	22.14	233.333	22.14	200
22.16	220	22.16	200	22.16	266.667
22.18	253.333	22.18	213.333	22.18	186.667
22.2	213.333	22.2	253.333	22.2	200
22.22	226.667	22.22	206.667	22.22	233.333
22.24	326.667	22.24	226.667	22.24	146.667
22.26	273.333	22.26	240	22.26	193.333
22.28	253.333	22.28	180	22.28	233.333
22.3	313.333	22.3	153.333	22.3	213.333
22.32	280	22.32	173.333	22.32	226.667
22.34	240	22.34	206.667	22.34	253.333
22.36	246.667	22.36	233.333	22.36	220
22.38	233.333	22.38	240	22.38	253.333
22.4	260	22.4	213.333	22.4	273.333
22.42	233.333	22.42	140	22.42	246.667
22.44	260	22.44	186.667	22.44	226.667
22.46	240	22.46	200	22.46	220
22.48	273.333	22.48	186.667	22.48	193.333
22.5	233.333	22.5	320	22.5	173.333
22.52	213.333	22.52	200	22.52	226.667
22.54	193.333	22.54	160	22.54	240
22.56	173.333	22.56	226.667	22.56	220
22.58	220	22.58	200	22.58	206.667
22.6	240	22.6	186.667	22.6	126.667
22.62	240	22.62	193.333	22.62	200
22.64	186.667	22.64	240	22.64	246.667
22.66	206.667	22.66	180	22.66	226.667
22.68	206.667	22.68	220	22.68	206.667
22.7	233.333	22.7	166.667	22.7	200
22.72	186.667	22.72	260	22.72	233.333
22.74	186.667	22.74	200	22.74	200
22.76	246.667	22.76	206.667	22.76	186.667
22.78	226.667	22.78	226.667	22.78	166.667
22.8	180	22.8	193.333	22.8	140
22.82	180	22.82	193.333	22.82	153.333
22.84	186.667	22.84	266.667	22.84	200
22.86	166.667	22.86	200	22.86	180
22.88	186.667	22.88	140	22.88	193.333
22.9	226.667	22.9	153.333	22.9	193.333
22.92	186.667	22.92	200	22.92	173.333
22.94	200	22.94	140	22.94	213.333
22.96	220	22.96	153.333	22.96	240
22.98	193.333	22.98	226.667	22.98	220
23	200	23	240	23	146.667
23.02	166.667	23.02	206.667	23.02	213.333
23.04	180	23.04	233.333	23.04	180
23.06	260	23.06	226.667	23.06	226.667
23.08	186.667	23.08	206.667	23.08	166.667
23.1	180	23.1	240	23.1	180
23.12	173.333	23.12	180	23.12	140
23.14	226.667	23.14	200	23.14	133.333
23.16	240	23.16	206.667	23.16	186.667
23.18	313.333	23.18	153.333	23.18	193.333
23.2	186.667	23.2	166.667	23.2	200
23.22	180	23.22	160	23.22	166.667
23.24	166.667	23.24	173.333	23.24	226.667
23.26	173.333	23.26	100	23.26	253.333
23.28	213.333	23.28	146.667	23.28	220
23.3	206.667	23.3	180	23.3	193.333
23.32	160	23.32	213.333	23.32	166.667
23.34	180	23.34	180	23.34	173.333
23.36	206.667	23.36	166.667	23.36	146.667
23.38	233.333	23.38	213.333	23.38	246.667
23.4	193.333	23.4	240	23.4	206.667
23.42	193.333	23.42	206.667	23.42	200
23.44	180	23.44	206.667	23.44	213.333
23.46	180	23.46	206.667	23.46	226.667
23.48	193.333	23.48	186.667	23.48	133.333
23.5	206.667	23.5	146.667	23.5	106.667
23.52	220	23.52	226.667	23.52	146.667
23.54	220	23.54	193.333	23.54	173.333
23.56	206.667	23.56	220	23.56	206.667
23.58	193.333	23.58	200	23.58	200
23.6	193.333	23.6	146.667	23.6	153.333
23.62	220	23.62	133.333	23.62	186.667
23.64	173.333	23.64	186.667	23.64	186.667
23.66	206.667	23.66	193.333	23.66	213.333
23.68	173.333	23.68	200	23.68	220
23.7	153.333	23.7	186.667	23.7	146.667
23.72	140	23.72	193.333	23.72	153.333
23.74	166.667	23.74	173.333	23.74	193.333
23.76	173.333	23.76	153.333	23.76	213.333
23.78	180	23.78	153.333	23.78	206.667
23.8	186.667	23.8	206.667	23.8	166.667
23.82	120	23.82	226.667	23.82	113.333
23.84	146.667	23.84	273.333	23.84	206.667
23.86	126.667	23.86	186.667	23.86	173.333
23.88	173.333	23.88	193.333	23.88	193.333
23.9	180	23.9	273.333	23.9	180
23.92	180	23.92	140	23.92	180
23.94	186.667	23.94	140	23.94	220
23.96	180	23.96	206.667	23.96	186.667
23.98	180	23.98	180	23.98	173.333
24	220	24	206.667	24	173.333
24.02	160	24.02	180	24.02	180
24.04	153.333	24.04	173.333	24.04	193.333
24.06	133.333	24.06	173.333	24.06	193.333
24.08	126.667	24.08	180	24.08	186.667
24.1	166.667	24.1	193.333	24.1	186.667
24.12	153.333	24.12	193.333	24.12	166.667
24.14	173.333	24.14	206.667	24.14	193.333
24.16	173.333	24.16	186.667	24.16	186.667
24.18	160	24.18	146.667	24.18	146.667
24.2	160	24.2	133.333	24.2	186.667
24.22	120	24.22	153.333	24.22	186.667
24.24	153.333	24.24	160	24.24	173.333
24.26	193.333	24.26	166.667	24.26	160
24.28	193.333	24.28	180	24.28	180
24.3	186.667	24.3	206.667	24.3	173.333
24.32	166.667	24.32	213.333	24.32	200
24.34	160	24.34	186.667	24.34	213.333
24.36	146.667	24.36	193.333	24.36	193.333
24.38	233.333	24.38	200	24.38	180
24.4	213.333	24.4	206.667	24.4	146.667
24.42	226.667	24.42	193.333	24.42	146.667
24.44	213.333	24.44	186.667	24.44	166.667
24.46	206.667	24.46	193.333	24.46	173.333
24.48	193.333	24.48	180	24.48	193.333
24.5	173.333	24.5	193.333	24.5	226.667
24.52	180	24.52	193.333	24.52	213.333
24.54	173.333	24.54	240	24.54	180
24.56	186.667	24.56	166.667	24.56	246.667
24.58	160	24.58	173.333	24.58	206.667
24.6	173.333	24.6	166.667	24.6	220
24.62	173.333	24.62	166.667	24.62	206.667
24.64	146.667	24.64	173.333	24.64	206.667
24.66	220	24.66	206.667	24.66	220
24.68	200	24.68	193.333	24.68	180
24.7	206.667	24.7	206.667	24.7	206.667
24.72	226.667	24.72	213.333	24.72	193.333
24.74	173.333	24.74	200	24.74	166.667
24.76	186.667	24.76	213.333	24.76	146.667
24.78	200	24.78	166.667	24.78	120
24.8	186.667	24.8	200	24.8	200
24.82	213.333	24.82	193.333	24.82	206.667
24.84	200	24.84	193.333	24.84	160
24.86	200	24.86	180	24.86	206.667
24.88	206.667	24.88	186.667	24.88	213.333
24.9	153.333	24.9	200	24.9	166.667
24.92	166.667	24.92	186.667	24.92	200
24.94	173.333	24.94	166.667	24.94	200
24.96	126.667	24.96	186.667	24.96	166.667
24.98	146.667	24.98	160	24.98	166.667
25	166.667	25	180	25	133.333
25.02	180	25.02	166.667	25.02	173.333
25.04	160	25.04	140	25.04	213.333
25.06	186.667	25.06	153.333	25.06	200
25.08	186.667	25.08	173.333	25.08	180
25.1	153.333	25.1	186.667	25.1	173.333
25.12	193.333	25.12	193.333	25.12	193.333
25.14	213.333	25.14	200	25.14	180
25.16	173.333	25.16	220	25.16	200
25.18	193.333	25.18	173.333	25.18	213.333
25.2	200	25.2	146.667	25.2	213.333
25.22	180	25.22	186.667	25.22	193.333
25.24	160	25.24	186.667	25.24	193.333
25.26	146.667	25.26	160	25.26	166.667
25.28	140	25.28	200	25.28	160
25.3	153.333	25.3	180	25.3	186.667
25.32	186.667	25.32	180	25.32	200
25.34	173.333	25.34	206.667	25.34	206.667
25.36	186.667	25.36	220	25.36	186.667
25.38	193.333	25.38	220	25.38	160
25.4	173.333	25.4	200	25.4	160
25.42	160	25.42	200	25.42	140
25.44	160	25.44	200	25.44	173.333
25.46	180	25.46	226.667	25.46	153.333
25.48	213.333	25.48	206.667	25.48	160
25.5	193.333	25.5	206.667	25.5	166.667
25.52	186.667	25.52	213.333	25.52	146.667
25.54	213.333	25.54	173.333	25.54	126.667
25.56	173.333	25.56	173.333	25.56	126.667
25.58	153.333	25.58	206.667	25.58	160
25.6	180	25.6	173.333	25.6	160
25.62	160	25.62	193.333	25.62	133.333
25.64	146.667	25.64	206.667	25.64	153.333
25.66	160	25.66	193.333	25.66	153.333
25.68	193.333	25.68	220	25.68	126.667
25.7	213.333	25.7	226.667	25.7	160
25.72	200	25.72	193.333	25.72	166.667
25.74	220	25.74	213.333	25.74	206.667
25.76	206.667	25.76	180	25.76	240
25.78	180	25.78	173.333	25.78	186.667
25.8	200	25.8	206.667	25.8	166.667
25.82	193.333	25.82	180	25.82	166.667
25.84	166.667	25.84	200	25.84	153.333
25.86	180	25.86	193.333	25.86	186.667
25.88	173.333	25.88	180	25.88	180
25.9	140	25.9	193.333	25.9	133.333
25.92	146.667	25.92	186.667	25.92	153.333
25.94	146.667	25.94	213.333	25.94	153.333
25.96	126.667	25.96	186.667	25.96	180
25.98	153.333	25.98	160	25.98	206.667
26	166.667	26	186.667	26	186.667
26.02	166.667	26.02	160	26.02	180
26.04	153.333	26.04	133.333	26.04	180
26.06	126.667	26.06	146.667	26.06	173.333
26.08	133.333	26.08	146.667	26.08	166.667
26.1	160	26.1	140	26.1	173.333
26.12	173.333	26.12	133.333	26.12	200
26.14	166.667	26.14	146.667	26.14	200
26.16	146.667	26.16	160	26.16	193.333
26.18	193.333	26.18	160	26.18	206.667
26.2	193.333	26.2	200	26.2	186.667
26.22	160	26.22	240	26.22	173.333
26.24	193.333	26.24	226.667	26.24	166.667
26.26	173.333	26.26	206.667	26.26	160
26.28	146.667	26.28	200	26.28	160
26.3	173.333	26.3	173.333	26.3	166.667
26.32	180	26.32	140	26.32	193.333
26.34	200	26.34	160	26.34	193.333
26.36	180	26.36	186.667	26.36	180
26.38	126.667	26.38	180	26.38	200
26.4	166.667	26.4	200	26.4	206.667
26.42	186.667	26.42	193.333	26.42	166.667
26.44	180	26.44	186.667	26.44	153.333
26.46	193.333	26.46	200	26.46	166.667
26.48	173.333	26.48	213.333	26.48	166.667
26.5	193.333	26.5	186.667	26.5	153.333
26.52	186.667	26.52	140	26.52	140
26.54	193.333	26.54	140	26.54	173.333
26.56	233.333	26.56	160	26.56	200
26.58	233.333	26.58	186.667	26.58	186.667
26.6	240	26.6	213.333	26.6	160
26.62	240	26.62	233.333	26.62	160
26.64	226.667	26.64	220	26.64	220
26.66	240	26.66	226.667	26.66	206.667
26.68	180	26.68	206.667	26.68	180
26.7	166.667	26.7	240	26.7	220
26.72	180	26.72	260	26.72	206.667
26.74	186.667	26.74	246.667	26.74	186.667
26.76	180	26.76	200	26.76	193.333
26.78	180	26.78	186.667	26.78	160
26.8	186.667	26.8	213.333	26.8	153.333
26.82	186.667	26.82	193.333	26.82	146.667
26.84	220	26.84	193.333	26.84	173.333
26.86	193.333	26.86	206.667	26.86	213.333
26.88	193.333	26.88	206.667	26.88	173.333
26.9	166.667	26.9	253.333	26.9	180
26.92	153.333	26.92	233.333	26.92	180
26.94	160	26.94	200	26.94	206.667
26.96	206.667	26.96	166.667	26.96	200
26.98	286.667	26.98	173.333	26.98	166.667
27	233.333	27	213.333	27	166.667
27.02	186.667	27.02	193.333	27.02	173.333
27.04	180	27.04	180	27.04	166.667
27.06	166.667	27.06	160	27.06	186.667
27.08	166.667	27.08	206.667	27.08	193.333
27.1	193.333	27.1	226.667	27.1	166.667
27.12	160	27.12	240	27.12	146.667
27.14	173.333	27.14	240	27.14	166.667
27.16	180	27.16	226.667	27.16	186.667
27.18	173.333	27.18	226.667	27.18	206.667
27.2	253.333	27.2	260	27.2	213.333
27.22	220	27.22	273.333	27.22	173.333
27.24	166.667	27.24	213.333	27.24	173.333
27.26	153.333	27.26	213.333	27.26	180
27.28	173.333	27.28	246.667	27.28	186.667
27.3	240	27.3	226.667	27.3	213.333
27.32	266.667	27.32	226.667	27.32	186.667
27.34	273.333	27.34	246.667	27.34	180
27.36	240	27.36	253.333	27.36	213.333
27.38	200	27.38	200	27.38	180
27.4	220	27.4	213.333	27.4	233.333
27.42	186.667	27.42	300	27.42	253.333
27.44	206.667	27.44	326.667	27.44	200
27.46	246.667	27.46	213.333	27.46	253.333
27.48	226.667	27.48	206.667	27.48	226.667
27.5	206.667	27.5	240	27.5	213.333
27.52	220	27.52	233.333	27.52	260
27.54	226.667	27.54	306.667	27.54	266.667
27.56	220	27.56	260	27.56	233.333
27.58	206.667	27.58	240	27.58	226.667
27.6	213.333	27.6	260	27.6	233.333
27.62	200	27.62	246.667	27.62	206.667
27.64	193.333	27.64	233.333	27.64	226.667
27.66	220	27.66	213.333	27.66	240
27.68	280	27.68	220	27.68	200
27.7	206.667	27.7	240	27.7	233.333
27.72	193.333	27.72	213.333	27.72	220
27.74	226.667	27.74	226.667	27.74	233.333
27.76	260	27.76	220	27.76	260
27.78	260	27.78	280	27.78	213.333
27.8	253.333	27.8	326.667	27.8	206.667
27.82	213.333	27.82	220	27.82	200
27.84	240	27.84	233.333	27.84	200
27.86	273.333	27.86	246.667	27.86	186.667
27.88	200	27.88	180	27.88	153.333
27.9	160	27.9	206.667	27.9	233.333
27.92	206.667	27.92	220	27.92	226.667
27.94	213.333	27.94	226.667	27.94	206.667
27.96	220	27.96	233.333	27.96	213.333
27.98	233.333	27.98	200	27.98	200
28	226.667	28	246.667	28	226.667
28.02	286.667	28.02	220	28.02	226.667
28.04	253.333	28.04	240	28.04	206.667
28.06	286.667	28.06	226.667	28.06	186.667
28.08	300	28.08	180	28.08	146.667
28.1	273.333	28.1	173.333	28.1	180
28.12	180	28.12	193.333	28.12	233.333
28.14	186.667	28.14	220	28.14	253.333
28.16	180	28.16	200	28.16	193.333
28.18	193.333	28.18	220	28.18	186.667
28.2	220	28.2	266.667	28.2	226.667
28.22	213.333	28.22	266.667	28.22	166.667
28.24	246.667	28.24	200	28.24	220
28.26	266.667	28.26	233.333	28.26	213.333
28.28	213.333	28.28	246.667	28.28	186.667
28.3	186.667	28.3	206.667	28.3	213.333
28.32	206.667	28.32	286.667	28.32	253.333
28.34	226.667	28.34	206.667	28.34	246.667
28.36	253.333	28.36	193.333	28.36	213.333
28.38	273.333	28.38	213.333	28.38	200
28.4	226.667	28.4	206.667	28.4	206.667
28.42	246.667	28.42	233.333	28.42	266.667
28.44	253.333	28.44	240	28.44	186.667
28.46	280	28.46	286.667	28.46	153.333
28.48	220	28.48	253.333	28.48	146.667
28.5	253.333	28.5	233.333	28.5	193.333
28.52	286.667	28.52	280	28.52	160
28.54	246.667	28.54	280	28.54	160
28.56	226.667	28.56	233.333	28.56	213.333
28.58	240	28.58	253.333	28.58	213.333
28.6	213.333	28.6	280	28.6	200
28.62	233.333	28.62	253.333	28.62	186.667
28.64	293.333	28.64	226.667	28.64	206.667
28.66	246.667	28.66	200	28.66	253.333
28.68	233.333	28.68	240	28.68	233.333
28.7	313.333	28.7	280	28.7	233.333
28.72	313.333	28.72	226.667	28.72	246.667
28.74	260	28.74	240	28.74	253.333
28.76	313.333	28.76	240	28.76	233.333
28.78	366.667	28.78	280	28.78	240
28.8	353.333	28.8	253.333	28.8	193.333
28.82	246.667	28.82	286.667	28.82	213.333
28.84	273.333	28.84	260	28.84	260
28.86	260	28.86	340	28.86	306.667
28.88	273.333	28.88	320	28.88	286.667
28.9	240	28.9	226.667	28.9	226.667
28.92	340	28.92	233.333	28.92	260
28.94	340	28.94	293.333	28.94	200
28.96	320	28.96	313.333	28.96	213.333
28.98	393.333	28.98	320	28.98	320
29	346.667	29	313.333	29	320
29.02	373.333	29.02	353.333	29.02	313.333
29.04	373.333	29.04	260	29.04	286.667
29.06	346.667	29.06	273.333	29.06	300
29.08	393.333	29.08	240	29.08	280
29.1	380	29.1	293.333	29.1	300
29.12	406.667	29.12	273.333	29.12	346.667
29.14	346.667	29.14	353.333	29.14	293.333
29.16	413.333	29.16	340	29.16	353.333
29.18	460	29.18	320	29.18	386.667
29.2	380	29.2	286.667	29.2	400
29.22	400	29.22	360	29.22	333.333
29.24	373.333	29.24	340	29.24	293.333
29.26	346.667	29.26	360	29.26	353.333
29.28	486.667	29.28	346.667	29.28	326.667
29.3	413.333	29.3	413.333	29.3	320
29.32	440	29.32	440	29.32	420
29.34	426.667	29.34	446.667	29.34	393.333
29.36	466.667	29.36	460	29.36	406.667
29.38	540	29.38	300	29.38	446.667
29.4	440	29.4	420	29.4	373.333
29.42	526.667	29.42	400	29.42	453.333
29.44	566.667	29.44	413.333	29.44	506.667
29.46	593.333	29.46	446.667	29.46	433.333
29.48	586.667	29.48	473.333	29.48	426.667
29.5	726.667	29.5	533.333	29.5	553.333
29.52	686.667	29.52	473.333	29.52	473.333
29.54	593.333	29.54	513.333	29.54	453.333
29.56	660	29.56	546.667	29.56	613.333
29.58	606.667	29.58	553.333	29.58	626.667
29.6	746.667	29.6	526.667	29.6	606.667
29.62	720	29.62	686.667	29.62	606.667
29.64	780	29.64	586.667	29.64	706.667
29.66	700	29.66	693.333	29.66	640
29.68	746.667	29.68	813.333	29.68	660
29.7	846.667	29.7	806.667	29.7	760
29.72	960	29.72	720	29.72	846.667
29.74	760	29.74	753.333	29.74	740
29.76	866.667	29.76	820	29.76	893.333
29.78	826.667	29.78	846.667	29.78	793.333
29.8	980	29.8	820	29.8	800
29.82	1033.33	29.82	753.333	29.82	900
29.84	920	29.84	886.667	29.84	786.667
29.86	973.333	29.86	1013.33	29.86	1146.67
29.88	980	29.88	986.667	29.88	1046.67
29.9	1180	29.9	1086.67	29.9	1020
29.92	1280	29.92	920	29.92	1200
29.94	1160	29.94	1120	29.94	1113.33
29.96	1113.33	29.96	1133.33	29.96	1253.33
29.98	1333.33	29.98	1253.33	29.98	1346.67
30	1473.33	30	1260	30	1420
30.02	1386.67	30.02	1240	30.02	1473.33
30.04	1440	30.04	1386.67	30.04	1540
30.06	1473.33	30.06	1566.67	30.06	1513.33
30.08	1500	30.08	1586.67	30.08	1566.67
30.1	1786.67	30.1	1633.33	30.1	1706.67
30.12	1966.67	30.12	1726.67	30.12	1940
30.14	1633.33	30.14	2153.33	30.14	1913.33
30.16	2013.33	30.16	2060	30.16	1913.33
30.18	1840	30.18	2140	30.18	2293.33
30.2	2026.67	30.2	2306.67	30.2	2373.33
30.22	2000	30.22	2520	30.22	2373.33
30.24	2126.67	30.24	2600	30.24	2580
30.26	2006.67	30.26	2846.67	30.26	2833.33
30.28	2340	30.28	3053.33	30.28	3246.67
30.3	2466.67	30.3	3400	30.3	3186.67
30.32	2360	30.32	3353.33	30.32	3773.33
30.34	2746.67	30.34	4126.67	30.34	3680
30.36	2813.33	30.36	4160	30.36	4500
30.38	3046.67	30.38	4680	30.38	4766.67
30.4	3293.33	30.4	4960	30.4	5286.67
30.42	3460	30.42	5533.33	30.42	5713.33
30.44	3753.33	30.44	5626.67	30.44	6200
30.46	3726.67	30.46	6186.67	30.46	6753.33
30.48	3980	30.48	6506.67	30.48	7746.67
30.5	4533.33	30.5	6820	30.5	7820
30.52	4126.67	30.52	7586.67	30.52	8366.67
30.54	4680	30.54	7766.67	30.54	8393.33
30.56	4693.33	30.56	7646.67	30.56	8066.67
30.58	5326.67	30.58	7526.67	30.58	8693.33
30.6	5166.67	30.6	7386.67	30.6	8226.67
30.62	5313.33	30.62	7026.67	30.62	8493.33
30.64	5966.67	30.64	6386.67	30.64	7866.67
30.66	5806.67	30.66	6113.33	30.66	7620
30.68	5786.67	30.68	5646.67	30.68	6760
30.7	5160	30.7	5100	30.7	6260
30.72	5373.33	30.72	4686.67	30.72	5600
30.74	5260	30.74	4080	30.74	5073.33
30.76	4940	30.76	3813.33	30.76	4620
30.78	4793.33	30.78	3246.67	30.78	4226.67
30.8	5060	30.8	3026.67	30.8	3566.67
30.82	4126.67	30.82	2946.67	30.82	3346.67
30.84	3980	30.84	2133.33	30.84	2780
30.86	3973.33	30.86	2026.67	30.86	2453.33
30.88	3613.33	30.88	1886.67	30.88	2380
30.9	3260	30.9	1706.67	30.9	2046.67
30.92	2853.33	30.92	1533.33	30.92	1786.67
30.94	2560	30.94	1526.67	30.94	1693.33
30.96	2493.33	30.96	1280	30.96	1520
30.98	2160	30.98	1173.33	30.98	1493.33
31	2040	31	1086.67	31	1280
31.02	1780	31.02	1146.67	31.02	1153.33
31.04	1760	31.04	960	31.04	1046.67
31.06	1800	31.06	853.333	31.06	986.667
31.08	1753.33	31.08	786.667	31.08	933.333
31.1	1680	31.1	833.333	31.1	953.333
31.12	1566.67	31.12	826.667	31.12	933.333
31.14	1253.33	31.14	733.333	31.14	733.333
31.16	1360	31.16	706.667	31.16	906.667
31.18	1313.33	31.18	720	31.18	806.667
31.2	1120	31.2	640	31.2	693.333
31.22	1066.67	31.22	580	31.22	666.667
31.24	1040	31.24	553.333	31.24	640
31.26	886.667	31.26	466.667	31.26	580
31.28	1020	31.28	513.333	31.28	540
31.3	813.333	31.3	580	31.3	606.667
31.32	826.667	31.32	520	31.32	646.667
31.34	826.667	31.34	546.667	31.34	566.667
31.36	953.333	31.36	393.333	31.36	500
31.38	873.333	31.38	500	31.38	446.667
31.4	786.667	31.4	526.667	31.4	573.333
31.42	833.333	31.42	420	31.42	426.667
31.44	720	31.44	506.667	31.44	333.333
31.46	766.667	31.46	360	31.46	486.667
31.48	660	31.48	346.667	31.48	426.667
31.5	633.333	31.5	460	31.5	453.333
31.52	766.667	31.52	406.667	31.52	380
31.54	673.333	31.54	400	31.54	333.333
31.56	706.667	31.56	360	31.56	400
31.58	593.333	31.58	380	31.58	380
31.6	693.333	31.6	386.667	31.6	346.667
31.62	533.333	31.62	413.333	31.62	380
31.64	520	31.64	300	31.64	366.667
31.66	546.667	31.66	326.667	31.66	420
31.68	606.667	31.68	393.333	31.68	373.333
31.7	546.667	31.7	380	31.7	420
31.72	560	31.72	373.333	31.72	360
31.74	480	31.74	353.333	31.74	353.333
31.76	553.333	31.76	293.333	31.76	273.333
31.78	580	31.78	380	31.78	340
31.8	553.333	31.8	380	31.8	380
31.82	466.667	31.82	340	31.82	400
31.84	506.667	31.84	320	31.84	433.333
31.86	433.333	31.86	353.333	31.86	420
31.88	506.667	31.88	320	31.88	333.333
31.9	453.333	31.9	306.667	31.9	373.333
31.92	433.333	31.92	413.333	31.92	406.667
31.94	433.333	31.94	306.667	31.94	353.333
31.96	453.333	31.96	293.333	31.96	360
31.98	420	31.98	326.667	31.98	353.333
32	400	32	340	32	266.667
32.02	360	32.02	353.333	32.02	326.667
32.04	306.667	32.04	340	32.04	306.667
32.06	313.333	32.06	300	32.06	313.333
32.08	413.333	32.08	366.667	32.08	326.667
32.1	420	32.1	326.667	32.1	306.667
32.12	440	32.12	300	32.12	286.667
32.14	380	32.14	406.667	32.14	246.667
32.16	380	32.16	293.333	32.16	260
32.18	373.333	32.18	226.667	32.18	280
32.2	380	32.2	253.333	32.2	306.667
32.22	300	32.22	253.333	32.22	306.667
32.24	373.333	32.24	286.667	32.24	300
32.26	366.667	32.26	353.333	32.26	293.333
32.28	306.667	32.28	266.667	32.28	273.333
32.3	400	32.3	326.667	32.3	266.667
32.32	393.333	32.32	320	32.32	240
32.34	326.667	32.34	280	32.34	253.333
32.36	373.333	32.36	226.667	32.36	286.667
32.38	326.667	32.38	306.667	32.38	280
32.4	306.667	32.4	286.667	32.4	253.333
32.42	306.667	32.42	213.333	32.42	220
32.44	280	32.44	260	32.44	233.333
32.46	260	32.46	286.667	32.46	273.333
32.48	273.333	32.48	366.667	32.48	253.333
32.5	313.333	32.5	260	32.5	266.667
32.52	260	32.52	280	32.52	273.333
32.54	260	32.54	280	32.54	220
32.56	300	32.56	233.333	32.56	213.333
32.58	340	32.58	266.667	32.58	226.667
32.6	320	32.6	260	32.6	300
32.62	326.667	32.62	246.667	32.62	306.667
32.64	360	32.64	253.333	32.64	320
32.66	306.667	32.66	266.667	32.66	240
32.68	266.667	32.68	200	32.68	186.667
32.7	353.333	32.7	240	32.7	226.667
32.72	293.333	32.72	233.333	32.72	266.667
32.74	233.333	32.74	306.667	32.74	266.667
32.76	306.667	32.76	340	32.76	353.333
32.78	260	32.78	246.667	32.78	300
32.8	320	32.8	213.333	32.8	246.667
32.82	360	32.82	260	32.82	260
32.84	386.667	32.84	200	32.84	253.333
32.86	246.667	32.86	293.333	32.86	240
32.88	226.667	32.88	233.333	32.88	293.333
32.9	260	32.9	220	32.9	253.333
32.92	266.667	32.92	260	32.92	320
32.94	260	32.94	266.667	32.94	326.667
32.96	313.333	32.96	293.333	32.96	280
32.98	313.333	32.98	286.667	32.98	333.333
33	266.667	33	306.667	33	273.333
33.02	340	33.02	266.667	33.02	300
33.04	393.333	33.04	246.667	33.04	346.667
33.06	360	33.06	306.667	33.06	333.333
33.08	326.667	33.08	433.333	33.08	240
33.1	380	33.1	333.333	33.1	260
33.12	340	33.12	280	33.12	293.333
33.14	240	33.14	260	33.14	266.667
33.16	300	33.16	300	33.16	293.333
33.18	313.333	33.18	313.333	33.18	320
33.2	246.667	33.2	246.667	33.2	280
33.22	300	33.22	213.333	33.22	260
33.24	306.667	33.24	266.667	33.24	293.333
33.26	286.667	33.26	313.333	33.26	300
33.28	280	33.28	300	33.28	306.667
33.3	326.667	33.3	253.333	33.3	306.667
33.32	266.667	33.32	253.333	33.32	266.667
33.34	300	33.34	280	33.34	246.667
33.36	293.333	33.36	280	33.36	226.667
33.38	266.667	33.38	240	33.38	280
33.4	273.333	33.4	253.333	33.4	260
33.42	273.333	33.42	233.333	33.42	213.333
33.44	280	33.44	240	33.44	240
33.46	286.667	33.46	260	33.46	300
33.48	320	33.48	240	33.48	260
33.5	253.333	33.5	240	33.5	260
33.52	240	33.52	240	33.52	213.333
33.54	233.333	33.54	240	33.54	240
33.56	253.333	33.56	220	33.56	233.333
33.58	313.333	33.58	226.667	33.58	233.333
33.6	273.333	33.6	240	33.6	213.333
33.62	260	33.62	226.667	33.62	220
33.64	286.667	33.64	213.333	33.64	240
33.66	260	33.66	226.667	33.66	200
33.68	280	33.68	193.333	33.68	246.667
33.7	306.667	33.7	200	33.7	240
33.72	253.333	33.72	266.667	33.72	246.667
33.74	240	33.74	306.667	33.74	286.667
33.76	246.667	33.76	226.667	33.76	286.667
33.78	246.667	33.78	193.333	33.78	260
33.8	246.667	33.8	266.667	33.8	220
33.82	300	33.82	280	33.82	233.333
33.84	320	33.84	226.667	33.84	266.667
33.86	313.333	33.86	226.667	33.86	273.333
33.88	326.667	33.88	226.667	33.88	253.333
33.9	253.333	33.9	220	33.9	220
33.92	273.333	33.92	246.667	33.92	240
33.94	300	33.94	233.333	33.94	220
33.96	280	33.96	280	33.96	246.667
33.98	273.333	33.98	306.667	33.98	240
34	286.667	34	273.333	34	240
34.02	286.667	34.02	246.667	34.02	293.333
34.04	280	34.04	253.333	34.04	306.667
34.06	300	34.06	280	34.06	280
34.08	280	34.08	233.333	34.08	226.667
34.1	300	34.1	206.667	34.1	240
34.12	273.333	34.12	273.333	34.12	253.333
34.14	286.667	34.14	266.667	34.14	240
34.16	353.333	34.16	246.667	34.16	253.333
34.18	313.333	34.18	246.667	34.18	300
34.2	293.333	34.2	273.333	34.2	260
34.22	266.667	34.22	300	34.22	253.333
34.24	246.667	34.24	313.333	34.24	266.667
34.26	280	34.26	340	34.26	220
34.28	280	34.28	326.667	34.28	233.333
34.3	320	34.3	306.667	34.3	333.333
34.32	260	34.32	353.333	34.32	340
34.34	260	34.34	300	34.34	320
34.36	366.667	34.36	273.333	34.36	306.667
34.38	340	34.38	286.667	34.38	320
34.4	293.333	34.4	246.667	34.4	320
34.42	353.333	34.42	266.667	34.42	333.333
34.44	380	34.44	306.667	34.44	313.333
34.46	380	34.46	293.333	34.46	300
34.48	373.333	34.48	266.667	34.48	300
34.5	300	34.5	306.667	34.5	306.667
34.52	300	34.52	346.667	34.52	313.333
34.54	320	34.54	326.667	34.54	340
34.56	326.667	34.56	313.333	34.56	320
34.58	400	34.58	313.333	34.58	293.333
34.6	453.333	34.6	293.333	34.6	340
34.62	400	34.62	360	34.62	353.333
34.64	360	34.64	400	34.64	353.333
34.66	433.333	34.66	346.667	34.66	413.333
34.68	426.667	34.68	346.667	34.68	413.333
34.7	413.333	34.7	380	34.7	406.667
34.72	480	34.72	406.667	34.72	440
34.74	506.667	34.74	373.333	34.74	420
34.76	513.333	34.76	360	34.76	413.333
34.78	500	34.78	453.333	34.78	400
34.8	466.667	34.8	506.667	34.8	446.667
34.82	453.333	34.82	473.333	34.82	493.333
34.84	446.667	34.84	426.667	34.84	493.333
34.86	506.667	34.86	406.667	34.86	486.667
34.88	520	34.88	480	34.88	506.667
34.9	473.333	34.9	493.333	34.9	540
34.92	546.667	34.92	493.333	34.92	540
34.94	566.667	34.94	553.333	34.94	540
34.96	600	34.96	573.333	34.96	566.667
34.98	620	34.98	526.667	34.98	593.333
35	600	35	560	35	633.333
35.02	693.333	35.02	646.667	35.02	680
35.04	686.667	35.04	713.333	35.04	760
35.06	660	35.06	786.667	35.06	780
35.08	740	35.08	826.667	35.08	740
35.1	773.333	35.1	860	35.1	820
35.12	746.667	35.12	873.333	35.12	926.667
35.14	800	35.14	920	35.14	906.667
35.16	833.333	35.16	1006.67	35.16	920
35.18	826.667	35.18	1100	35.18	1060
35.2	866.667	35.2	1160	35.2	1153.33
35.22	900	35.22	1240	35.22	1253.33
35.24	1053.33	35.24	1306.67	35.24	1493.33
35.26	1166.67	35.26	1406.67	35.26	1620
35.28	1140	35.28	1546.67	35.28	1506.67
35.3	1100	35.3	1720	35.3	1660
35.32	1066.67	35.32	1900	35.32	1886.67
35.34	1180	35.34	2080	35.34	1986.67
35.36	1220	35.36	2206.67	35.36	2193.33
35.38	1166.67	35.38	2166.67	35.38	2373.33
35.4	1333.33	35.4	2200	35.4	2493.33
35.42	1400	35.42	2333.33	35.42	2673.33
35.44	1440	35.44	2340	35.44	2773.33
35.46	1533.33	35.46	2313.33	35.46	2746.67
35.48	1526.67	35.48	2406.67	35.48	2580
35.5	1580	35.5	2266.67	35.5	2473.33
35.52	1633.33	35.52	2180	35.52	2546.67
35.54	1640	35.54	2060	35.54	2373.33
35.56	1700	35.56	1746.67	35.56	2126.67
35.58	1680	35.58	1646.67	35.58	1880
35.6	1513.33	35.6	1560	35.6	1726.67
35.62	1393.33	35.62	1426.67	35.62	1620
35.64	1380	35.64	1326.67	35.64	1520
35.66	1373.33	35.66	1146.67	35.66	1333.33
35.68	1453.33	35.68	966.667	35.68	1153.33
35.7	1453.33	35.7	953.333	35.7	1033.33
35.72	1246.67	35.72	893.333	35.72	906.667
35.74	1206.67	35.74	813.333	35.74	886.667
35.76	1113.33	35.76	760	35.76	813.333
35.78	973.333	35.78	733.333	35.78	680
35.8	900	35.8	613.333	35.8	580
35.82	853.333	35.82	546.667	35.82	606.667
35.84	866.667	35.84	513.333	35.84	566.667
35.86	853.333	35.86	513.333	35.86	520
35.88	820	35.88	500	35.88	520
35.9	786.667	35.9	486.667	35.9	500
35.92	746.667	35.92	453.333	35.92	386.667
35.94	646.667	35.94	360	35.94	360
35.96	633.333	35.96	413.333	35.96	346.667
35.98	586.667	35.98	420	35.98	320
36	533.333	36	326.667	36	353.333
36.02	553.333	36.02	293.333	36.02	400
36.04	586.667	36.04	300	36.04	373.333
36.06	506.667	36.06	353.333	36.06	293.333
36.08	413.333	36.08	253.333	36.08	280
36.1	473.333	36.1	240	36.1	286.667
36.12	520	36.12	293.333	36.12	293.333
36.14	480	36.14	266.667	36.14	246.667
36.16	433.333	36.16	260	36.16	253.333
36.18	440	36.18	253.333	36.18	300
36.2	366.667	36.2	273.333	36.2	280
36.22	380	36.22	233.333	36.22	246.667
36.24	400	36.24	233.333	36.24	226.667
36.26	386.667	36.26	226.667	36.26	286.667
36.28	406.667	36.28	246.667	36.28	286.667
36.3	326.667	36.3	253.333	36.3	260
36.32	320	36.32	226.667	36.32	200
36.34	293.333	36.34	246.667	36.34	246.667
36.36	346.667	36.36	233.333	36.36	320
36.38	380	36.38	240	36.38	266.667
36.4	306.667	36.4	246.667	36.4	206.667
36.42	253.333	36.42	226.667	36.42	206.667
36.44	246.667	36.44	220	36.44	186.667
36.46	306.667	36.46	240	36.46	213.333
36.48	333.333	36.48	173.333	36.48	246.667
36.5	346.667	36.5	220	36.5	200
36.52	320	36.52	226.667	36.52	213.333
36.54	246.667	36.54	213.333	36.54	213.333
36.56	266.667	36.56	260	36.56	193.333
36.58	293.333	36.58	240	36.58	226.667
36.6	333.333	36.6	193.333	36.6	206.667
36.62	293.333	36.62	173.333	36.62	186.667
36.64	266.667	36.64	200	36.64	200
36.66	300	36.66	233.333	36.66	200
36.68	266.667	36.68	280	36.68	226.667
36.7	280	36.7	240	36.7	193.333
36.72	240	36.72	240	36.72	193.333
36.74	226.667	36.74	246.667	36.74	220
36.76	273.333	36.76	200	36.76	293.333
36.78	253.333	36.78	193.333	36.78	226.667
36.8	226.667	36.8	206.667	36.8	220
36.82	280	36.82	273.333	36.82	200
36.84	293.333	36.84	213.333	36.84	180
36.86	286.667	36.86	220	36.86	153.333
36.88	233.333	36.88	213.333	36.88	200
36.9	266.667	36.9	186.667	36.9	206.667
36.92	266.667	36.92	146.667	36.92	193.333
36.94	280	36.94	180	36.94	226.667
36.96	286.667	36.96	160	36.96	220
36.98	320	36.98	166.667	36.98	233.333
37	313.333	37	220	37	240
37.02	220	37.02	240	37.02	240
37.04	233.333	37.04	280	37.04	266.667
37.06	273.333	37.06	220	37.06	213.333
37.08	253.333	37.08	173.333	37.08	220
37.1	246.667	37.1	240	37.1	213.333
37.12	253.333	37.12	206.667	37.12	213.333
37.14	260	37.14	226.667	37.14	200
37.16	253.333	37.16	246.667	37.16	220
37.18	253.333	37.18	246.667	37.18	206.667
37.2	226.667	37.2	266.667	37.2	253.333
37.22	266.667	37.22	246.667	37.22	246.667
37.24	286.667	37.24	240	37.24	233.333
37.26	266.667	37.26	233.333	37.26	226.667
37.28	273.333	37.28	300	37.28	226.667
37.3	226.667	37.3	293.333	37.3	280
37.32	193.333	37.32	226.667	37.32	320
37.34	293.333	37.34	306.667	37.34	260
37.36	300	37.36	313.333	37.36	280
37.38	286.667	37.38	326.667	37.38	240
37.4	266.667	37.4	266.667	37.4	273.333
37.42	240	37.42	333.333	37.42	253.333
37.44	280	37.44	360	37.44	300
37.46	260	37.46	306.667	37.46	333.333
37.48	300	37.48	360	37.48	313.333
37.5	293.333	37.5	353.333	37.5	346.667
37.52	246.667	37.52	360	37.52	413.333
37.54	233.333	37.54	373.333	37.54	506.667
37.56	313.333	37.56	446.667	37.56	426.667
37.58	380	37.58	526.667	37.58	506.667
37.6	313.333	37.6	493.333	37.6	520
37.62	326.667	37.62	453.333	37.62	446.667
37.64	320	37.64	426.667	37.64	460
37.66	366.667	37.66	546.667	37.66	513.333
37.68	373.333	37.68	520	37.68	480
37.7	366.667	37.7	473.333	37.7	493.333
37.72	300	37.72	466.667	37.72	553.333
37.74	293.333	37.74	406.667	37.74	580
37.76	346.667	37.76	440	37.76	506.667
37.78	340	37.78	420	37.78	506.667
37.8	366.667	37.8	386.667	37.8	433.333
37.82	386.667	37.82	413.333	37.82	486.667
37.84	346.667	37.84	326.667	37.84	400
37.86	380	37.86	313.333	37.86	366.667
37.88	393.333	37.88	326.667	37.88	360
37.9	340	37.9	233.333	37.9	346.667
37.92	380	37.92	260	37.92	306.667
37.94	386.667	37.94	226.667	37.94	340
37.96	320	37.96	293.333	37.96	280
37.98	280	37.98	233.333	37.98	266.667
38	260	38	260	38	240
38.02	280	38.02	306.667	38.02	220
38.04	320	38.04	293.333	38.04	233.333
38.06	313.333	38.06	233.333	38.06	226.667
38.08	293.333	38.08	240	38.08	206.667
38.1	280	38.1	213.333	38.1	193.333
38.12	246.667	38.12	240	38.12	206.667
38.14	313.333	38.14	213.333	38.14	193.333
38.16	273.333	38.16	200	38.16	186.667
38.18	180	38.18	213.333	38.18	220
38.2	200	38.2	266.667	38.2	186.667
38.22	246.667	38.22	220	38.22	166.667
38.24	226.667	38.24	206.667	38.24	253.333
38.26	246.667	38.26	173.333	38.26	166.667
38.28	220	38.28	206.667	38.28	186.667
38.3	233.333	38.3	153.333	38.3	180
38.32	200	38.32	206.667	38.32	180
38.34	206.667	38.34	233.333	38.34	193.333
38.36	300	38.36	166.667	38.36	246.667
38.38	240	38.38	146.667	38.38	153.333
38.4	180	38.4	213.333	38.4	173.333
38.42	226.667	38.42	180	38.42	180
38.44	173.333	38.44	153.333	38.44	160
38.46	233.333	38.46	193.333	38.46	146.667
38.48	226.667	38.48	180	38.48	186.667
38.5	146.667	38.5	180	38.5	146.667
38.52	126.667	38.52	120	38.52	153.333
38.54	166.667	38.54	180	38.54	180
38.56	180	38.56	206.667	38.56	213.333
38.58	173.333	38.58	186.667	38.58	233.333
38.6	193.333	38.6	186.667	38.6	180
38.62	293.333	38.62	146.667	38.62	166.667
38.64	160	38.64	160	38.64	200
38.66	146.667	38.66	193.333	38.66	146.667
38.68	213.333	38.68	140	38.68	173.333
38.7	226.667	38.7	140	38.7	186.667
38.72	200	38.72	106.667	38.72	146.667
38.74	160	38.74	126.667	38.74	160
38.76	173.333	38.76	160	38.76	140
38.78	160	38.78	166.667	38.78	173.333
38.8	173.333	38.8	173.333	38.8	126.667
38.82	153.333	38.82	153.333	38.82	140
38.84	133.333	38.84	126.667	38.84	186.667
38.86	233.333	38.86	153.333	38.86	133.333
38.88	173.333	38.88	166.667	38.88	166.667
38.9	186.667	38.9	166.667	38.9	160
38.92	173.333	38.92	106.667	38.92	173.333
38.94	193.333	38.94	153.333	38.94	166.667
38.96	186.667	38.96	180	38.96	133.333
38.98	166.667	38.98	133.333	38.98	180
39	186.667	39	193.333	39	173.333
39.02	246.667	39.02	140	39.02	113.333
39.04	173.333	39.04	180	39.04	173.333
39.06	153.333	39.06	126.667	39.06	153.333
39.08	160	39.08	166.667	39.08	180
39.1	206.667	39.1	153.333	39.1	113.333
39.12	220	39.12	206.667	39.12	146.667
39.14	146.667	39.14	173.333	39.14	153.333
39.16	166.667	39.16	153.333	39.16	160
39.18	180	39.18	146.667	39.18	186.667
39.2	173.333	39.2	140	39.2	186.667
39.22	160	39.22	240	39.22	113.333
39.24	226.667	39.24	166.667	39.24	180
39.26	166.667	39.26	193.333	39.26	160
39.28	206.667	39.28	146.667	39.28	146.667
39.3	226.667	39.3	153.333	39.3	153.333
39.32	180	39.32	180	39.32	180
39.34	113.333	39.34	173.333	39.34	166.667
39.36	180	39.36	120	39.36	173.333
39.38	120	39.38	153.333	39.38	166.667
39.4	166.667	39.4	220	39.4	160
39.42	200	39.42	160	39.42	160
39.44	180	39.44	200	39.44	173.333
39.46	160	39.46	146.667	39.46	226.667
39.48	100	39.48	213.333	39.48	186.667
39.5	153.333	39.5	160	39.5	180
39.52	213.333	39.52	173.333	39.52	206.667
39.54	213.333	39.54	173.333	39.54	173.333
39.56	153.333	39.56	180	39.56	226.667
39.58	140	39.58	200	39.58	220
39.6	173.333	39.6	160	39.6	173.333
39.62	213.333	39.62	173.333	39.62	226.667
39.64	193.333	39.64	106.667	39.64	220
39.66	193.333	39.66	213.333	39.66	233.333
39.68	213.333	39.68	173.333	39.68	200
39.7	160	39.7	220	39.7	226.667
39.72	206.667	39.72	293.333	39.72	173.333
39.74	240	39.74	206.667	39.74	246.667
39.76	106.667	39.76	206.667	39.76	253.333
39.78	240	39.78	233.333	39.78	233.333
39.8	173.333	39.8	226.667	39.8	193.333
39.82	266.667	39.82	240	39.82	273.333
39.84	226.667	39.84	260	39.84	200
39.86	220	39.86	246.667	39.86	220
39.88	193.333	39.88	206.667	39.88	213.333
39.9	146.667	39.9	166.667	39.9	253.333
39.92	180	39.92	206.667	39.92	180
39.94	260	39.94	273.333	39.94	166.667
39.96	193.333	39.96	246.667	39.96	206.667
39.98	166.667	39.98	193.333	39.98	180
40	260	40	220	40	166.667
40.02	153.333	40.02	173.333	40.02	166.667
40.04	186.667	40.04	206.667	40.04	166.667
40.06	213.333	40.06	193.333	40.06	180
40.08	253.333	40.08	173.333	40.08	153.333
40.1	220	40.1	193.333	40.1	180
40.12	153.333	40.12	160	40.12	233.333
40.14	180	40.14	146.667	40.14	153.333
40.16	140	40.16	200	40.16	240
40.18	200	40.18	220	40.18	246.667
40.2	213.333	40.2	166.667	40.2	153.333
40.22	153.333	40.22	120	40.22	186.667
40.24	126.667	40.24	140	40.24	153.333
40.26	146.667	40.26	193.333	40.26	173.333
40.28	213.333	40.28	213.333	40.28	166.667
40.3	173.333	40.3	140	40.3	146.667
40.32	213.333	40.32	180	40.32	166.667
40.34	120	40.34	166.667	40.34	93.3333
40.36	133.333	40.36	120	40.36	140
40.38	160	40.38	173.333	40.38	126.667
40.4	126.667	40.4	200	40.4	146.667
40.42	166.667	40.42	140	40.42	173.333
40.44	233.333	40.44	206.667	40.44	126.667
40.46	173.333	40.46	140	40.46	180
40.48	153.333	40.48	180	40.48	166.667
40.5	180	40.5	160	40.5	153.333
40.52	213.333	40.52	186.667	40.52	133.333
40.54	186.667	40.54	193.333	40.54	113.333
40.56	153.333	40.56	133.333	40.56	153.333
40.58	206.667	40.58	106.667	40.58	120
40.6	106.667	40.6	93.3333	40.6	166.667
40.62	126.667	40.62	180	40.62	153.333
40.64	153.333	40.64	186.667	40.64	193.333
40.66	226.667	40.66	206.667	40.66	200
40.68	153.333	40.68	213.333	40.68	186.667
40.7	106.667	40.7	173.333	40.7	113.333
40.72	86.6667	40.72	220	40.72	106.667
40.74	206.667	40.74	166.667	40.74	113.333
40.76	106.667	40.76	193.333	40.76	140
40.78	226.667	40.78	180	40.78	140
40.8	173.333	40.8	106.667	40.8	126.667
40.82	193.333	40.82	213.333	40.82	173.333
40.84	133.333	40.84	160	40.84	160
40.86	166.667	40.86	126.667	40.86	126.667
40.88	220	40.88	100	40.88	200
40.9	153.333	40.9	160	40.9	140
40.92	146.667	40.92	173.333	40.92	146.667
40.94	186.667	40.94	160	40.94	226.667
40.96	166.667	40.96	206.667	40.96	153.333
40.98	200	40.98	160	40.98	120
41	193.333	41	153.333	41	153.333
41.02	100	41.02	133.333	41.02	166.667
41.04	126.667	41.04	120	41.04	193.333
41.06	186.667	41.06	206.667	41.06	133.333
41.08	200	41.08	166.667	41.08	166.667
41.1	146.667	41.1	200	41.1	113.333
41.12	213.333	41.12	206.667	41.12	140
41.14	146.667	41.14	160	41.14	153.333
41.16	146.667	41.16	173.333	41.16	166.667
41.18	186.667	41.18	200	41.18	160
41.2	146.667	41.2	140	41.2	226.667
41.22	133.333	41.22	193.333	41.22	120
41.24	206.667	41.24	246.667	41.24	206.667
41.26	140	41.26	146.667	41.26	126.667
41.28	186.667	41.28	200	41.28	126.667
41.3	180	41.3	186.667	41.3	206.667
41.32	160	41.32	166.667	41.32	173.333
41.34	206.667	41.34	226.667	41.34	160
41.36	173.333	41.36	186.667	41.36	226.667
41.38	240	41.38	246.667	41.38	153.333
41.4	166.667	41.4	180	41.4	180
41.42	206.667	41.42	213.333	41.42	273.333
41.44	146.667	41.44	213.333	41.44	226.667
41.46	233.333	41.46	260	41.46	253.333
41.48	253.333	41.48	213.333	41.48	240
41.5	193.333	41.5	260	41.5	180
41.52	193.333	41.52	206.667	41.52	280
41.54	180	41.54	266.667	41.54	233.333
41.56	193.333	41.56	260	41.56	193.333
41.58	233.333	41.58	320	41.58	286.667
41.6	166.667	41.6	360	41.6	240
41.62	260	41.62	286.667	41.62	300
41.64	266.667	41.64	246.667	41.64	260
41.66	200	41.66	300	41.66	340
41.68	273.333	41.68	440	41.68	393.333
41.7	306.667	41.7	373.333	41.7	326.667
41.72	286.667	41.72	353.333	41.72	373.333
41.74	240	41.74	406.667	41.74	413.333
41.76	246.667	41.76	426.667	41.76	440
41.78	293.333	41.78	560	41.78	393.333
41.8	300	41.8	480	41.8	413.333
41.82	313.333	41.82	426.667	41.82	466.667
41.84	306.667	41.84	473.333	41.84	433.333
41.86	266.667	41.86	433.333	41.86	433.333
41.88	326.667	41.88	440	41.88	500
41.9	380	41.9	406.667	41.9	393.333
41.92	380	41.92	433.333	41.92	446.667
41.94	386.667	41.94	366.667	41.94	533.333
41.96	366.667	41.96	333.333	41.96	500
41.98	326.667	41.98	440	41.98	393.333
42	380	42	420	42	360
42.02	380	42.02	313.333	42.02	293.333
42.04	286.667	42.04	273.333	42.04	293.333
42.06	386.667	42.06	253.333	42.06	380
42.08	360	42.08	206.667	42.08	280
42.1	280	42.1	313.333	42.1	253.333
42.12	286.667	42.12	220	42.12	280
42.14	266.667	42.14	273.333	42.14	226.667
42.16	220	42.16	153.333	42.16	140
42.18	286.667	42.18	193.333	42.18	246.667
42.2	260	42.2	200	42.2	166.667
42.22	286.667	42.22	206.667	42.22	166.667
42.24	246.667	42.24	146.667	42.24	253.333
42.26	146.667	42.26	206.667	42.26	186.667
42.28	246.667	42.28	220	42.28	140
42.3	180	42.3	146.667	42.3	186.667
42.32	213.333	42.32	200	42.32	193.333
42.34	206.667	42.34	186.667	42.34	200
42.36	213.333	42.36	220	42.36	133.333
42.38	206.667	42.38	253.333	42.38	213.333
42.4	220	42.4	166.667	42.4	140
42.42	193.333	42.42	140	42.42	146.667
42.44	133.333	42.44	93.3333	42.44	233.333
42.46	160	42.46	140	42.46	186.667
42.48	193.333	42.48	120	42.48	153.333
42.5	133.333	42.5	140	42.5	180
42.52	173.333	42.52	140	42.52	180
42.54	186.667	42.54	146.667	42.54	153.333
42.56	160	42.56	166.667	42.56	146.667
42.58	186.667	42.58	180	42.58	180
42.6	213.333	42.6	140	42.6	100
42.62	193.333	42.62	160	42.62	160
42.64	200	42.64	186.667	42.64	113.333
42.66	140	42.66	186.667	42.66	80
42.68	140	42.68	160	42.68	133.333
42.7	126.667	42.7	180	42.7	120
42.72	200	42.72	193.333	42.72	93.3333
42.74	126.667	42.74	166.667	42.74	120
42.76	180	42.76	153.333	42.76	93.3333
42.78	153.333	42.78	160	42.78	120
42.8	173.333	42.8	173.333	42.8	146.667
42.82	160	42.82	153.333	42.82	113.333
42.84	140	42.84	160	42.84	153.333
42.86	126.667	42.86	133.333	42.86	160
42.88	180	42.88	153.333	42.88	180
42.9	153.333	42.9	160	42.9	106.667
42.92	180	42.92	146.667	42.92	146.667
42.94	166.667	42.94	160	42.94	133.333
42.96	140	42.96	206.667	42.96	100
42.98	166.667	42.98	153.333	42.98	166.667
43	140	43	126.667	43	146.667
43.02	133.333	43.02	140	43.02	160
43.04	120	43.04	120	43.04	133.333
43.06	173.333	43.06	153.333	43.06	173.333
43.08	213.333	43.08	140	43.08	160
43.1	186.667	43.1	146.667	43.1	140
43.12	153.333	43.12	153.333	43.12	153.333
43.14	126.667	43.14	200	43.14	140
43.16	173.333	43.16	153.333	43.16	166.667
43.18	133.333	43.18	173.333	43.18	113.333
43.2	140	43.2	180	43.2	160
43.22	120	43.22	200	43.22	166.667
43.24	140	43.24	193.333	43.24	166.667
43.26	140	43.26	133.333	43.26	120
43.28	106.667	43.28	146.667	43.28	133.333
43.3	153.333	43.3	126.667	43.3	160
43.32	106.667	43.32	146.667	43.32	120
43.34	160	43.34	126.667	43.34	153.333
43.36	153.333	43.36	146.667	43.36	213.333
43.38	126.667	43.38	186.667	43.38	140
43.4	160	43.4	166.667	43.4	153.333
43.42	160	43.42	180	43.42	140
43.44	140	43.44	173.333	43.44	160
43.46	193.333	43.46	120	43.46	153.333
43.48	146.667	43.48	173.333	43.48	120
43.5	133.333	43.5	146.667	43.5	100
43.52	153.333	43.52	220	43.52	140
43.54	140	43.54	200	43.54	186.667
43.56	193.333	43.56	213.333	43.56	126.667
43.58	133.333	43.58	193.333	43.58	173.333
43.6	133.333	43.6	173.333	43.6	160
43.62	153.333	43.62	120	43.62	166.667
43.64	146.667	43.64	166.667	43.64	153.333
43.66	166.667	43.66	153.333	43.66	193.333
43.68	140	43.68	166.667	43.68	173.333
43.7	153.333	43.7	220	43.7	173.333
43.72	140	43.72	253.333	43.72	153.333
43.74	220	43.74	146.667	43.74	213.333
43.76	220	43.76	200	43.76	213.333
43.78	180	43.78	180	43.78	226.667
43.8	160	43.8	160	43.8	213.333
43.82	120	43.82	186.667	43.82	206.667
43.84	166.667	43.84	200	43.84	206.667
43.86	180	43.86	240	43.86	193.333
43.88	146.667	43.88	166.667	43.88	186.667
43.9	220	43.9	226.667	43.9	200
43.92	173.333	43.92	180	43.92	173.333
43.94	186.667	43.94	166.667	43.94	153.333
43.96	193.333	43.96	160	43.96	146.667
43.98	173.333	43.98	173.333	43.98	173.333
44	200	44	120	44	113.333
44.02	153.333	44.02	120	44.02	146.667
44.04	146.667	44.04	133.333	44.04	146.667
44.06	140	44.06	120	44.06	160
44.08	186.667	44.08	200	44.08	186.667
44.1	186.667	44.1	166.667	44.1	180
44.12	160	44.12	140	44.12	140
44.14	133.333	44.14	146.667	44.14	160
44.16	140	44.16	186.667	44.16	133.333
44.18	160	44.18	146.667	44.18	113.333
44.2	180	44.2	146.667	44.2	133.333
44.22	193.333	44.22	160	44.22	120
44.24	180	44.24	160	44.24	126.667
44.26	146.667	44.26	120	44.26	186.667
44.28	100	44.28	173.333	44.28	140
44.3	160	44.3	180	44.3	153.333
44.32	173.333	44.32	126.667	44.32	133.333
44.34	193.333	44.34	153.333	44.34	113.333
44.36	186.667	44.36	193.333	44.36	160
44.38	113.333	44.38	153.333	44.38	120
44.4	133.333	44.4	140	44.4	113.333
44.42	180	44.42	173.333	44.42	86.6667
44.44	173.333	44.44	153.333	44.44	140
44.46	186.667	44.46	180	44.46	133.333
44.48	146.667	44.48	153.333	44.48	126.667
44.5	133.333	44.5	146.667	44.5	153.333
44.52	153.333	44.52	140	44.52	160
44.54	140	44.54	146.667	44.54	146.667
44.56	146.667	44.56	180	44.56	133.333
44.58	166.667	44.58	133.333	44.58	126.667
44.6	186.667	44.6	140	44.6	140
44.62	180	44.62	166.667	44.62	166.667
44.64	186.667	44.64	160	44.64	186.667
44.66	160	44.66	113.333	44.66	180
44.68	146.667	44.68	113.333	44.68	133.333
44.7	180	44.7	173.333	44.7	133.333
44.72	200	44.72	206.667	44.72	173.333
44.74	160	44.74	173.333	44.74	166.667
44.76	220	44.76	153.333	44.76	186.667
44.78	200	44.78	126.667	44.78	180
44.8	166.667	44.8	133.333	44.8	153.333
44.82	173.333	44.82	146.667	44.82	153.333
44.84	173.333	44.84	160	44.84	140
44.86	206.667	44.86	166.667	44.86	153.333
44.88	173.333	44.88	180	44.88	133.333
44.9	186.667	44.9	180	44.9	166.667
44.92	180	44.92	180	44.92	133.333
[truncated: 1,754 more rows]
