# Supplementary material for: Selective conversion of CO2 to isobutane-enriched C4 alkanes over InZrOx-Beta composite catalyst
Source: Nat Commun. 2023 May 6;14:2627. doi: 10.1038/s41467-023-38336-5 (PMC10164185; doi:10.1038/s41467-023-38336-5)
Supplement: Supplementary file 3 — Source Data [file 41467_2023_38336_MOESM3_ESM.zip › Source_Data_for_Figures_in_Supplementary_Information/Source_Data_Supplementary_Figure_13.xlsx]

## Sheet: a
N2 sorption isotherms
InZrOx(CP)-fresh				InZrOx(CP)-7.5% H2O				InZrOx(CP)-15.1% H2O
Relative Pressure	Quantity Adsorbed	Relative Pressure	Quantity Adsorbed	Relative Pressure	Quantity Adsorbed	Relative Pressure	Quantity Adsorbed	Relative Pressure	Quantity Adsorbed	Relative Pressure	Quantity Adsorbed
P/Po	cm3/g STP	P/Po	cm3/g STP	P/Po	cm3/g STP	P/Po	cm3/g STP	P/Po	cm3/g STP	P/Po	cm3/g STP
0.000223414	1.68072	0.99207	203.414	0.000273231	2.55259	0.99527	124.601	0.000338013	2.83569	0.99428	121.192
0.000374307	4.38304	0.97178	201.983	0.00046424	3.20182	0.97318	120.741	0.000962221	4.02331	0.97308	117.211
0.00113	7.97062	0.93742	197.784	0.000744654	3.65768	0.94579	103.265	0.00146	4.4357	0.9469	97.993
0.0013	8.25265	0.92144	188.104	0.00136	4.2704	0.92498	81.1618	0.00268	4.95595	0.9264	73.4451
0.00261	9.85444	0.90811	163.576	0.00254	4.85686	0.90149	56.8319	0.00477	5.49044	0.90059	48.2775
0.00539	11.3172	0.90374	156.221	0.0056	5.55109	0.86954	37.9499	0.00998	6.10496	0.88069	37.5965
0.00981	12.4486	0.89416	135.084	0.01106	6.18616	0.83693	30.1216	0.03363	7.28428	0.85552	30.2697
0.03122	14.5698	0.87994	111.283	0.0293	7.252	0.80796	26.3157	0.06829	8.16607	0.829	26.0355
0.06648	16.1664	0.86093	90.5081	0.05921	8.21937	0.7813	24.0181	0.07005	8.19708	0.80293	23.4178
0.06991	16.2939	0.85592	86.7613	0.06986	8.49256	0.75194	22.2369	0.07991	8.42011	0.75322	20.4783
0.07995	16.6425	0.83221	73.3001	0.07998	8.73271	0.70264	20.1463	0.08992	8.61468	0.70322	18.5386
0.08993	16.9614	0.8025	62.2141	0.08998	8.95163	0.65247	18.5911	0.09994	8.78682	0.6525	17.1358
0.09991	17.2764	0.75666	51.7392	0.09998	9.17178	0.60227	17.3602	0.11986	9.13681	0.6022	16.0356
0.11966	17.8761	0.68354	42.1874	0.11987	9.55882	0.55193	16.3063	0.13985	9.44982	0.55197	15.1319
0.13977	18.467	0.63683	38.2013	0.13989	9.93599	0.50175	15.3815	0.15981	9.77675	0.50177	14.3255
0.15977	19.0307	0.60371	35.8561	0.15986	10.2978	0.45147	14.529	0.17978	10.0772	0.45156	13.5679
0.17975	19.5986	0.55237	32.8086	0.17985	10.6273	0.40138	13.7074	0.19979	10.3629	0.40135	12.7961
0.19975	20.1708	0.50198	30.3193	0.19982	10.9643	0.35119	12.9242	0.22476	10.7181	0.35112	12.0793
0.22468	20.881	0.45183	28.2116	0.22477	11.3713	0.30104	12.1748	0.24971	11.0569	0.30101	11.3885
0.24968	21.6189	0.40174	26.2854	0.24975	11.7838	0.25085	11.3815	0.27474	11.4017	0.25087	10.6951
0.27469	22.3676	0.3514	24.6009	0.27474	12.1634	0.2007	10.6057	0.29971	11.7475	0.20077	9.99734
0.29975	23.1328	0.30127	23.053	0.2998	12.5387	0.14027	9.60752	0.34896	12.4476	0.14027	9.11493
0.34839	24.6531	0.25102	21.5632	0.34901	13.3145			0.39896	13.1129
0.39864	26.3582	0.20083	20.1444	0.39906	14.086			0.44872	13.8621
0.44858	28.188	0.1403	18.4645	0.44882	14.8898			0.49872	14.6016
0.49833	30.1763			0.49869	15.7296			0.54849	15.414
0.54804	32.45			0.54857	16.6468			0.59831	16.3313
0.59784	35.1246			0.5984	17.6684			0.64822	17.401
0.6475	38.3809			0.64822	18.8491			0.69815	18.6898
0.69711	42.4431			0.698	20.2816			0.74773	20.3429
0.74653	47.6721			0.74767	22.1321			0.79743	22.6358
0.79536	54.9234			0.79758	24.6325			0.8191	24.0856
0.81907	59.6392			0.81905	26.2235			0.84871	26.3884
0.8469	67.0864			0.8489	28.7469			0.87322	29.215
0.87129	76.3391			0.87307	31.816			0.8982	33.4191
0.89583	89.4864			0.89831	36.4791			0.92245	40.3148
0.91694	107.433			0.92213	43.9911			0.94561	53.0257
0.92573	117.979			0.94531	57.7388			0.96486	74.8249
0.93782	135.199			0.96466	78.48			0.97255	85.5269
0.94519	148.415			0.9728	90.3225			0.97917	97.0358
0.95581	169.259			0.98096	101.597			0.98612	108.55
0.96562	185.208			0.98851	113.613			0.99428	121.192
0.97434	194.942			0.99527	124.601
0.97783	197.458
0.98793	201.857
0.99207	203.414

## Sheet: b
x-ray photoelectron spectra
InZrOx(CP)-fresh							InZrOx(CP)-7.5% H2O							InZrOx(CP)-15.1% H2O
537	12220	12220	12220	12220	12220	12220	537	12541.7	12541.7	12541.7	12541.7	12541.7	12541.7	537	11305	11305	11305	11305	11305	11305
536.95	12163.3	12220	12220	12220	12220	12220	536.95	12558.3	12541.7	12541.7	12541.7	12541.7	12541.7	536.95	11161.7	11305	11305	11305	11305	11305
536.9	12076.7	12220	12220	12220	12220	12220	536.9	12645	12541.6	12541.6	12541.6	12541.6	12541.6	536.9	11225	11305.1	11305.1	11305.1	11305.1	11305.1
536.85	12183.3	12220.2	12220.2	12220.2	12220.2	12220.2	536.85	12440	12541.6	12541.6	12541.6	12541.6	12541.6	536.85	11220	11305.2	11305.2	11305.2	11305.2	11305.2
536.8	12270	12220.2	12220.2	12220.2	12220.2	12220.2	536.8	12203.3	12541.6	12541.6	12541.6	12541.6	12541.6	536.8	11268.3	11305.3	11305.3	11305.3	11305.3	11305.3
536.75	12295	12220.2	12220.2	12220.2	12220.2	12220.2	536.75	12305	12541.9	12541.9	12541.9	12541.9	12541.9	536.75	11291.7	11305.3	11305.3	11305.3	11305.3	11305.3
536.7	12398.3	12220.1	12220.1	12220.1	12220.1	12220.1	536.7	12425	12542.1	12542.1	12542.1	12542.1	12542.1	536.7	11243.3	11305.4	11305.4	11305.4	11305.4	11305.4
536.65	12111.7	12219.9	12219.9	12219.9	12219.9	12219.9	536.65	12310	12542.2	12542.2	12542.2	12542.2	12542.2	536.65	11388.3	11305.4	11305.4	11305.4	11305.4	11305.4
536.6	12115	12220	12220	12220	12220	12220	536.6	12380	12542.4	12542.4	12542.4	12542.4	12542.4	536.6	11271.7	11305.3	11305.3	11305.3	11305.3	11305.3
536.55	12306.7	12220.1	12220.1	12220.1	12220.1	12220.1	536.55	12331.7	12542.6	12542.6	12542.6	12542.6	12542.6	536.55	11298.3	11305.4	11305.4	11305.4	11305.4	11305.4
536.5	12185	12220	12220	12220	12220	12220	536.5	12423.3	12542.8	12542.8	12542.8	12542.8	12542.8	536.5	11218.3	11305.4	11305.4	11305.4	11305.4	11305.4
536.45	12270	12220.1	12220.1	12220.1	12220.1	12220.1	536.45	12455	12542.9	12542.9	12542.9	12542.9	12542.9	536.45	11335	11305.5	11305.5	11305.5	11305.5	11305.5
536.4	12003.3	12220	12220	12220	12220	12220	536.4	12538.3	12542.9	12542.9	12542.9	12542.9	12542.9	536.4	11076.7	11305.5	11305.4	11305.4	11305.4	11305.5
536.35	12163.3	12220.2	12220.2	12220.2	12220.2	12220.2	536.35	12593.3	12542.9	12542.9	12542.9	12542.9	12542.9	536.35	11103.3	11305.7	11305.6	11305.6	11305.6	11305.7
536.3	11998.3	12220.3	12220.3	12220.3	12220.3	12220.3	536.3	12586.7	12542.9	12542.9	12542.9	12542.9	12542.9	536.3	11220	11305.9	11305.9	11305.9	11305.9	11305.9
536.25	12176.7	12220.5	12220.5	12220.5	12220.5	12220.5	536.25	12410	12542.9	12542.9	12542.9	12542.9	12542.9	536.25	11258.3	11306	11305.9	11305.9	11305.9	11306
536.2	12233.3	12220.5	12220.5	12220.5	12220.5	12220.5	536.2	12476.7	12543	12543	12543	12543	12543	536.2	11226.7	11306.1	11306	11306	11306	11306.1
536.15	11805	12220.5	12220.5	12220.5	12220.5	12220.5	536.15	12501.7	12543	12543	12543	12543	12543	536.15	11151.7	11306.2	11306.1	11306.1	11306.1	11306.2
536.1	11996.7	12220.9	12220.9	12220.9	12220.9	12220.9	536.1	12591.7	12543.1	12543.1	12543.1	12543.1	12543.1	536.1	10938.3	11306.4	11306.2	11306.2	11306.2	11306.4
536.05	12045	12221.1	12221.1	12221.1	12221.1	12221.1	536.05	12546.7	12543	12543	12543	12543	12543	536.05	11103.3	11306.8	11306.6	11306.6	11306.6	11306.8
536	11758.3	12221.3	12221.2	12221.2	12221.2	12221.3	536	12373.3	12543	12543	12543	12543	12543	536	11203.3	11307	11306.8	11306.8	11306.8	11307
535.95	11985	12221.7	12221.7	12221.7	12221.7	12221.7	535.95	12526.7	12543.2	12543.2	12543.2	12543.2	12543.2	535.95	11063.3	11307.2	11306.9	11306.9	11306.9	11307.2
535.9	12250	12221.9	12221.9	12221.9	12221.9	12221.9	535.9	12341.7	12543.2	12543.2	12543.2	12543.2	12543.2	535.9	11035	11307.6	11307.1	11307.1	11307.1	11307.6
535.85	12081.7	12221.9	12221.9	12221.9	12221.9	12221.9	535.85	12436.7	12543.4	12543.3	12543.3	12543.3	12543.4	535.85	11095	11308	11307.4	11307.4	11307.4	11308
535.8	12241.7	12222	12222	12222	12222	12222	535.8	12446.7	12543.5	12543.4	12543.4	12543.4	12543.5	535.8	11338.3	11308.4	11307.6	11307.6	11307.6	11308.4
535.75	12045	12222	12222	12222	12222	12222	535.75	12356.7	12543.5	12543.5	12543.5	12543.5	12543.5	535.75	11208.3	11308.7	11307.6	11307.6	11307.6	11308.7
535.7	11791.7	12222.1	12222.1	12222.1	12222.1	12222.1	535.7	12273.3	12543.7	12543.7	12543.7	12543.7	12543.7	535.7	11315	11309.1	11307.6	11307.6	11307.6	11309.1
535.65	12146.7	12222.5	12222.5	12222.5	12222.5	12222.5	535.65	12301.7	12544	12543.9	12543.9	12543.9	12544	535.65	11216.7	11309.5	11307.6	11307.6	11307.6	11309.5
535.6	12138.3	12222.6	12222.6	12222.6	12222.6	12222.6	535.6	12365	12544.2	12544.1	12544.1	12544.1	12544.2	535.6	11241.7	11310.1	11307.7	11307.7	11307.7	11310.1
535.55	12126.7	12222.7	12222.7	12222.7	12222.7	12222.7	535.55	12481.7	12544.4	12544.3	12544.3	12544.3	12544.4	535.55	11311.7	11310.9	11307.8	11307.8	11307.8	11310.9
535.5	12306.7	12222.8	12222.8	12222.8	12222.8	12222.8	535.5	12341.7	12544.5	12544.3	12544.3	12544.3	12544.5	535.5	11143.3	11311.7	11307.8	11307.8	11307.8	11311.7
535.45	11983.3	12222.8	12222.7	12222.7	12222.7	12222.8	535.45	12411.7	12544.7	12544.5	12544.5	12544.5	12544.7	535.45	11170	11312.9	11308	11308	11308	11312.9
535.4	12106.7	12223	12222.9	12222.9	12222.9	12223	535.4	12606.7	12544.9	12544.6	12544.6	12544.6	12544.9	535.4	11145	11314.4	11308.1	11308.1	11308.1	11314.4
535.35	12101.7	12223.2	12223	12223	12223	12223.2	535.35	12486.7	12544.9	12544.5	12544.5	12544.5	12544.9	535.35	10995	11316.1	11308.2	11308.2	11308.2	11316.1
535.3	12091.7	12223.4	12223.1	12223.1	12223.1	12223.4	535.3	12511.7	12545.1	12544.6	12544.6	12544.6	12545.1	535.3	11280	11318.5	11308.6	11308.6	11308.6	11318.5
535.25	12025	12223.6	12223.2	12223.2	12223.3	12223.6	535.25	12455	12545.4	12544.6	12544.6	12544.6	12545.4	535.25	11218.3	11321	11308.6	11308.6	11308.6	11321
535.2	12181.7	12223.9	12223.4	12223.4	12223.5	12223.9	535.2	12490	12545.7	12544.7	12544.7	12544.7	12545.7	535.2	11230	11324.1	11308.7	11308.7	11308.7	11324.1
535.15	11988.3	12224.2	12223.4	12223.4	12223.5	12224.1	535.15	12388.3	12546	12544.8	12544.8	12544.8	12546	535.15	11325	11327.8	11308.8	11308.8	11308.8	11327.8
535.1	11948.3	12224.6	12223.7	12223.7	12223.8	12224.5	535.1	12210	12546.6	12544.9	12544.9	12544.9	12546.6	535.1	11391.7	11332.3	11308.7	11308.7	11308.7	11332.3
535.05	11931.7	12225.2	12223.9	12223.9	12224.1	12225	535.05	12236.7	12547.5	12545.2	12545.2	12545.2	12547.5	535.05	11488.3	11337.6	11308.7	11308.7	11308.7	11337.6
535	12038.3	12225.9	12224.2	12224.2	12224.4	12225.7	535	12420	12548.5	12545.4	12545.4	12545.4	12548.5	535	11228.3	11343.9	11308.5	11308.5	11308.5	11343.9
534.95	12090	12226.7	12224.3	12224.3	12224.7	12226.3	534.95	12346.7	12549.5	12545.5	12545.5	12545.5	12549.5	534.95	11130	11351.7	11308.6	11308.6	11308.6	11351.7
534.9	12128.3	12227.5	12224.5	12224.5	12224.9	12227.1	534.9	12338.3	12550.9	12545.7	12545.7	12545.7	12550.9	534.9	11191.7	11361.1	11308.7	11308.7	11308.7	11361.1
534.85	11905	12228.6	12224.5	12224.5	12225.1	12228	534.85	12228.3	12552.6	12545.9	12545.9	12545.9	12552.6	534.85	11293.3	11372.1	11308.9	11308.9	11308.9	11372.1
534.8	12135	12230.1	12224.8	12224.8	12225.6	12229.4	534.8	12435	12554.9	12546.1	12546.1	12546.1	12554.9	534.8	11418.3	11385	11308.9	11308.9	11308.9	11385
534.75	12070	12231.8	12224.9	12224.9	12225.9	12230.8	534.75	12730	12557.5	12546.2	12546.2	12546.2	12557.5	534.75	11591.7	11400	11308.8	11308.8	11308.8	11400
534.7	12031.7	12233.9	12225.1	12225.1	12226.3	12232.6	534.7	12621.7	12560.5	12546.1	12546.1	12546.1	12560.5	534.7	11470	11417.3	11308.5	11308.5	11308.5	11417.3
534.65	11848.3	12236.6	12225.2	12225.2	12226.9	12234.9	534.65	12436.7	12564.4	12546	12546	12546	12564.4	534.65	11300	11437.7	11308.3	11308.3	11308.3	11437.7
534.6	11890	12240.1	12225.6	12225.6	12227.7	12237.9	534.6	12468.3	12569.4	12546.1	12546.1	12546.1	12569.4	534.6	11443.3	11461.5	11308.3	11308.3	11308.4	11461.5
534.55	11940	12244.3	12225.9	12225.9	12228.6	12241.5	534.55	12503.3	12575.5	12546.2	12546.2	12546.2	12575.5	534.55	11565	11488.7	11308.2	11308.2	11308.2	11488.7
534.5	12030	12249.4	12226.1	12226.1	12229.7	12245.8	534.5	12345	12583	12546.2	12546.2	12546.2	12583	534.5	11800	11519.9	11308	11308	11308	11519.8
534.45	12115	12255.5	12226.3	12226.3	12230.9	12251	534.45	12391.7	12592.3	12546.4	12546.4	12546.4	12592.3	534.45	11668.3	11555.2	11307.5	11307.5	11307.5	11555.1
534.4	12050	12262.9	12226.4	12226.4	12232.2	12257.1	534.4	12513.3	12603.5	12546.5	12546.5	12546.5	12603.5	534.4	11835	11595.5	11307.1	11307.1	11307.2	11595.4
534.35	12030	12271.8	12226.6	12226.6	12233.9	12264.5	534.35	12570	12617	12546.5	12546.5	12546.6	12617	534.35	11903.3	11640.9	11306.6	11306.6	11306.7	11640.8
534.3	12128.3	12282.6	12226.8	12226.8	12236	12273.4	534.3	12510	12633.2	12546.5	12546.5	12546.6	12633.1	534.3	12031.7	11692	11306	11306	11306.2	11691.8
534.25	12248.3	12295.5	12226.8	12226.8	12238.5	12283.8	534.25	12471.7	12652.5	12546.6	12546.6	12546.6	12652.5	534.25	11845	11749.1	11305.3	11305.3	11305.6	11748.8
534.2	12181.7	12310.7	12226.8	12226.8	12241.5	12296	534.2	12541.7	12675.6	12546.6	12546.6	12546.7	12675.5	534.2	11916.7	11813	11304.8	11304.8	11305.2	11812.5
534.15	12213.3	12328.7	12226.9	12226.9	12245.2	12310.4	534.15	12595	12702.8	12546.6	12546.6	12546.7	12702.7	534.15	12036.7	11883.7	11304.2	11304.2	11304.8	11883
534.1	12178.3	12349.9	12226.9	12226.9	12249.6	12327.1	534.1	12723.3	12734.8	12546.6	12546.6	12546.7	12734.6	534.1	12073.3	11961.7	11303.5	11303.5	11304.4	11960.7
534.05	12278.3	12374.7	12226.9	12226.9	12255.1	12346.5	534.05	12675	12772	12546.4	12546.4	12546.6	12771.8	534.05	12091.7	12047.1	11302.7	11302.7	11304	12045.8
534	12590	12403.5	12226.9	12226.9	12261.7	12368.7	534	12775	12815.4	12546.3	12546.3	12546.6	12815.1	534	12166.7	12140.5	11301.9	11301.9	11303.8	12138.6
533.95	12471.7	12436.5	12226.5	12226.5	12269.4	12393.7	533.95	12915	12865.4	12546.1	12546.1	12546.5	12865	533.95	12383.3	12241.9	11301.1	11301.1	11303.7	12239.2
533.9	12410	12474.6	12226.3	12226.3	12278.7	12422.2	533.9	12980	12922.9	12545.8	12545.8	12546.4	12922.3	533.9	12346.7	12351.3	11300	11300	11303.8	12347.5
533.85	12736.7	12518.3	12226.1	12226.1	12290.1	12454.4	533.85	13068.3	12988.6	12545.5	12545.5	12546.3	12987.7	533.85	12410	12469.1	11299	11299	11304.2	12463.9
533.8	12703.3	12567.5	12225.7	12225.7	12303.3	12489.9	533.8	13218.3	13063	12545	12545	12546.2	13061.9	533.8	12523.3	12595	11297.9	11297.9	11305.1	12587.9
533.75	12703.3	12623.2	12225.3	12225.3	12319.1	12529.4	533.75	13455	13147.1	12544.4	12544.4	12546.1	13145.4	533.75	12763.3	12729	11296.7	11296.7	11306.6	12719.2
533.7	12746.7	12685.8	12224.8	12224.8	12337.9	12572.7	533.7	13448.3	13241.2	12543.7	12543.7	12546	13238.9	533.7	12845	12870.8	11295.2	11295.2	11308.7	12857.3
533.65	12785	12755.7	12224.4	12224.4	12360.1	12620	533.65	13413.3	13346.4	12542.9	12542.9	12546.2	13343.1	533.65	12890	13020.2	11293.7	11293.7	11312	13002
533.6	12631.7	12833.4	12223.9	12223.9	12386.1	12671.2	533.6	13675	13463.3	12542.1	12542.1	12546.7	13458.7	533.6	13165	13177.2	11292.2	11292.2	11316.6	13152.8
533.55	13126.7	12919.2	12223.5	12223.5	12416.6	12726.1	533.55	13521.7	13591.9	12541.2	12541.2	12547.5	13585.6	533.55	13423.3	13340.8	11290.3	11290.3	11323	13308.2
533.5	13210	13013.1	12222.7	12222.7	12451.6	12784.1	533.5	13693.3	13732.9	12540.4	12540.4	12548.9	13724.4	533.5	13515	13510.7	11288.2	11288.3	11331.4	13467.6
533.45	13096.7	13115.5	12221.8	12221.8	12492.1	12845.2	533.45	14110	13886.5	12539.4	12539.4	12551	13874.9	533.45	13591.7	13686.7	11286	11286.1	11342.7	13630
533.4	13008.3	13227	12221	12221	12539	12909	533.4	14265	14052.5	12538	12538	12553.7	14036.9	533.4	13843.3	13868.2	11283.8	11283.8	11357.6	13794.3
533.35	13465	13347.8	12220.3	12220.3	12592.9	12975.2	533.35	14590	14231.3	12536.6	12536.6	12557.5	14210.4	533.35	13863.3	14054.9	11281.3	11281.4	11376.8	13959.3
533.3	13413.3	13477.2	12219.1	12219.1	12653.9	13042.5	533.3	14375	14422.2	12534.8	12534.8	12562.6	14394.4	533.3	13885	14246.1	11278.7	11278.9	11401.4	14123.3
533.25	13811.7	13615.8	12218.1	12218.1	12723.2	13110.7	533.25	14823.3	14625.4	12533.3	12533.3	12569.9	14588.8	533.25	14210	14441.7	11276.2	11276.4	11432.6	14285.1
533.2	13960	13763.2	12216.6	12216.6	12801.3	13178.5	533.2	14786.7	14839.9	12531.3	12531.3	12579.3	14791.9	533.2	14556.7	14641	11273.3	11273.6	11471.1	14442.9
533.15	14015	13919.5	12215	12215	12889.1	13245.4	533.15	14945	15065.5	12529.4	12529.4	12591.8	15003	533.15	14811.7	14843.9	11270.1	11270.5	11518.5	14595.1
533.1	13981.7	14084.8	12213.4	12213.4	12987.5	13310.7	533.1	15403.3	15301.3	12527.3	12527.4	12607.9	15220.7	533.1	14870	15050.6	11266.6	11267.1	11576.4	14740.3
533.05	14113.3	14258.5	12211.8	12211.8	13097.1	13373.2	533.05	15386.7	15545.8	12524.9	12524.9	12628.2	15442.4	533.05	15295	15260.9	11263.1	11263.8	11646.4	14876.8
533	14265	14440.4	12210.1	12210.1	13218.4	13432.1	533	15470	15798.4	12522.5	12522.5	12654	15666.8	533	15491.7	15474.8	11259.1	11260.2	11729.9	15003
532.95	14500	14630.2	12208.2	12208.3	13352.2	13486.3	532.95	15981.7	16058.1	12520	12520	12686.2	15891.7	532.95	15550	15692.9	11255	11256.5	11828.9	15117.5
532.9	14688.3	14827.5	12206.2	12206.2	13498.8	13534.9	532.9	16090	16323.2	12517	12517.1	12725.7	16114.4	532.9	16005	15915.8	11250.8	11252.8	11945.3	15219.2
532.85	14661.7	15032.1	12203.9	12204	13658.9	13577.1	532.85	16258.3	16593.4	12514	12514.2	12774.3	16332.9	532.85	16318.3	16143.9	11246.1	11249	12080.5	15306.5
532.8	14946.7	15243.3	12201.7	12201.8	13832.6	13612.3	532.8	16718.3	16866.7	12510.8	12511.1	12833	16544.2	532.8	16245	16377.2	11241.1	11245.1	12236	15378.3
532.75	15143.3	15460.6	12199.2	12199.4	14020	13639.7	532.75	16850	17142.2	12507.2	12507.6	12903.4	16745.6	532.75	16743.3	16617.1	11236.2	11241.7	12413.7	15434.1
532.7	15461.7	15683.7	12196.6	12196.8	14221.3	13658.7	532.7	17391.7	17419.2	12503.5	12504.2	12987.2	16934.9	532.7	16911.7	16863.3	11230.8	11238.3	12614.1	15472.6
532.65	15915	15911.8	12193.6	12194	14436.1	13669	532.65	17435	17696.4	12499.4	12500.3	13085.7	17109.1	532.65	17233.3	17116.8	11225.2	11235.4	12838.2	15493.6
532.6	16125	16144.5	12190.2	12190.8	14664.2	13670	532.6	17895	17973.9	12495.2	12496.5	13201.2	17266.5	532.6	17473.3	17377.7	11219.3	11233.1	13086.7	15496.6
532.55	16401.7	16381	12186.7	12187.5	14904.9	13662.1	532.55	18233.3	18250	12490.6	12492.6	13334.6	17404	532.55	17536.7	17645.4	11213.2	11231.6	13358.6	15481.6
532.5	16748.3	16620.7	12182.9	12184	15157.4	13645.1	532.5	18800	18524.8	12485.7	12488.6	13487.7	17519.8	532.5	17991.7	17920	11207	11231.5	13653.7	15448.8
532.45	17043.3	16863	12178.8	12180.4	15420.8	13619.3	532.45	19136.7	18797.6	12480.3	12484.5	13661.6	17612.2	532.45	18396.7	18200.5	11200.4	11232.8	13970	15398.3
532.4	17248.3	17106.9	12174.4	12176.7	15693.9	13585	532.4	19285	19068.5	12474.7	12480.6	13857.5	17679.7	532.4	18795	18485.5	11193.3	11236.1	14305.4	15330.5
532.35	17515	17352.2	12169.8	12173.2	15975.6	13542.9	532.35	19553.3	19337.8	12468.9	12477.2	14076.7	17721.6	532.35	18940	18773.8	11185.8	11241.8	14657.4	15246.3
532.3	17706.7	17597.1	12164.9	12169.8	16263.5	13493.7	532.3	19755	19604.6	12462.9	12474.5	14318.9	17736.8	532.3	19200	19063	11178.2	11251.1	15021.6	15146.8
532.25	18015	17841	12159.9	12166.8	16556.1	13438	532.25	19816.7	19869.2	12456.6	12472.9	14584.3	17725.3	532.25	19641.7	19350.8	11170.4	11264.5	15394	15033
532.2	18348.3	18082.8	12154.6	12164.3	16851.1	13376.7	532.2	20270	20131.7	12450.4	12472.8	14872.5	17687.1	532.2	20025	19634.3	11162	11283.1	15769.2	14906
532.15	18720	18321.3	12149	12162.5	17146.4	13310.5	532.15	20320	20391.3	12443.7	12474.5	15181.7	17622.5	532.15	19943.3	19910.4	11153.4	11308	16141.8	14767.2
532.1	18880	18555.6	12143.1	12161.8	17439.7	13240.3	532.1	20976.7	20648.3	12437	12478.9	15511	17532.5	532.1	20173.3	20176.7	11144.7	11341.1	16506.6	14618.4
532.05	18861.7	18784	12137	12162.6	17727.9	13167.5	532.05	21175	20901.2	12429.8	12486.4	15856.4	17418.1	532.05	20295	20429	11135.9	11383.7	16856	14461
532	19066.7	19005.8	12130.9	12165.8	18008.8	13092.9	532	21260	21150	12422.4	12498.2	16215.4	17281.1	532	20438.3	20664.9	11126.9	11437.8	17184.2	14296.7
531.95	19420	19219.6	12124.6	12171.9	18279.7	13017.3	531.95	21623.3	21394	12414.8	12515.8	16584.3	17123.5	531.95	20910	20881.5	11117.8	11505.5	17484.7	14126.9
531.9	19331.7	19424.4	12118	12181.5	18537.5	12941.5	531.9	21476.7	21632	12407	12540.4	16958.3	16947.2	531.9	20961.7	21076.4	11108.1	11588.7	17751.1	13952.9
531.85	19536.7	19619.8	12111.5	12196.1	18780.2	12866.5	531.85	21771.7	21863.7	12399.3	12574.3	17333.2	16754.8	531.85	20885	21248.7	11098.5	11690.6	17978.5	13776.5
531.8	19868.3	19804.5	12104.8	12216.8	19004.5	12793	531.8	22041.7	22087.5	12391.3	12619.1	17702.3	16548.7	531.8	20871.7	21397.3	11088.9	11814	18161.5	13599.6
531.75	20035	19978.3	12097.8	12244.8	19207.9	12721.3	531.75	22351.7	22302.6	12383.1	12677.5	18060	16331.4	531.75	21130	21522.8	11079.3	11961.8	18296.2	13423.4
531.7	20158.3	20141.4	12090.6	12282.2	19388.2	12652.1	531.7	22431.7	22508.7	12374.6	12752.2	18400.5	16105.4	531.7	21343.3	21626.3	11069.4	12137	18379.2	13249
531.65	20338.3	20294.1	12083.3	12331.2	19543.5	12586	531.65	22353.3	22705.8	12366.1	12846.7	18717.7	15873.5	531.65	21461.7	21710.3	11059.4	12343.2	18408.5	13077.4
531.6	20571.7	20437.7	12075.9	12394.4	19671.9	12523.2	531.6	22471.7	22894.4	12357.6	12965.2	19006.3	15638.1	531.6	21388.3	21778.6	11049.1	12583.9	18383.2	12909.7
531.55	20453.3	20573.1	12068.2	12474.2	19771.4	12463.9	531.55	22751.7	23075.1	12349	13111.2	19259.8	15402.1	531.55	21928.3	21835.9	11039	12862.4	18304	12747.5
531.5	20481.7	20703	12060.6	12574.3	19841.4	12408.6	531.5	23185	23249.4	12340.1	13289.2	19473.3	15167.2	531.5	21856.7	21887.2	11028.3	13181.5	18171.8	12590.6
531.45	20730	20829.9	12053	12698.1	19880.6	12357.1	531.45	23203.3	23419.9	12330.9	13503.9	19642.3	14935.5	531.45	22180	21939.7	11017.7	13545	17989.8	12440.3
531.4	20846.7	20957	12045.1	12849.4	19888.5	12309.4	531.4	23683.3	23590.2	12321.7	13760.9	19763.6	14709.2	531.4	22106.7	22000	11006.8	13955.4	17761.3	12296.9
531.35	20785	21088.4	12037.2	13032.5	19864.8	12265.4	531.35	23816.7	23764.3	12312	14065.1	19834	14489.2	531.35	22261.7	22075.9	10995.9	14415.9	17491	12160.8
531.3	20925	21228.4	12029.3	13251.8	19810	12225.2	531.3	23648.3	23946.9	12302.2	14421.5	19852	14277.9	531.3	22308.3	22174.3	10984.8	14926.9	17184.6	12032.5
531.25	21715	21381.9	12021.2	13511.5	19724.4	12188.5	531.25	24111.7	24144.2	12292.6	14835.6	19817.5	14076.3	531.25	22608.3	22302.7	10973.7	15490.2	16847.9	11912
531.2	21348.3	21553.5	12012.5	13815.8	19608.3	12154.3	531.2	24541.7	24361.7	12282.5	15311.6	19730.4	13884.8	531.2	23075	22467.2	10962.3	16105.7	16486.9	11799.1
531.15	21851.7	21749.7	12004	14169.9	19464.2	12123.7	531.15	24806.7	24605.7	12272.1	15853.5	19592.3	13704.1	531.15	23190	22673.2	10950.4	16772.5	16107.9	11693.6
531.1	22006.7	21975.4	11995.1	14577.8	19292.5	12095.4	531.1	24785	24883	12261.5	16465.4	19405.9	13534.7	531.1	23236.7	22925.9	10938.4	17489.9	15717.1	11595.7
531.05	21841.7	22235.5	11986.1	15042.1	19095.9	12069.6	531.05	25431.7	25199.2	12250.8	17148.2	19175.2	13377.3	531.05	23540	23227.5	10926.3	18253.1	15321.8	11505.3
531	22333.3	22535.3	11977.2	15566.7	18876.6	12046.4	531	25498.3	25559	12239.6	17902.9	18904	13231.2	531	24138.3	23579.3	10914	19058.4	14927	11421.8
530.95	22860	22878	11967.8	16152.6	18636.2	12024.8	530.95	26285	25967	12228.3	18729	18597.8	13096.9	530.95	24280	23980.2	10901	19899.8	14537.8	11344.6
530.9	23311.7	23266.7	11958	16800.6	18377.4	12004.6	530.9	26851.7	26425.3	12216.4	19623.2	18261.6	12973.2	530.9	24615	24428.2	10887.9	20770.7	14159.5	11273.7
530.85	24145	23703.6	11947.7	17511	18102.4	11985.6	530.85	27296.7	26935.5	12203.9	20582.3	17901	12860	530.85	24653.3	24919	10874.4	21663.9	13795.3	11208.6
530.8	24546.7	24187.7	11936.7	18279.4	17814.2	11967.3	530.8	27956.7	27495	12191.1	21597.2	17523	12757.1	530.8	25180	25445	10860.9	22567.8	13449.7	11149.2
530.75	24558.3	24718.3	11925.3	19103.1	17515.8	11949.9	530.75	28110	28100.8	12177.7	22659.7	17133	12663.5	530.75	25836.7	25998.1	10846.8	23472.8	13124.4	11094.5
530.7	25168.3	25292.4	11913.8	19976.5	17210.1	11933.5	530.7	28830	28747.2	12164.1	23759.1	16737.4	12579	530.7	26418.3	26568	10832.1	24367.1	12821.1	11044
530.65	25883.3	25904.2	11901.9	20891.2	16899.2	11917.5	530.65	29340	29425.2	12150	24881.5	16341.2	12502.5	530.65	26696.7	27143.6	10816.8	25238.9	12541	10997.4
530.6	26568.3	26547.2	11889.2	21838.7	16585.4	11901.6	530.6	30160	30125.1	12135.4	26013.3	15949.3	12433.3	530.6	26970	27713.3	10801.3	26076.9	12284.5	10954.4
530.55	27288.3	27210.6	11876	22805.1	16271.7	11885.6	530.55	30643.3	30831.8	12120	27134.4	15566.9	12370.6	530.55	27340	28262.7	10785.4	26866.5	12052.2	10914.8
530.5	28106.7	27884.1	11862	23778.4	15960.2	11869.6	530.5	31410	31531.5	12104.3	28228.5	15197.6	12314	530.5	27890	28779	10769.2	27596.2	11843.1	10878
530.45	28600	28555.1	11847.3	24743.8	15652.8	11853.2	530.45	32096.7	32207.6	12087.9	29276.3	14844.6	12262.5	530.45	28635	29248.7	10752.4	28253.8	11656.1	10843.6
530.4	29333.3	29209.8	11832.2	25685.8	15351.7	11836.7	530.4	32716.7	32843	12070.9	30258.8	14510.5	12215.5	530.4	29003.3	29658.9	10734.8	28828	11489.7	10810.9
530.35	29890	29834.2	11816.4	26589	15058.1	11819.8	530.35	33068.3	33420.9	12053.3	31158	14196.9	12172.5	530.35	29498.3	29998.6	10716.9	29309.6	11342.6	10780.1
530.3	30190	30411.5	11800	27434.7	14774.2	11802.7	530.3	33483.3	33922.5	12035.4	31954	13906.1	12133.2	530.3	29856.7	30256	10698.5	29688.7	11213.4	10750.8
530.25	30628.3	30927.5	11783.4	28207.7	14501.2	11785.4	530.25	33786.7	34332.2	12017.2	32631.3	13638.4	12097	530.25	29923.3	30422.9	10679.7	29959.1	11100.4	10722.8
530.2	31110	31367.5	11766.4	28892.3	14240	11767.9	530.2	33953.3	34635.3	11998.7	33175.4	13393.8	12063.4	530.2	30275	30492.3	10660.8	30115.8	11001.9	10696.2
530.15	31530	31717.6	11748.9	29474.1	13991.3	11750	530.15	34376.7	34818.9	11980	33574.4	13172.2	12032.3	530.15	30315	30458.9	10641.6	30155.4	10916.1	10670.5
530.1	32005	31966.2	11731	29941	13755.4	11731.8	530.1	34760	34872.7	11961	33819.2	12972.5	12003	530.1	30308.3	30319.9	10622.3	30077.1	10841.6	10645.8
530.05	32055	32102.5	11712.6	30281.3	13533.2	11713.3	530.05	34550	34789.3	11941.6	33903.4	12794	11975.2	530.05	30398.3	30075	10603	29882	10776.9	10622
530	32088.3	32119.5	11694.3	30488.4	13324.9	11694.7	530	34331.7	34565.6	11922.4	33825.6	12635.7	11949.1	530	30075	29725.7	10583.5	29573.4	10720.4	10598.9
529.95	31740	32012.2	11675.8	30557.1	13130.5	11676.2	529.95	34443.3	34201.1	11903.3	33587.2	12496	11924.5	529.95	29686.7	29275.9	10564.4	29156.6	10671.4	10576.8
529.9	31673.3	31778.8	11657.7	30486	12950.3	11657.9	529.9	34023.3	33698.5	11884.1	33192.7	12373.3	11900.8	529.9	29125	28731.7	10545.7	28638.8	10628.6	10555.6
529.85	31736.7	31419.5	11639.6	30275.5	12783.4	11639.8	529.85	33338.3	33063.8	11865.3	32650	12266	11878.4	529.85	28680	28099.8	10527.4	28028.1	10591.3	10535.3
529.8	30936.7	30938.7	11621.4	29930.4	12629.6	11621.5	529.8	32395	32308.1	11847.1	31971.9	12173.1	11857.2	529.8	27733.3	27390.8	10509.6	27335.8	10558.4	10515.9
529.75	30641.7	30343.7	11604	29458.5	12489.1	11604	529.75	32046.7	31443.2	11829.6	31171.9	12093.1	11837.5	529.75	27345	26614.9	10492.7	26572.9	10529.7	10497.7
529.7	29641.7	29643	11586.8	28869	12360.7	11586.8	529.7	30513.3	30483.1	11812.4	30265.6	12023.8	11818.5	529.7	26716.7	25782.6	10476.2	25750.9	10504.1	10480.1
529.65	29055	28848.9	11570.4	28174.8	12244.5	11570.5	529.65	29976.7	29444.9	11796.5	29271.7	11965	11801.2	529.65	25808.3	24906.2	10460.3	24882.3	10481.1	10463.3
529.6	28318.3	27973	11554.6	27388.4	12139.2	11554.6	529.6	28863.3	28343.7	11781	28206.9	11914.3	11784.6	529.6	24931.7	23996.9	10445.2	23979.1	10460.7	10447.6
529.55	27360	27032.5	11539.5	26527.4	12044.5	11539.5	529.55	27521.7	27200.7	11766.5	27093.3	11871.2	11769.2	529.55	23433.3	23069	10431	23055.8	10442.4	10432.9
529.5	26448.3	26041.9	11525.2	25607.2	11959.8	11525.2	529.5	26335	26032.8	11753.1	25949	11834.8	11755.2	529.5	22511.7	22133.8	10418.2	22124.1	10426.6	10419.7
529.45	25205	25017.1	11511.7	24644.6	11884.2	11511.7	529.45	25178.3	24857.1	11740.7	24792.2	11804	11742.3	529.45	21473.3	21201.9	10406.4	21194.7	10412.4	10407.5
529.4	23865	23974.2	11499.3	23656.2	11817.3	11499.3	529.4	23780	23690.2	11729.3	23640.3	11778	11730.5	529.4	20461.7	20283.6	10395.5	20278.4	10399.9	10396.4
529.35	22601.7	22927.3	11488.1	22657	11758.4	11488.1	529.35	22598.3	22545.8	11719	22507.7	11756.3	11719.9	529.35	19451.7	19387.1	10385.6	19383.4	10388.8	10386.3
529.3	21700	21893.1	11478.1	21664.2	11707	11478.1	529.3	21681.7	21439.9	11709.8	21411	11738	11710.4	529.3	18493.3	18522.9	10376.8	18520.2	10379	10377.2
529.25	20746.7	20882.9	11468.8	20689.8	11661.9	11468.8	529.25	20018.3	20382.2	11701.3	20360.4	11722.6	11701.8	529.25	17473.3	17696.5	10368.8	17694.6	10370.3	10369.2
529.2	19696.7	19908	11460.4	19745.8	11622.6	11460.4	529.2	19165	19382.5	11694.2	19366.2	11710.2	11694.6	529.2	16718.3	16913.8	10361.8	16912.4	10362.9	10362.1
529.15	18666.7	18978.3	11453	18842.5	11588.7	11453	529.15	18045	18447.2	11687.9	18435.2	11699.7	11688.1	529.15	15928.3	16178.7	10355.6	16177.7	10356.3	10355.8
529.1	17823.3	18100.3	11446.5	17987.2	11559.5	11446.5	529.1	17078.3	17580.7	11682.5	17571.8	11691.2	11682.7	529.1	15120	15493.5	10350.1	15492.8	10350.6	10350.3
529.05	17070	17281.9	11440.7	17188	11534.6	11440.7	529.05	16291.7	16787.8	11677.9	16781.3	11684.3	11678	529.05	14483.3	14861.7	10345.4	14861.2	10345.8	10345.6
529	16400	16526	11435.6	16448.4	11513.2	11435.6	529	15750	16068.5	11674	16063.7	11678.6	11674.1	529	13711.7	14283.1	10341.4	14282.8	10341.6	10341.5
528.95	15701.7	15834.7	11431.1	15770.8	11495	11431.1	528.95	14986.7	15422	11670.5	15418.6	11673.9	11670.6	528.95	13283.3	13757.7	10338.1	13757.5	10338.2	10338.1
528.9	15188.3	15208.8	11427.3	15156.4	11479.7	11427.3	528.9	14735	14846.8	11667.7	14844.3	11670.1	11667.7	528.9	12878.3	13284	10335.2	13283.8	10335.3	10335.2
528.85	14630	14646.7	11423.9	14603.9	11466.6	11423.9	528.85	13940	14338.7	11665.1	14337	11666.8	11665.1	528.85	12558.3	12859.7	10332.7	12859.6	10332.8	10332.7
528.8	14103.3	14148	11421	14113.2	11455.8	11421	528.8	13873.3	13895.6	11663.1	13894.4	11664.4	11663.2	528.8	12138.3	12483.4	10330.5	12483.3	10330.6	10330.5
528.75	13548.3	13709.2	11418.5	13681	11446.8	11418.5	528.75	13693.3	13511.7	11661.3	13510.8	11662.1	11661.3	528.75	11938.3	12151.8	10328.7	12151.8	10328.8	10328.8
528.7	13423.3	13326.5	11416.6	13303.7	11439.4	11416.6	528.7	13163.3	13182	11659.5	13181.4	11660.1	11659.5	528.7	11995	11861.7	10327.2	11861.6	10327.2	10327.2
528.65	13038.3	12995.5	11414.8	12977.2	11433.1	11414.8	528.65	13073.3	12901.6	11658.3	12901.2	11658.7	11658.3	528.65	11628.3	11609.4	10325.5	11609.3	10325.5	10325.5
528.6	13046.7	12711.6	11413.3	12697	11428	11413.3	528.6	12976.7	12664.8	11657.1	12664.5	11657.3	11657.1	528.6	11461.7	11391.6	10324.2	11391.6	10324.2	10324.2
528.55	12616.7	12470.6	11411.9	12458.9	11423.5	11411.9	528.55	12735	12466.9	11655.9	12466.7	11656.1	11655.9	528.55	11193.3	11205.4	10323.1	11205.4	10323.1	10323.1
528.5	12486.7	12267.8	11410.8	12258.5	11420	11410.8	528.5	12451.7	12302.8	11655	12302.7	11655.1	11655	528.5	11190	11047.2	10322.3	11047.2	10322.3	10322.3
528.45	12470	12098.4	11409.8	12091.1	11417.1	11409.8	528.45	12330	12168	11654.3	12167.9	11654.4	11654.3	528.45	11086.7	10913.4	10321.4	10913.4	10321.4	10321.4
528.4	12393.3	11958.1	11408.8	11952.3	11414.6	11408.8	528.4	12153.3	12058	11653.8	12058	11653.8	11653.8	528.4	11058.3	10801.2	10320.7	10801.2	10320.7	10320.7
528.35	12293.3	11842.6	11407.9	11838.1	11412.5	11407.9	528.35	12283.3	11969.1	11653.3	11969	11653.4	11653.3	528.35	11010	10707.6	10320	10707.6	10320	10320
528.3	11953.3	11748.8	11407.1	11745.2	11410.7	11407.1	528.3	12403.3	11897.7	11652.8	11897.6	11652.8	11652.8	528.3	10963.3	10630.1	10319.3	10630.1	10319.3	10319.3
528.25	11941.7	11673.1	11406.6	11670.4	11409.4	11406.6	528.25	12038.3	11840.7	11652.2	11840.6	11652.2	11652.2	528.25	11005	10566.4	10318.6	10566.4	10318.6	10318.6
528.2	12133.3	11612.5	11406.2	11610.4	11408.3	11406.2	528.2	11970	11795.9	11651.8	11795.9	11651.9	11651.8	528.2	11033.3	10514.3	10318	10514.3	10318	10318
528.15	11983.3	11564.1	11405.5	11562.4	11407.2	11405.5	528.15	12103.3	11760.8	11651.6	11760.8	11651.6	11651.6	528.15	10903.3	10471.9	10317.3	10471.9	10317.3	10317.3
528.1	11913.3	11525.9	11405	11524.7	11406.2	11405	528.1	11986.7	11733.4	11651.2	11733.4	11651.2	11651.2	528.1	10888.3	10437.7	10316.7	10437.7	10316.7	10316.7
528.05	11890	11496.1	11404.5	11495.1	11405.5	11404.5	528.05	12051.7	11712.4	11650.9	11712.4	11650.9	11650.9	528.05	10851.7	10410.3	10316.1	10410.3	10316.1	10316.1
528	11783.3	11472.9	11404.1	11472.2	11404.8	11404.1	528	11713.3	11696.1	11650.6	11696.1	11650.6	11650.6	528	10715	10388.4	10315.6	10388.4	10315.6	10315.6
527.95	11890	11455.1	11403.7	11454.5	11404.3	11403.7	527.95	11805	11684.1	11650.5	11684.1	11650.5	11650.5	527.95	10831.7	10371.2	10315.2	10371.2	10315.2	10315.2
527.9	11723.3	11441.4	11403.3	11440.9	11403.7	11403.3	527.9	12016.7	11674.9	11650.4	11674.9	11650.4	11650.4	527.9	10571.7	10357.5	10314.7	10357.5	10314.7	10314.7
527.85	11671.7	11431	11403	11430.6	11403.3	11403	527.85	12023.3	11667.9	11650.1	11667.9	11650.1	11650.1	527.85	10635	10346.9	10314.5	10346.9	10314.5	10314.5
527.8	11556.7	11423.2	11402.8	11422.9	11403	11402.8	527.8	12018.3	11662.6	11649.8	11662.6	11649.8	11649.8	527.8	10613.3	10338.7	10314.1	10338.7	10314.1	10314.1
527.75	11825	11417.4	11402.6	11417.2	11402.8	11402.6	527.75	11846.7	11658.6	11649.4	11658.6	11649.4	11649.4	527.75	10601.7	10332.2	10313.9	10332.2	10313.9	10313.9
527.7	11788.3	11412.9	11402.2	11412.7	11402.4	11402.2	527.7	11965	11655.8	11649.3	11655.8	11649.3	11649.3	527.7	10641.7	10327.3	10313.6	10327.3	10313.6	10313.6
527.65	11556.7	11409.5	11401.9	11409.4	11402	11401.9	527.65	12035	11653.6	11649	11653.6	11649	11649	527.65	10536.7	10323.4	10313.2	10323.4	10313.2	10313.2
527.6	11768.3	11407.1	11401.8	11407.1	11401.8	11401.8	527.6	12071.7	11651.9	11648.7	11651.9	11648.7	11648.7	527.6	10598.3	10320.5	10313	10320.5	10313	10313
527.55	11915	11405.2	11401.4	11405.1	11401.5	11401.4	527.55	11880	11650.5	11648.3	11650.5	11648.3	11648.3	527.55	10366.7	10318.2	10312.7	10318.2	10312.7	10312.7
527.5	11778.3	11403.6	11401	11403.6	11401	11401	527.5	11910	11649.6	11648.1	11649.6	11648.1	11648.1	527.5	10343.3	10316.7	10312.7	10316.7	10312.7	10312.7
527.45	11840	11402.5	11400.6	11402.4	11400.6	11400.6	527.45	11728.3	11648.9	11647.9	11648.9	11647.9	11647.9	527.45	10570	10315.5	10312.7	10315.5	10312.7	10312.7
527.4	11841.7	11401.5	11400.2	11401.5	11400.2	11400.2	527.4	11513.3	11648.5	11647.8	11648.5	11647.8	11647.8	527.4	10430	10314.5	10312.4	10314.5	10312.4	10312.4
527.35	11538.3	11400.7	11399.8	11400.7	11399.8	11399.8	527.35	11688.3	11648.4	11647.9	11648.4	11647.9	11647.9	527.35	10656.7	10313.8	10312.3	10313.8	10312.3	10312.3
527.3	11661.7	11400.3	11399.7	11400.3	11399.7	11399.7	527.3	11655	11648.2	11647.9	11648.2	11647.9	11647.9	527.3	10673.3	10313	10312	10313	10312	10312
527.25	11685	11399.9	11399.5	11399.8	11399.5	11399.5	527.25	11770	11648.1	11647.9	11648.1	11647.9	11647.9	527.25	10350	10312.4	10311.6	10312.4	10311.6	10311.6
527.2	11633.3	11399.5	11399.2	11399.5	11399.2	11399.2	527.2	11826.7	11647.9	11647.8	11647.9	11647.8	11647.8	527.2	10351.7	10312.1	10311.6	10312.1	10311.6	10311.6
527.15	11663.3	11399.2	11399	11399.2	11399	11399	527.15	12061.7	11647.7	11647.6	11647.7	11647.6	11647.6	527.15	10466.7	10311.9	10311.5	10311.9	10311.5	10311.5
527.1	11571.7	11398.9	11398.8	11398.9	11398.8	11398.8	527.1	11791.7	11647.4	11647.3	11647.4	11647.3	11647.3	527.1	10436.7	10311.6	10311.4	10311.6	10311.4	10311.4
527.05	11621.7	11398.7	11398.6	11398.7	11398.6	11398.6	527.05	11788.3	11647.2	11647.2	11647.2	11647.2	11647.2	527.05	10625	10311.4	10311.2	10311.4	10311.2	10311.2
527	11686.7	11398.4	11398.4	11398.4	11398.4	11398.4	527	11833.3	11647.1	11647	11647.1	11647	11647	527	10316.7	10311.1	10310.9	10311.1	10310.9	10310.9
526.95	11813.3	11398.2	11398.1	11398.2	11398.1	11398.1	526.95	11725	11646.9	11646.9	11646.9	11646.9	11646.9	526.95	10485	10311	10310.9	10311	10310.9	10310.9
526.9	11730	11397.8	11397.8	11397.8	11397.8	11397.8	526.9	11756.7	11646.8	11646.8	11646.8	11646.8	11646.8	526.9	10440	10310.8	10310.8	10310.8	10310.8	10310.8
526.85	11513.3	11397.5	11397.5	11397.5	11397.5	11397.5	526.85	11620	11646.7	11646.7	11646.7	11646.7	11646.7	526.85	10418.3	10310.7	10310.6	10310.7	10310.6	10310.6
526.8	11468.3	11397.4	11397.4	11397.4	11397.4	11397.4	526.8	11958.3	11646.8	11646.8	11646.8	11646.8	11646.8	526.8	10563.3	10310.6	10310.5	10310.6	10310.5	10310.5
526.75	11451.7	11397.3	11397.3	11397.3	11397.3	11397.3	526.75	11956.7	11646.5	11646.5	11646.5	11646.5	11646.5	526.75	10473.3	10310.3	10310.3	10310.3	10310.3	10310.3
526.7	11511.7	11397.2	11397.2	11397.2	11397.2	11397.2	526.7	11856.7	11646.2	11646.2	11646.2	11646.2	11646.2	526.7	10336.7	10310.1	10310.1	10310.1	10310.1	10310.1
526.65	11506.7	11397.1	11397.1	11397.1	11397.1	11397.1	526.65	11651.7	11646	11646	11646	11646	11646	526.65	10440	10310.1	10310.1	10310.1	10310.1	10310.1
526.6	11490	11397	11397	11397	11397	11397	526.6	11826.7	11646	11646	11646	11646	11646	526.6	10376.7	10310	10310	10310	10310	10310
526.55	11631.7	11397	11397	11397	11397	11397	526.55	11921.7	11645.9	11645.9	11645.9	11645.9	11645.9	526.55	10450	10309.9	10309.9	10309.9	10309.9	10309.9
526.5	11481.7	11396.7	11396.7	11396.7	11396.7	11396.7	526.5	11760	11645.6	11645.6	11645.6	11645.6	11645.6	526.5	10441.7	10309.8	10309.8	10309.8	10309.8	10309.8
526.45	11570	11396.7	11396.7	11396.7	11396.7	11396.7	526.45	11788.3	11645.5	11645.5	11645.5	11645.5	11645.5	526.45	10481.7	10309.6	10309.6	10309.6	10309.6	10309.6
526.4	11533.3	11396.5	11396.5	11396.5	11396.5	11396.5	526.4	11658.3	11645.4	11645.4	11645.4	11645.4	11645.4	526.4	10508.3	10309.5	10309.5	10309.5	10309.5	10309.5
526.35	11626.7	11396.4	11396.4	11396.4	11396.4	11396.4	526.35	11713.3	11645.4	11645.4	11645.4	11645.4	11645.4	526.35	10443.3	10309.3	10309.3	10309.3	10309.3	10309.3
526.3	11701.7	11396.2	11396.2	11396.2	11396.2	11396.2	526.3	11918.3	11645.4	11645.4	11645.4	11645.4	11645.4	526.3	10466.7	10309.1	10309.1	10309.1	10309.1	10309.1
526.25	11513.3	11395.9	11395.9	11395.9	11395.9	11395.9	526.25	11860	11645.1	11645.1	11645.1	11645.1	11645.1	526.25	10388.3	10309	10309	10309	10309	10309
526.2	11615	11395.8	11395.8	11395.8	11395.8	11395.8	526.2	11938.3	11645	11645	11645	11645	11645	526.2	10495	10308.9	10308.9	10308.9	10308.9	10308.9
526.15	11428.3	11395.6	11395.6	11395.6	11395.6	11395.6	526.15	11870	11644.7	11644.7	11644.7	11644.7	11644.7	526.15	10585	10308.7	10308.7	10308.7	10308.7	10308.7
526.1	11366.7	11395.6	11395.6	11395.6	11395.6	11395.6	526.1	11520	11644.5	11644.5	11644.5	11644.5	11644.5	526.1	10235	10308.5	10308.5	10308.5	10308.5	10308.5
526.05	11490	11395.6	11395.6	11395.6	11395.6	11395.6	526.05	11611.7	11644.6	11644.6	11644.6	11644.6	11644.6	526.05	10366.7	10308.5	10308.5	10308.5	10308.5	10308.5
526	11456.7	11395.5	11395.5	11395.5	11395.5	11395.5	526	11763.3	11644.6	11644.6	11644.6	11644.6	11644.6	526	10293.3	10308.5	10308.5	10308.5	10308.5	10308.5
525.95	11565	11395.5	11395.5	11395.5	11395.5	11395.5	525.95	11585	11644.5	11644.5	11644.5	11644.5	11644.5	525.95	10283.3	10308.5	10308.5	10308.5	10308.5	10308.5
525.9	11293.3	11395.3	11395.3	11395.3	11395.3	11395.3	525.9	11498.3	11644.6	11644.6	11644.6	11644.6	11644.6	525.9	10405	10308.5	10308.5	10308.5	10308.5	10308.5
525.85	11483.3	11395.4	11395.4	11395.4	11395.4	11395.4	525.85	11568.3	11644.7	11644.7	11644.7	11644.7	11644.7	525.85	10358.3	10308.4	10308.4	10308.4	10308.4	10308.4
525.8	11491.7	11395.3	11395.3	11395.3	11395.3	11395.3	525.8	11648.3	11644.8	11644.8	11644.8	11644.8	11644.8	525.8	10456.7	10308.4	10308.4	10308.4	10308.4	10308.4
525.75	11753.3	11395.2	11395.2	11395.2	11395.2	11395.2	525.75	11726.7	11644.8	11644.8	11644.8	11644.8	11644.8	525.75	10323.3	10308.2	10308.2	10308.2	10308.2	10308.2
525.7	11793.3	11394.9	11394.9	11394.9	11394.9	11394.9	525.7	11763.3	11644.7	11644.7	11644.7	11644.7	11644.7	525.7	10583.3	10308.2	10308.2	10308.2	10308.2	10308.2
525.65	11521.7	11394.5	11394.5	11394.5	11394.5	11394.5	525.65	11603.3	11644.6	11644.6	11644.6	11644.6	11644.6	525.65	10373.3	10307.9	10307.9	10307.9	10307.9	10307.9
525.6	11546.7	11394.4	11394.4	11394.4	11394.4	11394.4	525.6	11725	11644.6	11644.6	11644.6	11644.6	11644.6	525.6	10510	10307.9	10307.9	10307.9	10307.9	10307.9
525.55	11520	11394.3	11394.3	11394.3	11394.3	11394.3	525.55	11481.7	11644.6	11644.6	11644.6	11644.6	11644.6	525.55	10401.7	10307.7	10307.7	10307.7	10307.7	10307.7
525.5	11623.3	11394.2	11394.2	11394.2	11394.2	11394.2	525.5	11495	11644.7	11644.7	11644.7	11644.7	11644.7	525.5	10405	10307.6	10307.6	10307.6	10307.6	10307.6
525.45	11740	11394	11394	11394	11394	11394	525.45	11415	11644.8	11644.8	11644.8	11644.8	11644.8	525.45	10421.7	10307.5	10307.5	10307.5	10307.5	10307.5
525.4	11616.7	11393.6	11393.6	11393.6	11393.6	11393.6	525.4	11663.3	11645	11645	11645	11645	11645	525.4	10390	10307.4	10307.4	10307.4	10307.4	10307.4
525.35	11680	11393.5	11393.5	11393.5	11393.5	11393.5	525.35	11685	11645	11645	11645	11645	11645	525.35	10421.7	10307.3	10307.3	10307.3	10307.3	10307.3
525.3	11493.3	11393.2	11393.2	11393.2	11393.2	11393.2	525.3	11625	11645	11645	11645	11645	11645	525.3	10306.7	10307.2	10307.2	10307.2	10307.2	10307.2
525.25	11581.7	11393.1	11393.1	11393.1	11393.1	11393.1	525.25	11668.3	11645	11645	11645	11645	11645	525.25	10275	10307.2	10307.2	10307.2	10307.2	10307.2
525.2	11346.7	11392.9	11392.9	11392.9	11392.9	11392.9	525.2	11776.7	11645	11645	11645	11645	11645	525.2	10503.3	10307.2	10307.2	10307.2	10307.2	10307.2
525.15	11570	11393	11393	11393	11393	11393	525.15	11678.3	11644.9	11644.9	11644.9	11644.9	11644.9	525.15	10505	10307	10307	10307	10307	10307
525.1	11405	11392.8	11392.8	11392.8	11392.8	11392.8	525.1	11515	11644.8	11644.8	11644.8	11644.8	11644.8	525.1	10476.7	10306.8	10306.8	10306.8	10306.8	10306.8
525.05	11448.3	11392.8	11392.8	11392.8	11392.8	11392.8	525.05	11585	11645	11645	11645	11645	11645	525.05	10300	10306.7	10306.7	10306.7	10306.7	10306.7
525	11633.3	11392.8	11392.8	11392.8	11392.8	11392.8	525	11645	11645	11645	11645	11645	11645	525	10306.7	10306.7	10306.7	10306.7	10306.7	10306.7
524.95	11378.3	11392.5	11392.5	11392.5	11392.5	11392.5
524.9	11338.3	11392.5	11392.5	11392.5	11392.5	11392.5
524.85	11370	11392.6	11392.6	11392.6	11392.6	11392.6
524.8	11501.7	11392.6	11392.6	11392.6	11392.6	11392.6
524.75	11611.7	11392.5	11392.5	11392.5	11392.5	11392.5
524.7	11630	11392.3	11392.3	11392.3	11392.3	11392.3
524.65	11486.7	11392.1	11392.1	11392.1	11392.1	11392.1
524.6	11470	11392	11392	11392	11392	11392
524.55	11438.3	11392	11392	11392	11392	11392
524.5	11413.3	11391.9	11391.9	11391.9	11391.9	11391.9
524.45	11340	11391.9	11391.9	11391.9	11391.9	11391.9
524.4	11465	11391.9	11391.9	11391.9	11391.9	11391.9
524.35	11573.3	11391.9	11391.9	11391.9	11391.9	11391.9
524.3	11493.3	11391.7	11391.7	11391.7	11391.7	11391.7
524.25	11368.3	11391.6	11391.6	11391.6	11391.6	11391.6
524.2	11510	11391.6	11391.6	11391.6	11391.6	11391.6
524.15	11591.7	11391.5	11391.5	11391.5	11391.5	11391.5
524.1	11658.3	11391.4	11391.4	11391.4	11391.4	11391.4
524.05	11635	11391.1	11391.1	11391.1	11391.1	11391.1
524	11576.7	11390.9	11390.9	11390.9	11390.9	11390.9
523.95	11496.7	11390.7	11390.7	11390.7	11390.7	11390.7
523.9	11506.7	11390.6	11390.6	11390.6	11390.6	11390.6
523.85	11516.7	11390.5	11390.5	11390.5	11390.5	11390.5
523.8	11483.3	11390.4	11390.4	11390.4	11390.4	11390.4
523.75	11496.7	11390.3	11390.3	11390.3	11390.3	11390.3
523.7	11635	11390.2	11390.2	11390.2	11390.2	11390.2
523.65	11390	11390	11390	11390	11390	11390

## Sheet: c
CO2-TPD profiles
InZrOx(CP)-fresh		InZrOx(CP)-7.5% H2O		InZrOx(CP)-15.1% H2O
Temperature (°C)	TCD (a.u.)	Temperature (°C)	TCD (a.u.)	Temperature (°C)	TCD (a.u.)
50.1979	0.29214	49.9004	0.32302	49.8974	0.32297
50.2008	0.29204	49.9026	0.32302	49.8718	0.32305
50.1994	0.29207	49.8879	0.32301	49.859	0.32299
50.204	0.29218	49.885	0.32301	49.8608	0.32306
50.2151	0.29204	49.8747	0.32304	49.8641	0.323
50.2087	0.29206	49.87	0.32294	49.8637	0.32304
50.2123	0.29213	49.867	0.32297	49.8524	0.32303
50.209	0.29215	49.8604	0.32297	49.8465	0.32303
50.2058	0.29214	49.856	0.32296	49.8447	0.32296
50.209	0.29207	49.8432	0.32302	49.8366	0.32299
50.2226	0.29215	49.8451	0.32303	49.8337	0.32299
50.218	0.29205	49.8403	0.32296	49.8304	0.32307
50.2194	0.29209	49.8428	0.32299	49.8289	0.32305
50.2069	0.29212	49.8289	0.32297	49.8286	0.32304
50.2058	0.29215	49.8322	0.32297	49.8319	0.32301
50.2273	0.29218	49.8256	0.32299	49.8286	0.32302
50.2166	0.29213	49.8366	0.32302	49.8286	0.32301
50.2123	0.29211	49.8286	0.323	49.8176	0.32304
50.2101	0.2921	49.8238	0.32304	49.8099	0.32312
50.2055	0.2921	49.8209	0.32307	49.8113	0.32311
50.2101	0.29207	49.8227	0.32308	49.8157	0.32311
50.2119	0.29203	49.8176	0.32311	49.811	0.32314
50.1997	0.29208	49.8099	0.32309	49.8319	0.32305
50.1979	0.29206	49.8124	0.32304	49.8099	0.32307
50.1897	0.29208	49.8209	0.32301	49.8062	0.32303
50.179	0.2921	49.8194	0.32301	49.8146	0.32306
50.1822	0.29208	49.8238	0.32304	49.8176	0.32311
50.1883	0.29217	49.8227	0.32306	49.8161	0.3231
50.2151	0.2922	49.819	0.32305	49.8113	0.32307
50.2541	0.2922	49.8194	0.32305	49.8227	0.32306
50.3526	0.29226	49.8271	0.3231	49.8161	0.32312
50.485	0.29222	49.8209	0.32305	49.8157	0.3231
50.6507	0.29222	49.8286	0.32309	49.8113	0.32306
50.8941	0.29216	49.8227	0.32306	49.8304	0.32303
51.2027	0.29226	49.8275	0.32302	49.8256	0.32311
51.5556	0.29215	49.8227	0.32307	49.8256	0.32308
51.9787	0.29232	49.8385	0.32304	49.8238	0.32307
52.4558	0.29241	49.8476	0.32298	49.8209	0.32307
52.9978	0.29246	49.8494	0.32302	49.8366	0.3231
53.6081	0.29259	49.848	0.32299	49.8428	0.32311
54.2445	0.29273	49.8623	0.32302	49.8385	0.32309
54.9425	0.29288	49.8656	0.32302	49.856	0.32296
55.6709	0.29304	49.8718	0.32299	49.8626	0.32301
56.4466	0.29307	49.885	0.32298	49.8798	0.32297
57.2627	0.2934	49.8875	0.32297	49.8721	0.32311
58.0977	0.2936	49.9007	0.32301	49.8879	0.32309
58.9421	0.29386	49.9136	0.32299	49.8974	0.32304
59.8227	0.29408	49.9121	0.32297	49.9088	0.32302
60.7211	0.2944	49.9249	0.32294	49.9132	0.323
61.6278	0.2948	49.9392	0.323	49.926	0.32301
62.538	0.29514	49.9359	0.32302	49.9359	0.32306
63.4601	0.29541	49.9579	0.32304	49.9425	0.32303
64.3829	0.29591	49.9564	0.32305	49.9454	0.32307
65.2974	0.29623	49.9729	0.32304	49.9615	0.32304
66.2009	0.29672	49.9806	0.32305	49.9696	0.32304
67.1186	0.29715	49.9916	0.3231	49.9773	0.32305
68.0035	0.29767	49.9963	0.32305	49.985	0.32303
68.8822	0.29813	49.9945	0.32305	50	0.32308
69.7638	0.29859	50.015	0.32298	50.0025	0.32306
70.6318	0.29906	50.0172	0.32303	50.0125	0.32304
71.4895	0.29952	50.0311	0.32296	50.0215	0.32306
72.3213	0.29998	50.0218	0.32307	50.0261	0.32307
73.1532	0.3004	50.0372	0.32302	50.0419	0.3231
73.9668	0.30071	50.0415	0.32305	50.0447	0.32305
74.7654	0.30111	50.0462	0.32304	50.0609	0.32305
75.5539	0.30144	50.0465	0.32305	50.0544	0.32302
76.3482	0.30167	50.0573	0.32302	50.0558	0.32298
77.1253	0.30195	50.0544	0.32306	50.0727	0.32301
77.8805	0.30228	50.0609	0.32302	50.0841	0.32303
78.6451	0.30244	50.0795	0.32296	50.0898	0.32297
79.3886	0.30257	50.0748	0.32302	50.0949	0.32296
80.1188	0.30282	50.0823	0.32306	50.0995	0.32301
80.8303	0.303	50.0791	0.32303	50.0963	0.32303
81.5541	0.30309	50.092	0.32306	50.1088	0.32299
82.2596	0.30303	50.0855	0.32302	50.1102	0.32299
82.973	0.30306	50.0949	0.32303	50.1106	0.32303
83.6767	0.30318	50.1042	0.32306	50.1117	0.32304
84.3665	0.30319	50.1056	0.32305	50.1124	0.32302
85.0595	0.30311	50.1045	0.32304	50.1138	0.32305
85.7388	0.30305	50.1056	0.32305	50.1231	0.32298
86.4271	0.30309	50.1153	0.32305	50.1149	0.32298
87.1101	0.30303	50.117	0.3231	50.1149	0.32298
87.7798	0.30296	50.1264	0.32304	50.1289	0.32294
88.4556	0.30295	50.1213	0.32304	50.1242	0.32301
89.1253	0.3028	50.1231	0.32305	50.117	0.323
89.785	0.30266	50.117	0.32316	50.1138	0.32295
90.4501	0.30264	50.1264	0.32311	50.1102	0.32296
91.1212	0.30257	50.117	0.32313	50.1228	0.32295
91.7849	0.30249	50.1217	0.3231	50.1195	0.32294
92.4477	0.30235	50.1181	0.32305	50.117	0.32295
93.0896	0.3023	50.1124	0.32309	50.0999	0.32295
93.7482	0.30213	50.1102	0.32314	50.1045	0.3229
94.4143	0.30208	50.1149	0.32302	50.1092	0.32293
95.0572	0.30194	50.1045	0.32308	50.0949	0.32303
95.7065	0.30189	50.1088	0.32305	50.092	0.32302
96.3647	0.30174	50.1024	0.32308	50.0805	0.32299
97.0223	0.30166	50.0931	0.32305	50.0852	0.32306
97.6716	0.30157	50.0809	0.32304	50.0712	0.323
98.3391	0.30142	50.0852	0.32305	50.0698	0.32295
98.987	0.30133	50.0795	0.3231	50.0669	0.32301
99.6374	0.30128	50.0727	0.32311	50.0652	0.32295
100.305	0.30114	50.0698	0.32315	50.0576	0.32299
100.967	0.30106	50.0669	0.32309	50.0591	0.32302
101.637	0.30093	50.0562	0.32302	50.0515	0.32299
102.286	0.30084	50.0562	0.32309	50.048	0.32298
102.94	0.30075	50.0498	0.32307	50.0419	0.32301
103.605	0.30065	50.039	0.32311	50.0358	0.32303
104.269	0.30055	50.0401	0.32309	50.0372	0.32299
104.929	0.30047	50.0447	0.32304	50.0297	0.32302
105.596	0.30042	50.0322	0.32304	50.0265	0.323
106.252	0.30035	50.0265	0.3231	50.0197	0.32294
106.905	0.30026	50.0297	0.32303	50.0125	0.32291
107.56	0.30017	50.029	0.32306	50.0089	0.32295
108.227	0.30013	50.0136	0.32297	50.0029	0.32298
108.878	0.30005	50.0072	0.32302	49.9967	0.32302
109.528	0.30001	50.0025	0.32299	49.9886	0.32295
110.178	0.29991	49.9934	0.32302	49.9839	0.32295
110.823	0.29983	49.9868	0.32309	49.9835	0.32295
111.473	0.29978	49.9821	0.32302	49.9674	0.32297
112.121	0.29972	49.9773	0.32305	49.9787	0.32301
112.768	0.29966	49.9744	0.32296	49.9626	0.32297
113.413	0.29961	49.9645	0.32297	49.9645	0.32294
114.055	0.29943	49.9692	0.32293	49.9615	0.32293
114.708	0.29944	50.0154	0.32295	49.9967	0.32302
115.365	0.29934	50.1042	0.32293	50.0698	0.32304
116.006	0.29934	50.276	0.32299	50.2169	0.32307
116.654	0.29923	50.5412	0.323	50.4395	0.32309
117.305	0.29918	50.9113	0.32303	50.7599	0.32307
117.958	0.29911	51.3935	0.32312	51.1798	0.32307
118.602	0.29906	51.9737	0.32313	51.7006	0.32312
119.252	0.29906	52.6602	0.32313	52.3409	0.32319
119.892	0.299	53.4516	0.3232	53.0618	0.32331
120.549	0.29886	54.3193	0.32333	53.8729	0.32334
121.196	0.29884	55.2593	0.32336	54.7678	0.32345
121.859	0.29882	56.2658	0.32352	55.7457	0.3236
122.502	0.29871	57.3131	0.3236	56.7651	0.32378
123.147	0.29866	58.4066	0.32383	57.8501	0.32391
123.811	0.29866	59.5349	0.32399	58.9643	0.32415
124.467	0.29857	60.6681	0.32415	60.1037	0.32434
125.117	0.29856	61.8057	0.32432	61.2706	0.3245
125.764	0.2985	62.9565	0.32445	62.4475	0.32473
126.411	0.29856	64.0833	0.32464	63.6222	0.32497
127.07	0.29841	65.2226	0.32482	64.7834	0.32513
127.729	0.2984	66.3397	0.32496	65.9467	0.32526
128.38	0.29835	67.4368	0.32508	67.0871	0.32547
129.029	0.29832	68.5135	0.32516	68.2125	0.32561
129.679	0.29832	69.5637	0.32541	69.3221	0.32574
130.333	0.29826	70.6064	0.32548	70.4117	0.32592
130.988	0.29827	71.6291	0.32558	71.482	0.32602
131.643	0.29818	72.6227	0.32572	72.5139	0.32605
132.288	0.29813	73.6031	0.32574	73.5387	0.32614
132.942	0.29808	74.5671	0.32583	74.5381	0.32618
133.593	0.298	75.5088	0.32589	75.5271	0.32616
134.234	0.29794	76.4384	0.32587	76.4824	0.32614
134.891	0.29794	77.3622	0.32595	77.4328	0.32618
135.533	0.29792	78.2618	0.32604	78.3487	0.32617
136.198	0.29781	79.1623	0.32598	79.2575	0.32612
136.85	0.29772	80.0454	0.32601	80.1485	0.3261
137.505	0.29769	80.9227	0.32595	81.0351	0.326
138.158	0.29768	81.7979	0.32597	81.9024	0.32598
138.806	0.29761	82.6548	0.32592	82.7733	0.32592
139.461	0.29766	83.5128	0.32588	83.6255	0.32588
140.101	0.29743	84.3711	0.3258	84.471	0.32585
140.759	0.29757	85.2331	0.32586	85.314	0.32581
141.409	0.29753	86.0771	0.32581	86.1519	0.32572
142.056	0.29748	86.9215	0.32579	86.9949	0.32572
142.704	0.29745	87.7691	0.32573	87.8253	0.32563
143.356	0.29742	88.6099	0.32572	88.6489	0.32557
144.018	0.29741	89.4418	0.32568	89.4808	0.3256
144.656	0.29731	90.2833	0.32559	90.3033	0.32557
145.298	0.29732	91.109	0.32559	91.1352	0.32552
145.956	0.29726	91.9456	0.32554	91.9456	0.32535
146.598	0.29721	92.7721	0.32556	92.7728	0.32529
147.247	0.29714	93.6025	0.32541	93.5839	0.3253
147.886	0.29713	94.4286	0.32539	94.4014	0.32528
148.542	0.29709	95.2537	0.32542	95.2286	0.32521
149.186	0.29706	96.0698	0.32531	96.0344	0.32516
149.828	0.29703	96.9131	0.32531	96.8519	0.32513
150.486	0.29702	97.7335	0.32526	97.6648	0.32503
151.13	0.29692	98.5564	0.32524	98.4905	0.32498
151.783	0.29697	99.3722	0.32518	99.3038	0.32504
152.421	0.29691	100.193	0.32513	100.116	0.32507
153.067	0.29696	101.032	0.32503	100.941	0.32499
153.708	0.29692	101.849	0.32503	101.773	0.32487
154.375	0.29689	102.686	0.32494	102.601	0.32485
155.004	0.29686	103.51	0.32497	103.426	0.32484
155.664	0.29682	104.345	0.32491	104.26	0.32476
156.285	0.29681	105.167	0.32485	105.081	0.32477
156.936	0.29681	105.992	0.32491	105.905	0.32473
157.575	0.29677	106.816	0.32487	106.732	0.3247
158.228	0.29659	107.646	0.32486	107.55	0.32465
158.875	0.29669	108.463	0.32479	108.361	0.32472
159.515	0.2966	109.28	0.32467	109.189	0.32462
160.159	0.29669	110.097	0.32471	110.015	0.32465
160.809	0.2966	110.916	0.32464	110.825	0.32462
161.462	0.2966	111.735	0.32469	111.642	0.32453
162.118	0.29663	112.536	0.32468	112.464	0.32456
162.773	0.2966	113.37	0.32457	113.278	0.32448
163.438	0.29641	114.181	0.32458	114.099	0.32445
164.079	0.29641	114.992	0.32456	114.918	0.32451
164.74	0.29641	115.813	0.32456	115.727	0.32444
165.403	0.29651	116.622	0.32454	116.543	0.32446
166.051	0.29644	117.437	0.32453	117.365	0.32445
166.703	0.29633	118.253	0.32448	118.188	0.32438
167.362	0.2964	119.062	0.32439	118.995	0.32437
167.994	0.29643	119.873	0.32448	119.816	0.32437
168.657	0.29637	120.682	0.32445	120.619	0.32431
169.297	0.29632	121.498	0.32439	121.442	0.32433
169.944	0.29633	122.312	0.32424	122.256	0.32429
170.594	0.29628	123.133	0.32437	123.057	0.32425
171.235	0.29629	123.929	0.32438	123.872	0.32424
171.882	0.2962	124.747	0.32437	124.69	0.32422
172.527	0.29626	125.562	0.32432	125.496	0.32419
173.176	0.29623	126.371	0.3243	126.319	0.32419
173.818	0.29626	127.191	0.3243	127.133	0.32425
174.465	0.2962	128.008	0.32428	127.94	0.32419
175.104	0.29623	128.826	0.32431	128.751	0.32426
175.765	0.29611	129.647	0.32422	129.565	0.3242
176.406	0.29607	130.453	0.3242	130.378	0.32419
177.052	0.29606	131.273	0.32423	131.187	0.32419
177.707	0.296	132.08	0.32417	132.007	0.32421
178.345	0.29613	132.898	0.32416	132.826	0.3242
178.994	0.29605	133.71	0.3241	133.644	0.32416
179.639	0.29603	134.521	0.32413	134.457	0.32415
180.279	0.29602	135.335	0.32414	135.274	0.32414
180.933	0.29595	136.149	0.32413	136.083	0.32412
181.579	0.296	136.963	0.32409	136.901	0.32413
182.229	0.29597	137.772	0.3241	137.704	0.32418
182.875	0.29597	138.593	0.32404	138.519	0.32414
183.52	0.29585	139.407	0.32401	139.335	0.32415
184.171	0.29585	140.218	0.32407	140.141	0.32416
184.818	0.29576	141.036	0.32406	140.961	0.32416
185.477	0.29584	141.843	0.32404	141.764	0.32413
186.122	0.29588	142.653	0.32399	142.577	0.32413
186.768	0.29586	143.464	0.32404	143.375	0.32405
187.408	0.29584	144.274	0.32395	144.192	0.32411
188.061	0.29577	145.089	0.32396	145.009	0.3241
188.718	0.29582	145.897	0.32391	145.81	0.32418
189.364	0.29578	146.71	0.32391	146.622	0.32411
190.017	0.29581	147.514	0.32394	147.435	0.32406
190.668	0.29577	148.327	0.32397	148.241	0.32409
191.317	0.29572	149.132	0.32397	149.052	0.32403
191.97	0.29574	149.943	0.32393	149.871	0.32405
192.616	0.29568	150.755	0.32394	150.682	0.32404
193.268	0.29568	151.564	0.32393	151.49	0.32398
193.909	0.29571	152.386	0.32388	152.307	0.32397
194.56	0.29557	153.198	0.32396	153.114	0.32397
195.224	0.29566	154.016	0.32395	153.929	0.32402
195.876	0.29553	154.818	0.32389	154.733	0.32401
196.511	0.29562	155.636	0.32386	155.544	0.32393
197.163	0.29563	156.446	0.32386	156.343	0.32398
197.807	0.29561	157.243	0.32384	157.159	0.32395
198.458	0.29564	158.069	0.32385	157.975	0.32394
199.103	0.29553	158.858	0.32385	158.784	0.32393
199.754	0.29546	159.67	0.3238	159.601	0.32391
200.4	0.29556	160.48	0.32384	160.407	0.32394
201.058	0.29552	161.291	0.32376	161.238	0.32391
201.71	0.29555	162.107	0.32386	162.061	0.32399
202.368	0.29555	162.91	0.32379	162.883	0.32389
203.012	0.29555	163.732	0.32384	163.701	0.32394
203.665	0.29557	164.54	0.32388	164.526	0.32393
204.324	0.29563	165.355	0.32385	165.337	0.32399
204.977	0.29564	166.163	0.32388	166.163	0.32398
205.627	0.29558	166.963	0.32382	166.965	0.32395
206.276	0.29562	167.766	0.32384	167.784	0.32392
206.936	0.29544	168.581	0.32379	168.595	0.32388
207.584	0.29551	169.384	0.32381	169.401	0.3239
208.236	0.29553	170.2	0.32381	170.213	0.32386
208.895	0.29553	171.004	0.3238	171.022	0.32383
209.544	0.29549	171.823	0.3238	171.833	0.32386
210.206	0.29534	172.625	0.32381	172.639	0.3238
210.852	0.2955	173.446	0.32385	173.45	0.32382
211.509	0.2955	174.259	0.32387	174.245	0.32386
212.163	0.29542	175.077	0.32387	175.058	0.32383
212.815	0.29549	175.888	0.32385	175.869	0.32383
213.454	0.29544	176.696	0.32378	176.683	0.3239
214.112	0.29542	177.513	0.3238	177.505	0.32386
214.758	0.2954	178.329	0.32379	178.321	0.32384
215.41	0.29535	179.127	0.32387	179.128	0.32382
216.05	0.29522	179.948	0.32381	179.947	0.32381
216.706	0.29533	180.755	0.32381	180.752	0.32383
217.36	0.29528	181.565	0.3238	181.573	0.32386
218.012	0.29532	182.363	0.32379	182.385	0.32385
218.663	0.29527	183.174	0.32382	183.21	0.32391
219.308	0.2953	183.989	0.32374	184.025	0.32385
219.955	0.29521	184.793	0.32372	184.831	0.32386
220.617	0.29518	185.597	0.32375	185.653	0.32386
221.259	0.29512	186.407	0.32371	186.463	0.32388
221.917	0.29511	187.225	0.32376	187.275	0.32382
222.566	0.29521	188.036	0.32378	188.087	0.3238
223.216	0.29505	188.845	0.32371	188.9	0.32384
223.867	0.29508	189.656	0.32377	189.711	0.32382
224.527	0.29504	190.461	0.3237	190.513	0.32383
225.183	0.29506	191.276	0.32374	191.327	0.32378
225.85	0.29497	192.079	0.32375	192.142	0.32375
226.507	0.29502	192.895	0.32372	192.951	0.32383
227.176	0.29516	193.719	0.3237	193.758	0.32378
227.843	0.29513	194.535	0.32377	194.571	0.3238
228.511	0.29517	195.352	0.32363	195.385	0.3238
229.191	0.29514	196.166	0.32373	196.198	0.32383
229.853	0.29515	196.987	0.32372	197.003	0.32379
230.529	0.29521	197.793	0.32369	197.817	0.32377
231.221	0.29516	198.606	0.32372	198.63	0.32377
231.906	0.29511	199.418	0.32374	199.444	0.32378
232.582	0.29509	200.229	0.32372	200.252	0.3238
233.258	0.29515	201.045	0.32368	201.074	0.32371
233.949	0.29511	201.866	0.32368	201.892	0.32376
234.632	0.29507	202.681	0.32367	202.707	0.32375
235.326	0.29505	203.495	0.32372	203.513	0.32385
236.001	0.29506	204.307	0.32375	204.33	0.32382
236.695	0.29504	205.124	0.32372	205.151	0.3238
237.382	0.29498	205.939	0.32367	205.966	0.3238
238.076	0.29498	206.758	0.32367	206.776	0.32381
238.761	0.29503	207.568	0.32369	207.582	0.32384
239.455	0.29496	208.374	0.32366	208.402	0.32377
240.147	0.29496	209.196	0.32368	209.21	0.32377
240.816	0.29494	210.007	0.32358	210.021	0.32374
241.504	0.29499	210.82	0.32357	210.825	0.32379
242.18	0.29489	211.634	0.32357	211.645	0.32372
242.87	0.29489	212.447	0.32361	212.448	0.32373
243.525	0.29489	213.259	0.32369	213.259	0.3237
244.213	0.29497	214.083	0.32358	214.075	0.32371
244.885	0.29485	214.882	0.32363	214.89	0.32369
245.573	0.29488	215.705	0.32365	215.706	0.32372
246.245	0.29486	216.519	0.32359	216.511	0.32372
246.927	0.29488	217.335	0.32365	217.335	0.32368
247.612	0.29493	218.154	0.32358	218.144	0.32371
248.287	0.29498	218.956	0.3236	218.955	0.32366
248.977	0.29494	219.775	0.32361	219.768	0.3237
249.683	0.29502	220.602	0.32356	220.596	0.32371
250.369	0.29496	221.414	0.32359	221.406	0.32371
251.05	0.29498	222.231	0.32359	222.225	0.32364
251.738	0.29497	223.056	0.32363	223.05	0.32364
252.429	0.2949	223.883	0.32356	223.89	0.32365
253.11	0.29491	224.707	0.32356	224.723	0.32369
253.804	0.29493	225.534	0.32356	225.552	0.32363
254.504	0.29492	226.363	0.32354	226.39	0.32366
255.195	0.29486	227.203	0.32354	227.235	0.32365
255.897	0.2949	228.034	0.32357	228.085	0.3236
256.593	0.29486	228.883	0.32362	228.919	0.32361
257.287	0.29489	229.731	0.32364	229.768	0.32363
257.975	0.29487	230.576	0.32363	230.617	0.3236
258.666	0.29495	231.427	0.32363	231.472	0.32361
259.365	0.29488	232.27	0.32361	232.311	0.32363
260.055	0.29474	233.128	0.32361	233.176	0.32365
260.747	0.29475	233.989	0.32364	234.021	0.32361
261.437	0.29485	234.84	0.32361	234.871	0.32356
262.131	0.29486	235.683	0.32361	235.729	0.32357
262.813	0.29483	236.554	0.32357	236.578	0.32357
263.502	0.29483	237.404	0.32357	237.433	0.32353
264.193	0.29477	238.263	0.32359	238.287	0.32355
264.871	0.29476	239.124	0.32357	239.138	0.32363
265.567	0.29466	239.99	0.32351	239.994	0.32361
266.257	0.29471	240.827	0.32357	240.833	0.32359
266.945	0.29473	241.661	0.32357	241.667	0.32358
267.634	0.29484	242.5	0.32357	242.5	0.32357
268.322	0.29483	243.341	0.32354	243.34	0.32357
269.023	0.29485	244.197	0.32354	244.191	0.32353
269.706	0.29488	245.046	0.3235	245.036	0.32352
270.387	0.29476	245.9	0.32354	245.884	0.32352
271.084	0.29496	246.758	0.32357	246.736	0.32357
271.76	0.29488	247.614	0.32351	247.588	0.32357
272.454	0.29493	248.473	0.32359	248.46	0.32358
273.15	0.29488	249.329	0.32357	249.318	0.32356
273.831	0.2949	250.197	0.32357	250.174	0.3237
274.518	0.29494	251.055	0.3235	251.044	0.32365
275.211	0.295	251.906	0.32353	251.922	0.32355
275.894	0.2949	252.772	0.32356	252.773	0.32357
276.584	0.29493	253.634	0.32351	253.648	0.3236
277.267	0.29494	254.498	0.32354	254.513	0.32355
277.956	0.2949	255.365	0.32354	255.378	0.32352
278.649	0.29495	256.217	0.32357	256.247	0.32354
279.353	0.29494	257.082	0.32348	257.111	0.32349
280.045	0.29498	257.944	0.32354	257.975	0.32344
280.732	0.29501	258.807	0.32359	258.842	0.3235
281.412	0.2949	259.659	0.32355	259.703	0.32349
282.098	0.29497	260.532	0.32351	260.557	0.32347
282.787	0.29495	261.396	0.3235	261.435	0.3235
283.488	0.29495	262.258	0.3235	262.295	0.32353
284.173	0.29496	263.126	0.32347	263.158	0.32346
284.878	0.29498	263.995	0.3235	264.024	0.3235
285.561	0.29498	264.859	0.32352	264.886	0.32355
286.259	0.29504	265.725	0.32346	265.767	0.32348
286.939	0.29504	266.582	0.3235	266.623	0.32342
287.631	0.29503	267.454	0.32348	267.504	0.32344
288.317	0.29508	268.305	0.32345	268.36	0.32342
289.01	0.29506	269.174	0.3235	269.233	0.32336
289.722	0.29518	270.025	0.32353	270.096	0.32351
290.401	0.29513	270.887	0.3235	270.964	0.32346
291.101	0.29516	271.752	0.32346	271.828	0.32346
291.796	0.29518	272.61	0.32345	272.686	0.32346
292.481	0.29521	273.483	0.32349	273.553	0.32345
293.185	0.29525	274.346	0.32351	274.413	0.32345
293.875	0.29523	275.209	0.32353	275.278	0.3235
294.571	0.2952	276.07	0.32346	276.139	0.32343
295.263	0.29521	276.925	0.3235	277.002	0.32342
295.956	0.29521	277.782	0.3235	277.858	0.32338
296.65	0.29531	278.651	0.32349	278.715	0.32342
297.346	0.29529	279.522	0.32349	279.579	0.3234
298.045	0.29531	280.382	0.32346	280.435	0.32339
298.731	0.29535	281.241	0.32351	281.299	0.32341
299.433	0.29535	282.11	0.32348	282.161	0.32337
300.122	0.29538	282.972	0.32345	283.031	0.3234
300.793	0.29533	283.835	0.32349	283.884	0.32338
301.478	0.29535	284.702	0.32346	284.745	0.32334
302.169	0.29534	285.566	0.32352	285.617	0.32336
302.849	0.29537	286.43	0.32351	286.477	0.32342
303.527	0.29528	287.295	0.32347	287.341	0.32336
304.225	0.29534	288.164	0.32349	288.203	0.32334
304.92	0.29533	289.02	0.32342	289.067	0.32335
305.596	0.29526	289.881	0.32351	289.923	0.32336
306.278	0.29526	290.752	0.32351	290.775	0.32337
306.958	0.29526	291.61	0.32345	291.644	0.32335
307.648	0.29537	292.472	0.32356	292.499	0.32336
308.32	0.29533	293.331	0.32352	293.361	0.32337
309.015	0.29525	294.187	0.32348	294.217	0.32331
309.688	0.29526	295.041	0.32349	295.084	0.32343
310.377	0.29521	295.912	0.32349	295.949	0.32337
311.059	0.29532	296.768	0.32346	296.807	0.32334
311.739	0.29542	297.622	0.32343	297.665	0.32334
312.42	0.29535	298.494	0.32347	298.531	0.32336
313.115	0.29543	299.358	0.32345	299.397	0.32336
313.806	0.29548	300.22	0.32346	300.276	0.32337
314.489	0.29537	301.082	0.32348	301.132	0.32335
315.173	0.29549	301.94	0.32346	301.993	0.32336
315.867	0.29546	302.804	0.32343	302.863	0.32337
316.553	0.29556	303.668	0.32348	303.727	0.32338
317.241	0.29548	304.531	0.32345	304.584	0.32336
317.924	0.29554	305.394	0.32343	305.447	0.32339
318.617	0.29557	306.254	0.3234	306.308	0.3234
319.303	0.29557	307.112	0.32343	307.18	0.32339
319.985	0.29565	307.979	0.32345	308.028	0.32338
320.66	0.2956	308.839	0.32341	308.888	0.32345
321.341	0.29575	309.705	0.32346	309.757	0.32346
322.018	0.29567	310.564	0.3234	310.622	0.3235
322.699	0.29576	311.42	0.32346	311.483	0.3235
323.383	0.29582	312.29	0.32345	312.347	0.32349
324.062	0.2958	313.151	0.32345	313.205	0.32359
324.74	0.29582	314.012	0.32342	314.073	0.32356
325.428	0.29583	314.88	0.32348	314.938	0.32351
326.117	0.29593	315.744	0.32352	315.799	0.32349
326.801	0.29595	316.613	0.32351	316.659	0.32351
327.497	0.29606	317.486	0.3235	317.528	0.32352
328.17	0.29612	318.345	0.32347	318.405	0.32359
328.857	0.29613	319.222	0.32351	319.246	0.3236
329.546	0.29604	320.088	0.32351	320.11	0.32357
330.239	0.2962	320.934	0.32351	320.964	0.32356
330.932	0.29617	321.783	0.32355	321.802	0.32361
331.622	0.29642	322.636	0.32355	322.651	0.32361
332.331	0.29649	323.483	0.32354	323.506	0.3236
333.029	0.2966	324.337	0.32358	324.358	0.32362
333.723	0.29651	325.202	0.32358	325.207	0.32361
334.404	0.29666	326.054	0.3236	326.063	0.32371
335.084	0.29676	326.916	0.32359	326.924	0.32372
335.775	0.2968	327.767	0.32365	327.782	0.32368
336.459	0.29696	328.634	0.32376	328.628	0.32368
337.14	0.29697	329.49	0.32372	329.486	0.32365
337.827	0.29703	330.355	0.32372	330.353	0.32372
338.515	0.2971	331.212	0.32376	331.205	0.32373
339.193	0.29716	332.07	0.32379	332.057	0.32374
339.874	0.29721	332.932	0.32379	332.912	0.32376
340.557	0.29726	333.793	0.32381	333.773	0.32382
341.243	0.2973	334.648	0.3238	334.633	0.32381
341.917	0.29739	335.511	0.32381	335.482	0.32387
342.59	0.2976	336.363	0.32383	336.345	0.3238
343.282	0.29771	337.226	0.32388	337.198	0.32387
343.95	0.29784	338.083	0.32391	338.058	0.32383
344.622	0.29792	338.941	0.32399	338.908	0.32401
345.302	0.29805	339.792	0.32398	339.767	0.32399
345.97	0.29806	340.644	0.32401	340.632	0.32406
346.67	0.29823	341.504	0.32397	341.481	0.32404
347.339	0.29829	342.358	0.32403	342.331	0.32415
348.015	0.29845	343.209	0.32403	343.195	0.32406
348.694	0.29857	344.064	0.32403	344.042	0.32416
349.383	0.29865	344.918	0.32404	344.897	0.3241
350.052	0.29883	345.766	0.32408	345.753	0.32413
350.738	0.29886	346.61	0.32415	346.602	0.32417
351.41	0.29897	347.459	0.32413	347.445	0.32429
352.075	0.2992	348.307	0.32412	348.301	0.32417
352.776	0.2993	349.153	0.32417	349.15	0.32424
353.437	0.2995	349.988	0.32417	349.999	0.32429
354.102	0.29967	350.833	0.32422	350.848	0.32427
354.797	0.29973	351.682	0.32425	351.693	0.3243
355.468	0.29984	352.522	0.32426	352.54	0.32433
356.132	0.29995	353.375	0.32428	353.386	0.32436
356.82	0.30013	354.221	0.32434	354.244	0.32438
357.476	0.30024	355.066	0.32432	355.079	0.32438
358.149	0.3004	355.915	0.32433	355.92	0.32435
358.82	0.30039	356.758	0.32433	356.763	0.32441
359.506	0.3006	357.616	0.3244	357.612	0.32444
360.175	0.30074	358.459	0.3244	358.454	0.32441
360.835	0.30084	359.304	0.32443	359.278	0.3245
361.509	0.30091	360.152	0.32454	360.13	0.32443
362.186	0.30117	360.992	0.32453	360.968	0.3245
362.856	0.30129	361.843	0.32458	361.819	0.32445
363.537	0.30144	362.686	0.32459	362.659	0.32452
364.221	0.30156	363.531	0.3246	363.509	0.3245
364.886	0.30165	364.365	0.32465	364.353	0.32447
365.562	0.30187	365.208	0.32463	365.191	0.32458
366.24	0.30193	366.047	0.32467	366.035	0.32461
366.915	0.30212	366.887	0.32472	366.884	0.32463
367.585	0.30221	367.733	0.3248	367.724	0.3246
368.263	0.30248	368.569	0.3248	368.575	0.32467
368.938	0.30252	369.411	0.32477	369.41	0.32464
369.623	0.30268	370.259	0.32477	370.259	0.32464
370.299	0.30281	371.097	0.32485	371.092	0.32473
370.977	0.30291	371.956	0.32486	371.931	0.32468
371.649	0.30282	372.794	0.32486	372.771	0.32474
372.32	0.30294	373.646	0.32495	373.621	0.32476
372.991	0.30308	374.49	0.32493	374.478	0.32477
373.663	0.30327	375.343	0.32498	375.316	0.32476
374.344	0.30336	376.189	0.32494	376.161	0.32478
375.014	0.30339	377.038	0.32501	377.007	0.3248
375.684	0.30346	377.884	0.32497	377.851	0.32485
376.354	0.30354	378.729	0.32501	378.694	0.32485
377.044	0.30366	379.569	0.32501	379.535	0.32482
377.725	0.3037	380.421	0.32498	380.375	0.32483
378.4	0.30383	381.248	0.32501	381.218	0.32486
379.07	0.30386	382.093	0.32502	382.06	0.32494
379.756	0.304	382.94	0.32504	382.892	0.32493
380.428	0.30406	383.78	0.32512	383.743	0.32496
381.108	0.30406	384.609	0.32505	384.579	0.32503
381.783	0.30429	385.448	0.32512	385.413	0.32496
382.469	0.30431	386.285	0.32516	386.268	0.32495
383.148	0.30429	387.12	0.32511	387.119	0.32499
383.823	0.30443	387.962	0.32516	387.964	0.32503
384.483	0.30461	388.803	0.32513	388.803	0.32504
385.16	0.30457	389.644	0.32515	389.654	0.32501
385.836	0.30473	390.49	0.32511	390.494	0.32506
386.513	0.30478	391.325	0.3252	391.336	0.32506
387.168	0.30488	392.175	0.32518	392.173	0.32511
387.84	0.30485	393.013	0.32519	393.022	0.32512
388.515	0.30503	393.851	0.32528	393.863	0.32517
389.187	0.30498	394.698	0.32521	394.702	0.32512
389.859	0.30513	395.536	0.32531	395.539	0.32514
390.522	0.30514	396.381	0.32527	396.391	0.32511
391.206	0.30516	397.223	0.32529	397.233	0.32509
391.885	0.30526	398.054	0.32528	398.072	0.32512
392.551	0.30519	398.894	0.32527	398.912	0.32514
393.234	0.3053	399.739	0.32529	399.755	0.32521
393.906	0.30515	400.582	0.32533	400.58	0.3251
394.594	0.30541	401.414	0.32523	401.416	0.32517
395.272	0.30544	402.251	0.32532	402.238	0.32514
395.932	0.30534	403.084	0.3253	403.076	0.32521
396.613	0.30548	403.924	0.32528	403.911	0.32515
397.287	0.30549	404.767	0.32523	404.738	0.32516
397.958	0.3056	405.606	0.32531	405.578	0.32517
398.64	0.30556	406.447	0.32527	406.415	0.32513
399.301	0.30558	407.294	0.32523	407.249	0.32517
399.969	0.30557	408.132	0.32526	408.085	0.32515
400.653	0.30559	408.969	0.32523	408.917	0.3251
401.32	0.30545	409.821	0.32526	409.76	0.3251
401.977	0.30555	410.654	0.32527	410.611	0.32516
402.639	0.30558	411.493	0.32525	411.436	0.32522
403.306	0.30564	412.339	0.32522	412.285	0.3252
403.973	0.30567	413.174	0.32529	413.122	0.32518
404.641	0.3057	414.021	0.32533	413.96	0.3252
405.317	0.30572	414.86	0.32523	414.808	0.3252
405.985	0.30565	415.701	0.32526	415.648	0.32524
406.646	0.30572	416.543	0.32526	416.487	0.32525
407.325	0.3057	417.386	0.32528	417.328	0.32523
408.002	0.3057	418.231	0.32527	418.178	0.32517
408.683	0.30562	419.072	0.32537	419.031	0.32513
409.364	0.30557	419.914	0.32532	419.871	0.32517
410.011	0.30563	420.758	0.32532	420.728	0.32518
410.713	0.3056	421.605	0.32533	421.571	0.32524
411.369	0.30561	422.439	0.32532	422.402	0.32516
412.046	0.30564	423.281	0.32534	423.246	0.32519
412.711	0.30559	424.134	0.32526	424.087	0.32518
413.383	0.30563	424.965	0.32535	424.932	0.32523
414.06	0.3056	425.81	0.32532	425.767	0.32521
414.738	0.30559	426.654	0.32532	426.6	0.32516
415.41	0.30556	427.49	0.32536	427.45	0.32522
416.087	0.30553	428.337	0.32537	428.283	0.32521
416.748	0.30545	429.187	0.32534	429.131	0.32517
417.429	0.30545	430.034	0.32537	429.969	0.32523
418.097	0.30545	430.875	0.32542	430.808	0.3252
418.787	0.30537	431.719	0.32537	431.658	0.32514
419.45	0.30537	432.56	0.32541	432.494	0.32511
420.132	0.30527	433.39	0.32537	433.337	0.32516
420.805	0.30526	434.238	0.32535	434.176	0.32514
421.487	0.30529	435.081	0.32542	435.024	0.32513
422.157	0.30533	435.917	0.32546	435.857	0.32516
422.831	0.30524	436.752	0.32543	436.694	0.32517
423.508	0.30522	437.596	0.3254	437.53	0.32515
424.203	0.30515	438.435	0.32544	438.373	0.32518
424.851	0.30511	439.287	0.32547	439.226	0.32516
425.515	0.30512	440.128	0.32544	440.06	0.32522
426.201	0.30503	440.963	0.32547	440.902	0.32521
426.871	0.30498	441.795	0.32549	441.738	0.32517
427.55	0.30493	442.631	0.32556	442.584	0.32512
428.219	0.30491	443.462	0.32552	443.426	0.32516
428.887	0.30491	444.303	0.32553	444.267	0.3251
429.568	0.30481	445.137	0.32551	445.118	0.32508
430.224	0.30482	445.976	0.32549	445.95	0.32514
430.892	0.30471	446.825	0.32551	446.789	0.32507
431.576	0.3047	447.656	0.32554	447.638	0.32508
432.245	0.30463	448.49	0.32554	448.47	0.32512
432.91	0.30465	449.329	0.32552	449.3	0.32515
433.587	0.30461	450.164	0.32548	450.137	0.32513
434.249	0.30458	451	0.32551	450.969	0.32515
434.923	0.30457	451.832	0.32549	451.814	0.32512
435.579	0.30446	452.663	0.32545	452.648	0.32516
436.248	0.30445	453.515	0.32542	453.483	0.32516
436.922	0.30435	454.348	0.3254	454.321	0.32509
437.589	0.30432	455.193	0.32538	455.153	0.32511
438.259	0.30427	456.031	0.3254	455.995	0.32514
438.935	0.30419	456.886	0.3254	456.839	0.32509
439.599	0.30411	457.727	0.32535	457.679	0.32507
440.262	0.30406	458.579	0.32538	458.539	0.32507
440.96	0.30399	459.431	0.32527	459.373	0.32514
441.633	0.30404	460.275	0.32529	460.224	0.32513
442.297	0.30394	461.115	0.32525	461.065	0.32512
442.97	0.30394	461.962	0.32521	461.89	0.32512
443.641	0.30383	462.806	0.32527	462.734	0.32508
444.329	0.30375	463.642	0.3252	463.57	0.32506
445.006	0.30368	464.469	0.32513	464.418	0.32502
445.664	0.3036	465.308	0.32514	465.25	0.32497
446.338	0.30339	466.14	0.32508	466.083	0.32492
447.017	0.30336	466.985	0.32503	466.935	0.32498
447.689	0.30334	467.822	0.32501	467.768	0.32494
448.37	0.30332	468.674	0.32498	468.612	0.32492
449.052	0.30328	469.514	0.32501	469.443	0.32494
449.727	0.30321	470.355	0.3249	470.281	0.32486
450.39	0.30306	471.194	0.32492	471.113	0.32479
451.056	0.30303	472.05	0.32489	471.962	0.32484
451.725	0.30295	472.89	0.32476	472.808	0.32481
452.394	0.30289	473.73	0.3248	473.633	0.32484
453.061	0.30279	474.578	0.32473	474.477	0.32476
453.723	0.30274	475.409	0.32475	475.313	0.32477
454.407	0.30275	476.244	0.32473	476.156	0.32474
455.069	0.30269	477.083	0.32474	476.998	0.32464
455.729	0.30265	477.917	0.32472	477.83	0.32465
456.394	0.30252	478.755	0.32463	478.67	0.32465
457.061	0.30246	479.586	0.32467	479.513	0.32461
457.734	0.3023	480.418	0.32463	480.356	0.32462
458.41	0.3022	481.255	0.32463	481.188	0.32461
459.074	0.30214	482.104	0.32459	482.041	0.32459
459.745	0.30208	482.951	0.3245	482.871	0.32452
460.43	0.3019	483.791	0.3245	483.711	0.32446
461.114	0.30184	484.64	0.32448	484.557	0.32444
461.782	0.30174	485.478	0.32445	485.407	0.32447
462.452	0.30151	486.32	0.32442	486.246	0.32448
463.136	0.3015	487.168	0.32448	487.091	0.32445
463.821	0.30139	488.011	0.32433	487.932	0.32446
464.49	0.30128	488.859	0.32433	488.781	0.3244
465.167	0.30123	489.703	0.32426	489.629	0.3244
465.823	0.30109	490.542	0.32432	490.468	0.32439
466.511	0.30095	491.382	0.32431	491.317	0.32434
467.177	0.30083	492.219	0.32429	492.166	0.32435
467.855	0.30075	493.055	0.32424	493.011	0.32428
468.515	0.30059	493.899	0.32418	493.847	0.3243
469.179	0.30045	494.738	0.32412	494.696	0.3243
469.868	0.30034	495.566	0.32419	495.525	0.32418
470.534	0.30017	496.413	0.32418	496.373	0.32421
471.21	0.30007	497.252	0.32412	497.216	0.32425
471.878	0.29989	498.098	0.32416	498.062	0.32427
472.566	0.29984	498.956	0.32413	498.908	0.3242
473.24	0.2997	499.806	0.32412	499.742	0.3242
473.907	0.29952	500.644	0.32414	500.573	0.3242
474.574	0.29944	501.492	0.32407	501.415	0.32418
475.244	0.29935	502.331	0.32407	502.262	0.32415
475.93	0.2992	503.17	0.32401	503.098	0.32417
476.592	0.299	504.022	0.32407	503.946	0.3241
477.277	0.29888	504.853	0.32398	504.783	0.32413
477.926	0.29879	505.694	0.32396	505.612	0.32413
478.594	0.29856	506.536	0.32393	506.455	0.32408
479.273	0.29847	507.375	0.32391	507.298	0.32405
479.941	0.29824	508.214	0.32399	508.136	0.32404
480.604	0.29813	509.065	0.32393	508.971	0.3241
481.291	0.29805	509.899	0.32391	509.799	0.32399
481.956	0.29786	510.742	0.32388	510.645	0.32405
482.616	0.29779	511.591	0.32395	511.468	0.32408
483.294	0.29756	512.43	0.32388	512.314	0.32392
483.973	0.29744	513.275	0.32387	513.145	0.32389
484.666	0.29733	514.122	0.32386	513.988	0.32392
485.335	0.29715	514.967	0.32381	514.824	0.32392
486.011	0.29693	515.806	0.32377	515.675	0.32388
486.684	0.29678	516.643	0.3238	516.505	0.3239
487.372	0.29668	517.489	0.32385	517.364	0.32388
488.056	0.29653	518.315	0.32378	518.193	0.32392
488.744	0.29651	519.15	0.32372	519.038	0.32385
489.408	0.29636	519.99	0.32373	519.888	0.32383
490.079	0.29635	520.82	0.32376	520.721	0.32384
490.778	0.29614	521.646	0.32377	521.555	0.32383
491.431	0.29602	522.5	0.32371	522.377	0.32373
492.115	0.29594	523.326	0.32367	523.232	0.32375
492.772	0.2959	524.174	0.32371	524.062	0.32379
493.432	0.29559	525.005	0.32365	524.9	0.32375
494.127	0.29558	525.842	0.32368	525.738	0.32377
494.797	0.29547	526.68	0.32364	526.578	0.32372
495.459	0.29536	527.513	0.3236	527.435	0.3237
496.126	0.29513	528.351	0.32364	528.274	0.3237
496.787	0.29516	529.193	0.3236	529.12	0.32364
497.463	0.29499	530.027	0.32358	529.96	0.32367
498.129	0.29485	530.858	0.32362	530.795	0.3236
498.805	0.29485	531.692	0.32349	531.646	0.32363
499.464	0.29478	532.524	0.32351	532.482	0.32358
500.149	0.29474	533.358	0.32356	533.307	0.3236
500.799	0.29469	534.186	0.32349	534.136	0.32356
501.475	0.29461	535.003	0.3235	534.986	0.32358
502.132	0.29453	535.845	0.32345	535.795	0.32358
502.783	0.29449	536.687	0.3234	536.643	0.32351
503.462	0.2945	537.525	0.3234	537.477	0.32352
504.118	0.29437	538.352	0.3234	538.302	0.32348
504.799	0.29445	539.204	0.32338	539.134	0.32349
505.461	0.29432	540.037	0.32336	539.978	0.32345
506.121	0.2944	540.89	0.32332	540.811	0.32348
506.809	0.29435	541.726	0.32337	541.65	0.32346
507.475	0.29435	542.56	0.32337	542.479	0.32336
508.132	0.2942	543.399	0.32333	543.312	0.32334
508.81	0.29432	544.239	0.32329	544.147	0.32341
509.484	0.29429	545.074	0.3233	544.996	0.32334
510.145	0.29425	545.906	0.32332	545.826	0.32338
510.819	0.29421	546.756	0.32324	546.658	0.32329
511.485	0.29409	547.588	0.32324	547.485	0.32331
512.152	0.29419	548.41	0.32323	548.325	0.32331
512.823	0.2942	549.232	0.32321	549.145	0.32335
513.505	0.29422	550.066	0.32331	549.979	0.3233
514.166	0.29424	550.887	0.32325	550.8	0.32336
514.847	0.29424	551.717	0.32326	551.638	0.32336
515.506	0.29419	552.554	0.32321	552.458	0.3233
516.182	0.2943	553.39	0.32322	553.319	0.3233
516.85	0.29428	554.231	0.32315	554.143	0.32323
517.526	0.29425	555.07	0.32317	554.979	0.32322
518.2	0.29413	555.902	0.32318	555.805	0.32324
518.857	0.29421	556.751	0.32317	556.631	0.3232
519.524	0.29422	557.589	0.32327	557.488	0.32323
520.205	0.29426	558.421	0.32321	558.305	0.32319
520.887	0.29425	559.256	0.32319	559.126	0.32324
521.543	0.29425	560.09	0.32313	559.958	0.32323
522.214	0.29433	560.926	0.32313	560.798	0.32313
522.887	0.29419	561.754	0.3231	561.625	0.32314
523.56	0.29421	562.583	0.32306	562.442	0.32311
524.229	0.29422	563.417	0.32308	563.273	0.3231
524.905	0.29413	564.253	0.32302	564.103	0.32313
525.587	0.2942	565.096	0.32297	564.953	0.32309
526.248	0.29427	565.919	0.32297	565.767	0.32309
526.934	0.29432	566.765	0.32301	566.619	0.32302
527.604	0.29429	567.602	0.32301	567.455	0.32302
528.278	0.29429	568.441	0.32301	568.287	0.32305
528.954	0.29431	569.276	0.32289	569.112	0.32302
529.618	0.29434	570.124	0.32295	569.943	0.32297
530.29	0.2943	570.95	0.32297	570.785	0.32301
530.978	0.29431	571.78	0.32294	571.617	0.32301
531.658	0.29431	572.627	0.32291	572.436	0.32296
532.335	0.29427	573.451	0.3229	573.284	0.32295
533.012	0.29428	574.276	0.32292	574.122	0.32293
533.673	0.29429	575.107	0.32292	574.94	0.32295
534.347	0.29426	575.927	0.32291	575.772	0.3229
535.014	0.2943	576.767	0.32286	576.598	0.32292
535.691	0.2943	577.591	0.32286	577.446	0.32291
536.37	0.29431	578.42	0.32286	578.268	0.32288
537.045	0.29425	579.275	0.32288	579.095	0.3229
537.72	0.29435	580.107	0.32281	579.937	0.32283
538.387	0.29429	580.942	0.32286	580.779	0.32284
539.055	0.29429	581.774	0.32285	581.606	0.32286
539.716	0.29428	582.605	0.32282	582.424	0.32284
540.393	0.29435	583.444	0.32287	583.276	0.32279
541.05	0.29432	584.283	0.32278	584.095	0.32272
541.744	0.29428	585.104	0.32275	584.928	0.32273
542.4	0.29433	585.943	0.32269	585.748	0.32275
543.073	0.29428	586.763	0.32274	586.593	0.32274
543.746	0.29428	587.593	0.32268	587.422	0.32273
544.419	0.29428	588.42	0.32268	588.255	0.32273
545.083	0.29429	589.249	0.32266	589.078	0.32266
545.742	0.29422	590.073	0.32265	589.926	0.32271
546.413	0.2942	590.898	0.32265	590.747	0.32275
547.095	0.29425	591.732	0.32264	591.597	0.32263
547.747	0.29423	592.566	0.32262	592.41	0.32267
548.427	0.29426	593.394	0.32261	593.242	0.32264
549.092	0.29431	594.241	0.32258	594.065	0.32259
549.762	0.29423	595.065	0.32256	594.901	0.32261
550.433	0.29427	595.899	0.32254	595.744	0.32259
551.114	0.29413	596.73	0.32258	596.584	0.32263
551.787	0.29408	597.561	0.32254	597.412	0.32261
552.423	0.29422	598.395	0.32258	598.237	0.32256
553.102	0.29427	599.215	0.32252	599.068	0.32252
553.759	0.29423	599.994	0.32258	599.862	0.32255
554.424	0.29418	600.712	0.3225	600.614	0.32256
555.091	0.2942	601.372	0.3225	601.282	0.32254
555.774	0.29419	601.906	0.32245	601.875	0.32252
556.426	0.29413	602.261	0.32243	602.245	0.32244
557.081	0.29419	602.409	0.3224	602.414	0.32242
557.751	0.29419	602.386	0.32234	602.44	0.32235
558.424	0.29417	602.261	0.32232	602.36	0.32229
559.097	0.29419	602.069	0.32222	602.186	0.32229
559.744	0.29416	601.854	0.32224	601.989	0.32221
560.417	0.29407	601.64	0.32216	601.792	0.32213
561.09	0.29411	601.421	0.32212	601.584	0.32219
561.772	0.29408	601.227	0.32206	601.37	0.32212
562.431	0.29407	601.054	0.32199	601.184	0.32203
563.104	0.29409	600.895	0.32198	601.017	0.32202
563.761	0.29407	600.753	0.32193	600.869	0.32199
564.43	0.29406	600.617	0.32194	600.726	0.32197
565.096	0.29408	600.502	0.32197	600.595	0.32191
565.753	0.29404	600.383	0.32188	600.473	0.32192
566.428	0.29395	600.28	0.32188	600.36	0.32187
567.095	0.29393	600.193	0.32192	600.253	0.32185
567.748	0.29396	600.109	0.32189	600.166	0.32185
568.411	0.29401	600.036	0.32182	600.08	0.32184
569.095	0.29402	599.975	0.32182	600.009	0.32178
569.773	0.29399	599.924	0.32183	599.966	0.32185
570.426	0.29395	599.859	0.32185	599.891	0.32179
571.088	0.29387	599.812	0.32173	599.839	0.32177
571.751	0.29391	599.759	0.32175	599.791	0.3217
572.425	0.2939	599.721	0.32173	599.756	0.32172
573.074	0.29393	599.679	0.32172	599.729	0.32174
573.735	0.29387	599.639	0.32171	599.693	0.32168
574.394	0.29383	599.616	0.32172	599.663	0.32162
575.047	0.2938	599.604	0.3217	599.65	0.32166
575.716	0.29383	599.576	0.32167	599.638	0.32168
576.375	0.29376	599.569	0.32169	599.608	0.32164
577.039	0.29383	599.557	0.32169	599.595	0.32162
577.695	0.29383	599.558	0.32167	599.589	0.32165
578.356	0.29376	599.551	0.32161	599.58	0.32159
579.01	0.29378	599.549	0.32162	599.592	0.32156
579.672	0.29379	599.557	0.3216	599.582	0.32158
580.342	0.29373	599.567	0.32162	599.588	0.32152
581.007	0.29379	599.588	0.32168	599.591	0.32153
581.665	0.29367	599.596	0.32164	599.588	0.32157
582.32	0.29369	599.616	0.32163	599.603	0.32154
582.993	0.29369	599.635	0.3216	599.613	0.32156
583.661	0.29368	599.654	0.32159	599.621	0.32155
584.326	0.29364	599.662	0.32162	599.637	0.32153
584.987	0.2936	599.688	0.32157	599.634	0.32159
585.638	0.29361	599.709	0.32158	599.66	0.32151
586.301	0.29358	599.733	0.32162	599.677	0.32153
586.971	0.29358	599.754	0.32156	599.696	0.32156
587.642	0.29349	599.786	0.32164	599.71	0.3215
588.319	0.29352	599.793	0.32154	599.739	0.32154
588.971	0.29353	599.814	0.32157	599.753	0.32155
589.633	0.29341	599.841	0.32156	599.78	0.32153
590.296	0.29351	599.861	0.32161	599.795	0.32153
590.967	0.29353	599.883	0.32159	599.817	0.32153
591.626	0.29352	599.906	0.3216	599.837	0.32154
592.286	0.29346			599.856	0.32151
592.952	0.29344
593.622	0.29342
594.282	0.29341
594.946	0.29338
595.609	0.29336
596.267	0.29336
596.936	0.2934
597.605	0.29341
598.255	0.29338
598.887	0.29334
599.504	0.29329
600.091	0.29326
600.653	0.29328
