# Supplementary material for: Selective conversion of CO2 to isobutane-enriched C4 alkanes over InZrOx-Beta composite catalyst
Source: Nat Commun. 2023 May 6;14:2627. doi: 10.1038/s41467-023-38336-5 (PMC10164185; doi:10.1038/s41467-023-38336-5)
Supplement: Supplementary file 3 — Source Data [file 41467_2023_38336_MOESM3_ESM.zip › Source_Data_for_Figures_in_Supplementary_Information/Source_Data_Supplementary_Figure_15/Supplementary_Figure_15a.xlsx]

## Sheet: Sheet1
XRD patterns
H-Beta(40)-fresh		H-Beta(40)-7.5% H2O		H-Beta(40)-15.1% H2O
2θ (°)	Intensity (a.u.)	2θ (°)	Intensity (a.u.)	2θ (°)	Intensity (a.u.)
5	336.667	5	356.667	5	266.667
5.02	356.667	5.02	370	5.02	310
5.04	353.333	5.04	353.333	5.04	313.333
5.06	366.667	5.06	340	5.06	333.333
5.08	386.667	5.08	336.667	5.08	273.333
5.1	426.667	5.1	340	5.1	243.333
5.12	383.333	5.12	380	5.12	320
5.14	340	5.14	386.667	5.14	330
5.16	390	5.16	366.667	5.16	310
5.18	360	5.18	343.333	5.18	286.667
5.2	360	5.2	313.333	5.2	290
5.22	366.667	5.22	310	5.22	283.333
5.24	400	5.24	330	5.24	290
5.26	373.333	5.26	376.667	5.26	300
5.28	320	5.28	383.333	5.28	266.667
5.3	263.333	5.3	326.667	5.3	250
5.32	306.667	5.32	310	5.32	266.667
5.34	360	5.34	310	5.34	326.667
5.36	313.333	5.36	310	5.36	340
5.38	353.333	5.38	310	5.38	286.667
5.4	343.333	5.4	320	5.4	316.667
5.42	326.667	5.42	316.667	5.42	286.667
5.44	310	5.44	340	5.44	260
5.46	290	5.46	330	5.46	283.333
5.48	330	5.48	333.333	5.48	273.333
5.5	356.667	5.5	303.333	5.5	300
5.52	340	5.52	343.333	5.52	320
5.54	313.333	5.54	333.333	5.54	300
5.56	290	5.56	333.333	5.56	250
5.58	313.333	5.58	353.333	5.58	226.667
5.6	340	5.6	336.667	5.6	253.333
5.62	343.333	5.62	360	5.62	263.333
5.64	380	5.64	370	5.64	286.667
5.66	333.333	5.66	360	5.66	280
5.68	336.667	5.68	296.667	5.68	260
5.7	326.667	5.7	330	5.7	310
5.72	360	5.72	340	5.72	276.667
5.74	343.333	5.74	303.333	5.74	290
5.76	313.333	5.76	326.667	5.76	286.667
5.78	303.333	5.78	336.667	5.78	256.667
5.8	310	5.8	356.667	5.8	303.333
5.82	316.667	5.82	393.333	5.82	310
5.84	316.667	5.84	360	5.84	260
5.86	323.333	5.86	340	5.86	323.333
5.88	350	5.88	313.333	5.88	316.667
5.9	340	5.9	326.667	5.9	270
5.92	316.667	5.92	310	5.92	343.333
5.94	333.333	5.94	316.667	5.94	296.667
5.96	333.333	5.96	293.333	5.96	300
5.98	316.667	5.98	290	5.98	303.333
6	373.333	6	353.333	6	286.667
6.02	373.333	6.02	380	6.02	336.667
6.04	356.667	6.04	336.667	6.04	346.667
6.06	356.667	6.06	333.333	6.06	303.333
6.08	340	6.08	360	6.08	343.333
6.1	346.667	6.1	346.667	6.1	323.333
6.12	333.333	6.12	356.667	6.12	280
6.14	326.667	6.14	360	6.14	286.667
6.16	346.667	6.16	376.667	6.16	326.667
6.18	346.667	6.18	403.333	6.18	293.333
6.2	366.667	6.2	413.333	6.2	306.667
6.22	346.667	6.22	416.667	6.22	340
6.24	366.667	6.24	413.333	6.24	306.667
6.26	366.667	6.26	400	6.26	276.667
6.28	350	6.28	366.667	6.28	323.333
6.3	396.667	6.3	350	6.3	403.333
6.32	370	6.32	383.333	6.32	336.667
6.34	340	6.34	396.667	6.34	333.333
6.36	356.667	6.36	353.333	6.36	283.333
6.38	376.667	6.38	430	6.38	310
6.4	410	6.4	396.667	6.4	356.667
6.42	396.667	6.42	413.333	6.42	360
6.44	383.333	6.44	410	6.44	386.667
6.46	406.667	6.46	430	6.46	390
6.48	473.333	6.48	430	6.48	380
6.5	466.667	6.5	460	6.5	326.667
6.52	416.667	6.52	446.667	6.52	333.333
6.54	440	6.54	516.667	6.54	393.333
6.56	463.333	6.56	526.667	6.56	420
6.58	513.333	6.58	556.667	6.58	393.333
6.6	496.667	6.6	546.667	6.6	423.333
6.62	470	6.62	530	6.62	446.667
6.64	523.333	6.64	560	6.64	516.667
6.66	530	6.66	630	6.66	506.667
6.68	580	6.68	596.667	6.68	543.333
6.7	553.333	6.7	653.333	6.7	506.667
6.72	606.667	6.72	660	6.72	516.667
6.74	633.333	6.74	653.333	6.74	580
6.76	643.333	6.76	683.333	6.76	543.333
6.78	696.667	6.78	690	6.78	623.333
6.8	746.667	6.8	783.333	6.8	620
6.82	760	6.82	856.667	6.82	646.667
6.84	836.667	6.84	923.333	6.84	730
6.86	836.667	6.86	983.333	6.86	740
6.88	890	6.88	1053.33	6.88	746.667
6.9	883.333	6.9	1073.33	6.9	783.333
6.92	993.333	6.92	1183.33	6.92	863.333
6.94	1036.67	6.94	1223.33	6.94	950
6.96	1116.67	6.96	1326.67	6.96	986.667
6.98	1130	6.98	1386.67	6.98	1086.67
7	1190	7	1526.67	7	1113.33
7.02	1343.33	7.02	1653.33	7.02	1163.33
7.04	1403.33	7.04	1800	7.04	1310
7.06	1546.67	7.06	1846.67	7.06	1280
7.08	1793.33	7.08	1913.33	7.08	1500
7.1	1856.67	7.1	2120	7.1	1673.33
7.12	1910	7.12	2213.33	7.12	1683.33
7.14	2083.33	7.14	2133.33	7.14	1670
7.16	2200	7.16	2103.33	7.16	1903.33
7.18	2353.33	7.18	2163.33	7.18	1833.33
7.2	2416.67	7.2	2276.67	7.2	1990
7.22	2523.33	7.22	2266.67	7.22	1976.67
7.24	2723.33	7.24	2220	7.24	2030
7.26	2796.67	7.26	2276.67	7.26	1923.33
7.28	2823.33	7.28	2323.33	7.28	1993.33
7.3	2803.33	7.3	2343.33	7.3	2063.33
7.32	2793.33	7.32	2566.67	7.32	2056.67
7.34	2836.67	7.34	2573.33	7.34	2116.67
7.36	2813.33	7.36	2613.33	7.36	2230
7.38	2910	7.38	2653.33	7.38	2340
7.4	2946.67	7.4	2656.67	7.4	2320
7.42	3150	7.42	2690	7.42	2476.67
7.44	3333.33	7.44	2886.67	7.44	2646.67
7.46	3403.33	7.46	2920	7.46	2540
7.48	3516.67	7.48	2906.67	7.48	2503.33
7.5	3440	7.5	2963.33	7.5	2543.33
7.52	3556.67	7.52	3080	7.52	2710
7.54	3643.33	7.54	3236.67	7.54	2800
7.56	3766.67	7.56	3250	7.56	2950
7.58	3796.67	7.58	3263.33	7.58	2946.67
7.6	3733.33	7.6	3323.33	7.6	2956.67
7.62	3800	7.62	3293.33	7.62	3093.33
7.64	3760	7.64	3350	7.64	3120
7.66	4110	7.66	3443.33	7.66	3013.33
7.68	4110	7.68	3493.33	7.68	3260
7.7	4213.33	7.7	3533.33	7.7	3260
7.72	4440	7.72	3426.67	7.72	3233.33
7.74	4373.33	7.74	3413.33	7.74	3296.67
7.76	4236.67	7.76	3433.33	7.76	3356.67
7.78	4353.33	7.78	3310	7.78	3300
7.8	4366.67	7.8	3270	7.8	3313.33
7.82	4216.67	7.82	3186.67	7.82	3383.33
7.84	4296.67	7.84	3160	7.84	3290
7.86	4363.33	7.86	3203.33	7.86	3226.67
7.88	4246.67	7.88	3080	7.88	3156.67
7.9	4350	7.9	3000	7.9	3116.67
7.92	4143.33	7.92	2933.33	7.92	3160
7.94	4033.33	7.94	2766.67	7.94	3016.67
7.96	4136.67	7.96	2673.33	7.96	2930
7.98	4083.33	7.98	2670	7.98	2770
8	3946.67	8	2573.33	8	2726.67
8.02	3886.67	8.02	2373.33	8.02	2620
8.04	3833.33	8.04	2410	8.04	2693.33
8.06	3713.33	8.06	2310	8.06	2656.67
8.08	3556.67	8.08	2220	8.08	2510
8.1	3496.67	8.1	2123.33	8.1	2450
8.12	3356.67	8.12	2020	8.12	2370
8.14	3226.67	8.14	1970	8.14	2160
8.16	3126.67	8.16	1776.67	8.16	2070
8.18	2850	8.18	1723.33	8.18	1923.33
8.2	2833.33	8.2	1750	8.2	1900
8.22	2796.67	8.22	1756.67	8.22	1853.33
8.24	2733.33	8.24	1656.67	8.24	1846.67
8.26	2453.33	8.26	1560	8.26	1770
8.28	2420	8.28	1606.67	8.28	1726.67
8.3	2266.67	8.3	1416.67	8.3	1596.67
8.32	2236.67	8.32	1470	8.32	1603.33
8.34	2233.33	8.34	1346.67	8.34	1516.67
8.36	2043.33	8.36	1313.33	8.36	1496.67
8.38	2036.67	8.38	1263.33	8.38	1490
8.4	1853.33	8.4	1230	8.4	1443.33
8.42	1803.33	8.42	1303.33	8.42	1323.33
8.44	1743.33	8.44	1296.67	8.44	1276.67
8.46	1710	8.46	1173.33	8.46	1190
8.48	1626.67	8.48	1143.33	8.48	1180
8.5	1603.33	8.5	1110	8.5	1216.67
8.52	1573.33	8.52	1063.33	8.52	1116.67
8.54	1513.33	8.54	1040	8.54	1030
8.56	1503.33	8.56	1050	8.56	1063.33
8.58	1566.67	8.58	1030	8.58	996.667
8.6	1456.67	8.6	976.667	8.6	1020
8.62	1466.67	8.62	920	8.62	970
8.64	1316.67	8.64	933.333	8.64	1013.33
8.66	1310	8.66	943.333	8.66	983.333
8.68	1216.67	8.68	866.667	8.68	846.667
8.7	1203.33	8.7	880	8.7	843.333
8.72	1230	8.72	850	8.72	910
8.74	1216.67	8.74	860	8.74	780
8.76	1113.33	8.76	836.667	8.76	830
8.78	1096.67	8.78	780	8.78	846.667
8.8	1113.33	8.8	753.333	8.8	806.667
8.82	1040	8.82	806.667	8.82	756.667
8.84	993.333	8.84	756.667	8.84	793.333
8.86	1003.33	8.86	743.333	8.86	746.667
8.88	930	8.88	710	8.88	766.667
8.9	963.333	8.9	716.667	8.9	753.333
8.92	913.333	8.92	730	8.92	750
8.94	926.667	8.94	730	8.94	743.333
8.96	900	8.96	700	8.96	716.667
8.98	880	8.98	746.667	8.98	763.333
9	893.333	9	726.667	9	746.667
9.02	850	9.02	710	9.02	710
9.04	850	9.04	690	9.04	716.667
9.06	880	9.06	640	9.06	696.667
9.08	903.333	9.08	583.333	9.08	733.333
9.1	836.667	9.1	676.667	9.1	693.333
9.12	850	9.12	656.667	9.12	663.333
9.14	796.667	9.14	696.667	9.14	620
9.16	753.333	9.16	646.667	9.16	633.333
9.18	800	9.18	646.667	9.18	613.333
9.2	740	9.2	646.667	9.2	690
9.22	743.333	9.22	650	9.22	546.667
9.24	770	9.24	676.667	9.24	573.333
9.26	756.667	9.26	616.667	9.26	593.333
9.28	730	9.28	566.667	9.28	550
9.3	733.333	9.3	570	9.3	556.667
9.32	693.333	9.32	573.333	9.32	613.333
9.34	713.333	9.34	623.333	9.34	573.333
9.36	653.333	9.36	566.667	9.36	576.667
9.38	690	9.38	520	9.38	573.333
9.4	686.667	9.4	566.667	9.4	573.333
9.42	716.667	9.42	606.667	9.42	580
9.44	710	9.44	583.333	9.44	646.667
9.46	690	9.46	530	9.46	600
9.48	666.667	9.48	593.333	9.48	560
9.5	670	9.5	603.333	9.5	533.333
9.52	650	9.52	573.333	9.52	510
9.54	656.667	9.54	600	9.54	480
9.56	626.667	9.56	503.333	9.56	480
9.58	630	9.58	530	9.58	493.333
9.6	616.667	9.6	550	9.6	566.667
9.62	633.333	9.62	523.333	9.62	573.333
9.64	660	9.64	540	9.64	533.333
9.66	680	9.66	473.333	9.66	490
9.68	666.667	9.68	470	9.68	513.333
9.7	586.667	9.7	490	9.7	530
9.72	556.667	9.72	470	9.72	566.667
9.74	656.667	9.74	506.667	9.74	576.667
9.76	603.333	9.76	540	9.76	536.667
9.78	616.667	9.78	550	9.78	550
9.8	600	9.8	530	9.8	520
9.82	586.667	9.82	473.333	9.82	530
9.84	656.667	9.84	540	9.84	526.667
9.86	620	9.86	620	9.86	536.667
9.88	613.333	9.88	560	9.88	483.333
9.9	600	9.9	510	9.9	483.333
9.92	566.667	9.92	516.667	9.92	503.333
9.94	620	9.94	440	9.94	493.333
9.96	660	9.96	460	9.96	550
9.98	616.667	9.98	453.333	9.98	466.667
10	536.667	10	490	10	450
10.02	526.667	10.02	490	10.02	513.333
10.04	616.667	10.04	420	10.04	490
10.06	613.333	10.06	463.333	10.06	550
10.08	596.667	10.08	520	10.08	523.333
10.1	553.333	10.1	540	10.1	500
10.12	553.333	10.12	506.667	10.12	510
10.14	520	10.14	446.667	10.14	493.333
10.16	560	10.16	480	10.16	490
10.18	510	10.18	450	10.18	503.333
10.2	536.667	10.2	496.667	10.2	483.333
10.22	540	10.22	476.667	10.22	516.667
10.24	613.333	10.24	530	10.24	506.667
10.26	573.333	10.26	540	10.26	566.667
10.28	553.333	10.28	500	10.28	513.333
10.3	573.333	10.3	440	10.3	450
10.32	560	10.32	510	10.32	446.667
10.34	533.333	10.34	493.333	10.34	453.333
10.36	540	10.36	480	10.36	463.333
10.38	556.667	10.38	493.333	10.38	430
10.4	563.333	10.4	480	10.4	436.667
10.42	540	10.42	516.667	10.42	513.333
10.44	520	10.44	543.333	10.44	460
10.46	583.333	10.46	506.667	10.46	460
10.48	566.667	10.48	543.333	10.48	473.333
10.5	540	10.5	503.333	10.5	470
10.52	456.667	10.52	456.667	10.52	486.667
10.54	513.333	10.54	523.333	10.54	540
10.56	503.333	10.56	510	10.56	506.667
10.58	480	10.58	543.333	10.58	480
10.6	503.333	10.6	500	10.6	496.667
10.62	566.667	10.62	466.667	10.62	463.333
10.64	583.333	10.64	493.333	10.64	450
10.66	540	10.66	536.667	10.66	490
10.68	473.333	10.68	530	10.68	513.333
10.7	563.333	10.7	463.333	10.7	483.333
10.72	573.333	10.72	483.333	10.72	503.333
10.74	576.667	10.74	513.333	10.74	536.667
10.76	546.667	10.76	496.667	10.76	490
10.78	563.333	10.78	533.333	10.78	483.333
10.8	516.667	10.8	510	10.8	516.667
10.82	536.667	10.82	426.667	10.82	470
10.84	543.333	10.84	536.667	10.84	436.667
10.86	546.667	10.86	470	10.86	450
10.88	553.333	10.88	523.333	10.88	460
10.9	546.667	10.9	573.333	10.9	446.667
10.92	563.333	10.92	546.667	10.92	500
10.94	546.667	10.94	573.333	10.94	476.667
10.96	580	10.96	536.667	10.96	420
10.98	573.333	10.98	463.333	10.98	473.333
11	570	11	463.333	11	466.667
11.02	570	11.02	500	11.02	493.333
11.04	573.333	11.04	503.333	11.04	513.333
11.06	556.667	11.06	460	11.06	510
11.08	523.333	11.08	493.333	11.08	480
11.1	543.333	11.1	516.667	11.1	500
11.12	540	11.12	496.667	11.12	463.333
11.14	576.667	11.14	470	11.14	456.667
11.16	613.333	11.16	530	11.16	476.667
11.18	553.333	11.18	543.333	11.18	503.333
11.2	546.667	11.2	556.667	11.2	500
11.22	526.667	11.22	530	11.22	503.333
11.24	530	11.24	533.333	11.24	513.333
11.26	536.667	11.26	526.667	11.26	563.333
11.28	510	11.28	586.667	11.28	530
11.3	526.667	11.3	526.667	11.3	493.333
11.32	580	11.32	533.333	11.32	470
11.34	543.333	11.34	536.667	11.34	526.667
11.36	556.667	11.36	530	11.36	480
11.38	603.333	11.38	553.333	11.38	546.667
11.4	613.333	11.4	556.667	11.4	483.333
11.42	576.667	11.42	550	11.42	503.333
11.44	590	11.44	563.333	11.44	496.667
11.46	566.667	11.46	563.333	11.46	513.333
11.48	546.667	11.48	463.333	11.48	493.333
11.5	596.667	11.5	490	11.5	523.333
11.52	630	11.52	536.667	11.52	516.667
11.54	636.667	11.54	523.333	11.54	493.333
11.56	546.667	11.56	566.667	11.56	490
11.58	573.333	11.58	543.333	11.58	520
11.6	660	11.6	513.333	11.6	566.667
11.62	630	11.62	610	11.62	570
11.64	556.667	11.64	566.667	11.64	523.333
11.66	573.333	11.66	506.667	11.66	600
11.68	583.333	11.68	520	11.68	526.667
11.7	616.667	11.7	543.333	11.7	553.333
11.72	680	11.72	576.667	11.72	573.333
11.74	653.333	11.74	570	11.74	530
11.76	616.667	11.76	596.667	11.76	573.333
11.78	643.333	11.78	566.667	11.78	560
11.8	676.667	11.8	593.333	11.8	573.333
11.82	703.333	11.82	653.333	11.82	543.333
11.84	706.667	11.84	620	11.84	593.333
11.86	570	11.86	616.667	11.86	600
11.88	636.667	11.88	553.333	11.88	570
11.9	693.333	11.9	563.333	11.9	530
11.92	700	11.92	636.667	11.92	560
11.94	676.667	11.94	596.667	11.94	583.333
11.96	633.333	11.96	563.333	11.96	576.667
11.98	616.667	11.98	523.333	11.98	536.667
12	616.667	12	583.333	12	573.333
12.02	656.667	12.02	613.333	12.02	563.333
12.04	643.333	12.04	563.333	12.04	570
12.06	650	12.06	560	12.06	533.333
12.08	646.667	12.08	576.667	12.08	576.667
12.1	693.333	12.1	583.333	12.1	563.333
12.12	676.667	12.12	550	12.12	583.333
12.14	653.333	12.14	523.333	12.14	536.667
12.16	650	12.16	573.333	12.16	540
12.18	613.333	12.18	606.667	12.18	576.667
12.2	590	12.2	560	12.2	563.333
12.22	636.667	12.22	510	12.22	513.333
12.24	646.667	12.24	516.667	12.24	553.333
12.26	676.667	12.26	543.333	12.26	620
12.28	610	12.28	513.333	12.28	573.333
12.3	600	12.3	493.333	12.3	556.667
12.32	623.333	12.32	576.667	12.32	480
12.34	630	12.34	550	12.34	493.333
12.36	633.333	12.36	526.667	12.36	500
12.38	660	12.38	493.333	12.38	473.333
12.4	613.333	12.4	503.333	12.4	503.333
12.42	623.333	12.42	480	12.42	550
12.44	613.333	12.44	470	12.44	546.667
12.46	610	12.46	426.667	12.46	500
12.48	616.667	12.48	456.667	12.48	520
12.5	613.333	12.5	423.333	12.5	516.667
12.52	606.667	12.52	453.333	12.52	513.333
12.54	593.333	12.54	453.333	12.54	480
12.56	586.667	12.56	463.333	12.56	443.333
12.58	620	12.58	476.667	12.58	476.667
12.6	583.333	12.6	423.333	12.6	493.333
12.62	506.667	12.62	433.333	12.62	453.333
12.64	533.333	12.64	483.333	12.64	466.667
12.66	550	12.66	473.333	12.66	436.667
12.68	490	12.68	470	12.68	486.667
12.7	493.333	12.7	426.667	12.7	470
12.72	533.333	12.72	380	12.72	426.667
12.74	523.333	12.74	396.667	12.74	410
12.76	506.667	12.76	440	12.76	396.667
12.78	486.667	12.78	380	12.78	430
12.8	470	12.8	413.333	12.8	380
12.82	463.333	12.82	420	12.82	403.333
12.84	496.667	12.84	446.667	12.84	430
12.86	453.333	12.86	416.667	12.86	430
12.88	483.333	12.88	400	12.88	423.333
12.9	450	12.9	386.667	12.9	433.333
12.92	420	12.92	403.333	12.92	393.333
12.94	470	12.94	376.667	12.94	383.333
12.96	486.667	12.96	480	12.96	453.333
12.98	500	12.98	420	12.98	456.667
13	470	13	390	13	426.667
13.02	460	13.02	406.667	13.02	416.667
13.04	480	13.04	406.667	13.04	423.333
13.06	460	13.06	460	13.06	436.667
13.08	433.333	13.08	413.333	13.08	453.333
13.1	440	13.1	403.333	13.1	473.333
13.12	430	13.12	423.333	13.12	480
13.14	443.333	13.14	460	13.14	416.667
13.16	460	13.16	466.667	13.16	440
13.18	460	13.18	456.667	13.18	476.667
13.2	460	13.2	523.333	13.2	463.333
13.22	466.667	13.22	556.667	13.22	473.333
13.24	483.333	13.24	616.667	13.24	473.333
13.26	570	13.26	633.333	13.26	443.333
13.28	566.667	13.28	666.667	13.28	490
13.3	516.667	13.3	830	13.3	593.333
13.32	603.333	13.32	810	13.32	606.667
13.34	650	13.34	823.333	13.34	626.667
13.36	643.333	13.36	886.667	13.36	756.667
13.38	663.333	13.38	943.333	13.38	780
13.4	706.667	13.4	926.667	13.4	796.667
13.42	796.667	13.42	890	13.42	883.333
13.44	936.667	13.44	826.667	13.44	946.667
13.46	1006.67	13.46	730	13.46	960
13.48	1040	13.48	646.667	13.48	970
13.5	1106.67	13.5	530	13.5	903.333
13.52	1173.33	13.52	490	13.52	756.667
13.54	1193.33	13.54	440	13.54	690
13.56	1203.33	13.56	403.333	13.56	563.333
13.58	1113.33	13.58	396.667	13.58	500
13.6	946.667	13.6	376.667	13.6	490
13.62	806.667	13.62	353.333	13.62	440
13.64	676.667	13.64	333.333	13.64	390
13.66	636.667	13.66	356.667	13.66	383.333
13.68	523.333	13.68	373.333	13.68	393.333
13.7	453.333	13.7	376.667	13.7	373.333
13.72	423.333	13.72	336.667	13.72	336.667
13.74	420	13.74	350	13.74	336.667
13.76	423.333	13.76	390	13.76	380
13.78	413.333	13.78	343.333	13.78	363.333
13.8	430	13.8	340	13.8	386.667
13.82	416.667	13.82	383.333	13.82	350
13.84	420	13.84	383.333	13.84	383.333
13.86	466.667	13.86	386.667	13.86	400
13.88	400	13.88	396.667	13.88	363.333
13.9	376.667	13.9	436.667	13.9	373.333
13.92	420	13.92	426.667	13.92	400
13.94	383.333	13.94	380	13.94	366.667
13.96	390	13.96	410	13.96	350
13.98	450	13.98	416.667	13.98	383.333
14	413.333	14	406.667	14	366.667
14.02	413.333	14.02	446.667	14.02	393.333
14.04	440	14.04	423.333	14.04	373.333
14.06	406.667	14.06	450	14.06	390
14.08	426.667	14.08	486.667	14.08	436.667
14.1	516.667	14.1	476.667	14.1	426.667
14.12	480	14.12	470	14.12	420
14.14	506.667	14.14	466.667	14.14	463.333
14.16	576.667	14.16	473.333	14.16	500
14.18	536.667	14.18	483.333	14.18	520
14.2	553.333	14.2	500	14.2	526.667
14.22	553.333	14.22	500	14.22	523.333
14.24	533.333	14.24	550	14.24	516.667
14.26	590	14.26	606.667	14.26	500
14.28	590	14.28	630	14.28	543.333
14.3	613.333	14.3	606.667	14.3	536.667
14.32	633.333	14.32	603.333	14.32	600
14.34	713.333	14.34	606.667	14.34	660
14.36	780	14.36	620	14.36	650
14.38	763.333	14.38	670	14.38	586.667
14.4	776.667	14.4	670	14.4	586.667
14.42	760	14.42	683.333	14.42	570
14.44	796.667	14.44	653.333	14.44	583.333
14.46	856.667	14.46	636.667	14.46	640
14.48	886.667	14.48	703.333	14.48	653.333
14.5	920	14.5	706.667	14.5	713.333
14.52	896.667	14.52	710	14.52	686.667
14.54	906.667	14.54	740	14.54	720
14.56	936.667	14.56	663.333	14.56	756.667
14.58	1000	14.58	630	14.58	730
14.6	1016.67	14.6	626.667	14.6	750
14.62	990	14.62	653.333	14.62	666.667
14.64	980	14.64	666.667	14.64	633.333
14.66	946.667	14.66	560	14.66	686.667
14.68	946.667	14.68	540	14.68	663.333
14.7	860	14.7	583.333	14.7	666.667
14.72	870	14.72	543.333	14.72	643.333
14.74	900	14.74	546.667	14.74	636.667
14.76	863.333	14.76	550	14.76	620
14.78	856.667	14.78	500	14.78	563.333
14.8	836.667	14.8	480	14.8	523.333
14.82	843.333	14.82	450	14.82	520
14.84	800	14.84	476.667	14.84	523.333
14.86	760	14.86	506.667	14.86	553.333
14.88	750	14.88	496.667	14.88	563.333
14.9	690	14.9	506.667	14.9	523.333
14.92	643.333	14.92	490	14.92	493.333
14.94	633.333	14.94	466.667	14.94	533.333
14.96	613.333	14.96	456.667	14.96	563.333
14.98	610	14.98	513.333	14.98	573.333
15	650	15	523.333	15	550
15.02	643.333	15.02	503.333	15.02	503.333
15.04	616.667	15.04	420	15.04	503.333
15.06	553.333	15.06	373.333	15.06	513.333
15.08	553.333	15.08	410	15.08	526.667
15.1	583.333	15.1	433.333	15.1	510
15.12	530	15.12	420	15.12	516.667
15.14	510	15.14	410	15.14	520
15.16	526.667	15.16	413.333	15.16	493.333
15.18	546.667	15.18	430	15.18	480
15.2	490	15.2	450	15.2	430
15.22	470	15.22	456.667	15.22	400
15.24	496.667	15.24	393.333	15.24	430
15.26	476.667	15.26	383.333	15.26	426.667
15.28	470	15.28	413.333	15.28	436.667
15.3	480	15.3	410	15.3	440
15.32	486.667	15.32	386.667	15.32	456.667
15.34	490	15.34	373.333	15.34	456.667
15.36	526.667	15.36	400	15.36	423.333
15.38	520	15.38	413.333	15.38	456.667
15.4	496.667	15.4	433.333	15.4	480
15.42	506.667	15.42	410	15.42	443.333
15.44	466.667	15.44	406.667	15.44	430
15.46	480	15.46	426.667	15.46	450
15.48	446.667	15.48	380	15.48	440
15.5	383.333	15.5	380	15.5	396.667
15.52	446.667	15.52	396.667	15.52	346.667
15.54	493.333	15.54	400	15.54	396.667
15.56	500	15.56	366.667	15.56	420
15.58	496.667	15.58	373.333	15.58	403.333
15.6	470	15.6	423.333	15.6	423.333
15.62	443.333	15.62	400	15.62	380
15.64	400	15.64	390	15.64	386.667
15.66	393.333	15.66	413.333	15.66	413.333
15.68	473.333	15.68	416.667	15.68	410
15.7	450	15.7	416.667	15.7	420
15.72	426.667	15.72	400	15.72	420
15.74	450	15.74	420	15.74	406.667
15.76	433.333	15.76	463.333	15.76	380
15.78	423.333	15.78	436.667	15.78	360
15.8	413.333	15.8	390	15.8	370
15.82	406.667	15.82	406.667	15.82	400
15.84	423.333	15.84	430	15.84	433.333
15.86	483.333	15.86	446.667	15.86	413.333
15.88	510	15.88	443.333	15.88	383.333
15.9	466.667	15.9	436.667	15.9	396.667
15.92	420	15.92	450	15.92	430
15.94	423.333	15.94	430	15.94	413.333
15.96	420	15.96	460	15.96	416.667
15.98	446.667	15.98	463.333	15.98	440
16	466.667	16	440	16	426.667
16.02	483.333	16.02	390	16.02	436.667
16.04	513.333	16.04	393.333	16.04	413.333
16.06	486.667	16.06	446.667	16.06	423.333
16.08	463.333	16.08	446.667	16.08	463.333
16.1	466.667	16.1	426.667	16.1	466.667
16.12	460	16.12	386.667	16.12	483.333
16.14	430	16.14	440	16.14	486.667
16.16	416.667	16.16	460	16.16	446.667
16.18	416.667	16.18	416.667	16.18	436.667
16.2	386.667	16.2	413.333	16.2	400
16.22	386.667	16.22	393.333	16.22	363.333
16.24	436.667	16.24	400	16.24	400
16.26	460	16.26	430	16.26	380
16.28	453.333	16.28	440	16.28	396.667
16.3	466.667	16.3	413.333	16.3	463.333
16.32	436.667	16.32	423.333	16.32	456.667
16.34	413.333	16.34	403.333	16.34	446.667
16.36	440	16.36	410	16.36	433.333
16.38	453.333	16.38	443.333	16.38	426.667
16.4	450	16.4	406.667	16.4	403.333
16.42	433.333	16.42	423.333	16.42	390
16.44	426.667	16.44	433.333	16.44	456.667
16.46	406.667	16.46	476.667	16.46	486.667
16.48	403.333	16.48	430	16.48	443.333
16.5	413.333	16.5	363.333	16.5	420
16.52	426.667	16.52	436.667	16.52	443.333
16.54	473.333	16.54	503.333	16.54	426.667
16.56	506.667	16.56	450	16.56	400
16.58	473.333	16.58	386.667	16.58	430
16.6	470	16.6	413.333	16.6	446.667
16.62	466.667	16.62	416.667	16.62	470
16.64	476.667	16.64	423.333	16.64	476.667
16.66	470	16.66	476.667	16.66	446.667
16.68	433.333	16.68	416.667	16.68	416.667
16.7	416.667	16.7	373.333	16.7	413.333
16.72	426.667	16.72	446.667	16.72	393.333
16.74	453.333	16.74	500	16.74	433.333
16.76	466.667	16.76	486.667	16.76	440
16.78	473.333	16.78	433.333	16.78	426.667
16.8	506.667	16.8	396.667	16.8	420
16.82	443.333	16.82	423.333	16.82	443.333
16.84	400	16.84	503.333	16.84	483.333
16.86	430	16.86	506.667	16.86	506.667
16.88	473.333	16.88	466.667	16.88	473.333
16.9	476.667	16.9	456.667	16.9	466.667
16.92	470	16.92	460	16.92	463.333
16.94	460	16.94	496.667	16.94	466.667
16.96	483.333	16.96	490	16.96	483.333
16.98	550	16.98	456.667	16.98	450
17	500	17	436.667	17	460
17.02	453.333	17.02	460	17.02	510
17.04	433.333	17.04	450	17.04	516.667
17.06	466.667	17.06	413.333	17.06	483.333
17.08	500	17.08	393.333	17.08	476.667
17.1	436.667	17.1	426.667	17.1	470
17.12	463.333	17.12	486.667	17.12	490
17.14	513.333	17.14	533.333	17.14	490
17.16	453.333	17.16	500	17.16	473.333
17.18	473.333	17.18	456.667	17.18	466.667
17.2	530	17.2	453.333	17.2	436.667
17.22	526.667	17.22	476.667	17.22	450
17.24	496.667	17.24	500	17.24	520
17.26	473.333	17.26	466.667	17.26	496.667
17.28	416.667	17.28	440	17.28	493.333
17.3	440	17.3	453.333	17.3	550
17.32	466.667	17.32	500	17.32	520
17.34	486.667	17.34	533.333	17.34	500
17.36	503.333	17.36	546.667	17.36	520
17.38	496.667	17.38	513.333	17.38	563.333
17.4	493.333	17.4	526.667	17.4	560
17.42	490	17.42	516.667	17.42	513.333
17.44	523.333	17.44	490	17.44	506.667
17.46	566.667	17.46	490	17.46	570
17.48	556.667	17.48	516.667	17.48	523.333
17.5	536.667	17.5	546.667	17.5	453.333
17.52	546.667	17.52	533.333	17.52	500
17.54	526.667	17.54	566.667	17.54	526.667
17.56	500	17.56	586.667	17.56	556.667
17.58	486.667	17.58	636.667	17.58	586.667
17.6	503.333	17.6	590	17.6	630
17.62	523.333	17.62	526.667	17.62	586.667
17.64	553.333	17.64	543.333	17.64	516.667
17.66	540	17.66	530	17.66	530
17.68	496.667	17.68	573.333	17.68	553.333
17.7	500	17.7	580	17.7	550
17.72	556.667	17.72	546.667	17.72	600
17.74	520	17.74	556.667	17.74	560
17.76	520	17.76	570	17.76	593.333
17.78	543.333	17.78	580	17.78	633.333
17.8	566.667	17.8	600	17.8	596.667
17.82	576.667	17.82	663.333	17.82	593.333
17.84	600	17.84	646.667	17.84	570
17.86	560	17.86	656.667	17.86	633.333
17.88	563.333	17.88	583.333	17.88	623.333
17.9	576.667	17.9	586.667	17.9	616.667
17.92	603.333	17.92	616.667	17.92	676.667
17.94	646.667	17.94	603.333	17.94	620
17.96	666.667	17.96	623.333	17.96	583.333
17.98	606.667	17.98	583.333	17.98	630
18	573.333	18	573.333	18	640
18.02	703.333	18.02	590	18.02	616.667
18.04	730	18.04	620	18.04	663.333
18.06	633.333	18.06	680	18.06	703.333
18.08	653.333	18.08	690	18.08	720
18.1	646.667	18.1	630	18.1	730
18.12	620	18.12	596.667	18.12	676.667
18.14	603.333	18.14	600	18.14	683.333
18.16	613.333	18.16	620	18.16	686.667
18.18	730	18.18	656.667	18.18	690
18.2	700	18.2	676.667	18.2	666.667
18.22	683.333	18.22	646.667	18.22	683.333
18.24	753.333	18.24	680	18.24	660
18.26	673.333	18.26	650	18.26	660
18.28	660	18.28	656.667	18.28	650
18.3	700	18.3	690	18.3	666.667
18.32	693.333	18.32	636.667	18.32	630
18.34	660	18.34	606.667	18.34	643.333
18.36	656.667	18.36	643.333	18.36	700
18.38	680	18.38	636.667	18.38	696.667
18.4	576.667	18.4	646.667	18.4	690
18.42	633.333	18.42	643.333	18.42	660
18.44	670	18.44	673.333	18.44	686.667
18.46	723.333	18.46	630	18.46	696.667
18.48	693.333	18.48	600	18.48	713.333
18.5	660	18.5	610	18.5	660
18.52	686.667	18.52	636.667	18.52	666.667
18.54	650	18.54	623.333	18.54	726.667
18.56	603.333	18.56	553.333	18.56	686.667
18.58	646.667	18.58	606.667	18.58	680
18.6	683.333	18.6	623.333	18.6	720
18.62	696.667	18.62	596.667	18.62	686.667
18.64	646.667	18.64	603.333	18.64	676.667
18.66	626.667	18.66	600	18.66	673.333
18.68	650	18.68	623.333	18.68	643.333
18.7	653.333	18.7	616.667	18.7	663.333
18.72	653.333	18.72	583.333	18.72	706.667
18.74	666.667	18.74	566.667	18.74	696.667
18.76	610	18.76	626.667	18.76	606.667
18.78	616.667	18.78	626.667	18.78	596.667
18.8	753.333	18.8	580	18.8	660
18.82	633.333	18.82	590	18.82	630
18.84	610	18.84	593.333	18.84	650
18.86	630	18.86	633.333	18.86	613.333
18.88	613.333	18.88	600	18.88	616.667
18.9	620	18.9	626.667	18.9	616.667
18.92	656.667	18.92	630	18.92	646.667
18.94	660	18.94	613.333	18.94	583.333
18.96	643.333	18.96	576.667	18.96	636.667
18.98	616.667	18.98	573.333	18.98	560
19	606.667	19	583.333	19	576.667
19.02	606.667	19.02	536.667	19.02	613.333
19.04	656.667	19.04	576.667	19.04	600
19.06	623.333	19.06	583.333	19.06	546.667
19.08	613.333	19.08	576.667	19.08	560
19.1	570	19.1	550	19.1	633.333
19.12	603.333	19.12	516.667	19.12	653.333
19.14	606.667	19.14	610	19.14	600
19.16	550	19.16	573.333	19.16	560
19.18	610	19.18	546.667	19.18	610
19.2	596.667	19.2	530	19.2	576.667
19.22	616.667	19.22	603.333	19.22	570
19.24	593.333	19.24	583.333	19.24	563.333
19.26	596.667	19.26	613.333	19.26	553.333
19.28	626.667	19.28	560	19.28	613.333
19.3	620	19.3	560	19.3	570
19.32	650	19.32	606.667	19.32	596.667
19.34	630	19.34	603.333	19.34	603.333
19.36	550	19.36	613.333	19.36	583.333
19.38	576.667	19.38	590	19.38	600
19.4	636.667	19.4	660	19.4	593.333
19.42	586.667	19.42	523.333	19.42	566.667
19.44	593.333	19.44	593.333	19.44	630
19.46	593.333	19.46	563.333	19.46	526.667
19.48	616.667	19.48	536.667	19.48	536.667
19.5	580	19.5	516.667	19.5	620
19.52	580	19.52	580	19.52	653.333
19.54	610	19.54	543.333	19.54	590
19.56	590	19.56	580	19.56	630
19.58	600	19.58	573.333	19.58	643.333
19.6	593.333	19.6	650	19.6	596.667
19.62	566.667	19.62	593.333	19.62	583.333
19.64	556.667	19.64	600	19.64	623.333
19.66	566.667	19.66	590	19.66	643.333
19.68	576.667	19.68	560	19.68	620
19.7	590	19.7	603.333	19.7	540
19.72	613.333	19.72	590	19.72	580
19.74	543.333	19.74	650	19.74	603.333
19.76	613.333	19.76	556.667	19.76	570
19.78	640	19.78	543.333	19.78	603.333
19.8	670	19.8	583.333	19.8	673.333
19.82	626.667	19.82	586.667	19.82	620
19.84	606.667	19.84	623.333	19.84	616.667
19.86	646.667	19.86	593.333	19.86	586.667
19.88	633.333	19.88	640	19.88	623.333
19.9	650	19.9	620	19.9	586.667
19.92	596.667	19.92	630	19.92	626.667
19.94	620	19.94	663.333	19.94	686.667
19.96	563.333	19.96	566.667	19.96	643.333
19.98	620	19.98	626.667	19.98	670
20	616.667	20	633.333	20	700
20.02	623.333	20.02	636.667	20.02	633.333
20.04	646.667	20.04	736.667	20.04	666.667
20.06	706.667	20.06	740	20.06	673.333
20.08	676.667	20.08	770	20.08	666.667
20.1	670	20.1	753.333	20.1	763.333
20.12	630	20.12	790	20.12	680
20.14	713.333	20.14	806.667	20.14	790
20.16	676.667	20.16	736.667	20.16	810
20.18	713.333	20.18	730	20.18	793.333
20.2	796.667	20.2	743.333	20.2	816.667
20.22	753.333	20.22	690	20.22	750
20.24	780	20.24	736.667	20.24	750
20.26	713.333	20.26	776.667	20.26	726.667
20.28	666.667	20.28	760	20.28	796.667
20.3	683.333	20.3	796.667	20.3	796.667
20.32	783.333	20.32	753.333	20.32	826.667
20.34	703.333	20.34	730	20.34	786.667
20.36	703.333	20.36	723.333	20.36	720
20.38	803.333	20.38	720	20.38	826.667
20.4	756.667	20.4	710	20.4	783.333
20.42	790	20.42	740	20.42	806.667
20.44	713.333	20.44	710	20.44	806.667
20.46	783.333	20.46	776.667	20.46	833.333
20.48	756.667	20.48	800	20.48	786.667
20.5	786.667	20.5	826.667	20.5	820
20.52	770	20.52	853.333	20.52	770
20.54	733.333	20.54	806.667	20.54	863.333
20.56	753.333	20.56	660	20.56	780
20.58	783.333	20.58	813.333	20.58	836.667
20.6	826.667	20.6	820	20.6	760
20.62	740	20.62	773.333	20.62	863.333
20.64	803.333	20.64	786.667	20.64	836.667
20.66	856.667	20.66	810	20.66	860
20.68	800	20.68	866.667	20.68	920
20.7	880	20.7	786.667	20.7	880
20.72	850	20.72	830	20.72	900
20.74	766.667	20.74	910	20.74	870
20.76	890	20.76	783.333	20.76	890
20.78	863.333	20.78	900	20.78	890
20.8	806.667	20.8	973.333	20.8	936.667
20.82	890	20.82	996.667	20.82	863.333
20.84	920	20.84	906.667	20.84	906.667
20.86	903.333	20.86	973.333	20.86	1020
20.88	893.333	20.88	903.333	20.88	1046.67
20.9	876.667	20.9	1066.67	20.9	950
20.92	883.333	20.92	1023.33	20.92	1050
20.94	856.667	20.94	1016.67	20.94	1020
20.96	900	20.96	923.333	20.96	1046.67
20.98	936.667	20.98	996.667	20.98	1050
21	906.667	21	1040	21	1113.33
21.02	1050	21.02	1043.33	21.02	1063.33
21.04	893.333	21.04	1226.67	21.04	1006.67
21.06	996.667	21.06	1073.33	21.06	1056.67
21.08	1080	21.08	1120	21.08	1156.67
21.1	1156.67	21.1	1330	21.1	1233.33
21.12	1126.67	21.12	1316.67	21.12	1270
21.14	960	21.14	1336.67	21.14	1300
21.16	1080	21.16	1420	21.16	1426.67
21.18	1206.67	21.18	1603.33	21.18	1306.67
21.2	1203.33	21.2	1663.33	21.2	1483.33
21.22	1213.33	21.22	1850	21.22	1360
21.24	1263.33	21.24	1996.67	21.24	1753.33
21.26	1426.67	21.26	2106.67	21.26	1816.67
21.28	1503.33	21.28	2266.67	21.28	1856.67
21.3	1583.33	21.3	2260	21.3	2053.33
21.32	1630	21.32	2103.33	21.32	2196.67
21.34	1770	21.34	1916.67	21.34	2290
21.36	1970	21.36	1943.33	21.36	2536.67
21.38	2010	21.38	1820	21.38	2486.67
21.4	2116.67	21.4	1666.67	21.4	2296.67
21.42	2186.67	21.42	1366.67	21.42	2036.67
21.44	2113.33	21.44	1283.33	21.44	1886.67
21.46	1990	21.46	1263.33	21.46	1813.33
21.48	2013.33	21.48	1273.33	21.48	1600
21.5	1800	21.5	1133.33	21.5	1530
21.52	1586.67	21.52	1233.33	21.52	1496.67
21.54	1493.33	21.54	1210	21.54	1400
21.56	1350	21.56	1163.33	21.56	1480
21.58	1273.33	21.58	1273.33	21.58	1256.67
21.6	1250	21.6	1186.67	21.6	1166.67
21.62	1243.33	21.62	1163.33	21.62	1370
21.64	1346.67	21.64	1353.33	21.64	1246.67
21.66	1213.33	21.66	1286.67	21.66	1323.33
21.68	1230	21.68	1270	21.68	1350
21.7	1296.67	21.7	1206.67	21.7	1426.67
21.72	1226.67	21.72	1193.33	21.72	1356.67
21.74	1326.67	21.74	1313.33	21.74	1410
21.76	1410	21.76	1403.33	21.76	1380
21.78	1450	21.78	1290	21.78	1340
21.8	1433.33	21.8	1390	21.8	1386.67
21.82	1356.67	21.82	1340	21.82	1516.67
21.84	1340	21.84	1500	21.84	1436.67
21.86	1390	21.86	1506.67	21.86	1606.67
21.88	1386.67	21.88	1530	21.88	1503.33
21.9	1373.33	21.9	1546.67	21.9	1566.67
21.92	1536.67	21.92	1383.33	21.92	1573.33
21.94	1516.67	21.94	1660	21.94	1543.33
21.96	1493.33	21.96	1733.33	21.96	1706.67
21.98	1566.67	21.98	1786.67	21.98	1696.67
22	1656.67	22	1826.67	22	1696.67
22.02	1563.33	22.02	2100	22.02	1836.67
22.04	1620	22.04	1993.33	22.04	1840
22.06	1703.33	22.06	2056.67	22.06	1863.33
22.08	1836.67	22.08	2246.67	22.08	2103.33
22.1	1650	22.1	2586.67	22.1	2193.33
22.12	1956.67	22.12	2716.67	22.12	2330
22.14	1950	22.14	3183.33	22.14	2316.67
22.16	2093.33	22.16	3710	22.16	2620
22.18	2353.33	22.18	4233.33	22.18	2790
22.2	2313.33	22.2	4790	22.2	2973.33
22.22	2650	22.22	5326.67	22.22	3570
22.24	2943.33	22.24	6153.33	22.24	3756.67
22.26	3340	22.26	7153.33	22.26	4550
22.28	3766.67	22.28	8313.33	22.28	5053.33
22.3	4036.67	22.3	9470	22.3	5960
22.32	4773.33	22.32	10160	22.32	7216.67
22.34	5660	22.34	10580	22.34	8116.67
22.36	6700	22.36	10533.3	22.36	9476.67
22.38	7560	22.38	9940	22.38	10376.7
22.4	8690	22.4	9363.33	22.4	11103.3
22.42	9673.33	22.42	7756.67	22.42	11310
22.44	10716.7	22.44	6620	22.44	11090
22.46	10953.3	22.46	5426.67	22.46	10473.3
22.48	10906.7	22.48	4063.33	22.48	9520
22.5	10720	22.5	3523.33	22.5	7890
22.52	9936.67	22.52	2960	22.52	6556.67
22.54	8723.33	22.54	2653.33	22.54	5290
22.56	7346.67	22.56	2483.33	22.56	4246.67
22.58	6323.33	22.58	2350	22.58	3573.33
22.6	5113.33	22.6	2403.33	22.6	3196.67
22.62	4030	22.62	2383.33	22.62	2930
22.64	3606.67	22.64	2376.67	22.64	2633.33
22.66	3153.33	22.66	2320	22.66	2740
22.68	2876.67	22.68	2336.67	22.68	2616.67
22.7	2743.33	22.7	2310	22.7	2516.67
22.72	2586.67	22.72	2166.67	22.72	2413.33
22.74	2616.67	22.74	2033.33	22.74	2660
22.76	2470	22.76	2133.33	22.76	2586.67
22.78	2540	22.78	1943.33	22.78	2440
22.8	2496.67	22.8	1743.33	22.8	2260
22.82	2506.67	22.82	1653.33	22.82	2050
22.84	2430	22.84	1570	22.84	2120
22.86	2276.67	22.86	1480	22.86	1943.33
22.88	2180	22.88	1410	22.88	1943.33
22.9	2120	22.9	1406.67	22.9	1793.33
22.92	1976.67	22.92	1233.33	22.92	1676.67
22.94	2016.67	22.94	1183.33	22.94	1536.67
22.96	1913.33	22.96	1110	22.96	1540
22.98	1636.67	22.98	1096.67	22.98	1496.67
23	1593.33	23	1123.33	23	1356.67
23.02	1483.33	23.02	1023.33	23.02	1320
23.04	1356.67	23.04	1103.33	23.04	1290
23.06	1390	23.06	1073.33	23.06	1230
23.08	1310	23.08	1033.33	23.08	1163.33
23.1	1273.33	23.1	1076.67	23.1	1230
23.12	1270	23.12	983.333	23.12	1133.33
23.14	1136.67	23.14	893.333	23.14	1126.67
23.16	1100	23.16	936.667	23.16	1136.67
23.18	1123.33	23.18	890	23.18	1040
23.2	1073.33	23.2	983.333	23.2	966.667
23.22	1023.33	23.22	863.333	23.22	1003.33
23.24	1073.33	23.24	833.333	23.24	1030
23.26	940	23.26	876.667	23.26	986.667
23.28	853.333	23.28	863.333	23.28	966.667
23.3	986.667	23.3	883.333	23.3	970
23.32	990	23.32	843.333	23.32	1030
23.34	1010	23.34	840	23.34	983.333
23.36	930	23.36	770	23.36	980
23.38	873.333	23.38	850	23.38	840
23.4	816.667	23.4	766.667	23.4	836.667
23.42	846.667	23.42	870	23.42	890
23.44	923.333	23.44	840	23.44	913.333
23.46	950	23.46	733.333	23.46	940
23.48	913.333	23.48	770	23.48	896.667
23.5	860	23.5	803.333	23.5	833.333
23.52	816.667	23.52	783.333	23.52	803.333
23.54	933.333	23.54	806.667	23.54	830
23.56	866.667	23.56	743.333	23.56	806.667
23.58	763.333	23.58	750	23.58	790
23.6	706.667	23.6	743.333	23.6	890
23.62	860	23.62	756.667	23.62	830
23.64	856.667	23.64	743.333	23.64	756.667
23.66	770	23.66	733.333	23.66	736.667
23.68	750	23.68	673.333	23.68	803.333
23.7	786.667	23.7	786.667	23.7	790
23.72	793.333	23.72	760	23.72	816.667
23.74	766.667	23.74	780	23.74	846.667
23.76	746.667	23.76	730	23.76	770
23.78	753.333	23.78	726.667	23.78	806.667
23.8	756.667	23.8	726.667	23.8	783.333
23.82	793.333	23.82	763.333	23.82	726.667
23.84	800	23.84	763.333	23.84	750
23.86	803.333	23.86	716.667	23.86	770
23.88	726.667	23.88	743.333	23.88	796.667
23.9	746.667	23.9	740	23.9	716.667
23.92	796.667	23.92	750	23.92	726.667
23.94	816.667	23.94	700	23.94	743.333
23.96	860	23.96	783.333	23.96	710
23.98	773.333	23.98	780	23.98	786.667
24	816.667	24	716.667	24	816.667
24.02	800	24.02	720	24.02	793.333
24.04	810	24.04	750	24.04	730
24.06	780	24.06	696.667	24.06	790
24.08	780	24.08	783.333	24.08	820
24.1	713.333	24.1	753.333	24.1	786.667
24.12	790	24.12	723.333	24.12	803.333
24.14	766.667	24.14	820	24.14	766.667
24.16	776.667	24.16	816.667	24.16	823.333
24.18	863.333	24.18	743.333	24.18	810
24.2	830	24.2	750	24.2	820
24.22	790	24.22	740	24.22	803.333
24.24	760	24.24	700	24.24	796.667
24.26	776.667	24.26	760	24.26	826.667
24.28	856.667	24.28	833.333	24.28	816.667
24.3	793.333	24.3	853.333	24.3	793.333
24.32	770	24.32	836.667	24.32	746.667
24.34	773.333	24.34	846.667	24.34	850
24.36	853.333	24.36	863.333	24.36	883.333
24.38	916.667	24.38	880	24.38	860
24.4	870	24.4	910	24.4	850
24.42	910	24.42	843.333	24.42	880
24.44	900	24.44	853.333	24.44	916.667
24.46	890	24.46	840	24.46	890
24.48	930	24.48	870	24.48	886.667
24.5	936.667	24.5	836.667	24.5	856.667
24.52	893.333	24.52	853.333	24.52	823.333
24.54	920	24.54	850	24.54	853.333
24.56	876.667	24.56	836.667	24.56	836.667
24.58	870	24.58	820	24.58	830
24.6	913.333	24.6	876.667	24.6	840
24.62	893.333	24.62	843.333	24.62	850
24.64	943.333	24.64	836.667	24.64	913.333
24.66	896.667	24.66	840	24.66	880
24.68	880	24.68	833.333	24.68	886.667
24.7	903.333	24.7	806.667	24.7	903.333
24.72	923.333	24.72	880	24.72	900
24.74	920	24.74	910	24.74	880
24.76	950	24.76	833.333	24.76	900
24.78	946.667	24.78	800	24.78	873.333
24.8	873.333	24.8	806.667	24.8	830
24.82	900	24.82	846.667	24.82	833.333
24.84	920	24.84	823.333	24.84	906.667
24.86	943.333	24.86	776.667	24.86	846.667
24.88	943.333	24.88	823.333	24.88	860
24.9	916.667	24.9	860	24.9	860
24.92	946.667	24.92	826.667	24.92	866.667
24.94	890	24.94	796.667	24.94	873.333
24.96	883.333	24.96	796.667	24.96	880
24.98	913.333	24.98	806.667	24.98	906.667
25	930	25	843.333	25	936.667
25.02	900	25.02	853.333	25.02	876.667
25.04	936.667	25.04	886.667	25.04	813.333
25.06	896.667	25.06	960	25.06	870
25.08	930	25.08	1016.67	25.08	926.667
25.1	900	25.1	1036.67	25.1	963.333
25.12	903.333	25.12	1063.33	25.12	1020
25.14	973.333	25.14	1123.33	25.14	1023.33
25.16	946.667	25.16	1230	25.16	1066.67
25.18	1020	25.18	1410	25.18	1116.67
25.2	1076.67	25.2	1566.67	25.2	1200
25.22	1006.67	25.22	1676.67	25.22	1260
25.24	1193.33	25.24	1706.67	25.24	1363.33
25.26	1320	25.26	1616.67	25.26	1436.67
25.28	1423.33	25.28	1590	25.28	1550
25.3	1500	25.3	1553.33	25.3	1616.67
25.32	1636.67	25.32	1416.67	25.32	1676.67
25.34	1763.33	25.34	1243.33	25.34	1723.33
25.36	1796.67	25.36	1053.33	25.36	1563.33
25.38	1836.67	25.38	990	25.38	1483.33
25.4	1833.33	25.4	943.333	25.4	1423.33
25.42	1833.33	25.42	803.333	25.42	1286.67
25.44	1756.67	25.44	756.667	25.44	1123.33
25.46	1533.33	25.46	733.333	25.46	956.667
25.48	1350	25.48	733.333	25.48	900
25.5	1213.33	25.5	706.667	25.5	870
25.52	1063.33	25.52	673.333	25.52	806.667
25.54	963.333	25.54	723.333	25.54	843.333
25.56	860	25.56	726.667	25.56	780
25.58	796.667	25.58	660	25.58	706.667
25.6	746.667	25.6	666.667	25.6	746.667
25.62	803.333	25.62	706.667	25.62	743.333
25.64	826.667	25.64	706.667	25.64	730
25.66	763.333	25.66	713.333	25.66	776.667
25.68	760	25.68	740	25.68	710
25.7	736.667	25.7	736.667	25.7	676.667
25.72	736.667	25.72	723.333	25.72	740
25.74	763.333	25.74	730	25.74	763.333
25.76	806.667	25.76	760	25.76	766.667
25.78	853.333	25.78	750	25.78	760
25.8	840	25.8	773.333	25.8	790
25.82	823.333	25.82	820	25.82	790
25.84	853.333	25.84	786.667	25.84	750
25.86	820	25.86	770	25.86	796.667
25.88	776.667	25.88	746.667	25.88	823.333
25.9	813.333	25.9	760	25.9	820
25.92	813.333	25.92	780	25.92	790
25.94	826.667	25.94	760	25.94	746.667
25.96	860	25.96	763.333	25.96	743.333
25.98	823.333	25.98	733.333	25.98	766.667
26	786.667	26	710	26	793.333
26.02	826.667	26.02	686.667	26.02	776.667
26.04	840	26.04	660	26.04	726.667
26.06	786.667	26.06	693.333	26.06	743.333
26.08	796.667	26.08	730	26.08	743.333
26.1	770	26.1	703.333	26.1	683.333
26.12	763.333	26.12	693.333	26.12	746.667
26.14	776.667	26.14	700	26.14	793.333
26.16	716.667	26.16	683.333	26.16	786.667
26.18	753.333	26.18	666.667	26.18	740
26.2	753.333	26.2	636.667	26.2	633.333
26.22	713.333	26.22	613.333	26.22	636.667
26.24	723.333	26.24	643.333	26.24	666.667
26.26	673.333	26.26	650	26.26	610
26.28	670	26.28	630	26.28	590
26.3	663.333	26.3	650	26.3	593.333
26.32	623.333	26.32	606.667	26.32	590
26.34	616.667	26.34	593.333	26.34	623.333
26.36	626.667	26.36	603.333	26.36	613.333
26.38	633.333	26.38	566.667	26.38	623.333
26.4	600	26.4	593.333	26.4	630
26.42	610	26.42	643.333	26.42	636.667
26.44	650	26.44	643.333	26.44	623.333
26.46	633.333	26.46	660	26.46	616.667
26.48	616.667	26.48	660	26.48	603.333
26.5	646.667	26.5	600	26.5	590
26.52	630	26.52	633.333	26.52	620
26.54	600	26.54	750	26.54	600
26.56	583.333	26.56	770	26.56	626.667
26.58	600	26.58	753.333	26.58	636.667
26.6	616.667	26.6	763.333	26.6	610
26.62	616.667	26.62	756.667	26.62	650
26.64	640	26.64	850	26.64	683.333
26.66	606.667	26.66	813.333	26.66	720
26.68	610	26.68	733.333	26.68	713.333
26.7	603.333	26.7	746.667	26.7	696.667
26.72	633.333	26.72	736.667	26.72	700
26.74	670	26.74	726.667	26.74	660
26.76	660	26.76	770	26.76	650
26.78	656.667	26.78	770	26.78	703.333
26.8	590	26.8	763.333	26.8	666.667
26.82	556.667	26.82	813.333	26.82	643.333
26.84	566.667	26.84	833.333	26.84	706.667
26.86	596.667	26.86	883.333	26.86	756.667
26.88	606.667	26.88	1003.33	26.88	763.333
26.9	673.333	26.9	1113.33	26.9	826.667
26.92	743.333	26.92	1116.67	26.92	930
26.94	726.667	26.94	1240	26.94	953.333
26.96	720	26.96	1433.33	26.96	1076.67
26.98	763.333	26.98	1553.33	26.98	1196.67
27	790	27	1563.33	27	1266.67
27.02	910	27.02	1613.33	27.02	1380
27.04	956.667	27.04	1583.33	27.04	1520
27.06	986.667	27.06	1550	27.06	1533.33
27.08	1193.33	27.08	1410	27.08	1596.67
27.1	1383.33	27.1	1283.33	27.1	1613.33
27.12	1446.67	27.12	1073.33	27.12	1646.67
27.14	1553.33	27.14	1000	27.14	1606.67
27.16	1723.33	27.16	900	27.16	1436.67
27.18	1880	27.18	796.667	27.18	1216.67
27.2	1850	27.2	713.333	27.2	1030
27.22	1763.33	27.22	676.667	27.22	920
27.24	1536.67	27.24	690	27.24	796.667
27.26	1426.67	27.26	620	27.26	716.667
27.28	1320	27.28	626.667	27.28	676.667
27.3	1136.67	27.3	600	27.3	626.667
27.32	976.667	27.32	673.333	27.32	606.667
27.34	896.667	27.34	700	27.34	613.333
27.36	906.667	27.36	636.667	27.36	606.667
27.38	780	27.38	606.667	27.38	630
27.4	750	27.4	586.667	27.4	693.333
27.42	726.667	27.42	630	27.42	716.667
27.44	720	27.44	630	27.44	663.333
27.46	650	27.46	663.333	27.46	653.333
27.48	600	27.48	640	27.48	640
27.5	630	27.5	626.667	27.5	650
27.52	696.667	27.52	646.667	27.52	613.333
27.54	660	27.54	623.333	27.54	636.667
27.56	666.667	27.56	656.667	27.56	700
27.58	686.667	27.58	673.333	27.58	606.667
27.6	606.667	27.6	626.667	27.6	586.667
27.62	613.333	27.62	623.333	27.62	596.667
27.64	616.667	27.64	676.667	27.64	650
27.66	673.333	27.66	633.333	27.66	653.333
27.68	653.333	27.68	623.333	27.68	696.667
27.7	680	27.7	696.667	27.7	716.667
27.72	683.333	27.72	756.667	27.72	633.333
27.74	656.667	27.74	676.667	27.74	666.667
27.76	683.333	27.76	690	27.76	760
27.78	666.667	27.78	716.667	27.78	706.667
27.8	666.667	27.8	613.333	27.8	676.667
27.82	666.667	27.82	616.667	27.82	596.667
27.84	700	27.84	686.667	27.84	666.667
27.86	706.667	27.86	693.333	27.86	736.667
27.88	740	27.88	616.667	27.88	780
27.9	706.667	27.9	690	27.9	693.333
27.92	730	27.92	706.667	27.92	686.667
27.94	756.667	27.94	703.333	27.94	703.333
27.96	670	27.96	663.333	27.96	666.667
27.98	633.333	27.98	703.333	27.98	633.333
28	690	28	703.333	28	680
28.02	640	28.02	676.667	28.02	616.667
28.04	710	28.04	640	28.04	663.333
28.06	766.667	28.06	656.667	28.06	673.333
28.08	733.333	28.08	686.667	28.08	633.333
28.1	726.667	28.1	686.667	28.1	586.667
28.12	710	28.12	653.333	28.12	613.333
28.14	740	28.14	676.667	28.14	650
28.16	756.667	28.16	653.333	28.16	633.333
28.18	713.333	28.18	640	28.18	656.667
28.2	740	28.2	646.667	28.2	736.667
28.22	686.667	28.22	690	28.22	733.333
28.24	636.667	28.24	726.667	28.24	663.333
28.26	716.667	28.26	693.333	28.26	693.333
28.28	686.667	28.28	743.333	28.28	690
28.3	726.667	28.3	716.667	28.3	726.667
28.32	680	28.32	766.667	28.32	703.333
28.34	710	28.34	720	28.34	726.667
28.36	673.333	28.36	720	28.36	730
28.38	676.667	28.38	746.667	28.38	660
28.4	743.333	28.4	803.333	28.4	703.333
28.42	750	28.42	923.333	28.42	683.333
28.44	756.667	28.44	920	28.44	780
28.46	776.667	28.46	906.667	28.46	770
28.48	863.333	28.48	1023.33	28.48	813.333
28.5	863.333	28.5	1080	28.5	883.333
28.52	900	28.52	1083.33	28.52	930
28.54	866.667	28.54	1180	28.54	910
28.56	913.333	28.56	1130	28.56	973.333
28.58	966.667	28.58	1240	28.58	1016.67
28.6	1006.67	28.6	1263.33	28.6	1096.67
28.62	1206.67	28.62	1333.33	28.62	1153.33
28.64	1266.67	28.64	1306.67	28.64	1236.67
28.66	1366.67	28.66	1310	28.66	1240
28.68	1450	28.68	1270	28.68	1256.67
28.7	1516.67	28.7	1386.67	28.7	1370
28.72	1400	28.72	1396.67	28.72	1323.33
28.74	1523.33	28.74	1326.67	28.74	1360
28.76	1590	28.76	1166.67	28.76	1356.67
28.78	1580	28.78	1120	28.78	1300
28.8	1513.33	28.8	1063.33	28.8	1283.33
28.82	1550	28.82	1163.33	28.82	1306.67
28.84	1523.33	28.84	1050	28.84	1313.33
28.86	1606.67	28.86	1036.67	28.86	1136.67
28.88	1410	28.88	880	28.88	1176.67
28.9	1346.67	28.9	853.333	28.9	993.333
28.92	1380	28.92	833.333	28.92	933.333
28.94	1230	28.94	860	28.94	910
28.96	1160	28.96	750	28.96	886.667
28.98	1030	28.98	696.667	28.98	880
29	1053.33	29	706.667	29	786.667
29.02	1016.67	29.02	716.667	29.02	786.667
29.04	910	29.04	753.333	29.04	776.667
29.06	836.667	29.06	633.333	29.06	730
29.08	793.333	29.08	623.333	29.08	753.333
29.1	720	29.1	596.667	29.1	706.667
29.12	746.667	29.12	630	29.12	700
29.14	853.333	29.14	620	29.14	706.667
29.16	700	29.16	653.333	29.16	620
29.18	750	29.18	646.667	29.18	683.333
29.2	666.667	29.2	673.333	29.2	666.667
29.22	673.333	29.22	703.333	29.22	656.667
29.24	730	29.24	696.667	29.24	646.667
29.26	706.667	29.26	670	29.26	640
29.28	636.667	29.28	686.667	29.28	640
29.3	700	29.3	733.333	29.3	640
29.32	686.667	29.32	676.667	29.32	626.667
29.34	693.333	29.34	780	29.34	693.333
29.36	753.333	29.36	920	29.36	763.333
29.38	730	29.38	946.667	29.38	756.667
29.4	713.333	29.4	1086.67	29.4	753.333
29.42	696.667	29.42	1310	29.42	716.667
29.44	856.667	29.44	1266.67	29.44	816.667
29.46	806.667	29.46	1393.33	29.46	953.333
29.48	803.333	29.48	1386.67	29.48	1050
29.5	886.667	29.5	1593.33	29.5	1193.33
29.52	960	29.52	1393.33	29.52	1290
29.54	1110	29.54	1653.33	29.54	1470
29.56	1196.67	29.56	1523.33	29.56	1476.67
29.58	1290	29.58	1420	29.58	1496.67
29.6	1443.33	29.6	1103.33	29.6	1393.33
29.62	1550	29.62	1040	29.62	1530
29.64	1566.67	29.64	976.667	29.64	1363.33
29.66	1576.67	29.66	873.333	29.66	1220
29.68	1653.33	29.68	720	29.68	1113.33
29.7	1490	29.7	600	29.7	1013.33
29.72	1480	29.72	680	29.72	833.333
29.74	1290	29.74	706.667	29.74	830
29.76	1140	29.76	586.667	29.76	750
29.78	1076.67	29.78	553.333	29.78	730
29.8	910	29.8	580	29.8	570
29.82	813.333	29.82	606.667	29.82	640
29.84	733.333	29.84	523.333	29.84	653.333
29.86	710	29.86	593.333	29.86	576.667
29.88	673.333	29.88	570	29.88	630
29.9	613.333	29.9	640	29.9	503.333
29.92	586.667	29.92	603.333	29.92	583.333
29.94	616.667	29.94	546.667	29.94	690
29.96	586.667	29.96	576.667	29.96	590
29.98	623.333	29.98	570	29.98	533.333
30	653.333	30	610	30	633.333
30.02	573.333	30.02	573.333	30.02	563.333
30.04	616.667	30.04	626.667	30.04	570
30.06	580	30.06	626.667	30.06	633.333
30.08	650	30.08	590	30.08	566.667
30.1	640	30.1	573.333	30.1	606.667
30.12	580	30.12	603.333	30.12	546.667
30.14	563.333	30.14	640	30.14	566.667
30.16	646.667	30.16	750	30.16	630
30.18	586.667	30.18	646.667	30.18	673.333
30.2	590	30.2	670	30.2	543.333
30.22	660	30.22	646.667	30.22	690
30.24	660	30.24	783.333	30.24	703.333
30.26	606.667	30.26	683.333	30.26	686.667
30.28	736.667	30.28	830	30.28	673.333
30.3	673.333	30.3	743.333	30.3	726.667
30.32	800	30.32	900	30.32	653.333
30.34	763.333	30.34	913.333	30.34	816.667
30.36	823.333	30.36	866.667	30.36	833.333
30.38	776.667	30.38	860	30.38	860
30.4	823.333	30.4	806.667	30.4	843.333
30.42	813.333	30.42	783.333	30.42	903.333
30.44	726.667	30.44	786.667	30.44	863.333
30.46	916.667	30.46	753.333	30.46	893.333
30.48	870	30.48	703.333	30.48	770
30.5	880	30.5	710	30.5	803.333
30.52	793.333	30.52	656.667	30.52	850
30.54	820	30.54	703.333	30.54	700
30.56	686.667	30.56	643.333	30.56	720
30.58	703.333	30.58	703.333	30.58	676.667
30.6	730	30.6	700	30.6	740
30.62	740	30.62	716.667	30.62	716.667
30.64	646.667	30.64	666.667	30.64	773.333
30.66	646.667	30.66	656.667	30.66	760
30.68	610	30.68	743.333	30.68	706.667
30.7	713.333	30.7	743.333	30.7	706.667
30.72	740	30.72	660	30.72	763.333
30.74	680	30.74	826.667	30.74	700
30.76	646.667	30.76	776.667	30.76	716.667
30.78	673.333	30.78	750	30.78	696.667
30.8	690	30.8	636.667	30.8	676.667
30.82	740	30.82	750	30.82	676.667
30.84	580	30.84	780	30.84	673.333
30.86	640	30.86	636.667	30.86	733.333
30.88	690	30.88	653.333	30.88	723.333
30.9	690	30.9	663.333	30.9	683.333
30.92	623.333	30.92	650	30.92	680
30.94	636.667	30.94	620	30.94	696.667
30.96	686.667	30.96	670	30.96	733.333
30.98	696.667	30.98	610	30.98	710
31	763.333	31	670	31	750
31.02	663.333	31.02	673.333	31.02	670
31.04	713.333	31.04	603.333	31.04	676.667
31.06	636.667	31.06	653.333	31.06	640
31.08	653.333	31.08	623.333	31.08	580
31.1	620	31.1	593.333	31.1	636.667
31.12	663.333	31.12	596.667	31.12	656.667
31.14	616.667	31.14	566.667	31.14	616.667
31.16	656.667	31.16	700	31.16	643.333
31.18	640	31.18	620	31.18	590
31.2	573.333	31.2	533.333	31.2	636.667
31.22	616.667	31.22	633.333	31.22	573.333
31.24	596.667	31.24	573.333	31.24	600
31.26	606.667	31.26	633.333	31.26	550
31.28	656.667	31.28	610	31.28	613.333
31.3	633.333	31.3	596.667	31.3	683.333
31.32	630	31.32	556.667	31.32	540
31.34	626.667	31.34	523.333	31.34	593.333
31.36	560	31.36	586.667	31.36	553.333
31.38	663.333	31.38	600	31.38	570
31.4	580	31.4	550	31.4	520
31.42	583.333	31.42	570	31.42	526.667
31.44	580	31.44	510	31.44	536.667
31.46	570	31.46	596.667	31.46	506.667
31.48	503.333	31.48	536.667	31.48	533.333
31.5	536.667	31.5	493.333	31.5	523.333
31.52	546.667	31.52	540	31.52	560
31.54	526.667	31.54	526.667	31.54	593.333
31.56	563.333	31.56	533.333	31.56	550
31.58	540	31.58	550	31.58	553.333
31.6	533.333	31.6	540	31.6	513.333
31.62	530	31.62	526.667	31.62	513.333
31.64	573.333	31.64	553.333	31.64	543.333
31.66	480	31.66	540	31.66	563.333
31.68	506.667	31.68	563.333	31.68	476.667
31.7	516.667	31.7	540	31.7	473.333
31.72	530	31.72	530	31.72	496.667
31.74	530	31.74	480	31.74	486.667
31.76	506.667	31.76	460	31.76	546.667
31.78	520	31.78	536.667	31.78	526.667
31.8	550	31.8	546.667	31.8	536.667
31.82	500	31.82	533.333	31.82	546.667
31.84	533.333	31.84	550	31.84	510
31.86	470	31.86	543.333	31.86	550
31.88	506.667	31.88	563.333	31.88	470
31.9	513.333	31.9	516.667	31.9	503.333
31.92	563.333	31.92	540	31.92	526.667
31.94	523.333	31.94	540	31.94	550
31.96	500	31.96	540	31.96	513.333
31.98	580	31.98	526.667	31.98	510
32	570	32	540	32	486.667
32.02	496.667	32.02	496.667	32.02	546.667
32.04	586.667	32.04	583.333	32.04	506.667
32.06	600	32.06	540	32.06	490
32.08	520	32.08	546.667	32.08	493.333
32.1	500	32.1	560	32.1	553.333
32.12	496.667	32.12	543.333	32.12	543.333
32.14	553.333	32.14	546.667	32.14	503.333
32.16	513.333	32.16	570	32.16	543.333
32.18	486.667	32.18	533.333	32.18	536.667
32.2	566.667	32.2	530	32.2	516.667
32.22	573.333	32.22	520	32.22	570
32.24	550	32.24	546.667	32.24	570
32.26	476.667	32.26	606.667	32.26	513.333
32.28	530	32.28	553.333	32.28	586.667
32.3	500	32.3	610	32.3	550
32.32	516.667	32.32	570	32.32	553.333
32.34	596.667	32.34	543.333	32.34	540
32.36	573.333	32.36	576.667	32.36	566.667
32.38	593.333	32.38	543.333	32.38	550
32.4	563.333	32.4	546.667	32.4	570
32.42	593.333	32.42	540	32.42	523.333
32.44	570	32.44	520	32.44	523.333
32.46	576.667	32.46	563.333	32.46	563.333
32.48	646.667	32.48	570	32.48	586.667
32.5	636.667	32.5	563.333	32.5	616.667
32.52	580	32.52	540	32.52	563.333
32.54	633.333	32.54	570	32.54	556.667
32.56	613.333	32.56	586.667	32.56	553.333
32.58	596.667	32.58	600	32.58	566.667
32.6	600	32.6	616.667	32.6	560
32.62	633.333	32.62	580	32.62	530
32.64	576.667	32.64	590	32.64	563.333
32.66	566.667	32.66	526.667	32.66	600
32.68	616.667	32.68	583.333	32.68	576.667
32.7	603.333	32.7	626.667	32.7	560
32.72	586.667	32.72	606.667	32.72	500
32.74	566.667	32.74	633.333	32.74	576.667
32.76	666.667	32.76	630	32.76	576.667
32.78	596.667	32.78	613.333	32.78	630
32.8	590	32.8	630	32.8	573.333
32.82	603.333	32.82	570	32.82	536.667
32.84	613.333	32.84	586.667	32.84	613.333
32.86	636.667	32.86	613.333	32.86	616.667
32.88	606.667	32.88	616.667	32.88	590
32.9	593.333	32.9	610	32.9	593.333
32.92	626.667	32.92	633.333	32.92	590
32.94	650	32.94	590	32.94	646.667
32.96	633.333	32.96	620	32.96	556.667
32.98	600	32.98	606.667	32.98	560
33	660	33	636.667	33	556.667
33.02	670	33.02	640	33.02	603.333
33.04	666.667	33.04	660	33.04	636.667
33.06	583.333	33.06	616.667	33.06	616.667
33.08	590	33.08	666.667	33.08	603.333
33.1	580	33.1	680	33.1	566.667
33.12	620	33.12	726.667	33.12	566.667
33.14	610	33.14	790	33.14	693.333
33.16	610	33.16	796.667	33.16	626.667
33.18	700	33.18	810	33.18	630
33.2	683.333	33.2	890	33.2	716.667
33.22	653.333	33.22	913.333	33.22	733.333
33.24	746.667	33.24	970	33.24	856.667
33.26	726.667	33.26	946.667	33.26	863.333
33.28	766.667	33.28	953.333	33.28	803.333
33.3	903.333	33.3	990	33.3	966.667
33.32	856.667	33.32	983.333	33.32	983.333
33.34	843.333	33.34	930	33.34	1056.67
33.36	893.333	33.36	923.333	33.36	993.333
33.38	953.333	33.38	823.333	33.38	933.333
33.4	973.333	33.4	733.333	33.4	946.667
33.42	1060	33.42	750	33.42	923.333
33.44	1026.67	33.44	710	33.44	896.667
33.46	916.667	33.46	646.667	33.46	800
33.48	866.667	33.48	593.333	33.48	753.333
33.5	860	33.5	606.667	33.5	730
33.52	803.333	33.52	546.667	33.52	646.667
33.54	790	33.54	496.667	33.54	610
33.56	756.667	33.56	546.667	33.56	593.333
33.58	656.667	33.58	533.333	33.58	566.667
33.6	606.667	33.6	506.667	33.6	530
33.62	643.333	33.62	503.333	33.62	490
33.64	593.333	33.64	530	33.64	533.333
33.66	503.333	33.66	510	33.66	526.667
33.68	533.333	33.68	450	33.68	513.333
33.7	553.333	33.7	463.333	33.7	466.667
33.72	493.333	33.72	460	33.72	466.667
33.74	483.333	33.74	496.667	33.74	493.333
33.76	476.667	33.76	483.333	33.76	480
33.78	446.667	33.78	470	33.78	473.333
33.8	486.667	33.8	483.333	33.8	466.667
33.82	443.333	33.82	536.667	33.82	480
33.84	426.667	33.84	503.333	33.84	503.333
33.86	450	33.86	436.667	33.86	463.333
33.88	473.333	33.88	426.667	33.88	456.667
33.9	443.333	33.9	450	33.9	463.333
33.92	473.333	33.92	406.667	33.92	463.333
33.94	463.333	33.94	396.667	33.94	396.667
33.96	466.667	33.96	420	33.96	366.667
33.98	486.667	33.98	436.667	33.98	403.333
34	470	34	453.333	34	403.333
34.02	466.667	34.02	450	34.02	353.333
34.04	420	34.04	433.333	34.04	396.667
34.06	396.667	34.06	406.667	34.06	463.333
34.08	453.333	34.08	430	34.08	466.667
34.1	456.667	34.1	436.667	34.1	430
34.12	436.667	34.12	460	34.12	460
34.14	396.667	34.14	440	34.14	446.667
34.16	380	34.16	396.667	34.16	410
34.18	370	34.18	416.667	34.18	406.667
34.2	376.667	34.2	430	34.2	350
34.22	400	34.22	416.667	34.22	333.333
34.24	416.667	34.24	420	34.24	356.667
34.26	396.667	34.26	433.333	34.26	376.667
34.28	370	34.28	400	34.28	410
34.3	350	34.3	353.333	34.3	426.667
34.32	380	34.32	400	34.32	413.333
34.34	430	34.34	393.333	34.34	376.667
34.36	406.667	34.36	386.667	34.36	403.333
34.38	353.333	34.38	396.667	34.38	390
34.4	370	34.4	390	34.4	370
34.42	413.333	34.42	416.667	34.42	390
34.44	370	34.44	393.333	34.44	420
34.46	406.667	34.46	386.667	34.46	413.333
34.48	403.333	34.48	420	34.48	410
34.5	356.667	34.5	413.333	34.5	403.333
34.52	386.667	34.52	436.667	34.52	406.667
34.54	466.667	34.54	466.667	34.54	406.667
34.56	483.333	34.56	470	34.56	420
34.58	460	34.58	420	34.58	426.667
34.6	426.667	34.6	426.667	34.6	443.333
34.62	410	34.62	496.667	34.62	446.667
34.64	443.333	34.64	516.667	34.64	410
34.66	456.667	34.66	493.333	34.66	390
34.68	410	34.68	496.667	34.68	476.667
34.7	433.333	34.7	520	34.7	526.667
34.72	453.333	34.72	510	34.72	483.333
34.74	453.333	34.74	493.333	34.74	516.667
34.76	516.667	34.76	480	34.76	526.667
34.78	530	34.78	450	34.78	496.667
34.8	473.333	34.8	420	34.8	493.333
34.82	516.667	34.82	416.667	34.82	500
34.84	556.667	34.84	423.333	34.84	456.667
34.86	510	34.86	406.667	34.86	406.667
34.88	530	34.88	373.333	34.88	390
34.9	523.333	34.9	420	34.9	396.667
34.92	503.333	34.92	400	34.92	386.667
34.94	456.667	34.94	336.667	34.94	380
34.96	390	34.96	366.667	34.96	410
34.98	423.333	34.98	366.667	34.98	426.667
35	423.333	35	340	35	396.667
35.02	396.667	35.02	376.667	35.02	340
35.04	396.667	35.04	423.333	35.04	333.333
35.06	373.333	35.06	390	35.06	360
35.08	386.667	35.08	356.667	35.08	380
35.1	370	35.1	360	35.1	366.667
35.12	313.333	35.12	376.667	35.12	320
35.14	320	35.14	343.333	35.14	320
35.16	343.333	35.16	343.333	35.16	350
35.18	356.667	35.18	410	35.18	386.667
35.2	363.333	35.2	403.333	35.2	380
35.22	390	35.22	373.333	35.22	336.667
35.24	410	35.24	376.667	35.24	366.667
35.26	383.333	35.26	366.667	35.26	380
35.28	346.667	35.28	373.333	35.28	360
35.3	336.667	35.3	400	35.3	336.667
35.32	343.333	35.32	373.333	35.32	330
35.34	376.667	35.34	353.333	35.34	330
35.36	383.333	35.36	360	35.36	366.667
35.38	356.667	35.38	416.667	35.38	380
35.4	370	35.4	403.333	35.4	373.333
35.42	333.333	35.42	353.333	35.42	360
35.44	340	35.44	356.667	35.44	353.333
35.46	366.667	35.46	336.667	35.46	343.333
35.48	336.667	35.48	360	35.48	393.333
35.5	326.667	35.5	373.333	35.5	430
35.52	360	35.52	386.667	35.52	403.333
35.54	393.333	35.54	440	35.54	396.667
35.56	333.333	35.56	413.333	35.56	386.667
35.58	300	35.58	380	35.58	400
35.6	343.333	35.6	403.333	35.6	370
35.62	376.667	35.62	413.333	35.62	323.333
35.64	386.667	35.64	376.667	35.64	350
35.66	380	35.66	396.667	35.66	393.333
35.68	343.333	35.68	416.667	35.68	350
35.7	343.333	35.7	393.333	35.7	360
35.72	330	35.72	420	35.72	400
35.74	323.333	35.74	443.333	35.74	376.667
35.76	346.667	35.76	416.667	35.76	360
35.78	383.333	35.78	390	35.78	373.333
35.8	410	35.8	410	35.8	383.333
35.82	396.667	35.82	450	35.82	406.667
35.84	360	35.84	460	35.84	400
35.86	363.333	35.86	426.667	35.86	420
35.88	383.333	35.88	483.333	35.88	430
35.9	436.667	35.9	533.333	35.9	436.667
35.92	523.333	35.92	460	35.92	453.333
35.94	456.667	35.94	486.667	35.94	440
35.96	460	35.96	580	35.96	450
35.98	540	35.98	566.667	35.98	493.333
36	583.333	36	580	36	533.333
36.02	586.667	36.02	573.333	36.02	550
36.04	586.667	36.04	586.667	36.04	526.667
36.06	513.333	36.06	626.667	36.06	510
36.08	563.333	36.08	586.667	36.08	530
36.1	583.333	36.1	553.333	36.1	526.667
36.12	630	36.12	516.667	36.12	566.667
36.14	680	36.14	523.333	36.14	606.667
36.16	656.667	36.16	593.333	36.16	603.333
36.18	613.333	36.18	553.333	36.18	596.667
36.2	606.667	36.2	506.667	36.2	580
36.22	570	36.22	486.667	36.22	570
36.24	563.333	36.24	480	36.24	540
36.26	573.333	36.26	450	36.26	493.333
36.28	506.667	36.28	466.667	36.28	480
36.3	463.333	36.3	470	36.3	460
36.32	483.333	36.32	420	36.32	443.333
36.34	516.667	36.34	430	36.34	460
36.36	463.333	36.36	413.333	36.36	430
36.38	410	36.38	386.667	36.38	410
36.4	453.333	36.4	420	36.4	423.333
36.42	456.667	36.42	386.667	36.42	376.667
36.44	433.333	36.44	336.667	36.44	413.333
36.46	400	36.46	350	36.46	413.333
36.48	370	36.48	363.333	36.48	390
36.5	360	36.5	386.667	36.5	393.333
36.52	363.333	36.52	393.333	36.52	396.667
36.54	373.333	36.54	383.333	36.54	360
36.56	360	36.56	406.667	36.56	383.333
36.58	390	36.58	403.333	36.58	346.667
36.6	370	36.6	400	36.6	383.333
36.62	396.667	36.62	420	36.62	416.667
36.64	416.667	36.64	380	36.64	346.667
36.66	360	36.66	370	36.66	340
36.68	346.667	36.68	406.667	36.68	333.333
36.7	403.333	36.7	420	36.7	390
36.72	383.333	36.72	380	36.72	356.667
36.74	333.333	36.74	430	36.74	370
36.76	396.667	36.76	426.667	36.76	430
36.78	393.333	36.78	436.667	36.78	423.333
36.8	370	36.8	406.667	36.8	400
36.82	403.333	36.82	363.333	36.82	346.667
36.84	410	36.84	390	36.84	423.333
36.86	436.667	36.86	433.333	36.86	413.333
36.88	443.333	36.88	393.333	36.88	410
36.9	410	36.9	430	36.9	406.667
36.92	450	36.92	430	36.92	393.333
36.94	443.333	36.94	453.333	36.94	436.667
36.96	413.333	36.96	450	36.96	380
36.98	400	36.98	440	36.98	383.333
37	436.667	37	470	37	433.333
37.02	423.333	37.02	450	37.02	410
37.04	416.667	37.04	436.667	37.04	410
37.06	466.667	37.06	463.333	37.06	430
37.08	453.333	37.08	500	37.08	423.333
37.1	416.667	37.1	490	37.1	393.333
37.12	383.333	37.12	443.333	37.12	446.667
37.14	410	37.14	473.333	37.14	500
37.16	430	37.16	536.667	37.16	500
37.18	443.333	37.18	513.333	37.18	470
37.2	510	37.2	546.667	37.2	493.333
37.22	476.667	37.22	566.667	37.22	506.667
37.24	520	37.24	606.667	37.24	456.667
37.26	470	37.26	603.333	37.26	460
37.28	506.667	37.28	606.667	37.28	486.667
37.3	536.667	37.3	563.333	37.3	496.667
37.32	530	37.32	540	37.32	550
37.34	520	37.34	570	37.34	553.333
37.36	480	37.36	550	37.36	526.667
37.38	503.333	37.38	513.333	37.38	516.667
37.4	550	37.4	510	37.4	553.333
37.42	523.333	37.42	493.333	37.42	543.333
37.44	503.333	37.44	536.667	37.44	553.333
37.46	500	37.46	543.333	37.46	550
37.48	520	37.48	480	37.48	543.333
37.5	533.333	37.5	483.333	37.5	500
37.52	530	37.52	510	37.52	460
37.54	523.333	37.54	520	37.54	513.333
37.56	526.667	37.56	460	37.56	540
37.58	476.667	37.58	493.333	37.58	483.333
37.6	526.667	37.6	466.667	37.6	483.333
37.62	476.667	37.62	453.333	37.62	523.333
37.64	466.667	37.64	413.333	37.64	483.333
37.66	473.333	37.66	466.667	37.66	476.667
37.68	500	37.68	433.333	37.68	436.667
37.7	500	37.7	406.667	37.7	430
37.72	430	37.72	370	37.72	426.667
37.74	476.667	37.74	316.667	37.74	433.333
37.76	413.333	37.76	390	37.76	470
37.78	460	37.78	433.333	37.78	393.333
37.8	436.667	37.8	393.333	37.8	413.333
37.82	486.667	37.82	400	37.82	436.667
37.84	380	37.84	383.333	37.84	393.333
37.86	343.333	37.86	430	37.86	430
37.88	430	37.88	383.333	37.88	386.667
37.9	413.333	37.9	386.667	37.9	370
37.92	466.667	37.92	350	37.92	393.333
37.94	360	37.94	390	37.94	370
37.96	363.333	37.96	343.333	37.96	380
37.98	390	37.98	380	37.98	386.667
38	373.333	38	363.333	38	430
38.02	390	38.02	320	38.02	356.667
38.04	390	38.04	333.333	38.04	343.333
38.06	360	38.06	350	38.06	353.333
38.08	336.667	38.08	343.333	38.08	370
38.1	353.333	38.1	360	38.1	380
38.12	323.333	38.12	356.667	38.12	353.333
38.14	380	38.14	386.667	38.14	330
38.16	306.667	38.16	343.333	38.16	383.333
38.18	380	38.18	366.667	38.18	360
38.2	383.333	38.2	373.333	38.2	333.333
38.22	313.333	38.22	333.333	38.22	296.667
38.24	333.333	38.24	326.667	38.24	303.333
38.26	333.333	38.26	336.667	38.26	296.667
38.28	336.667	38.28	360	38.28	386.667
38.3	313.333	38.3	313.333	38.3	330
38.32	326.667	38.32	290	38.32	336.667
38.34	313.333	38.34	306.667	38.34	280
38.36	286.667	38.36	356.667	38.36	340
38.38	306.667	38.38	346.667	38.38	360
38.4	346.667	38.4	346.667	38.4	366.667
38.42	310	38.42	376.667	38.42	343.333
38.44	326.667	38.44	363.333	38.44	340
38.46	340	38.46	313.333	38.46	320
38.48	353.333	38.48	316.667	38.48	353.333
38.5	320	38.5	290	38.5	313.333
38.52	350	38.52	370	38.52	316.667
38.54	330	38.54	346.667	38.54	333.333
38.56	353.333	38.56	363.333	38.56	306.667
38.58	286.667	38.58	346.667	38.58	320
38.6	330	38.6	320	38.6	353.333
38.62	323.333	38.62	330	38.62	346.667
38.64	320	38.64	326.667	38.64	310
38.66	343.333	38.66	306.667	38.66	300
38.68	310	38.68	333.333	38.68	300
38.7	273.333	38.7	330	38.7	330
38.72	323.333	38.72	340	38.72	286.667
38.74	320	38.74	333.333	38.74	303.333
38.76	326.667	38.76	346.667	38.76	296.667
38.78	340	38.78	283.333	38.78	303.333
38.8	310	38.8	336.667	38.8	293.333
38.82	316.667	38.82	363.333	38.82	330
38.84	296.667	38.84	353.333	38.84	323.333
38.86	306.667	38.86	293.333	38.86	333.333
38.88	313.333	38.88	326.667	38.88	270
38.9	326.667	38.9	370	38.9	300
38.92	296.667	38.92	280	38.92	303.333
38.94	330	38.94	333.333	38.94	333.333
38.96	326.667	38.96	330	38.96	316.667
38.98	320	38.98	303.333	38.98	350
39	326.667	39	396.667	39	310
39.02	290	39.02	356.667	39.02	293.333
39.04	320	39.04	316.667	39.04	326.667
39.06	300	39.06	323.333	39.06	386.667
39.08	283.333	39.08	366.667	39.08	273.333
39.1	340	39.1	330	39.1	303.333
39.12	303.333	39.12	356.667	39.12	313.333
39.14	310	39.14	296.667	39.14	306.667
39.16	320	39.16	360	39.16	266.667
39.18	283.333	39.18	276.667	39.18	310
39.2	306.667	39.2	290	39.2	273.333
39.22	313.333	39.22	360	39.22	320
39.24	280	39.24	356.667	39.24	333.333
39.26	326.667	39.26	293.333	39.26	343.333
39.28	310	39.28	340	39.28	360
39.3	286.667	39.3	290	39.3	340
39.32	266.667	39.32	283.333	39.32	300
39.34	346.667	39.34	306.667	39.34	346.667
39.36	333.333	39.36	393.333	39.36	326.667
39.38	300	39.38	350	39.38	313.333
39.4	276.667	39.4	316.667	39.4	353.333
39.42	373.333	39.42	313.333	39.42	306.667
39.44	323.333	39.44	336.667	39.44	336.667
39.46	356.667	39.46	296.667	39.46	290
39.48	270	39.48	270	39.48	336.667
39.5	283.333	39.5	266.667	39.5	323.333
39.52	330	39.52	340	39.52	346.667
39.54	273.333	39.54	313.333	39.54	296.667
39.56	326.667	39.56	333.333	39.56	376.667
39.58	293.333	39.58	306.667	39.58	303.333
39.6	260	39.6	306.667	39.6	283.333
39.62	260	39.62	350	39.62	276.667
39.64	316.667	39.64	300	39.64	310
39.66	303.333	39.66	330	39.66	266.667
39.68	373.333	39.68	360	39.68	276.667
39.7	263.333	39.7	336.667	39.7	270
39.72	286.667	39.72	260	39.72	326.667
39.74	286.667	39.74	376.667	39.74	346.667
39.76	313.333	39.76	320	39.76	290
39.78	243.333	39.78	330	39.78	320
39.8	310	39.8	293.333	39.8	260
39.82	300	39.82	340	39.82	306.667
39.84	290	39.84	296.667	39.84	283.333
39.86	280	39.86	323.333	39.86	343.333
39.88	283.333	39.88	343.333	39.88	270
39.9	240	39.9	260	39.9	303.333
39.92	356.667	39.92	283.333	39.92	316.667
39.94	293.333	39.94	270	39.94	306.667
39.96	313.333	39.96	296.667	39.96	313.333
39.98	283.333	39.98	280	39.98	290
40	316.667	40	333.333	40	290
40.02	330	40.02	240	40.02	336.667
40.04	313.333	40.04	273.333	40.04	313.333
40.06	326.667	40.06	306.667	40.06	283.333
40.08	296.667	40.08	320	40.08	326.667
40.1	373.333	40.1	393.333	40.1	286.667
40.12	306.667	40.12	343.333	40.12	320
40.14	330	40.14	293.333	40.14	310
40.16	320	40.16	293.333	40.16	280
40.18	293.333	40.18	336.667	40.18	310
40.2	310	40.2	333.333	40.2	283.333
40.22	373.333	40.22	296.667	40.22	343.333
40.24	306.667	40.24	336.667	40.24	296.667
40.26	260	40.26	336.667	40.26	363.333
40.28	333.333	40.28	313.333	40.28	326.667
40.3	303.333	40.3	330	40.3	360
40.32	323.333	40.32	293.333	40.32	350
40.34	306.667	40.34	350	40.34	350
40.36	376.667	40.36	320	40.36	370
40.38	336.667	40.38	346.667	40.38	323.333
40.4	326.667	40.4	323.333	40.4	293.333
40.42	343.333	40.42	346.667	40.42	306.667
40.44	296.667	40.44	350	40.44	360
40.46	343.333	40.46	353.333	40.46	283.333
40.48	293.333	40.48	350	40.48	340
40.5	306.667	40.5	380	40.5	313.333
40.52	283.333	40.52	346.667	40.52	293.333
40.54	316.667	40.54	343.333	40.54	406.667
40.56	280	40.56	296.667	40.56	300
40.58	326.667	40.58	336.667	40.58	313.333
40.6	330	40.6	410	40.6	376.667
40.62	390	40.62	330	40.62	373.333
40.64	350	40.64	326.667	40.64	356.667
40.66	276.667	40.66	320	40.66	350
40.68	313.333	40.68	296.667	40.68	303.333
40.7	396.667	40.7	376.667	40.7	403.333
40.72	366.667	40.72	346.667	40.72	350
40.74	273.333	40.74	343.333	40.74	363.333
40.76	323.333	40.76	380	40.76	330
40.78	370	40.78	310	40.78	310
40.8	386.667	40.8	413.333	40.8	340
40.82	370	40.82	350	40.82	363.333
40.84	276.667	40.84	346.667	40.84	313.333
40.86	353.333	40.86	356.667	40.86	356.667
40.88	340	40.88	350	40.88	343.333
40.9	333.333	40.9	376.667	40.9	376.667
40.92	350	40.92	470	40.92	336.667
40.94	346.667	40.94	343.333	40.94	416.667
40.96	373.333	40.96	430	40.96	340
40.98	363.333	40.98	430	40.98	423.333
41	406.667	41	346.667	41	356.667
41.02	353.333	41.02	426.667	41.02	406.667
41.04	250	41.04	386.667	41.04	336.667
41.06	316.667	41.06	400	41.06	396.667
41.08	336.667	41.08	346.667	41.08	353.333
41.1	316.667	41.1	376.667	41.1	360
41.12	390	41.12	360	41.12	416.667
41.14	323.333	41.14	350	41.14	350
41.16	310	41.16	386.667	41.16	350
41.18	383.333	41.18	423.333	41.18	343.333
41.2	340	41.2	433.333	41.2	430
41.22	413.333	41.22	403.333	41.22	350
41.24	300	41.24	420	41.24	363.333
41.26	406.667	41.26	303.333	41.26	336.667
41.28	376.667	41.28	366.667	41.28	393.333
41.3	363.333	41.3	376.667	41.3	316.667
41.32	336.667	41.32	396.667	41.32	370
41.34	396.667	41.34	360	41.34	423.333
41.36	373.333	41.36	423.333	41.36	316.667
41.38	323.333	41.38	433.333	41.38	353.333
41.4	340	41.4	403.333	41.4	336.667
41.42	373.333	41.42	340	41.42	353.333
41.44	430	41.44	393.333	41.44	333.333
41.46	313.333	41.46	400	41.46	390
41.48	386.667	41.48	393.333	41.48	303.333
41.5	323.333	41.5	383.333	41.5	383.333
41.52	376.667	41.52	346.667	41.52	360
41.54	350	41.54	410	41.54	366.667
41.56	356.667	41.56	460	41.56	356.667
41.58	330	41.58	346.667	41.58	313.333
41.6	380	41.6	366.667	41.6	340
41.62	333.333	41.62	356.667	41.62	350
41.64	296.667	41.64	350	41.64	323.333
41.66	366.667	41.66	320	41.66	326.667
41.68	433.333	41.68	323.333	41.68	350
41.7	300	41.7	320	41.7	430
41.72	310	41.72	300	41.72	343.333
41.74	310	41.74	376.667	41.74	366.667
41.76	380	41.76	336.667	41.76	373.333
41.78	343.333	41.78	363.333	41.78	406.667
41.8	406.667	41.8	380	41.8	376.667
41.82	336.667	41.82	393.333	41.82	360
41.84	363.333	41.84	386.667	41.84	376.667
41.86	346.667	41.86	366.667	41.86	373.333
41.88	366.667	41.88	350	41.88	376.667
41.9	390	41.9	396.667	41.9	293.333
41.92	366.667	41.92	330	41.92	366.667
41.94	343.333	41.94	346.667	41.94	386.667
41.96	283.333	41.96	293.333	41.96	350
41.98	310	41.98	296.667	41.98	346.667
42	356.667	42	380	42	300
42.02	346.667	42.02	290	42.02	393.333
42.04	423.333	42.04	390	42.04	370
42.06	363.333	42.06	370	42.06	343.333
42.08	360	42.08	396.667	42.08	390
42.1	296.667	42.1	333.333	42.1	373.333
42.12	310	42.12	416.667	42.12	346.667
42.14	350	42.14	330	42.14	356.667
42.16	356.667	42.16	376.667	42.16	326.667
42.18	336.667	42.18	370	42.18	306.667
42.2	376.667	42.2	393.333	42.2	356.667
42.22	273.333	42.22	383.333	42.22	353.333
42.24	373.333	42.24	343.333	42.24	380
42.26	383.333	42.26	326.667	42.26	316.667
42.28	320	42.28	380	42.28	373.333
42.3	333.333	42.3	480	42.3	286.667
42.32	363.333	42.32	413.333	42.32	383.333
42.34	380	42.34	373.333	42.34	400
42.36	343.333	42.36	433.333	42.36	330
42.38	366.667	42.38	386.667	42.38	356.667
42.4	360	42.4	330	42.4	380
42.42	403.333	42.42	350	42.42	403.333
42.44	366.667	42.44	340	42.44	363.333
42.46	410	42.46	303.333	42.46	343.333
42.48	386.667	42.48	340	42.48	296.667
42.5	453.333	42.5	310	42.5	346.667
42.52	380	42.52	343.333	42.52	340
42.54	366.667	42.54	343.333	42.54	306.667
42.56	326.667	42.56	330	42.56	303.333
42.58	376.667	42.58	363.333	42.58	376.667
42.6	340	42.6	326.667	42.6	323.333
42.62	326.667	42.62	343.333	42.62	320
42.64	406.667	42.64	350	42.64	420
42.66	370	42.66	303.333	42.66	356.667
42.68	350	42.68	376.667	42.68	360
42.7	326.667	42.7	333.333	42.7	313.333
42.72	340	42.72	376.667	42.72	380
42.74	343.333	42.74	370	42.74	356.667
42.76	363.333	42.76	396.667	42.76	316.667
42.78	380	42.78	363.333	42.78	370
42.8	320	42.8	400	42.8	380
42.82	270	42.82	370	42.82	353.333
42.84	363.333	42.84	376.667	42.84	360
42.86	330	42.86	336.667	42.86	343.333
42.88	323.333	42.88	340	42.88	313.333
42.9	396.667	42.9	313.333	42.9	326.667
42.92	340	42.92	386.667	42.92	360
42.94	283.333	42.94	386.667	42.94	323.333
42.96	336.667	42.96	330	42.96	350
42.98	356.667	42.98	383.333	42.98	340
43	346.667	43	376.667	43	370
43.02	343.333	43.02	340	43.02	346.667
43.04	343.333	43.04	346.667	43.04	413.333
43.06	386.667	43.06	410	43.06	383.333
43.08	383.333	43.08	446.667	43.08	416.667
43.1	336.667	43.1	453.333	43.1	400
43.12	383.333	43.12	376.667	43.12	410
43.14	416.667	43.14	426.667	43.14	403.333
43.16	376.667	43.16	513.333	43.16	383.333
43.18	380	43.18	536.667	43.18	396.667
43.2	416.667	43.2	510	43.2	410
43.22	446.667	43.22	516.667	43.22	433.333
43.24	440	43.24	570	43.24	413.333
43.26	426.667	43.26	566.667	43.26	480
43.28	450	43.28	650	43.28	550
43.3	540	43.3	700	43.3	610
43.32	533.333	43.32	733.333	43.32	570
43.34	540	43.34	833.333	43.34	653.333
43.36	550	43.36	936.667	43.36	756.667
43.38	653.333	43.38	993.333	43.38	793.333
43.4	780	43.4	1083.33	43.4	780
43.42	820	43.42	1216.67	43.42	953.333
43.44	833.333	43.44	1243.33	43.44	1070
43.46	913.333	43.46	1153.33	43.46	1106.67
43.48	1053.33	43.48	1210	43.48	1230
43.5	1040	43.5	1163.33	43.5	1216.67
43.52	1146.67	43.52	993.333	43.52	1213.33
43.54	1150	43.54	886.667	43.54	1063.33
43.56	1070	43.56	846.667	43.56	1053.33
43.58	1116.67	43.58	820	43.58	1033.33
43.6	1003.33	43.6	740	43.6	986.667
43.62	946.667	43.62	626.667	43.62	816.667
43.64	830	43.64	533.333	43.64	813.333
43.66	793.333	43.66	513.333	43.66	740
43.68	703.333	43.68	483.333	43.68	636.667
43.7	696.667	43.7	483.333	43.7	580
43.72	676.667	43.72	433.333	43.72	596.667
43.74	540	43.74	323.333	43.74	420
43.76	466.667	43.76	336.667	43.76	406.667
43.78	463.333	43.78	363.333	43.78	443.333
43.8	470	43.8	433.333	43.8	456.667
43.82	446.667	43.82	446.667	43.82	370
43.84	370	43.84	393.333	43.84	430
43.86	396.667	43.86	370	43.86	423.333
43.88	400	43.88	400	43.88	406.667
43.9	403.333	43.9	453.333	43.9	373.333
43.92	376.667	43.92	413.333	43.92	356.667
43.94	393.333	43.94	396.667	43.94	360
43.96	366.667	43.96	386.667	43.96	353.333
43.98	330	43.98	390	43.98	380
44	360	44	420	44	393.333
44.02	373.333	44.02	363.333	44.02	356.667
44.04	333.333	44.04	403.333	44.04	403.333
44.06	383.333	44.06	416.667	44.06	420
44.08	420	44.08	416.667	44.08	373.333
44.1	363.333	44.1	433.333	44.1	420
44.12	373.333	44.12	423.333	44.12	396.667
44.14	383.333	44.14	396.667	44.14	410
44.16	390	44.16	430	44.16	386.667
44.18	413.333	44.18	433.333	44.18	430
44.2	396.667	44.2	426.667	44.2	420
44.22	360	44.22	450	44.22	383.333
44.24	456.667	44.24	406.667	44.24	413.333
44.26	406.667	44.26	463.333	44.26	443.333
44.28	370	44.28	426.667	44.28	463.333
44.3	460	44.3	423.333	44.3	393.333
44.32	410	44.32	353.333	44.32	460
44.34	380	44.34	346.667	44.34	426.667
44.36	396.667	44.36	390	44.36	376.667
44.38	440	44.38	366.667	44.38	370
44.4	406.667	44.4	390	44.4	363.333
44.42	426.667	44.42	336.667	44.42	333.333
44.44	380	44.44	336.667	44.44	380
44.46	396.667	44.46	346.667	44.46	346.667
44.48	330	44.48	316.667	44.48	380
44.5	356.667	44.5	350	44.5	363.333
44.52	346.667	44.52	403.333	44.52	330
44.54	363.333	44.54	340	44.54	323.333
44.56	336.667	44.56	326.667	44.56	343.333
44.58	330	44.58	360	44.58	390
44.6	383.333	44.6	350	44.6	313.333
44.62	363.333	44.62	333.333	44.62	326.667
44.64	333.333	44.64	323.333	44.64	306.667
44.66	326.667	44.66	396.667	44.66	290
44.68	333.333	44.68	310	44.68	370
44.7	336.667	44.7	296.667	44.7	306.667
44.72	320	44.72	336.667	44.72	326.667
44.74	296.667	44.74	316.667	44.74	343.333
44.76	373.333	44.76	290	44.76	310
44.78	353.333	44.78	356.667	44.78	300
44.8	336.667	44.8	326.667	44.8	326.667
44.82	340	44.82	306.667	44.82	350
44.84	336.667	44.84	336.667	44.84	330
44.86	296.667	44.86	313.333	44.86	313.333
44.88	303.333	44.88	346.667	44.88	300
44.9	330	44.9	330	44.9	336.667
44.92	316.667	44.92	303.333	44.92	316.667
[truncated: 254 more rows]
