# Supplementary material for: Selective conversion of CO2 to isobutane-enriched C4 alkanes over InZrOx-Beta composite catalyst
Source: Nat Commun. 2023 May 6;14:2627. doi: 10.1038/s41467-023-38336-5 (PMC10164185; doi:10.1038/s41467-023-38336-5)
Supplement: Supplementary file 3 — Source Data [file 41467_2023_38336_MOESM3_ESM.zip › Source_Data_for_Figures_in_Supplementary_Information/Source_Data_Supplementary_Figure_16.xlsx]

## Sheet: Sheet1
Catalytic performance for CO2 hydrogenation
	CH4	C4(0)	C4(=)	Oxygenates	C2-C3	C5+	CO2 con.	CO sel.
03:01:00	2.05	53.36	0.31	0.08	25.65	18.55	20.38	54.86
04:01:00	2.4	53.99	0.38	0.71	23.79	18.73	23.39	51.94
05:01:00	1.82	53.05	0.32	0.9	25.89	18.01	24.8	50.7
06:01:00	1.68	52.61	0.42	0.71	26.54	18.04	25.59	51.16
