# Supplementary material for: Selective conversion of CO2 to isobutane-enriched C4 alkanes over InZrOx-Beta composite catalyst
Source: Nat Commun. 2023 May 6;14:2627. doi: 10.1038/s41467-023-38336-5 (PMC10164185; doi:10.1038/s41467-023-38336-5)
Supplement: Supplementary file 3 — Source Data [file 41467_2023_38336_MOESM3_ESM.zip › Source_Data_for_Figures_in_Supplementary_Information/Source_Data_Supplementary_Figure_17.xlsx]

## Sheet: Sheet1
In situ DRIFT spectra
Wavenumber	1 min	2 min	3 min	4 min	5 min	6 min	7 min	8 min	9 min	10 min		Wavenumber	1 min	2 min	3 min	4 min	5 min	6 min	7 min	8 min	9 min	10 min
1799.24	-0.09867	-0.13507	-0.12564	-0.11464	-0.10546	-0.09774	-0.09116	-0.08531	-0.08072	-0.0763		3100.95	-0.20212	-0.26171	-0.2426	-0.22044	-0.20251	-0.18702	-0.17331	-0.16183	-0.15145	-0.14227
1797.32	-0.09869	-0.13508	-0.12566	-0.11466	-0.10549	-0.09777	-0.09116	-0.08533	-0.08073	-0.07633		3099.02	-0.2019	-0.26144	-0.24232	-0.22022	-0.20228	-0.1868	-0.1731	-0.1616	-0.15127	-0.1421
1795.39	-0.09871	-0.13509	-0.12568	-0.11469	-0.10552	-0.0978	-0.09115	-0.08535	-0.08074	-0.07635		3097.09	-0.20169	-0.26117	-0.24205	-0.21999	-0.20205	-0.18658	-0.17288	-0.16137	-0.15109	-0.14192
1793.46	-0.09873	-0.1351	-0.12569	-0.1147	-0.10555	-0.09782	-0.09115	-0.08537	-0.08075	-0.07636		3095.16	-0.20147	-0.26091	-0.24178	-0.21977	-0.20182	-0.18636	-0.17267	-0.16114	-0.15091	-0.14175
1791.53	-0.09875	-0.13511	-0.1257	-0.11472	-0.10557	-0.09784	-0.09114	-0.08538	-0.08076	-0.07637		3093.24	-0.20126	-0.26064	-0.24151	-0.21953	-0.20159	-0.18614	-0.17246	-0.16092	-0.15073	-0.14157
1789.6	-0.09876	-0.13511	-0.12571	-0.11473	-0.10559	-0.09786	-0.09113	-0.08539	-0.08076	-0.07638		3091.31	-0.20104	-0.26038	-0.24124	-0.2193	-0.20137	-0.18592	-0.17224	-0.1607	-0.15055	-0.14138
1787.67	-0.09877	-0.13512	-0.12571	-0.11474	-0.1056	-0.09787	-0.09112	-0.08539	-0.08076	-0.07638		3089.38	-0.20081	-0.26011	-0.24098	-0.21907	-0.20114	-0.18569	-0.17203	-0.16048	-0.15036	-0.1412
1785.75	-0.09879	-0.13512	-0.12571	-0.11474	-0.10561	-0.09788	-0.09111	-0.0854	-0.08075	-0.07638		3087.45	-0.20059	-0.25985	-0.24071	-0.21883	-0.20091	-0.18547	-0.17182	-0.16026	-0.15019	-0.14102
1783.82	-0.0988	-0.13512	-0.12571	-0.11474	-0.10562	-0.09788	-0.0911	-0.0854	-0.08075	-0.07637		3085.52	-0.20037	-0.25958	-0.24045	-0.2186	-0.20068	-0.18525	-0.17161	-0.16005	-0.15001	-0.14084
1781.89	-0.09881	-0.13512	-0.1257	-0.11474	-0.10563	-0.09788	-0.09108	-0.0854	-0.08074	-0.07636		3083.59	-0.20014	-0.25932	-0.24019	-0.21836	-0.20045	-0.18503	-0.1714	-0.15985	-0.14983	-0.14065
1779.96	-0.09881	-0.13511	-0.12569	-0.11474	-0.10563	-0.09788	-0.09107	-0.08539	-0.08073	-0.07635		3081.66	-0.19991	-0.25906	-0.23993	-0.21812	-0.20023	-0.18481	-0.17119	-0.15964	-0.14965	-0.14047
1778.03	-0.09882	-0.13511	-0.12568	-0.11473	-0.10563	-0.09787	-0.09105	-0.08539	-0.08072	-0.07634		3079.74	-0.19968	-0.2588	-0.23967	-0.21788	-0.2	-0.18459	-0.17098	-0.15944	-0.14947	-0.14029
1776.1	-0.09882	-0.1351	-0.12567	-0.11472	-0.10562	-0.09786	-0.09103	-0.08538	-0.08071	-0.07632		3077.81	-0.19945	-0.25854	-0.23942	-0.21764	-0.19978	-0.18437	-0.17077	-0.15924	-0.1493	-0.1401
1774.17	-0.09883	-0.13509	-0.12566	-0.11471	-0.10561	-0.09785	-0.09101	-0.08537	-0.08069	-0.0763		3075.88	-0.19921	-0.25828	-0.23916	-0.2174	-0.19956	-0.18415	-0.17056	-0.15905	-0.14912	-0.13992
1772.25	-0.09883	-0.13508	-0.12564	-0.1147	-0.1056	-0.09783	-0.09099	-0.08536	-0.08067	-0.07627		3073.95	-0.19897	-0.25802	-0.2389	-0.21714	-0.19933	-0.18393	-0.17034	-0.15885	-0.14893	-0.13972
1770.32	-0.09883	-0.13506	-0.12562	-0.11468	-0.10558	-0.09781	-0.09096	-0.08534	-0.08065	-0.07624		3072.02	-0.19873	-0.25775	-0.23864	-0.21688	-0.1991	-0.1837	-0.17012	-0.15865	-0.14875	-0.13952
1768.39	-0.09882	-0.13504	-0.12559	-0.11465	-0.10556	-0.09778	-0.09093	-0.08532	-0.08063	-0.07621		3070.09	-0.1985	-0.25751	-0.23841	-0.21665	-0.19888	-0.18349	-0.16993	-0.15848	-0.14859	-0.13933
1766.46	-0.09881	-0.13501	-0.12555	-0.11462	-0.10553	-0.09775	-0.0909	-0.08529	-0.08059	-0.07616		3068.17	-0.19827	-0.25727	-0.23818	-0.21642	-0.19868	-0.18328	-0.16975	-0.15831	-0.14843	-0.13916
1764.53	-0.0988	-0.13498	-0.12551	-0.11458	-0.10549	-0.09771	-0.09086	-0.08525	-0.08055	-0.07611		3066.24	-0.19804	-0.25704	-0.23796	-0.21621	-0.19849	-0.18309	-0.16958	-0.15815	-0.14829	-0.139
1762.6	-0.09879	-0.13495	-0.12546	-0.11453	-0.10544	-0.09765	-0.09081	-0.08521	-0.08051	-0.07606		3064.31	-0.19781	-0.25682	-0.23774	-0.216	-0.1983	-0.18291	-0.16943	-0.158	-0.14815	-0.13886
1760.68	-0.09877	-0.1349	-0.1254	-0.11447	-0.10538	-0.09759	-0.09076	-0.08516	-0.08046	-0.07598		3062.38	-0.19758	-0.2566	-0.23752	-0.2158	-0.19811	-0.18273	-0.16927	-0.15785	-0.148	-0.13873
1758.75	-0.09872	-0.13482	-0.1253	-0.11438	-0.10529	-0.0975	-0.09068	-0.08508	-0.08038	-0.07589		3060.45	-0.19735	-0.25638	-0.23729	-0.2156	-0.19792	-0.18257	-0.16911	-0.1577	-0.14785	-0.1386
1756.82	-0.09867	-0.13473	-0.1252	-0.11428	-0.1052	-0.09741	-0.09059	-0.08499	-0.08029	-0.07579		3058.52	-0.19712	-0.25615	-0.23706	-0.2154	-0.19774	-0.1824	-0.16895	-0.15754	-0.14769	-0.13848
1754.89	-0.09863	-0.13464	-0.12511	-0.1142	-0.10512	-0.09732	-0.09052	-0.08492	-0.08021	-0.07569		3056.59	-0.19689	-0.25592	-0.23681	-0.2152	-0.19755	-0.18224	-0.16878	-0.15738	-0.14752	-0.13836
1752.96	-0.0986	-0.13457	-0.12505	-0.11413	-0.10507	-0.09726	-0.09047	-0.08486	-0.08015	-0.07562		3054.67	-0.19665	-0.25568	-0.23656	-0.21499	-0.19736	-0.18207	-0.1686	-0.15721	-0.14734	-0.13822
1751.03	-0.09858	-0.13453	-0.12501	-0.1141	-0.10504	-0.09723	-0.09045	-0.08484	-0.08011	-0.07558		3052.74	-0.19642	-0.25543	-0.2363	-0.21477	-0.19717	-0.18189	-0.16842	-0.15704	-0.14715	-0.13807
1749.1	-0.09857	-0.1345	-0.125	-0.11409	-0.10503	-0.09721	-0.09045	-0.08483	-0.08008	-0.07555		3050.81	-0.19619	-0.25517	-0.23604	-0.21454	-0.19697	-0.18169	-0.16823	-0.15687	-0.14695	-0.13791
1747.18	-0.09856	-0.13447	-0.12498	-0.11408	-0.10502	-0.0972	-0.09044	-0.08481	-0.08006	-0.07552		3048.88	-0.19597	-0.2549	-0.23577	-0.21431	-0.19676	-0.18149	-0.16803	-0.15669	-0.14675	-0.13774
1745.25	-0.09855	-0.13443	-0.12495	-0.11405	-0.10499	-0.09717	-0.09042	-0.08478	-0.08001	-0.07548		3046.95	-0.19575	-0.25462	-0.23551	-0.21407	-0.19654	-0.18127	-0.16782	-0.15651	-0.14654	-0.13756
1743.32	-0.09853	-0.13437	-0.1249	-0.11401	-0.10495	-0.09713	-0.09037	-0.08473	-0.07995	-0.07542		3045.02	-0.19554	-0.25433	-0.23524	-0.21382	-0.1963	-0.18105	-0.16761	-0.15632	-0.14633	-0.13737
1741.39	-0.09849	-0.1343	-0.12484	-0.11394	-0.10488	-0.09707	-0.0903	-0.08466	-0.07986	-0.07533		3043.1	-0.19533	-0.25404	-0.23498	-0.21357	-0.19606	-0.18083	-0.16739	-0.15613	-0.14612	-0.13718
1739.46	-0.09846	-0.13421	-0.12477	-0.11387	-0.10479	-0.09699	-0.09021	-0.08457	-0.07976	-0.07523		3041.17	-0.19512	-0.25374	-0.23472	-0.21332	-0.19581	-0.1806	-0.16717	-0.15594	-0.14591	-0.13699
1737.53	-0.09843	-0.13414	-0.1247	-0.1138	-0.10472	-0.09692	-0.09013	-0.08448	-0.07966	-0.07514		3039.24	-0.19491	-0.25345	-0.23447	-0.21306	-0.19556	-0.18038	-0.16696	-0.15574	-0.14569	-0.13681
1735.61	-0.09843	-0.13409	-0.12466	-0.11375	-0.10466	-0.09687	-0.09006	-0.0844	-0.07957	-0.07505		3037.31	-0.19471	-0.25316	-0.23423	-0.2128	-0.19531	-0.18015	-0.16675	-0.15554	-0.14549	-0.13662
1733.68	-0.09844	-0.13408	-0.12464	-0.11373	-0.10463	-0.09685	-0.09002	-0.08436	-0.07952	-0.07499		3035.38	-0.1945	-0.25288	-0.23399	-0.21254	-0.19506	-0.17993	-0.16654	-0.15533	-0.14529	-0.13645
1731.75	-0.09847	-0.1341	-0.12466	-0.11374	-0.10462	-0.09684	-0.08999	-0.08433	-0.07948	-0.07495		3033.45	-0.1943	-0.25261	-0.23375	-0.21228	-0.19481	-0.17971	-0.16634	-0.15513	-0.14511	-0.13628
1729.82	-0.09851	-0.13412	-0.12469	-0.11376	-0.10462	-0.09684	-0.08998	-0.08432	-0.07945	-0.07492		3031.52	-0.19408	-0.25235	-0.2335	-0.21201	-0.19457	-0.17949	-0.16613	-0.15493	-0.14493	-0.13611
1727.89	-0.09855	-0.13413	-0.1247	-0.11376	-0.10461	-0.09683	-0.08994	-0.08429	-0.07941	-0.07488		3029.6	-0.19386	-0.25209	-0.23325	-0.21175	-0.19433	-0.17927	-0.16593	-0.15473	-0.14477	-0.13595
1725.96	-0.09856	-0.13411	-0.12468	-0.11373	-0.10456	-0.09677	-0.08988	-0.08423	-0.07934	-0.07481		3027.67	-0.19364	-0.25182	-0.233	-0.21148	-0.1941	-0.17904	-0.16572	-0.15453	-0.14461	-0.1358
1724.04	-0.09855	-0.13405	-0.12462	-0.11365	-0.10448	-0.09669	-0.08978	-0.08414	-0.07924	-0.07472		3025.74	-0.19341	-0.25156	-0.23275	-0.21122	-0.19386	-0.17882	-0.16552	-0.15434	-0.14446	-0.13566
1722.11	-0.09851	-0.13396	-0.12453	-0.11355	-0.10437	-0.09657	-0.08966	-0.08402	-0.07912	-0.0746		3023.81	-0.19317	-0.2513	-0.2325	-0.21096	-0.19363	-0.17859	-0.16531	-0.15415	-0.14432	-0.13552
1720.18	-0.09846	-0.13385	-0.12441	-0.11343	-0.10424	-0.09643	-0.08952	-0.08389	-0.07899	-0.07447		3021.88	-0.19294	-0.25103	-0.23225	-0.21072	-0.19341	-0.17838	-0.16511	-0.15397	-0.14418	-0.13539
1718.25	-0.0984	-0.13372	-0.12428	-0.11329	-0.1041	-0.09629	-0.08937	-0.08376	-0.07885	-0.07433		3019.95	-0.1927	-0.25076	-0.23201	-0.21049	-0.19319	-0.17817	-0.1649	-0.15379	-0.14404	-0.13526
1716.32	-0.09833	-0.13357	-0.12413	-0.11313	-0.10394	-0.09613	-0.08921	-0.08361	-0.07871	-0.07419		3018.03	-0.19245	-0.25049	-0.23176	-0.21026	-0.19297	-0.17796	-0.16469	-0.15361	-0.14389	-0.13512
1714.39	-0.09824	-0.1334	-0.12396	-0.11296	-0.10377	-0.09596	-0.08905	-0.08345	-0.07857	-0.07404		3016.1	-0.19221	-0.25022	-0.2315	-0.21004	-0.19276	-0.17774	-0.16448	-0.15343	-0.14373	-0.13497
1712.46	-0.09813	-0.13322	-0.12378	-0.11277	-0.10359	-0.09578	-0.08888	-0.08329	-0.07842	-0.07389		3014.17	-0.19195	-0.24994	-0.23123	-0.20981	-0.19254	-0.17753	-0.16426	-0.15326	-0.14355	-0.1348
1710.54	-0.09802	-0.13301	-0.12358	-0.11258	-0.1034	-0.0956	-0.0887	-0.08312	-0.07827	-0.07374		3012.24	-0.19169	-0.24965	-0.23095	-0.20958	-0.19232	-0.17731	-0.16404	-0.15307	-0.14336	-0.13461
1708.61	-0.0979	-0.1328	-0.12338	-0.11237	-0.10321	-0.09542	-0.08853	-0.08296	-0.07812	-0.07359		3010.31	-0.19142	-0.24937	-0.23067	-0.20935	-0.19209	-0.17708	-0.16381	-0.15288	-0.14316	-0.13441
1706.68	-0.09777	-0.13258	-0.12317	-0.11216	-0.10301	-0.09523	-0.08836	-0.08279	-0.07797	-0.07345		3008.38	-0.19115	-0.24908	-0.23037	-0.2091	-0.19185	-0.17685	-0.16358	-0.15268	-0.14295	-0.1342
1704.75	-0.09763	-0.13236	-0.12295	-0.11195	-0.10281	-0.09505	-0.08819	-0.08263	-0.07782	-0.07331		3006.45	-0.19087	-0.24878	-0.23007	-0.20885	-0.1916	-0.17662	-0.16335	-0.15248	-0.14273	-0.13397
1702.82	-0.0975	-0.13213	-0.12274	-0.11175	-0.10261	-0.09488	-0.08803	-0.08247	-0.07768	-0.07318		3004.53	-0.19059	-0.24849	-0.22978	-0.2086	-0.19135	-0.17638	-0.16312	-0.15227	-0.1425	-0.13375
1700.89	-0.09737	-0.13193	-0.12254	-0.11156	-0.10244	-0.09473	-0.0879	-0.08233	-0.07754	-0.07306		3002.6	-0.19031	-0.24819	-0.22948	-0.20834	-0.19109	-0.17614	-0.1629	-0.15205	-0.14227	-0.13352
1698.97	-0.09726	-0.13174	-0.12237	-0.1114	-0.10229	-0.0946	-0.08779	-0.08222	-0.07744	-0.07297		3000.67	-0.19003	-0.24788	-0.22919	-0.20807	-0.19083	-0.1759	-0.16267	-0.15182	-0.14205	-0.1333
1697.04	-0.09717	-0.1316	-0.12224	-0.11128	-0.10218	-0.09451	-0.08772	-0.08214	-0.07737	-0.07292		2998.74	-0.18975	-0.24758	-0.2289	-0.2078	-0.19057	-0.17566	-0.16245	-0.15159	-0.14182	-0.13308
1695.11	-0.09711	-0.1315	-0.12215	-0.11121	-0.10213	-0.09447	-0.0877	-0.0821	-0.07733	-0.0729		2996.81	-0.18947	-0.24728	-0.22861	-0.20752	-0.19031	-0.17541	-0.16224	-0.15135	-0.1416	-0.13288
1693.18	-0.09708	-0.13146	-0.12212	-0.11118	-0.10212	-0.09448	-0.08773	-0.08211	-0.07735	-0.07294		2994.88	-0.18919	-0.24698	-0.22833	-0.20725	-0.19004	-0.17516	-0.16202	-0.15112	-0.14139	-0.13267
1691.25	-0.09709	-0.13147	-0.12214	-0.11122	-0.10217	-0.09455	-0.0878	-0.08218	-0.07741	-0.07301		2992.96	-0.18892	-0.24669	-0.22805	-0.20697	-0.18978	-0.1749	-0.16181	-0.15089	-0.14118	-0.13248
1689.32	-0.09713	-0.13155	-0.12223	-0.11131	-0.10228	-0.09467	-0.08793	-0.08229	-0.07752	-0.07314		2991.03	-0.18865	-0.24639	-0.22777	-0.20669	-0.18952	-0.17465	-0.1616	-0.15068	-0.14099	-0.1323
1687.39	-0.09721	-0.13169	-0.12237	-0.11145	-0.10244	-0.09484	-0.08811	-0.08246	-0.07768	-0.07331		2989.1	-0.18839	-0.2461	-0.22749	-0.20642	-0.18926	-0.17439	-0.16139	-0.15047	-0.1408	-0.13213
1685.47	-0.09731	-0.13186	-0.12255	-0.11164	-0.10264	-0.09505	-0.08832	-0.08267	-0.07787	-0.07352		2987.17	-0.18813	-0.24579	-0.22721	-0.20614	-0.18901	-0.17414	-0.16118	-0.15027	-0.14062	-0.13195
1683.54	-0.09743	-0.13207	-0.12276	-0.11185	-0.10286	-0.09528	-0.08854	-0.08289	-0.07808	-0.07374		2985.24	-0.18786	-0.24548	-0.22691	-0.20587	-0.18875	-0.17387	-0.16097	-0.15007	-0.14044	-0.13178
1681.61	-0.09756	-0.13227	-0.12297	-0.11207	-0.10309	-0.09552	-0.08877	-0.08313	-0.07829	-0.07397		2983.31	-0.18759	-0.24514	-0.2266	-0.20559	-0.18849	-0.17361	-0.16075	-0.14987	-0.14026	-0.13161
1679.68	-0.09768	-0.13247	-0.12317	-0.11227	-0.1033	-0.09574	-0.08898	-0.08335	-0.07849	-0.07418		2981.38	-0.18731	-0.24479	-0.22628	-0.2053	-0.18822	-0.17333	-0.16053	-0.14966	-0.14007	-0.13142
1677.75	-0.09778	-0.13263	-0.12333	-0.11244	-0.10347	-0.09592	-0.08916	-0.08354	-0.07865	-0.07436		2979.46	-0.18702	-0.24441	-0.22593	-0.205	-0.18794	-0.17305	-0.1603	-0.14945	-0.13987	-0.13122
1675.82	-0.09784	-0.13272	-0.12343	-0.11256	-0.10359	-0.09604	-0.08927	-0.08367	-0.07876	-0.07449		2977.53	-0.1867	-0.24401	-0.22556	-0.20468	-0.18764	-0.17275	-0.16006	-0.14922	-0.13966	-0.131
1673.9	-0.09786	-0.13274	-0.12345	-0.1126	-0.10363	-0.09609	-0.08931	-0.08373	-0.0788	-0.07455		2975.6	-0.18636	-0.24359	-0.22516	-0.20434	-0.18732	-0.17245	-0.15979	-0.14897	-0.13942	-0.13076
1671.97	-0.09782	-0.13267	-0.12338	-0.11256	-0.10359	-0.09605	-0.08926	-0.08372	-0.07877	-0.07453		2973.67	-0.186	-0.24315	-0.22475	-0.20398	-0.18698	-0.17214	-0.15951	-0.1487	-0.13915	-0.13051
1670.04	-0.09774	-0.13252	-0.12324	-0.11244	-0.10347	-0.09593	-0.08914	-0.08362	-0.07867	-0.07444		2971.74	-0.18563	-0.2427	-0.22432	-0.2036	-0.18663	-0.17181	-0.15921	-0.14842	-0.13888	-0.13025
1668.11	-0.09762	-0.1323	-0.12303	-0.11225	-0.10329	-0.09575	-0.08896	-0.08346	-0.07851	-0.07429		2969.81	-0.18525	-0.24225	-0.22389	-0.20321	-0.18628	-0.17149	-0.1589	-0.14812	-0.13858	-0.12998
1666.18	-0.09746	-0.13204	-0.12276	-0.11202	-0.10306	-0.09551	-0.08873	-0.08326	-0.07831	-0.07409		2967.89	-0.18487	-0.24181	-0.22346	-0.20282	-0.18593	-0.17116	-0.15859	-0.14781	-0.13829	-0.12971
1664.25	-0.09729	-0.13174	-0.12247	-0.11175	-0.1028	-0.09524	-0.08847	-0.08302	-0.07808	-0.07387		2965.96	-0.1845	-0.24138	-0.22305	-0.20244	-0.18558	-0.17085	-0.15829	-0.1475	-0.138	-0.12945
1662.32	-0.0971	-0.13143	-0.12216	-0.11147	-0.10254	-0.09497	-0.08819	-0.08277	-0.07785	-0.07363		2964.03	-0.18414	-0.24097	-0.22265	-0.20207	-0.18524	-0.17054	-0.15799	-0.1472	-0.13772	-0.1292
1660.4	-0.09692	-0.13113	-0.12187	-0.1112	-0.10228	-0.0947	-0.08793	-0.08252	-0.07763	-0.0734		2962.1	-0.18378	-0.24057	-0.22227	-0.20171	-0.1849	-0.17025	-0.15769	-0.1469	-0.13744	-0.12897
1658.47	-0.09675	-0.13084	-0.1216	-0.11095	-0.10204	-0.09446	-0.08769	-0.08229	-0.07742	-0.07318		2960.17	-0.18344	-0.24019	-0.22191	-0.20136	-0.18457	-0.16997	-0.15738	-0.14661	-0.13717	-0.12874
1656.54	-0.09657	-0.13057	-0.12134	-0.11071	-0.10182	-0.09423	-0.08746	-0.08208	-0.07723	-0.07297		2958.24	-0.18309	-0.23981	-0.22155	-0.20101	-0.18424	-0.16969	-0.15708	-0.14632	-0.13691	-0.12851
1654.61	-0.0964	-0.13032	-0.1211	-0.11048	-0.1016	-0.09401	-0.08724	-0.08187	-0.07705	-0.07277		2956.32	-0.18274	-0.23943	-0.22119	-0.20067	-0.1839	-0.16941	-0.15677	-0.14604	-0.13664	-0.12828
1652.68	-0.09623	-0.13007	-0.12088	-0.11026	-0.1014	-0.0938	-0.08702	-0.08167	-0.07687	-0.07257		2954.39	-0.18239	-0.23904	-0.22083	-0.20034	-0.18356	-0.16912	-0.15645	-0.14575	-0.13637	-0.12805
1650.75	-0.09606	-0.12985	-0.12067	-0.11006	-0.10121	-0.09361	-0.08683	-0.08148	-0.07671	-0.07238		2952.46	-0.18203	-0.23864	-0.22045	-0.19999	-0.18321	-0.16882	-0.15613	-0.14545	-0.1361	-0.12781
1648.83	-0.0959	-0.12965	-0.1205	-0.10988	-0.10104	-0.09345	-0.08665	-0.08132	-0.07656	-0.0722		2950.53	-0.18165	-0.23821	-0.22006	-0.19963	-0.18285	-0.16851	-0.15579	-0.14514	-0.13581	-0.12755
1646.9	-0.09576	-0.12949	-0.12036	-0.10973	-0.1009	-0.09332	-0.08651	-0.08118	-0.07644	-0.07205		2948.6	-0.18126	-0.23775	-0.21963	-0.19925	-0.18247	-0.16816	-0.15544	-0.14481	-0.1355	-0.12728
1644.97	-0.09565	-0.12937	-0.12026	-0.10962	-0.10081	-0.09322	-0.0864	-0.08108	-0.07636	-0.07194		2946.67	-0.18085	-0.23726	-0.21917	-0.19884	-0.18207	-0.16779	-0.15507	-0.14446	-0.13517	-0.12698
1643.04	-0.09555	-0.12929	-0.12021	-0.10955	-0.10075	-0.09317	-0.08634	-0.08102	-0.07631	-0.07187		2944.74	-0.18041	-0.23673	-0.21867	-0.1984	-0.18165	-0.16739	-0.15469	-0.1441	-0.13483	-0.12666
1641.11	-0.09548	-0.12925	-0.12018	-0.10951	-0.10073	-0.09314	-0.08631	-0.081	-0.07629	-0.07182		2942.82	-0.17995	-0.23617	-0.21814	-0.19793	-0.18121	-0.16697	-0.15429	-0.14371	-0.13447	-0.12633
1639.18	-0.09543	-0.12925	-0.1202	-0.10951	-0.10073	-0.09315	-0.08631	-0.081	-0.0763	-0.07182		2940.89	-0.17947	-0.23558	-0.21759	-0.19744	-0.18075	-0.16654	-0.15388	-0.14332	-0.13411	-0.12599
1637.25	-0.09541	-0.12929	-0.12025	-0.10955	-0.10078	-0.09319	-0.08636	-0.08105	-0.07635	-0.07184		2938.96	-0.17898	-0.23498	-0.21703	-0.19693	-0.18029	-0.1661	-0.15347	-0.14294	-0.13375	-0.12565
1635.33	-0.09542	-0.12937	-0.12034	-0.10962	-0.10086	-0.09327	-0.08645	-0.08113	-0.07643	-0.07191		2937.03	-0.1785	-0.23439	-0.21647	-0.19642	-0.17984	-0.16568	-0.15307	-0.14257	-0.13342	-0.12533
1633.4	-0.09545	-0.12948	-0.12047	-0.10973	-0.10098	-0.09338	-0.08657	-0.08125	-0.07653	-0.072		2935.1	-0.17804	-0.23383	-0.21594	-0.19594	-0.17942	-0.16528	-0.15271	-0.14223	-0.13312	-0.12503
1631.47	-0.0955	-0.12961	-0.12062	-0.10987	-0.10112	-0.09351	-0.08672	-0.08139	-0.07666	-0.07213		2933.17	-0.17761	-0.2333	-0.21546	-0.1955	-0.17905	-0.16492	-0.15238	-0.14193	-0.13287	-0.12477
1629.54	-0.09556	-0.12976	-0.12078	-0.11002	-0.10126	-0.09366	-0.08689	-0.08154	-0.0768	-0.07226		2931.25	-0.17722	-0.23283	-0.21503	-0.19512	-0.17872	-0.16462	-0.1521	-0.14169	-0.13267	-0.12455
1627.61	-0.09562	-0.12989	-0.12093	-0.11016	-0.1014	-0.09379	-0.08704	-0.08168	-0.07693	-0.07239		2929.32	-0.1769	-0.23244	-0.21468	-0.19481	-0.17845	-0.16437	-0.15187	-0.14149	-0.13253	-0.12438
1625.68	-0.09567	-0.13	-0.12106	-0.11029	-0.10152	-0.09391	-0.08718	-0.0818	-0.07704	-0.07249		2927.39	-0.17663	-0.23213	-0.2144	-0.19456	-0.17824	-0.16417	-0.1517	-0.14136	-0.13243	-0.12426
1623.76	-0.09571	-0.13008	-0.12115	-0.11038	-0.10161	-0.09399	-0.08728	-0.08189	-0.07711	-0.07257		2925.46	-0.17643	-0.2319	-0.21419	-0.19439	-0.17808	-0.16403	-0.15158	-0.14127	-0.13238	-0.12419
1621.83	-0.09572	-0.13011	-0.12119	-0.11043	-0.10165	-0.09404	-0.08735	-0.08194	-0.07716	-0.07261		2923.53	-0.17629	-0.23175	-0.21405	-0.19428	-0.17798	-0.16394	-0.15151	-0.14123	-0.13237	-0.12416
1619.9	-0.09571	-0.13011	-0.1212	-0.11045	-0.10167	-0.09406	-0.08739	-0.08195	-0.07717	-0.07263		2921.6	-0.17621	-0.23167	-0.21398	-0.19423	-0.17792	-0.16391	-0.15148	-0.14124	-0.13239	-0.12416
1617.97	-0.0957	-0.13009	-0.12118	-0.11046	-0.10167	-0.09405	-0.0874	-0.08195	-0.07717	-0.07263		2919.67	-0.17618	-0.23165	-0.21397	-0.19423	-0.1779	-0.16391	-0.15149	-0.14128	-0.13243	-0.12419
1616.04	-0.09568	-0.13007	-0.12116	-0.11046	-0.10167	-0.09405	-0.08742	-0.08195	-0.07717	-0.07264		2917.75	-0.17618	-0.23168	-0.21399	-0.19427	-0.1779	-0.16395	-0.15151	-0.14134	-0.13247	-0.12424
1614.11	-0.09568	-0.13006	-0.12116	-0.11049	-0.1017	-0.09408	-0.08746	-0.08197	-0.0772	-0.07268		2915.82	-0.17621	-0.23174	-0.21405	-0.19433	-0.17793	-0.164	-0.15156	-0.14141	-0.13251	-0.12428
1612.18	-0.0957	-0.13009	-0.1212	-0.11055	-0.10176	-0.09414	-0.08753	-0.08203	-0.07725	-0.07275		2913.89	-0.17626	-0.23181	-0.21412	-0.19441	-0.17796	-0.16405	-0.15161	-0.14148	-0.13253	-0.12432
1610.26	-0.09573	-0.13014	-0.12125	-0.11063	-0.10185	-0.09423	-0.08763	-0.08211	-0.07733	-0.07284		2911.96	-0.1763	-0.23187	-0.21418	-0.19447	-0.17799	-0.16408	-0.15165	-0.14153	-0.13253	-0.12435
1608.33	-0.09576	-0.1302	-0.12131	-0.11073	-0.10194	-0.09433	-0.08773	-0.0822	-0.07742	-0.07295		2910.03	-0.17632	-0.23192	-0.21423	-0.19451	-0.17801	-0.1641	-0.15168	-0.14155	-0.1325	-0.12435
1606.4	-0.09578	-0.13026	-0.12137	-0.11081	-0.10203	-0.09443	-0.08783	-0.08228	-0.0775	-0.07306		2908.1	-0.17632	-0.23194	-0.21426	-0.19451	-0.178	-0.16408	-0.15168	-0.14153	-0.13243	-0.12433
1604.47	-0.09579	-0.1303	-0.12141	-0.11088	-0.1021	-0.09451	-0.0879	-0.08235	-0.07756	-0.07315		2906.18	-0.1763	-0.23193	-0.21425	-0.19447	-0.17796	-0.16403	-0.15165	-0.14148	-0.13232	-0.12428
1602.54	-0.09577	-0.1303	-0.12142	-0.11091	-0.10214	-0.09456	-0.08794	-0.08239	-0.07759	-0.0732		2904.25	-0.17624	-0.23189	-0.2142	-0.19437	-0.17789	-0.16394	-0.15159	-0.1414	-0.13218	-0.1242
1600.61	-0.09573	-0.13028	-0.12139	-0.1109	-0.10213	-0.09457	-0.08794	-0.08239	-0.07759	-0.07321		2902.32	-0.17614	-0.23181	-0.21411	-0.19423	-0.17779	-0.16383	-0.15149	-0.14128	-0.13202	-0.12409
1598.69	-0.09566	-0.13022	-0.12133	-0.11086	-0.10209	-0.09456	-0.08791	-0.08236	-0.07756	-0.07319		2900.39	-0.17602	-0.2317	-0.21398	-0.19405	-0.17767	-0.16369	-0.15137	-0.14113	-0.13184	-0.12396
1596.76	-0.09559	-0.13016	-0.12126	-0.1108	-0.10203	-0.09452	-0.08786	-0.08232	-0.07752	-0.07315		2898.46	-0.17588	-0.23155	-0.21382	-0.19385	-0.17752	-0.16354	-0.15124	-0.14097	-0.13167	-0.12382
1594.83	-0.0955	-0.13008	-0.12118	-0.11074	-0.10197	-0.09448	-0.08779	-0.08226	-0.07745	-0.07309		2896.53	-0.17571	-0.23139	-0.21363	-0.19363	-0.17737	-0.16338	-0.1511	-0.14079	-0.1315	-0.12367
1592.9	-0.09541	-0.12999	-0.12109	-0.11066	-0.10188	-0.09441	-0.0877	-0.08218	-0.07737	-0.07301		2894.6	-0.17553	-0.2312	-0.21343	-0.1934	-0.1772	-0.16321	-0.15095	-0.14061	-0.13135	-0.12352
1590.97	-0.0953	-0.12987	-0.12096	-0.11053	-0.10175	-0.09429	-0.08757	-0.08205	-0.07724	-0.07288		2892.68	-0.17533	-0.23099	-0.21321	-0.19318	-0.17703	-0.16304	-0.1508	-0.14042	-0.13121	-0.12337
1589.04	-0.09515	-0.12969	-0.12077	-0.11035	-0.10157	-0.09412	-0.08737	-0.08186	-0.07705	-0.07269		2890.75	-0.17512	-0.23076	-0.21297	-0.19295	-0.17684	-0.16287	-0.15065	-0.14024	-0.13108	-0.12322
1587.12	-0.09497	-0.12944	-0.12051	-0.11009	-0.1013	-0.09386	-0.08709	-0.0816	-0.07678	-0.07242		2888.82	-0.17488	-0.23052	-0.21272	-0.19273	-0.17664	-0.16268	-0.15048	-0.14005	-0.13095	-0.12307
1585.19	-0.09474	-0.12911	-0.12017	-0.10975	-0.10096	-0.09351	-0.08673	-0.08125	-0.07643	-0.07206		2886.89	-0.17464	-0.23026	-0.21246	-0.1925	-0.17643	-0.16247	-0.15029	-0.13985	-0.13082	-0.12291
1583.26	-0.09448	-0.1287	-0.11975	-0.10934	-0.10054	-0.09308	-0.08629	-0.08082	-0.076	-0.07162		2884.96	-0.17438	-0.22998	-0.21218	-0.19227	-0.17619	-0.16224	-0.15008	-0.13965	-0.13067	-0.12274
1581.33	-0.09419	-0.12825	-0.11929	-0.10886	-0.10007	-0.09259	-0.08579	-0.08033	-0.07551	-0.07113		2883.03	-0.17411	-0.22969	-0.21189	-0.19203	-0.17594	-0.16199	-0.14984	-0.13944	-0.13051	-0.12257
1579.4	-0.0939	-0.12777	-0.1188	-0.10836	-0.09957	-0.09207	-0.08526	-0.07982	-0.07498	-0.07059		2881.11	-0.17383	-0.22938	-0.21159	-0.19177	-0.17566	-0.16173	-0.14959	-0.13922	-0.13033	-0.12239
1577.47	-0.09361	-0.12729	-0.11831	-0.10786	-0.09907	-0.09155	-0.08474	-0.0793	-0.07446	-0.07006		2879.18	-0.17355	-0.22906	-0.21129	-0.19149	-0.17538	-0.16145	-0.14932	-0.13899	-0.13013	-0.1222
1575.54	-0.09333	-0.12684	-0.11786	-0.10738	-0.0986	-0.09105	-0.08423	-0.0788	-0.07396	-0.06955		2877.25	-0.17325	-0.22873	-0.21097	-0.19121	-0.17507	-0.16116	-0.14904	-0.13876	-0.12992	-0.122
1573.62	-0.09308	-0.12643	-0.11743	-0.10693	-0.09816	-0.09058	-0.08376	-0.07833	-0.07349	-0.06906		2875.32	-0.17295	-0.22837	-0.21065	-0.1909	-0.17476	-0.16086	-0.14875	-0.13851	-0.12969	-0.12179
1571.69	-0.09284	-0.12603	-0.11704	-0.10651	-0.09774	-0.09014	-0.08331	-0.07788	-0.07303	-0.0686		2873.39	-0.17264	-0.228	-0.21031	-0.19059	-0.17444	-0.16056	-0.14845	-0.13827	-0.12945	-0.12157
1569.76	-0.09262	-0.12567	-0.11666	-0.10611	-0.09734	-0.08972	-0.08288	-0.07746	-0.07261	-0.06816		2871.46	-0.17233	-0.22762	-0.20998	-0.19026	-0.17411	-0.16025	-0.14816	-0.13802	-0.12921	-0.12135
1567.83	-0.09241	-0.12532	-0.11631	-0.10572	-0.09697	-0.08932	-0.08248	-0.07706	-0.07221	-0.06775		2869.53	-0.17201	-0.22723	-0.20964	-0.18992	-0.17379	-0.15995	-0.14787	-0.13778	-0.12897	-0.12114
1565.9	-0.09221	-0.12499	-0.11598	-0.10536	-0.09662	-0.08895	-0.08211	-0.07668	-0.07183	-0.06737		2867.61	-0.1717	-0.22684	-0.2093	-0.18959	-0.17349	-0.15967	-0.14758	-0.13755	-0.12873	-0.12094
1563.97	-0.09204	-0.12468	-0.11567	-0.10503	-0.09629	-0.08862	-0.08177	-0.07634	-0.07149	-0.06703		2865.68	-0.17139	-0.22645	-0.20897	-0.18926	-0.1732	-0.15941	-0.14732	-0.13732	-0.12851	-0.12075
1562.05	-0.09189	-0.12441	-0.1154	-0.10474	-0.09601	-0.08833	-0.08148	-0.07605	-0.0712	-0.06673		2863.75	-0.17111	-0.22608	-0.20866	-0.18894	-0.17293	-0.15917	-0.14707	-0.13712	-0.1283	-0.12058
1560.12	-0.09178	-0.12419	-0.11519	-0.10451	-0.09578	-0.0881	-0.08125	-0.07582	-0.07097	-0.0665		2861.82	-0.17084	-0.22574	-0.20837	-0.18864	-0.17269	-0.15895	-0.14685	-0.13693	-0.12811	-0.12043
1558.19	-0.09172	-0.12404	-0.11504	-0.10435	-0.09562	-0.08795	-0.0811	-0.07566	-0.07082	-0.06635		2859.89	-0.17059	-0.22543	-0.2081	-0.18837	-0.17247	-0.15877	-0.14666	-0.13676	-0.12796	-0.12031
1556.26	-0.09171	-0.12396	-0.11497	-0.10426	-0.09554	-0.08788	-0.08103	-0.07558	-0.07074	-0.06628		2857.96	-0.17037	-0.22515	-0.20787	-0.18814	-0.17228	-0.15862	-0.1465	-0.13661	-0.12782	-0.1202
1554.33	-0.09175	-0.12396	-0.11498	-0.10426	-0.09553	-0.08789	-0.08104	-0.07558	-0.07076	-0.06629		2856.04	-0.17018	-0.22491	-0.20766	-0.18794	-0.17212	-0.15849	-0.14637	-0.13649	-0.12771	-0.1201
1552.4	-0.09183	-0.12403	-0.11506	-0.10433	-0.09559	-0.08798	-0.08113	-0.07566	-0.07085	-0.06638		2854.11	-0.17002	-0.2247	-0.20748	-0.18778	-0.17198	-0.15838	-0.14627	-0.13638	-0.12762	-0.12003
1550.47	-0.09197	-0.12416	-0.11521	-0.10447	-0.09572	-0.08813	-0.08129	-0.07581	-0.07101	-0.06654		2852.18	-0.16987	-0.22452	-0.20732	-0.18765	-0.17186	-0.15829	-0.14619	-0.13629	-0.12754	-0.11995
1548.55	-0.09213	-0.12435	-0.11542	-0.10466	-0.0959	-0.08834	-0.0815	-0.076	-0.07122	-0.06675		2850.25	-0.16975	-0.22437	-0.20718	-0.18754	-0.17174	-0.15821	-0.14611	-0.13621	-0.12747	-0.11988
1546.62	-0.09233	-0.12459	-0.11566	-0.1049	-0.09613	-0.08859	-0.08176	-0.07625	-0.07148	-0.067		2848.32	-0.16963	-0.22424	-0.20706	-0.18744	-0.17163	-0.15813	-0.14604	-0.13613	-0.1274	-0.11981
1544.69	-0.09257	-0.12488	-0.11595	-0.10519	-0.09641	-0.08889	-0.08206	-0.07654	-0.07178	-0.0673		2846.39	-0.16952	-0.22412	-0.20694	-0.18736	-0.17153	-0.15804	-0.14597	-0.13606	-0.12733	-0.11972
1542.76	-0.09283	-0.12522	-0.11628	-0.10554	-0.09674	-0.08924	-0.08241	-0.07687	-0.07213	-0.06764		2844.46	-0.16942	-0.22402	-0.20682	-0.18727	-0.17142	-0.15794	-0.14588	-0.13599	-0.12725	-0.11962
1540.83	-0.09311	-0.12559	-0.11665	-0.10592	-0.09711	-0.08962	-0.08279	-0.07724	-0.0725	-0.06801		2842.54	-0.16931	-0.22392	-0.2067	-0.18719	-0.17131	-0.15783	-0.14578	-0.1359	-0.12716	-0.1195
1538.9	-0.09341	-0.12598	-0.11703	-0.10633	-0.0975	-0.09001	-0.08318	-0.07762	-0.07288	-0.0684		2840.61	-0.1692	-0.22382	-0.20658	-0.18709	-0.17119	-0.15771	-0.14566	-0.1358	-0.12705	-0.11937
1536.98	-0.09371	-0.12637	-0.1174	-0.10673	-0.09789	-0.09039	-0.08357	-0.078	-0.07325	-0.06878		2838.68	-0.16909	-0.22373	-0.20646	-0.18699	-0.17106	-0.15758	-0.14553	-0.13568	-0.12694	-0.11923
1535.05	-0.094	-0.12674	-0.11775	-0.10711	-0.09825	-0.09074	-0.08392	-0.07835	-0.0736	-0.06913		2836.75	-0.16897	-0.22362	-0.20632	-0.18687	-0.17092	-0.15743	-0.1454	-0.13555	-0.12681	-0.11908
1533.12	-0.09426	-0.12706	-0.11805	-0.10744	-0.09857	-0.09105	-0.08423	-0.07866	-0.07389	-0.06944		2834.82	-0.16885	-0.22351	-0.20618	-0.18674	-0.17078	-0.15727	-0.14525	-0.13541	-0.12667	-0.11892
1531.19	-0.09449	-0.12734	-0.1183	-0.10773	-0.09884	-0.09129	-0.08448	-0.07891	-0.07413	-0.06969		2832.89	-0.16872	-0.22337	-0.20602	-0.18658	-0.17063	-0.15711	-0.14511	-0.13526	-0.12652	-0.11876
1529.26	-0.09469	-0.12756	-0.1185	-0.10796	-0.09906	-0.09148	-0.08468	-0.07911	-0.07432	-0.06989		2830.97	-0.16857	-0.22322	-0.20586	-0.18642	-0.17047	-0.15694	-0.14495	-0.13511	-0.12637	-0.1186
1527.33	-0.09486	-0.12774	-0.11866	-0.10814	-0.09924	-0.09163	-0.08483	-0.07927	-0.07447	-0.07005		2829.04	-0.16843	-0.22305	-0.20569	-0.18624	-0.17031	-0.15677	-0.1448	-0.13495	-0.12622	-0.11846
1525.4	-0.09502	-0.12791	-0.1188	-0.1083	-0.09939	-0.09176	-0.08496	-0.07939	-0.07459	-0.07018		2827.11	-0.16828	-0.22287	-0.20551	-0.18605	-0.17015	-0.1566	-0.14464	-0.13479	-0.12608	-0.11832
1523.48	-0.09518	-0.12807	-0.11894	-0.10846	-0.09955	-0.09189	-0.08509	-0.07952	-0.07472	-0.07031		2825.18	-0.16812	-0.22268	-0.20533	-0.18586	-0.17	-0.15643	-0.14448	-0.13463	-0.12594	-0.11821
1521.55	-0.09535	-0.12827	-0.11911	-0.10864	-0.09972	-0.09205	-0.08523	-0.07967	-0.07487	-0.07047		2823.25	-0.16796	-0.22248	-0.20515	-0.18567	-0.16985	-0.15628	-0.14433	-0.13448	-0.12581	-0.1181
1519.62	-0.09553	-0.12849	-0.11932	-0.10885	-0.09993	-0.09224	-0.08541	-0.07984	-0.07504	-0.07065		2821.32	-0.16779	-0.22227	-0.20497	-0.18547	-0.16969	-0.15612	-0.14417	-0.13433	-0.12568	-0.118
1517.69	-0.09573	-0.12875	-0.11957	-0.10909	-0.10016	-0.09246	-0.08562	-0.08004	-0.07525	-0.07086		2819.4	-0.1676	-0.22206	-0.20478	-0.18526	-0.16953	-0.15596	-0.144	-0.13417	-0.12554	-0.1179
1515.76	-0.09594	-0.12902	-0.11982	-0.10933	-0.1004	-0.0927	-0.08583	-0.08026	-0.07546	-0.07107		2817.47	-0.1674	-0.22183	-0.20457	-0.18504	-0.16935	-0.15578	-0.14383	-0.134	-0.1254	-0.11779
1513.83	-0.09614	-0.1293	-0.12009	-0.10958	-0.10064	-0.09294	-0.08605	-0.08047	-0.07567	-0.07129		2815.54	-0.1672	-0.22159	-0.20435	-0.18482	-0.16915	-0.15561	-0.14366	-0.13382	-0.12525	-0.11767
1511.91	-0.09635	-0.12958	-0.12036	-0.10984	-0.10088	-0.09318	-0.08627	-0.08069	-0.07588	-0.0715		2813.61	-0.16699	-0.22134	-0.20413	-0.1846	-0.16894	-0.15542	-0.14349	-0.13364	-0.1251	-0.11754
1509.98	-0.09656	-0.12987	-0.12065	-0.11011	-0.10113	-0.09344	-0.08651	-0.08093	-0.07611	-0.07173		2811.68	-0.16678	-0.22109	-0.20389	-0.18438	-0.16872	-0.15524	-0.14332	-0.13346	-0.12494	-0.11741
1508.05	-0.0968	-0.13019	-0.12096	-0.1104	-0.10141	-0.09373	-0.08677	-0.08119	-0.07636	-0.07197		2809.75	-0.16657	-0.22084	-0.20364	-0.18416	-0.1685	-0.15504	-0.14315	-0.13329	-0.12478	-0.11726
1506.12	-0.09705	-0.13054	-0.12131	-0.11073	-0.10172	-0.09405	-0.08707	-0.08148	-0.07665	-0.07224		2807.82	-0.16636	-0.22058	-0.20339	-0.18393	-0.16827	-0.15485	-0.14299	-0.13312	-0.12462	-0.11711
1504.19	-0.09734	-0.13093	-0.12171	-0.1111	-0.10208	-0.09441	-0.08741	-0.0818	-0.07697	-0.07254		2805.9	-0.16613	-0.22031	-0.20313	-0.1837	-0.16804	-0.15464	-0.14281	-0.13294	-0.12446	-0.11696
1502.26	-0.09765	-0.13136	-0.12214	-0.11151	-0.10247	-0.09481	-0.08778	-0.08217	-0.07733	-0.07288		2803.97	-0.16589	-0.22004	-0.20286	-0.18346	-0.1678	-0.15442	-0.14263	-0.13276	-0.12428	-0.11679
1500.33	-0.09797	-0.13182	-0.12261	-0.11196	-0.1029	-0.09524	-0.08819	-0.08256	-0.07772	-0.07325		2802.04	-0.16565	-0.21977	-0.20259	-0.18323	-0.16756	-0.15419	-0.14243	-0.13258	-0.12411	-0.11662
1498.41	-0.09831	-0.1323	-0.1231	-0.11242	-0.10335	-0.09568	-0.08862	-0.08297	-0.07813	-0.07364		2800.11	-0.1654	-0.21949	-0.20231	-0.18299	-0.16733	-0.15397	-0.14223	-0.1324	-0.12392	-0.11644
1496.48	-0.09864	-0.13277	-0.12358	-0.11287	-0.1038	-0.09612	-0.08904	-0.08338	-0.07853	-0.07402		2798.18	-0.16514	-0.21922	-0.20204	-0.18276	-0.16711	-0.15374	-0.14202	-0.13222	-0.12374	-0.11626
1494.55	-0.09895	-0.13323	-0.12404	-0.11332	-0.10423	-0.09654	-0.08945	-0.08377	-0.07892	-0.07439		2796.25	-0.1649	-0.21895	-0.20177	-0.18253	-0.16689	-0.15353	-0.14183	-0.13204	-0.12356	-0.11609
1492.62	-0.09926	-0.13368	-0.12449	-0.11375	-0.10465	-0.09695	-0.08984	-0.08415	-0.07929	-0.07475		2794.33	-0.16465	-0.21868	-0.20151	-0.1823	-0.16667	-0.15331	-0.14163	-0.13187	-0.12338	-0.11591
1490.69	-0.09953	-0.1341	-0.12491	-0.11416	-0.10504	-0.09733	-0.09022	-0.08451	-0.07964	-0.07509		2792.4	-0.16442	-0.21842	-0.20126	-0.18208	-0.16646	-0.1531	-0.14144	-0.13169	-0.12321	-0.11574
1488.76	-0.09978	-0.13447	-0.12529	-0.11452	-0.10539	-0.09766	-0.09056	-0.08483	-0.07995	-0.07539		2790.47	-0.16419	-0.21817	-0.201	-0.18186	-0.16625	-0.15289	-0.14126	-0.13153	-0.12305	-0.11557
1486.84	-0.1	-0.1348	-0.12561	-0.11483	-0.10568	-0.09794	-0.09085	-0.0851	-0.08021	-0.07564		2788.54	-0.16396	-0.21791	-0.20075	-0.18163	-0.16604	-0.15268	-0.14107	-0.13136	-0.12289	-0.11541
1484.91	-0.10017	-0.13506	-0.12587	-0.11508	-0.10592	-0.09816	-0.09109	-0.08532	-0.08041	-0.07584		2786.61	-0.16373	-0.21764	-0.2005	-0.18139	-0.16583	-0.15247	-0.14087	-0.13119	-0.12274	-0.11525
1482.98	-0.1003	-0.13526	-0.12607	-0.11526	-0.10609	-0.09831	-0.09126	-0.08548	-0.08055	-0.07598		2784.68	-0.1635	-0.21737	-0.20024	-0.18114	-0.16561	-0.15225	-0.14067	-0.13102	-0.12258	-0.11509
1481.05	-0.10038	-0.13539	-0.12619	-0.11537	-0.10619	-0.09839	-0.09137	-0.08558	-0.08063	-0.07606		2782.75	-0.16327	-0.2171	-0.19997	-0.18089	-0.16539	-0.15203	-0.14045	-0.13085	-0.12241	-0.11493
1479.12	-0.10043	-0.13544	-0.12625	-0.11541	-0.10623	-0.09841	-0.09141	-0.08561	-0.08065	-0.07607		2780.83	-0.16303	-0.21682	-0.1997	-0.18062	-0.16516	-0.15181	-0.14022	-0.13067	-0.12224	-0.11476
1477.19	-0.10044	-0.13544	-0.12624	-0.11539	-0.1062	-0.09836	-0.09139	-0.08558	-0.08061	-0.07603		2778.9	-0.16279	-0.21653	-0.19943	-0.18036	-0.16494	-0.15159	-0.14	-0.13049	-0.12207	-0.1146
1475.26	-0.10042	-0.13539	-0.12618	-0.11532	-0.10612	-0.09827	-0.09132	-0.08551	-0.08053	-0.07594		2776.97	-0.16254	-0.21624	-0.19915	-0.1801	-0.16472	-0.15137	-0.13977	-0.13031	-0.1219	-0.11442
1473.34	-0.10039	-0.13531	-0.1261	-0.11523	-0.10603	-0.09817	-0.09122	-0.08541	-0.08043	-0.07584		2775.04	-0.1623	-0.21595	-0.19887	-0.17984	-0.16449	-0.15115	-0.13956	-0.13012	-0.12173	-0.11425
1471.41	-0.10037	-0.13525	-0.12603	-0.11515	-0.10594	-0.09807	-0.09114	-0.08532	-0.08034	-0.07574		2773.11	-0.16206	-0.21566	-0.1986	-0.17959	-0.16426	-0.15094	-0.13936	-0.12992	-0.12156	-0.11408
1469.48	-0.10037	-0.13522	-0.126	-0.1151	-0.10588	-0.09801	-0.09107	-0.08526	-0.08027	-0.07567		2771.18	-0.16183	-0.21538	-0.19833	-0.17934	-0.16403	-0.15072	-0.13917	-0.12973	-0.12139	-0.11391
1467.55	-0.10039	-0.13524	-0.12601	-0.11509	-0.10587	-0.09799	-0.09105	-0.08524	-0.08024	-0.07564		2769.26	-0.16159	-0.2151	-0.19806	-0.1791	-0.16379	-0.15051	-0.13898	-0.12953	-0.12122	-0.11375
1465.62	-0.10045	-0.13529	-0.12605	-0.11512	-0.10589	-0.09801	-0.09105	-0.08525	-0.08024	-0.07563		2767.33	-0.16136	-0.21482	-0.19779	-0.17885	-0.16354	-0.1503	-0.1388	-0.12933	-0.12104	-0.11359
1463.69	-0.10052	-0.13537	-0.12613	-0.11518	-0.10594	-0.09806	-0.09108	-0.08528	-0.08026	-0.07565		2765.4	-0.16112	-0.21454	-0.19753	-0.1786	-0.1633	-0.1501	-0.13861	-0.12913	-0.12086	-0.11343
1461.77	-0.10061	-0.13548	-0.12623	-0.11526	-0.10601	-0.09813	-0.09112	-0.08533	-0.0803	-0.07568		2763.47	-0.16088	-0.21426	-0.19727	-0.17835	-0.16305	-0.1499	-0.13842	-0.12893	-0.12068	-0.11328
1459.84	-0.10072	-0.13561	-0.12635	-0.11536	-0.1061	-0.09823	-0.09119	-0.0854	-0.08035	-0.07572		2761.54	-0.16064	-0.21397	-0.19701	-0.17809	-0.16281	-0.1497	-0.13822	-0.12872	-0.12049	-0.11312
1457.91	-0.10086	-0.13577	-0.12651	-0.1155	-0.10622	-0.09835	-0.09128	-0.08549	-0.08042	-0.07578		2759.61	-0.16039	-0.21369	-0.19674	-0.17785	-0.16257	-0.14952	-0.13802	-0.12852	-0.12029	-0.11296
1455.98	-0.10102	-0.13596	-0.1267	-0.11567	-0.10639	-0.0985	-0.09141	-0.08561	-0.08053	-0.07587		2757.68	-0.16015	-0.21342	-0.19648	-0.17761	-0.16234	-0.14934	-0.13783	-0.12832	-0.1201	-0.1128
1454.05	-0.1012	-0.13619	-0.12693	-0.11588	-0.10659	-0.09868	-0.09157	-0.08576	-0.08066	-0.07598		2755.76	-0.15991	-0.21315	-0.19621	-0.17737	-0.16211	-0.14916	-0.13763	-0.12813	-0.11991	-0.11264
1452.12	-0.10141	-0.13645	-0.12719	-0.11612	-0.10682	-0.09889	-0.09176	-0.08593	-0.08082	-0.07611		2753.83	-0.15968	-0.21288	-0.19593	-0.17714	-0.16189	-0.14898	-0.13744	-0.12794	-0.11973	-0.11246
1450.19	-0.10163	-0.13673	-0.12747	-0.11638	-0.10708	-0.09912	-0.09196	-0.08611	-0.081	-0.07626		2751.9	-0.15945	-0.21261	-0.19566	-0.1769	-0.16165	-0.14879	-0.13724	-0.12775	-0.11954	-0.11228
1448.27	-0.10185	-0.13701	-0.12775	-0.11665	-0.10734	-0.09936	-0.09217	-0.0863	-0.08118	-0.07642		2749.97	-0.15921	-0.21233	-0.19537	-0.17665	-0.16141	-0.14859	-0.13703	-0.12754	-0.11935	-0.11209
1446.34	-0.10206	-0.13728	-0.12802	-0.1169	-0.10759	-0.09958	-0.09238	-0.08647	-0.08135	-0.07656		2748.04	-0.15896	-0.21203	-0.19508	-0.17638	-0.16117	-0.14836	-0.13681	-0.12733	-0.11915	-0.11189
1444.41	-0.10225	-0.13754	-0.12827	-0.11714	-0.10782	-0.09979	-0.09256	-0.08662	-0.08151	-0.07669		2746.11	-0.1587	-0.21172	-0.19478	-0.1761	-0.16091	-0.14812	-0.13658	-0.12712	-0.11895	-0.11169
1442.48	-0.10242	-0.13776	-0.12849	-0.11735	-0.10803	-0.09997	-0.09272	-0.08675	-0.08164	-0.07679		2744.19	-0.15843	-0.21141	-0.19447	-0.17581	-0.16066	-0.14787	-0.13635	-0.1269	-0.11876	-0.11149
1440.55	-0.10257	-0.13796	-0.12869	-0.11753	-0.10821	-0.10013	-0.09287	-0.08686	-0.08175	-0.07688		2742.26	-0.15815	-0.21108	-0.19417	-0.1755	-0.1604	-0.14761	-0.13612	-0.12668	-0.11856	-0.11129
1438.62	-0.1027	-0.13814	-0.12887	-0.11769	-0.10837	-0.10028	-0.093	-0.08696	-0.08186	-0.07696		2740.33	-0.15788	-0.21076	-0.19388	-0.17519	-0.16015	-0.14735	-0.13589	-0.12647	-0.11837	-0.1111
1436.7	-0.10282	-0.13832	-0.12905	-0.11785	-0.10852	-0.10042	-0.09313	-0.08706	-0.08196	-0.07704		2738.4	-0.15761	-0.21043	-0.19359	-0.17489	-0.1599	-0.1471	-0.13566	-0.12627	-0.11819	-0.11091
1434.77	-0.10293	-0.13848	-0.12921	-0.11799	-0.10866	-0.10055	-0.09326	-0.08715	-0.08206	-0.07711		2736.47	-0.15734	-0.21012	-0.19331	-0.17459	-0.15967	-0.14685	-0.13545	-0.12608	-0.11802	-0.11073
1432.84	-0.10302	-0.13863	-0.12937	-0.11812	-0.1088	-0.10068	-0.09339	-0.08725	-0.08216	-0.0772		2734.54	-0.15709	-0.20981	-0.19305	-0.17431	-0.15946	-0.14662	-0.13525	-0.12591	-0.11786	-0.11056
1430.91	-0.10311	-0.13877	-0.12951	-0.11824	-0.10892	-0.10079	-0.0935	-0.08733	-0.08225	-0.07727		2732.61	-0.15685	-0.20952	-0.19279	-0.17405	-0.15925	-0.14641	-0.13506	-0.12574	-0.11771	-0.11041
1428.98	-0.10317	-0.13889	-0.12962	-0.11833	-0.10901	-0.10088	-0.0936	-0.0874	-0.08232	-0.07734		2730.69	-0.15663	-0.20924	-0.19254	-0.1738	-0.15904	-0.1462	-0.13489	-0.12558	-0.11756	-0.11027
1427.05	-0.10322	-0.13897	-0.1297	-0.11839	-0.10907	-0.10094	-0.09366	-0.08745	-0.08238	-0.07739		2728.76	-0.15643	-0.20897	-0.1923	-0.17357	-0.15883	-0.146	-0.13472	-0.12544	-0.11742	-0.11015
1425.13	-0.10325	-0.13903	-0.12975	-0.11843	-0.10911	-0.10098	-0.0937	-0.08748	-0.08241	-0.07742		2726.83	-0.15624	-0.20871	-0.19206	-0.17335	-0.15862	-0.1458	-0.13457	-0.12529	-0.11728	-0.11004
1423.2	-0.10326	-0.13906	-0.12978	-0.11846	-0.10914	-0.101	-0.09373	-0.0875	-0.08243	-0.07744		2724.9	-0.15605	-0.20845	-0.19183	-0.17315	-0.15841	-0.14562	-0.13442	-0.12515	-0.11714	-0.10995
1421.27	-0.10328	-0.1391	-0.12981	-0.11848	-0.10915	-0.10101	-0.09374	-0.08753	-0.08245	-0.07747		2722.97	-0.15588	-0.2082	-0.19161	-0.17297	-0.1582	-0.14544	-0.13428	-0.12502	-0.11701	-0.10986
1419.34	-0.10329	-0.13913	-0.12983	-0.11851	-0.10917	-0.10103	-0.09376	-0.08756	-0.08248	-0.0775		2721.04	-0.15572	-0.20796	-0.19138	-0.17279	-0.15801	-0.14527	-0.13414	-0.12489	-0.11687	-0.10977
1417.41	-0.10331	-0.13917	-0.12986	-0.11856	-0.1092	-0.10107	-0.09379	-0.08761	-0.08252	-0.07755		2719.12	-0.15556	-0.20773	-0.19116	-0.17262	-0.15781	-0.14511	-0.13401	-0.12477	-0.11674	-0.10969
1415.48	-0.10334	-0.13922	-0.1299	-0.11862	-0.10924	-0.10111	-0.09383	-0.08767	-0.08256	-0.07761		2717.19	-0.1554	-0.2075	-0.19094	-0.17246	-0.15762	-0.14496	-0.13388	-0.12466	-0.1166	-0.1096
1413.55	-0.10336	-0.13927	-0.12993	-0.11867	-0.10927	-0.10115	-0.09386	-0.08774	-0.08261	-0.07767		2715.26	-0.15524	-0.20727	-0.19072	-0.1723	-0.15744	-0.1448	-0.13374	-0.12454	-0.11646	-0.1095
1411.63	-0.10338	-0.1393	-0.12996	-0.11872	-0.1093	-0.10119	-0.0939	-0.0878	-0.08266	-0.07773		2713.33	-0.15507	-0.20704	-0.1905	-0.17213	-0.15724	-0.14463	-0.1336	-0.12442	-0.11632	-0.1094
1409.7	-0.1034	-0.13934	-0.12999	-0.11877	-0.10933	-0.10124	-0.09393	-0.08786	-0.08271	-0.07779		2711.4	-0.15489	-0.2068	-0.19028	-0.17195	-0.15705	-0.14446	-0.13345	-0.12429	-0.11617	-0.10928
1407.77	-0.10343	-0.13937	-0.13002	-0.11881	-0.10936	-0.10128	-0.09397	-0.08792	-0.08276	-0.07785		2709.47	-0.15469	-0.20655	-0.19006	-0.17175	-0.15685	-0.14428	-0.13329	-0.12415	-0.11601	-0.10915
1405.84	-0.10345	-0.13939	-0.13005	-0.11886	-0.10939	-0.10132	-0.09401	-0.08798	-0.08281	-0.07791		2707.54	-0.15448	-0.20629	-0.18982	-0.17153	-0.15665	-0.14408	-0.13311	-0.12399	-0.11585	-0.10901
1403.91	-0.10348	-0.1394	-0.13008	-0.1189	-0.10942	-0.10136	-0.09405	-0.08803	-0.08286	-0.07798		2705.62	-0.15424	-0.20602	-0.18958	-0.1713	-0.15644	-0.14386	-0.13292	-0.12381	-0.11568	-0.10885
1401.98	-0.10352	-0.13942	-0.13011	-0.11895	-0.10946	-0.10141	-0.0941	-0.08809	-0.08292	-0.07804		2703.69	-0.15398	-0.20574	-0.18933	-0.17104	-0.15623	-0.14364	-0.13272	-0.12362	-0.11551	-0.10868
1400.06	-0.10356	-0.13944	-0.13015	-0.11901	-0.10951	-0.10147	-0.09416	-0.08816	-0.08298	-0.07812		2701.76	-0.15371	-0.20546	-0.18907	-0.17078	-0.15601	-0.14342	-0.13251	-0.12343	-0.11534	-0.1085
1398.13	-0.10361	-0.13948	-0.13022	-0.11908	-0.10958	-0.10154	-0.09424	-0.08824	-0.08306	-0.07821		2699.83	-0.15343	-0.20517	-0.1888	-0.17052	-0.1558	-0.14319	-0.1323	-0.12323	-0.11517	-0.10831
1396.2	-0.10367	-0.13954	-0.13029	-0.11916	-0.10967	-0.10162	-0.09434	-0.08833	-0.08316	-0.07831		2697.9	-0.15314	-0.20488	-0.18853	-0.17025	-0.15559	-0.14298	-0.13208	-0.12302	-0.115	-0.10812
1394.27	-0.10373	-0.13959	-0.13038	-0.11925	-0.10976	-0.10171	-0.09443	-0.08842	-0.08325	-0.07841		2695.97	-0.15286	-0.20459	-0.18826	-0.16999	-0.15537	-0.14277	-0.13186	-0.12282	-0.11483	-0.10791
1392.34	-0.10379	-0.13965	-0.13046	-0.11933	-0.10985	-0.10179	-0.09452	-0.08851	-0.08334	-0.0785		2694.05	-0.15258	-0.2043	-0.188	-0.16974	-0.15516	-0.14257	-0.13164	-0.12262	-0.11465	-0.10771
1390.41	-0.10384	-0.13971	-0.13054	-0.11941	-0.10993	-0.10187	-0.0946	-0.08859	-0.08342	-0.07859		2692.12	-0.1523	-0.20401	-0.18775	-0.1695	-0.15495	-0.14237	-0.13142	-0.12243	-0.11448	-0.1075
1388.48	-0.1039	-0.13976	-0.13061	-0.11947	-0.11	-0.10194	-0.09467	-0.08865	-0.08348	-0.07866		2690.19	-0.15204	-0.20372	-0.1875	-0.16926	-0.15473	-0.14217	-0.1312	-0.12223	-0.1143	-0.1073
1386.56	-0.10396	-0.13982	-0.13068	-0.11953	-0.11008	-0.10201	-0.09474	-0.08872	-0.08355	-0.07872		2688.26	-0.15178	-0.20344	-0.18725	-0.16903	-0.15451	-0.14197	-0.13098	-0.12203	-0.11412	-0.1071
1384.63	-0.10403	-0.13989	-0.13077	-0.11959	-0.11016	-0.10209	-0.09481	-0.08879	-0.08362	-0.07879		2686.33	-0.15153	-0.20315	-0.187	-0.1688	-0.15428	-0.14176	-0.13076	-0.12182	-0.11395	-0.10691
1382.7	-0.10411	-0.13999	-0.13088	-0.11968	-0.11026	-0.10219	-0.09491	-0.08887	-0.0837	-0.07888		2684.4	-0.15128	-0.20287	-0.18674	-0.16857	-0.15404	-0.14156	-0.13054	-0.12161	-0.11377	-0.10673
1380.77	-0.10421	-0.14012	-0.13102	-0.11979	-0.1104	-0.10231	-0.09503	-0.08898	-0.08381	-0.07898		2682.48	-0.15103	-0.20258	-0.18648	-0.16835	-0.1538	-0.14135	-0.13033	-0.1214	-0.11359	-0.10655
1378.84	-0.10434	-0.14029	-0.13119	-0.11994	-0.11056	-0.10247	-0.09518	-0.08912	-0.08394	-0.07912		2680.55	-0.15079	-0.2023	-0.18622	-0.16812	-0.15357	-0.14115	-0.13012	-0.12121	-0.11342	-0.10638
1376.91	-0.10449	-0.14049	-0.13139	-0.12011	-0.11075	-0.10264	-0.09536	-0.08928	-0.0841	-0.07928		2678.62	-0.15056	-0.20203	-0.18596	-0.1679	-0.15334	-0.14094	-0.12992	-0.12102	-0.11325	-0.10623
1374.99	-0.10465	-0.1407	-0.13161	-0.12031	-0.11096	-0.10284	-0.09556	-0.08945	-0.08427	-0.07945		2676.69	-0.15033	-0.20177	-0.18571	-0.16767	-0.15311	-0.14074	-0.12973	-0.12085	-0.11308	-0.10608
1373.06	-0.10483	-0.14094	-0.13184	-0.12052	-0.11118	-0.10304	-0.09576	-0.08964	-0.08446	-0.07963		2674.76	-0.15011	-0.20151	-0.18546	-0.16745	-0.15288	-0.14054	-0.12954	-0.12069	-0.11292	-0.10594
1371.13	-0.10501	-0.14117	-0.13207	-0.12074	-0.11139	-0.10324	-0.09597	-0.08983	-0.08464	-0.07981		2672.83	-0.1499	-0.20126	-0.18521	-0.16723	-0.15266	-0.14033	-0.12935	-0.12054	-0.11276	-0.10582
1369.2	-0.10519	-0.1414	-0.1323	-0.12095	-0.1116	-0.10343	-0.09616	-0.09001	-0.08482	-0.07998		2670.9	-0.14969	-0.20101	-0.18497	-0.16701	-0.15245	-0.14013	-0.12917	-0.12039	-0.1126	-0.10571
1367.27	-0.10537	-0.14162	-0.13251	-0.12115	-0.11179	-0.1036	-0.09634	-0.09018	-0.08498	-0.08014		2668.98	-0.14949	-0.20076	-0.18473	-0.16679	-0.15224	-0.13992	-0.12899	-0.12025	-0.11246	-0.10561
1365.34	-0.10553	-0.14183	-0.1327	-0.12133	-0.11196	-0.10376	-0.09649	-0.09034	-0.08513	-0.08027		2667.05	-0.1493	-0.20053	-0.18449	-0.16657	-0.15203	-0.13972	-0.12881	-0.12011	-0.11232	-0.10552
1363.41	-0.10567	-0.14201	-0.13287	-0.1215	-0.11211	-0.1039	-0.09662	-0.09048	-0.08526	-0.08039		2665.12	-0.14911	-0.20029	-0.18425	-0.16634	-0.15183	-0.13953	-0.12865	-0.11997	-0.11219	-0.10542
1361.49	-0.1058	-0.14219	-0.13302	-0.12165	-0.11225	-0.10403	-0.09674	-0.0906	-0.08538	-0.08049		2663.19	-0.14892	-0.20006	-0.18402	-0.16612	-0.15164	-0.13934	-0.12849	-0.11982	-0.11207	-0.10532
1359.56	-0.10593	-0.14235	-0.13316	-0.12179	-0.11238	-0.10415	-0.09685	-0.09072	-0.08549	-0.08059		2661.26	-0.14874	-0.19983	-0.18379	-0.16591	-0.15145	-0.13916	-0.12835	-0.11968	-0.11195	-0.10522
1357.63	-0.10604	-0.14251	-0.13329	-0.12192	-0.1125	-0.10427	-0.09696	-0.09084	-0.08559	-0.08069		2659.33	-0.14856	-0.1996	-0.18358	-0.1657	-0.15127	-0.13899	-0.12822	-0.11953	-0.11184	-0.10512
1355.7	-0.10615	-0.14266	-0.13342	-0.12205	-0.11263	-0.10439	-0.09708	-0.09096	-0.0857	-0.08079		2657.41	-0.14838	-0.19937	-0.18338	-0.1655	-0.15109	-0.13884	-0.1281	-0.11939	-0.11173	-0.10501
1353.77	-0.10626	-0.1428	-0.13355	-0.12218	-0.11276	-0.10452	-0.09719	-0.09107	-0.08582	-0.08089		2655.48	-0.1482	-0.19913	-0.18319	-0.1653	-0.15091	-0.13869	-0.12798	-0.11925	-0.11162	-0.10489
1351.84	-0.10636	-0.14294	-0.13368	-0.1223	-0.11289	-0.10464	-0.09731	-0.09119	-0.08593	-0.081		2653.55	-0.148	-0.19889	-0.183	-0.1651	-0.15073	-0.13854	-0.12787	-0.11911	-0.11151	-0.10477
1349.92	-0.10645	-0.14308	-0.1338	-0.12243	-0.11301	-0.10477	-0.09742	-0.0913	-0.08604	-0.0811		2651.62	-0.1478	-0.19863	-0.1828	-0.1649	-0.15055	-0.13839	-0.12774	-0.11896	-0.11139	-0.10464
1347.99	-0.10654	-0.14319	-0.13391	-0.12254	-0.11313	-0.10488	-0.09753	-0.09141	-0.08614	-0.08121		2649.69	-0.14759	-0.19836	-0.1826	-0.16469	-0.15036	-0.13822	-0.12761	-0.1188	-0.11125	-0.1045
1346.06	-0.10661	-0.1433	-0.134	-0.12264	-0.11323	-0.10498	-0.09762	-0.0915	-0.08623	-0.0813		2647.76	-0.14737	-0.19807	-0.18238	-0.16447	-0.15016	-0.13803	-0.12746	-0.11863	-0.1111	-0.10435
1344.13	-0.10667	-0.14338	-0.13407	-0.12271	-0.11332	-0.10506	-0.09769	-0.09158	-0.0863	-0.08137		2645.83	-0.14714	-0.19778	-0.18214	-0.16424	-0.14995	-0.13783	-0.1273	-0.11845	-0.11094	-0.10419
1342.2	-0.1067	-0.14344	-0.13411	-0.12276	-0.11337	-0.10511	-0.09774	-0.09163	-0.08635	-0.08141		2643.91	-0.14691	-0.19749	-0.18187	-0.16401	-0.14973	-0.13761	-0.12712	-0.11827	-0.11077	-0.10403
1340.27	-0.10672	-0.14347	-0.13413	-0.12279	-0.1134	-0.10514	-0.09777	-0.09165	-0.08637	-0.08143		2641.98	-0.14668	-0.1972	-0.18159	-0.16376	-0.14951	-0.13739	-0.12695	-0.11808	-0.11058	-0.10386
1338.34	-0.10671	-0.14347	-0.13412	-0.12278	-0.1134	-0.10514	-0.09777	-0.09165	-0.08636	-0.08143		2640.05	-0.14644	-0.19692	-0.1813	-0.16351	-0.14929	-0.13717	-0.12676	-0.11789	-0.11039	-0.10369
1336.42	-0.10669	-0.14346	-0.13409	-0.12276	-0.11338	-0.10512	-0.09774	-0.09163	-0.08632	-0.08139		2638.12	-0.14621	-0.19664	-0.18101	-0.16326	-0.14907	-0.13694	-0.12657	-0.1177	-0.11019	-0.10351
1334.49	-0.10666	-0.14342	-0.13405	-0.12272	-0.11333	-0.10507	-0.0977	-0.09159	-0.08627	-0.08134		2636.19	-0.14597	-0.19637	-0.18071	-0.163	-0.14884	-0.13672	-0.12638	-0.11752	-0.10999	-0.10334
1332.56	-0.10661	-0.14336	-0.13398	-0.12266	-0.11326	-0.10501	-0.09763	-0.09152	-0.08619	-0.08127		2634.26	-0.14573	-0.1961	-0.18041	-0.16274	-0.14863	-0.13649	-0.12618	-0.11734	-0.10979	-0.10317
1330.63	-0.10655	-0.14329	-0.13391	-0.12259	-0.11318	-0.10494	-0.09756	-0.09145	-0.0861	-0.08119		2632.34	-0.1455	-0.19584	-0.18012	-0.16248	-0.14841	-0.13627	-0.12598	-0.11717	-0.1096	-0.10301
1328.7	-0.10649	-0.14321	-0.13383	-0.12251	-0.11309	-0.10485	-0.09748	-0.09136	-0.086	-0.0811		2630.41	-0.14527	-0.19558	-0.17984	-0.16222	-0.1482	-0.13605	-0.12578	-0.117	-0.10942	-0.10284
1326.77	-0.10642	-0.14311	-0.13374	-0.12243	-0.11299	-0.10476	-0.09739	-0.09127	-0.0859	-0.08101		2628.48	-0.14505	-0.19532	-0.17957	-0.16197	-0.14799	-0.13584	-0.12559	-0.11684	-0.10924	-0.10269
1324.85	-0.10635	-0.14303	-0.13367	-0.12235	-0.11291	-0.10468	-0.09732	-0.09119	-0.08581	-0.08093		2626.55	-0.14484	-0.19507	-0.17931	-0.16173	-0.14778	-0.13565	-0.1254	-0.11668	-0.10908	-0.10254
1322.92	-0.10629	-0.14295	-0.13361	-0.12229	-0.11283	-0.10461	-0.09725	-0.09112	-0.08574	-0.08085		2624.62	-0.14465	-0.19483	-0.17907	-0.16149	-0.14759	-0.13547	-0.12523	-0.11653	-0.10894	-0.10241
1320.99	-0.10624	-0.14289	-0.13357	-0.12224	-0.11277	-0.10455	-0.0972	-0.09105	-0.08568	-0.08079		2622.69	-0.14446	-0.19459	-0.17885	-0.16127	-0.1474	-0.13531	-0.12507	-0.11639	-0.10881	-0.10228
1319.06	-0.1062	-0.14284	-0.13354	-0.12221	-0.11272	-0.10449	-0.09716	-0.091	-0.08564	-0.08075		2620.76	-0.14428	-0.19437	-0.17865	-0.16106	-0.14722	-0.13517	-0.12492	-0.11625	-0.10869	-0.10217
1317.13	-0.10617	-0.1428	-0.13352	-0.12218	-0.11268	-0.10445	-0.09713	-0.09096	-0.0856	-0.08071		2618.84	-0.1441	-0.19414	-0.17845	-0.16087	-0.14704	-0.13503	-0.12477	-0.11613	-0.10858	-0.10207
1315.2	-0.10615	-0.14277	-0.13351	-0.12217	-0.11266	-0.10442	-0.0971	-0.09092	-0.08558	-0.08067		2616.91	-0.14392	-0.19391	-0.17827	-0.16068	-0.14687	-0.1349	-0.12462	-0.116	-0.10848	-0.10197
1313.27	-0.10614	-0.14276	-0.13352	-0.12216	-0.11264	-0.1044	-0.09708	-0.09089	-0.08557	-0.08065		2614.98	-0.14374	-0.19368	-0.17808	-0.1605	-0.1467	-0.13477	-0.12448	-0.11587	-0.10838	-0.10188
1311.35	-0.10614	-0.14277	-0.13354	-0.12217	-0.11265	-0.10439	-0.09707	-0.09087	-0.08557	-0.08064		2613.05	-0.14356	-0.19344	-0.1779	-0.16033	-0.14653	-0.13463	-0.12435	-0.11574	-0.10828	-0.1018
1309.42	-0.10616	-0.1428	-0.13357	-0.1222	-0.11267	-0.1044	-0.09708	-0.09087	-0.08558	-0.08063		2611.12	-0.14338	-0.1932	-0.17772	-0.16016	-0.14636	-0.13449	-0.12421	-0.11561	-0.10818	-0.10172
1307.49	-0.10619	-0.14286	-0.13363	-0.12224	-0.11272	-0.10444	-0.0971	-0.09089	-0.08561	-0.08065		2609.19	-0.1432	-0.19295	-0.17752	-0.15999	-0.14619	-0.13433	-0.12407	-0.11547	-0.10808	-0.10163
1305.56	-0.10624	-0.14294	-0.13371	-0.12231	-0.1128	-0.1045	-0.09715	-0.09093	-0.08566	-0.08068		2607.27	-0.14302	-0.1927	-0.17732	-0.15982	-0.14601	-0.13417	-0.12393	-0.11532	-0.10797	-0.10154
1303.63	-0.10632	-0.14306	-0.13383	-0.12242	-0.11291	-0.10459	-0.09722	-0.09101	-0.08574	-0.08075		2605.34	-0.14282	-0.19244	-0.1771	-0.15964	-0.14583	-0.134	-0.12379	-0.11516	-0.10785	-0.10143
1301.7	-0.10643	-0.14322	-0.13399	-0.12256	-0.11306	-0.10472	-0.09734	-0.09112	-0.08585	-0.08085		2603.41	-0.14262	-0.19218	-0.17687	-0.15945	-0.14565	-0.13383	-0.12363	-0.11501	-0.10772	-0.10132
1299.78	-0.10658	-0.14342	-0.13418	-0.12275	-0.11325	-0.10489	-0.09749	-0.09127	-0.08599	-0.08098		2601.48	-0.14242	-0.19192	-0.17664	-0.15925	-0.14547	-0.13365	-0.12346	-0.11485	-0.1076	-0.1012
1297.85	-0.10676	-0.14366	-0.13442	-0.12297	-0.11347	-0.1051	-0.09767	-0.09145	-0.08617	-0.08114		2599.55	-0.14221	-0.19167	-0.17639	-0.15904	-0.14528	-0.13348	-0.12329	-0.1147	-0.10747	-0.10107
1295.92	-0.10697	-0.14394	-0.13468	-0.12323	-0.11372	-0.10534	-0.09789	-0.09166	-0.08638	-0.08133		2597.62	-0.142	-0.19142	-0.17614	-0.15883	-0.1451	-0.1333	-0.12311	-0.11456	-0.10733	-0.10093
1293.99	-0.1072	-0.14424	-0.13498	-0.12352	-0.114	-0.1056	-0.09813	-0.0919	-0.0866	-0.08154		2595.69	-0.14179	-0.19118	-0.17589	-0.15862	-0.14491	-0.13312	-0.12293	-0.11441	-0.1072	-0.10078
1292.06	-0.10746	-0.14458	-0.13531	-0.12383	-0.11431	-0.10588	-0.09839	-0.09215	-0.08685	-0.08177		2593.77	-0.14157	-0.19093	-0.17563	-0.15841	-0.14471	-0.13294	-0.12275	-0.11427	-0.10706	-0.10062
1290.13	-0.10773	-0.14494	-0.13565	-0.12416	-0.11462	-0.10619	-0.09867	-0.09243	-0.08711	-0.08201		2591.84	-0.14135	-0.19069	-0.17537	-0.1582	-0.14451	-0.13275	-0.12256	-0.11411	-0.10692	-0.10045
1288.21	-0.10803	-0.14532	-0.13602	-0.12452	-0.11496	-0.10651	-0.09896	-0.09272	-0.08739	-0.08227		2589.91	-0.14112	-0.19044	-0.17512	-0.15798	-0.14429	-0.13256	-0.12238	-0.11396	-0.10677	-0.10027
1286.28	-0.10833	-0.14572	-0.13641	-0.12489	-0.1153	-0.10684	-0.09928	-0.09302	-0.08767	-0.08253		2587.98	-0.14089	-0.19018	-0.17486	-0.15776	-0.14407	-0.13236	-0.12219	-0.1138	-0.10661	-0.10009
1284.35	-0.10865	-0.14613	-0.13681	-0.12528	-0.11566	-0.10719	-0.09961	-0.09334	-0.08797	-0.08281		2586.05	-0.14066	-0.18993	-0.1746	-0.15755	-0.14385	-0.13216	-0.12199	-0.11364	-0.10645	-0.0999
1282.42	-0.10899	-0.14656	-0.13724	-0.12569	-0.11604	-0.10755	-0.09995	-0.09367	-0.08828	-0.08309		2584.12	-0.14043	-0.18967	-0.17434	-0.15733	-0.14362	-0.13196	-0.12179	-0.11349	-0.10629	-0.09972
1280.49	-0.10934	-0.14701	-0.13768	-0.12611	-0.11644	-0.10793	-0.10031	-0.09401	-0.0886	-0.08339		2582.2	-0.14021	-0.18942	-0.17409	-0.15711	-0.14339	-0.13177	-0.12159	-0.11333	-0.10613	-0.09955
1278.56	-0.1097	-0.14748	-0.13814	-0.12655	-0.11685	-0.10832	-0.10069	-0.09436	-0.08893	-0.0837		2580.27	-0.14	-0.18917	-0.17385	-0.15691	-0.14317	-0.13158	-0.12139	-0.11318	-0.10598	-0.0994
1276.63	-0.11007	-0.14796	-0.13861	-0.127	-0.11727	-0.10872	-0.10107	-0.09473	-0.08927	-0.08402		2578.34	-0.1398	-0.18893	-0.17361	-0.1567	-0.14297	-0.13139	-0.1212	-0.11303	-0.10584	-0.09926
1274.71	-0.11045	-0.14845	-0.13909	-0.12746	-0.1177	-0.10913	-0.10147	-0.0951	-0.08963	-0.08436		2576.41	-0.13962	-0.18869	-0.17338	-0.15651	-0.14277	-0.13121	-0.12102	-0.11289	-0.1057	-0.09914
1272.78	-0.11083	-0.14895	-0.13958	-0.12793	-0.11814	-0.10955	-0.10187	-0.09548	-0.08999	-0.0847		2574.48	-0.13944	-0.18846	-0.17316	-0.15632	-0.14259	-0.13104	-0.12085	-0.11274	-0.10557	-0.09903
1270.85	-0.11122	-0.14945	-0.14007	-0.1284	-0.11858	-0.10996	-0.10228	-0.09586	-0.09036	-0.08505		2572.55	-0.13927	-0.18822	-0.17294	-0.15614	-0.14242	-0.13086	-0.1207	-0.11259	-0.10543	-0.09893
1268.92	-0.1116	-0.14995	-0.14056	-0.12887	-0.11902	-0.11038	-0.10269	-0.09624	-0.09073	-0.08539		2570.62	-0.1391	-0.18797	-0.17273	-0.15596	-0.14226	-0.13069	-0.12055	-0.11245	-0.10529	-0.09884
1266.99	-0.11198	-0.15046	-0.14105	-0.12933	-0.11946	-0.11079	-0.10309	-0.09661	-0.09109	-0.08574		2568.7	-0.13893	-0.18772	-0.17252	-0.15579	-0.14211	-0.13052	-0.12042	-0.1123	-0.10514	-0.09876
1265.06	-0.11236	-0.15096	-0.14153	-0.12979	-0.11989	-0.1112	-0.10348	-0.09698	-0.09146	-0.08609		2566.77	-0.13875	-0.18747	-0.17231	-0.15561	-0.14196	-0.13035	-0.12029	-0.11217	-0.105	-0.09867
1263.14	-0.11274	-0.15146	-0.142	-0.13024	-0.12031	-0.1116	-0.10387	-0.09735	-0.09181	-0.08643		2564.84	-0.13857	-0.18721	-0.1721	-0.15542	-0.14182	-0.13019	-0.12016	-0.11204	-0.10485	-0.09857
1261.21	-0.11311	-0.15195	-0.14247	-0.13069	-0.12073	-0.112	-0.10425	-0.09771	-0.09216	-0.08676		2562.91	-0.13838	-0.18694	-0.17189	-0.15522	-0.14167	-0.13003	-0.12003	-0.11191	-0.1047	-0.09847
1259.28	-0.11348	-0.15244	-0.14292	-0.13113	-0.12115	-0.11239	-0.10462	-0.09806	-0.0925	-0.08709		2560.98	-0.13817	-0.18666	-0.17167	-0.15501	-0.14152	-0.12987	-0.11989	-0.11178	-0.10455	-0.09836
1257.35	-0.11385	-0.15292	-0.14338	-0.13156	-0.12155	-0.11278	-0.10499	-0.09841	-0.09283	-0.08742		2559.05	-0.13796	-0.18638	-0.17145	-0.1548	-0.14136	-0.1297	-0.11975	-0.11166	-0.1044	-0.09824
1255.42	-0.11421	-0.15339	-0.14383	-0.13199	-0.12196	-0.11317	-0.10534	-0.09875	-0.09315	-0.08773		2557.13	-0.13775	-0.18611	-0.17123	-0.15458	-0.1412	-0.12954	-0.11961	-0.11152	-0.10424	-0.09812
1253.49	-0.11457	-0.15385	-0.14427	-0.13242	-0.12235	-0.11355	-0.10569	-0.09909	-0.09347	-0.08805		2555.2	-0.13753	-0.18584	-0.17101	-0.15436	-0.14103	-0.12937	-0.11947	-0.11138	-0.10409	-0.098
1251.56	-0.11493	-0.15431	-0.14471	-0.13284	-0.12274	-0.11392	-0.10603	-0.09943	-0.09377	-0.08835		2553.27	-0.13731	-0.18557	-0.17078	-0.15414	-0.14084	-0.12919	-0.11933	-0.11124	-0.10393	-0.09788
1249.64	-0.11528	-0.15476	-0.14515	-0.13326	-0.12312	-0.11429	-0.10637	-0.09976	-0.09408	-0.08865		2551.34	-0.13708	-0.18531	-0.17055	-0.15392	-0.14065	-0.12901	-0.11919	-0.11108	-0.10377	-0.09774
1247.71	-0.11563	-0.15521	-0.14558	-0.13367	-0.1235	-0.11466	-0.10669	-0.10008	-0.09437	-0.08894		2549.41	-0.13685	-0.18505	-0.17032	-0.15371	-0.14044	-0.12884	-0.11905	-0.11092	-0.10361	-0.09761
1245.78	-0.11598	-0.15565	-0.146	-0.13407	-0.12386	-0.11501	-0.10701	-0.1004	-0.09466	-0.08922		2547.48	-0.13661	-0.1848	-0.1701	-0.15349	-0.14022	-0.12866	-0.1189	-0.11076	-0.10346	-0.09748
1243.85	-0.11632	-0.15607	-0.14642	-0.13446	-0.12422	-0.11536	-0.10732	-0.10071	-0.09494	-0.0895		2545.56	-0.13637	-0.18455	-0.16987	-0.15328	-0.14	-0.12849	-0.11875	-0.1106	-0.10332	-0.09735
1241.92	-0.11664	-0.15649	-0.14682	-0.13484	-0.12457	-0.11571	-0.10763	-0.10101	-0.09521	-0.08977		2543.63	-0.13614	-0.1843	-0.16964	-0.15307	-0.13978	-0.12833	-0.11859	-0.11043	-0.10319	-0.09722
1239.99	-0.11696	-0.1569	-0.14722	-0.13521	-0.12491	-0.11604	-0.10792	-0.1013	-0.09547	-0.09003		2541.7	-0.13591	-0.18406	-0.16942	-0.15285	-0.13956	-0.12817	-0.11843	-0.11027	-0.10308	-0.0971
1238.07	-0.11727	-0.1573	-0.14761	-0.13556	-0.12524	-0.11637	-0.10821	-0.10158	-0.09573	-0.09028		2539.77	-0.1357	-0.18381	-0.1692	-0.15264	-0.13935	-0.12802	-0.11827	-0.1101	-0.10297	-0.09698
1236.14	-0.11757	-0.1577	-0.14798	-0.13591	-0.12557	-0.11669	-0.1085	-0.10186	-0.09598	-0.09053		2537.84	-0.13549	-0.18358	-0.16898	-0.15244	-0.13914	-0.12786	-0.1181	-0.10993	-0.10287	-0.09687
1234.21	-0.11787	-0.15808	-0.14836	-0.13624	-0.1259	-0.117	-0.10878	-0.10213	-0.09623	-0.09077		2535.91	-0.13529	-0.18334	-0.16876	-0.15223	-0.13893	-0.12771	-0.11793	-0.10976	-0.10277	-0.09676
1232.28	-0.11815	-0.15845	-0.14872	-0.13657	-0.12622	-0.11731	-0.10906	-0.10239	-0.09648	-0.09101		2533.98	-0.1351	-0.1831	-0.16854	-0.15204	-0.13873	-0.12755	-0.11777	-0.10959	-0.10266	-0.09665
1230.35	-0.11843	-0.15881	-0.14907	-0.13689	-0.12653	-0.11761	-0.10934	-0.10266	-0.09673	-0.09126		2532.06	-0.13491	-0.18287	-0.16831	-0.15184	-0.13853	-0.12738	-0.11761	-0.10943	-0.10255	-0.09653
1228.42	-0.11871	-0.15916	-0.14942	-0.1372	-0.12685	-0.11791	-0.10962	-0.10292	-0.09698	-0.0915		2530.13	-0.13472	-0.18263	-0.16809	-0.15165	-0.13833	-0.1272	-0.11744	-0.10926	-0.10243	-0.09641
1226.49	-0.11898	-0.15951	-0.14975	-0.1375	-0.12716	-0.11819	-0.10989	-0.10317	-0.09723	-0.09174		2528.2	-0.13454	-0.1824	-0.16787	-0.15145	-0.13813	-0.12701	-0.11727	-0.1091	-0.10231	-0.09628
1224.57	-0.11924	-0.15983	-0.15008	-0.1378	-0.12746	-0.11847	-0.11016	-0.10341	-0.09747	-0.09197		2526.27	-0.13436	-0.18216	-0.16765	-0.15125	-0.13793	-0.12681	-0.1171	-0.10894	-0.10217	-0.09615
1222.64	-0.11949	-0.16015	-0.15038	-0.13808	-0.12775	-0.11873	-0.11042	-0.10364	-0.09771	-0.09219		2524.34	-0.13417	-0.18192	-0.16742	-0.15105	-0.13773	-0.12661	-0.11693	-0.10879	-0.10204	-0.09601
1220.71	-0.11973	-0.16046	-0.15068	-0.13836	-0.12803	-0.11898	-0.11066	-0.10387	-0.09793	-0.09239		2522.41	-0.13397	-0.18168	-0.16719	-0.15085	-0.13754	-0.12642	-0.11676	-0.10864	-0.10191	-0.09588
1218.78	-0.11995	-0.16075	-0.15096	-0.13862	-0.12829	-0.11921	-0.1109	-0.10408	-0.09815	-0.09259		2520.49	-0.13377	-0.18144	-0.16696	-0.15064	-0.13735	-0.12624	-0.11659	-0.10849	-0.10177	-0.09576
1216.85	-0.12017	-0.16103	-0.15123	-0.13888	-0.12854	-0.11943	-0.11113	-0.10428	-0.09835	-0.09278		2518.56	-0.13357	-0.1812	-0.16672	-0.15044	-0.13717	-0.12605	-0.11642	-0.10835	-0.10164	-0.09563
1214.92	-0.12038	-0.16129	-0.15149	-0.13912	-0.12878	-0.11964	-0.11134	-0.10448	-0.09854	-0.09296		2516.63	-0.13336	-0.18096	-0.16649	-0.15023	-0.13698	-0.12588	-0.11626	-0.10821	-0.1015	-0.0955
1213	-0.12058	-0.16154	-0.15173	-0.13936	-0.129	-0.11984	-0.11154	-0.10467	-0.09872	-0.09313		2514.7	-0.13315	-0.18072	-0.16625	-0.15002	-0.1368	-0.1257	-0.1161	-0.10807	-0.10136	-0.09537
1211.07	-0.12077	-0.16178	-0.15197	-0.13958	-0.12921	-0.12002	-0.11173	-0.10485	-0.09889	-0.09328		2512.77	-0.13293	-0.18048	-0.166	-0.14981	-0.13661	-0.12553	-0.11594	-0.10794	-0.10122	-0.09524
1209.14	-0.12095	-0.16201	-0.15219	-0.1398	-0.12941	-0.1202	-0.11191	-0.10503	-0.09904	-0.09343		2510.84	-0.13271	-0.18024	-0.16576	-0.14961	-0.13643	-0.12536	-0.11578	-0.10781	-0.10108	-0.09511
1207.21	-0.12113	-0.16223	-0.15241	-0.14001	-0.12959	-0.12037	-0.11208	-0.1052	-0.09918	-0.09357		2508.91	-0.13249	-0.17999	-0.16551	-0.1494	-0.13625	-0.12519	-0.11562	-0.10769	-0.10094	-0.09498
1205.28	-0.12131	-0.16244	-0.15262	-0.14021	-0.12977	-0.12053	-0.11225	-0.10537	-0.09932	-0.0937		2506.99	-0.13226	-0.17975	-0.16526	-0.14919	-0.13607	-0.12502	-0.11547	-0.10757	-0.10079	-0.09486
1203.35	-0.12149	-0.16265	-0.15283	-0.14041	-0.12994	-0.12069	-0.11241	-0.10553	-0.09944	-0.09382		2505.06	-0.13203	-0.17951	-0.165	-0.14898	-0.13589	-0.12486	-0.11531	-0.10745	-0.10065	-0.09473
1201.42	-0.12166	-0.16285	-0.15303	-0.1406	-0.13011	-0.12084	-0.11256	-0.10569	-0.09956	-0.09393		2503.13	-0.1318	-0.17926	-0.16475	-0.14877	-0.13572	-0.1247	-0.11516	-0.10734	-0.1005	-0.09461
1199.5	-0.12183	-0.16304	-0.15323	-0.14079	-0.13026	-0.12098	-0.11271	-0.10584	-0.09968	-0.09402		2501.2	-0.13156	-0.17902	-0.16449	-0.14855	-0.13554	-0.12454	-0.11501	-0.10723	-0.10035	-0.09448
1197.57	-0.12199	-0.16323	-0.15342	-0.14096	-0.13041	-0.12112	-0.11284	-0.10598	-0.09978	-0.09411		2499.27	-0.13131	-0.17877	-0.16423	-0.14834	-0.13537	-0.12439	-0.11486	-0.10713	-0.10021	-0.09436
1195.64	-0.12215	-0.16341	-0.1536	-0.14113	-0.13055	-0.12124	-0.11297	-0.1061	-0.09988	-0.09418
1193.71	-0.1223	-0.16359	-0.15377	-0.14129	-0.13068	-0.12135	-0.11308	-0.10622	-0.09997	-0.09425
1191.78	-0.12245	-0.16376	-0.15393	-0.14144	-0.13081	-0.12146	-0.11318	-0.10631	-0.10005	-0.09431
1189.85	-0.1226	-0.16392	-0.15408	-0.14158	-0.13093	-0.12156	-0.11327	-0.1064	-0.10012	-0.09436
1187.93	-0.12274	-0.16409	-0.15423	-0.14171	-0.13104	-0.12165	-0.11335	-0.10647	-0.10019	-0.09441
1186	-0.12288	-0.16424	-0.15437	-0.14184	-0.13116	-0.12175	-0.11343	-0.10653	-0.10025	-0.09445
1184.07	-0.12302	-0.1644	-0.1545	-0.14197	-0.13126	-0.12184	-0.11351	-0.10659	-0.10031	-0.0945
1182.14	-0.12315	-0.16454	-0.15463	-0.14209	-0.13137	-0.12193	-0.11358	-0.10664	-0.10037	-0.09454
1180.21	-0.12328	-0.16468	-0.15476	-0.14221	-0.13146	-0.12202	-0.11365	-0.10668	-0.10042	-0.09459
1178.28	-0.1234	-0.16481	-0.15488	-0.14232	-0.13156	-0.1221	-0.11372	-0.10672	-0.10048	-0.09463
1176.35	-0.12352	-0.16494	-0.155	-0.14243	-0.13166	-0.12219	-0.1138	-0.10676	-0.10054	-0.09468
1174.43	-0.12362	-0.16506	-0.15511	-0.14254	-0.13175	-0.12227	-0.11387	-0.10679	-0.1006	-0.09474
1172.5	-0.12372	-0.16519	-0.15523	-0.14264	-0.13184	-0.12236	-0.11395	-0.10683	-0.10066	-0.09479
1170.57	-0.12382	-0.16531	-0.15534	-0.14275	-0.13193	-0.12244	-0.11403	-0.10687	-0.10072	-0.09485
1168.64	-0.12391	-0.16543	-0.15545	-0.14286	-0.13202	-0.12253	-0.11411	-0.10691	-0.10079	-0.09491
1166.71	-0.124	-0.16555	-0.15557	-0.14296	-0.13211	-0.12262	-0.11419	-0.10697	-0.10087	-0.09497
1164.78	-0.12407	-0.16568	-0.15569	-0.14307	-0.1322	-0.12271	-0.11428	-0.10702	-0.10095	-0.09504
1162.86	-0.12415	-0.16581	-0.15581	-0.14318	-0.13229	-0.1228	-0.11436	-0.10709	-0.10103	-0.09512
1160.93	-0.12422	-0.16594	-0.15593	-0.14328	-0.13237	-0.12289	-0.11445	-0.10717	-0.10112	-0.0952
1159	-0.12428	-0.16607	-0.15604	-0.14339	-0.13245	-0.12298	-0.11454	-0.10725	-0.10121	-0.09529
1157.07	-0.12434	-0.1662	-0.15616	-0.1435	-0.13254	-0.12307	-0.11463	-0.10734	-0.1013	-0.09539
1155.14	-0.12439	-0.16633	-0.15628	-0.1436	-0.13262	-0.12316	-0.11473	-0.10744	-0.1014	-0.09549
1153.21	-0.12444	-0.16645	-0.15639	-0.1437	-0.1327	-0.12324	-0.11483	-0.10755	-0.10151	-0.09559
1151.29	-0.12448	-0.16657	-0.15649	-0.14379	-0.13279	-0.12332	-0.11492	-0.10766	-0.10161	-0.09569
1149.36	-0.12452	-0.16668	-0.15659	-0.14388	-0.13288	-0.1234	-0.11502	-0.10777	-0.10171	-0.09578
1147.43	-0.12456	-0.16678	-0.15668	-0.14396	-0.13296	-0.12348	-0.11511	-0.10788	-0.1018	-0.09587
1145.5	-0.1246	-0.16688	-0.15676	-0.14403	-0.13305	-0.12355	-0.1152	-0.10798	-0.10189	-0.09596
1143.57	-0.12464	-0.16697	-0.15684	-0.14411	-0.13313	-0.12362	-0.11528	-0.10809	-0.10198	-0.09604
1141.64	-0.12468	-0.16706	-0.15692	-0.14418	-0.13322	-0.1237	-0.11536	-0.10818	-0.10205	-0.09612
1139.71	-0.12473	-0.16715	-0.15699	-0.14425	-0.1333	-0.12378	-0.11543	-0.10828	-0.10212	-0.09619
1137.79	-0.12479	-0.16724	-0.15706	-0.14432	-0.13338	-0.12385	-0.11549	-0.10836	-0.10218	-0.09626
1135.86	-0.12485	-0.16732	-0.15713	-0.14439	-0.13346	-0.12393	-0.11555	-0.10844	-0.10224	-0.09632
1133.93	-0.12492	-0.16739	-0.15719	-0.14446	-0.13354	-0.12401	-0.11561	-0.10851	-0.10228	-0.09638
1132	-0.12499	-0.16746	-0.15726	-0.14453	-0.13361	-0.12408	-0.11566	-0.10858	-0.10233	-0.09643
1130.07	-0.12505	-0.16752	-0.15732	-0.14459	-0.13368	-0.12415	-0.11571	-0.10863	-0.10236	-0.09647
1128.14	-0.12511	-0.16758	-0.15737	-0.14465	-0.13374	-0.12422	-0.11575	-0.10868	-0.10239	-0.09651
1126.22	-0.12516	-0.16762	-0.15743	-0.14471	-0.1338	-0.12428	-0.11579	-0.10872	-0.10242	-0.09654
1124.29	-0.12521	-0.16766	-0.15748	-0.14476	-0.13385	-0.12433	-0.11583	-0.10875	-0.10243	-0.09656
1122.36	-0.12525	-0.1677	-0.15753	-0.14481	-0.1339	-0.12437	-0.11586	-0.10877	-0.10245	-0.09658
1120.43	-0.1253	-0.16773	-0.15758	-0.14485	-0.13395	-0.12441	-0.11589	-0.10878	-0.10246	-0.09659
1118.5	-0.12534	-0.16776	-0.15763	-0.14488	-0.13399	-0.12445	-0.11591	-0.10878	-0.10247	-0.09659
1116.57	-0.12537	-0.16778	-0.15767	-0.1449	-0.13402	-0.12447	-0.11593	-0.10878	-0.10247	-0.09658
1114.64	-0.12541	-0.16781	-0.15771	-0.14491	-0.13404	-0.12449	-0.11593	-0.10877	-0.10247	-0.09657
1112.72	-0.12543	-0.16782	-0.15774	-0.14492	-0.13405	-0.1245	-0.11593	-0.10875	-0.10246	-0.09656
1110.79	-0.12546	-0.16784	-0.15777	-0.14492	-0.13404	-0.1245	-0.11592	-0.10873	-0.10244	-0.09653
1108.86	-0.12547	-0.16784	-0.15778	-0.14492	-0.13402	-0.1245	-0.11589	-0.10869	-0.10241	-0.0965
1106.93	-0.12547	-0.16783	-0.15779	-0.1449	-0.13398	-0.12448	-0.11586	-0.10865	-0.10237	-0.09646
1105	-0.12546	-0.16782	-0.15778	-0.14488	-0.13394	-0.12445	-0.11582	-0.1086	-0.10232	-0.09641
1103.07	-0.12544	-0.16779	-0.15776	-0.14484	-0.13389	-0.1244	-0.11577	-0.10854	-0.10226	-0.09636
1101.15	-0.12541	-0.16775	-0.15772	-0.1448	-0.13384	-0.12435	-0.11572	-0.10848	-0.1022	-0.0963
1099.22	-0.12537	-0.16771	-0.15768	-0.14475	-0.13378	-0.12429	-0.11566	-0.10842	-0.10213	-0.09623
1097.29	-0.12533	-0.16766	-0.15763	-0.14469	-0.13372	-0.12422	-0.1156	-0.10835	-0.10206	-0.09616
1095.36	-0.1253	-0.16762	-0.15758	-0.14464	-0.13367	-0.12415	-0.11554	-0.10828	-0.10198	-0.09609
1093.43	-0.12526	-0.16758	-0.15753	-0.14458	-0.13362	-0.12409	-0.11548	-0.10822	-0.10191	-0.09602
1091.5	-0.12524	-0.16754	-0.15747	-0.14453	-0.13357	-0.12403	-0.11543	-0.10817	-0.10184	-0.09596
1089.57	-0.12522	-0.16751	-0.15742	-0.14448	-0.13353	-0.12397	-0.11537	-0.10811	-0.10177	-0.0959
1087.65	-0.12521	-0.16749	-0.15738	-0.14444	-0.1335	-0.12391	-0.11532	-0.10806	-0.10171	-0.09584
1085.72	-0.12521	-0.16747	-0.15735	-0.14441	-0.13347	-0.12387	-0.11528	-0.10802	-0.10165	-0.09579
1083.79	-0.12521	-0.16747	-0.15732	-0.14438	-0.13345	-0.12382	-0.11524	-0.10798	-0.1016	-0.09574
1081.86	-0.12523	-0.16747	-0.15731	-0.14436	-0.13344	-0.12379	-0.1152	-0.10795	-0.10156	-0.0957
1079.93	-0.12524	-0.16748	-0.1573	-0.14435	-0.13344	-0.12376	-0.11517	-0.10793	-0.10153	-0.09567
1078	-0.12526	-0.1675	-0.1573	-0.14435	-0.13344	-0.12374	-0.11514	-0.10792	-0.10151	-0.09564
1076.08	-0.12528	-0.16752	-0.15731	-0.14436	-0.13345	-0.12372	-0.11511	-0.10791	-0.10149	-0.09562
1074.15	-0.12531	-0.16754	-0.15732	-0.14437	-0.13346	-0.12371	-0.11509	-0.1079	-0.10148	-0.0956
1072.22	-0.12533	-0.16757	-0.15734	-0.14438	-0.13348	-0.1237	-0.11507	-0.1079	-0.10148	-0.09557
1070.29	-0.12536	-0.16761	-0.15736	-0.14439	-0.13349	-0.12369	-0.11505	-0.1079	-0.10147	-0.09555
1068.36	-0.12539	-0.16765	-0.15739	-0.14441	-0.1335	-0.12369	-0.11503	-0.1079	-0.10147	-0.09552
1066.43	-0.12542	-0.16769	-0.15742	-0.14442	-0.13351	-0.12369	-0.11501	-0.1079	-0.10147	-0.0955
1064.5	-0.12545	-0.16773	-0.15745	-0.14443	-0.1335	-0.12369	-0.115	-0.10789	-0.10146	-0.09547
1062.58	-0.12549	-0.16776	-0.15748	-0.14444	-0.13349	-0.12369	-0.11498	-0.10789	-0.10145	-0.09544
1060.65	-0.12551	-0.16779	-0.15751	-0.14444	-0.13347	-0.12369	-0.11496	-0.10788	-0.10143	-0.09541
1058.72	-0.12554	-0.16781	-0.15753	-0.14445	-0.13344	-0.12369	-0.11493	-0.10787	-0.10141	-0.09538
1056.79	-0.12556	-0.16783	-0.15755	-0.14445	-0.13341	-0.12369	-0.11491	-0.10785	-0.10138	-0.09534
1054.86	-0.12557	-0.16783	-0.15756	-0.14445	-0.13337	-0.12369	-0.11488	-0.10783	-0.10134	-0.09529
1052.93	-0.12558	-0.16783	-0.15757	-0.14445	-0.13334	-0.12369	-0.11485	-0.1078	-0.1013	-0.09525
1051.01	-0.12559	-0.16784	-0.15757	-0.14445	-0.13331	-0.12369	-0.11483	-0.10777	-0.10126	-0.09521
1049.08	-0.12561	-0.16784	-0.15758	-0.14446	-0.13328	-0.12369	-0.1148	-0.10775	-0.10122	-0.09518
1047.15	-0.12562	-0.16786	-0.15759	-0.14447	-0.13327	-0.1237	-0.11479	-0.10773	-0.10119	-0.09515
1045.22	-0.12565	-0.16788	-0.1576	-0.1445	-0.13326	-0.1237	-0.11479	-0.10771	-0.10116	-0.09513
1043.29	-0.12568	-0.16792	-0.15761	-0.14453	-0.13326	-0.12372	-0.11479	-0.10771	-0.10114	-0.09512
1041.36	-0.12572	-0.16796	-0.15764	-0.14457	-0.13328	-0.12373	-0.11481	-0.10771	-0.10114	-0.09512
1039.43	-0.12577	-0.16803	-0.15769	-0.14462	-0.13331	-0.12376	-0.11485	-0.10772	-0.10114	-0.09513
1037.51	-0.12584	-0.16812	-0.15776	-0.14471	-0.13338	-0.12382	-0.11492	-0.10775	-0.10118	-0.09516
1035.58	-0.12592	-0.16822	-0.15785	-0.14479	-0.13346	-0.12388	-0.115	-0.10779	-0.10123	-0.09521
1033.65	-0.126	-0.16833	-0.15795	-0.14489	-0.13354	-0.12395	-0.11508	-0.10784	-0.10128	-0.09525
1031.72	-0.12609	-0.16845	-0.15806	-0.14498	-0.13363	-0.12403	-0.11516	-0.10789	-0.10134	-0.09531
1029.79	-0.12619	-0.16857	-0.15818	-0.14509	-0.13373	-0.12411	-0.11525	-0.10796	-0.1014	-0.09536
1027.86	-0.12629	-0.16871	-0.1583	-0.14519	-0.13384	-0.1242	-0.11533	-0.10802	-0.10147	-0.09543
1025.94	-0.1264	-0.16885	-0.15843	-0.14531	-0.13395	-0.12429	-0.11543	-0.1081	-0.10154	-0.0955
1024.01	-0.12652	-0.169	-0.15858	-0.14543	-0.13408	-0.12439	-0.11553	-0.10818	-0.10163	-0.09558
1022.08	-0.12664	-0.16916	-0.15873	-0.14556	-0.13421	-0.1245	-0.11563	-0.10827	-0.10172	-0.09567
1020.15	-0.12677	-0.16933	-0.15889	-0.1457	-0.13435	-0.12461	-0.11574	-0.10836	-0.10181	-0.09576
1018.22	-0.1269	-0.16951	-0.15906	-0.14584	-0.13449	-0.12473	-0.11585	-0.10846	-0.10192	-0.09586
1016.29	-0.12704	-0.1697	-0.15924	-0.14599	-0.13465	-0.12486	-0.11597	-0.10857	-0.10203	-0.09597
1014.37	-0.12719	-0.16989	-0.15943	-0.14615	-0.13481	-0.12499	-0.1161	-0.10869	-0.10215	-0.09608
1012.44	-0.12735	-0.1701	-0.15963	-0.14631	-0.13499	-0.12513	-0.11623	-0.10882	-0.10228	-0.0962
1010.51	-0.12751	-0.17031	-0.15984	-0.14648	-0.13517	-0.12528	-0.11637	-0.10895	-0.10241	-0.09633
1008.58	-0.12768	-0.17054	-0.16005	-0.14666	-0.13536	-0.12543	-0.11651	-0.10909	-0.10255	-0.09646
1006.65	-0.12785	-0.17077	-0.16028	-0.14684	-0.13555	-0.12559	-0.11666	-0.10923	-0.1027	-0.09661
1004.72	-0.12803	-0.17101	-0.16052	-0.14703	-0.13576	-0.12576	-0.11681	-0.10939	-0.10286	-0.09675
1002.79	-0.12822	-0.17126	-0.16076	-0.14723	-0.13597	-0.12593	-0.11697	-0.10955	-0.10302	-0.09691
1000.87	-0.12841	-0.17152	-0.16102	-0.14743	-0.13619	-0.12611	-0.11713	-0.10971	-0.10319	-0.09707
