# Supplementary material for: Selective conversion of CO2 to isobutane-enriched C4 alkanes over InZrOx-Beta composite catalyst
Source: Nat Commun. 2023 May 6;14:2627. doi: 10.1038/s41467-023-38336-5 (PMC10164185; doi:10.1038/s41467-023-38336-5)
Supplement: Supplementary file 3 — Source Data [file 41467_2023_38336_MOESM3_ESM.zip › Source_Data_for_Figures_in_Supplementary_Information/Source_Data_Supplementary_Figure_18.xlsx]

## Sheet: a
GC-MS chromatogram
Retention time (min)	285 °C	315 °C	350 °C
10	21054	20330	24956
10.003	21096	20223	25251
10.005	21237	19669	25072
10.008	21357	19286	24650
10.011	21524	19393	24299
10.013	21810	19370	24392
10.016	21638	19182	24738
10.019	21351	19334	24895
10.021	21418	19394	24900
10.024	21372	19358	24801
10.027	21249	19520	25005
10.029	21110	19918	25097
10.032	21117	20018	24463
10.035	21557	19795	23742
10.037	21740	19588	23445
10.04	21239	19285	23819
10.043	21347	19074	24581
10.045	21871	19097	25021
10.048	21640	19361	25070
10.051	21409	19660	24910
10.053	21590	19598	24720
10.056	21886	19657	24949
10.059	22046	19625	25255
10.061	21974	19574	25166
10.064	21630	19842	25298
10.067	21536	19683	25444
10.069	21837	19322	25115
10.072	22040	19056	24676
10.075	22044	19319	24598
10.077	21969	19565	24620
10.08	22064	19691	24606
10.083	22114	19532	25010
10.085	22215	19351	25398
10.088	22409	19393	25514
10.091	22449	19318	25832
10.093	22338	19196	26242
10.096	22053	19052	26541
10.099	22020	18837	26316
10.101	22692	18874	25895
10.104	22830	19041	25918
10.107	22434	18935	26107
10.109	22286	18644	25687
10.112	22354	18669	25172
10.115	22478	18604	25285
10.117	22626	18450	25610
10.12	22484	18712	25671
10.123	22432	18958	25523
10.125	22860	18970	25553
10.128	22774	19099	25879
10.131	22287	19445	26371
10.133	22016	19418	26731
10.136	22085	19093	26543
10.139	22268	19067	26343
10.141	22039	18764	26247
10.144	21821	18436	26169
10.147	21939	18308	25903
10.149	22002	18552	25568
10.152	21749	18678	25310
10.155	21579	18441	25614
10.157	21431	18045	25721
10.16	21268	18094	25536
10.163	21149	18336	25692
10.165	21036	18159	25537
10.168	20980	18059	25174
10.171	20817	18618	25334
10.173	20887	19045	25570
10.176	21080	18653	25388
10.179	21066	18294	25095
10.181	20622	17956	24765
10.184	20429	17706	24500
10.187	20785	17623	24285
10.189	21067	17692	24244
10.192	21090	18011	24227
10.195	21196	18354	24304
10.197	21466	18140	24213
10.2	21541	18011	24244
10.203	21440	18067	24352
10.205	21322	17907	24156
10.208	21095	17985	24103
10.211	20859	17886	24449
10.213	20710	17609	24627
10.216	20839	17587	24357
10.219	21205	17901	24151
10.221	21160	18244	24040
10.224	20956	18220	24114
10.227	20685	18287	24609
10.229	20472	18531	24661
10.232	20663	18568	24182
10.235	20797	18319	24000
10.237	20839	18098	23972
10.24	20964	18130	23850
10.243	21136	18272	24002
10.245	20929	18623	24025
10.248	20668	18734	24040
10.251	20577	18395	24425
10.253	20612	18417	24492
10.256	20454	18668	24070
10.259	20042	18522	23563
10.261	20139	18405	23181
10.264	20225	18527	23153
10.267	20116	18531	23721
10.269	20177	18368	24248
10.272	20435	17975	24291
10.275	20373	17748	24471
10.277	19882	17571	24232
10.28	19757	17400	23691
10.283	20048	17497	23777
10.285	20191	17494	24072
10.288	20119	17483	24357
10.291	19985	17519	24672
10.293	20138	17518	24967
10.296	20176	17774	24849
10.299	19916	18119	24785
10.301	19885	18113	24937
10.304	19989	18111	24428
10.307	20185	18037	23915
10.309	20528	17870	23901
10.312	20441	17794	23839
10.315	20302	18008	23887
10.317	20495	18152	24056
10.32	20590	18079	24165
10.323	20295	18076	24546
10.325	20113	18049	24728
10.328	20362	18302	24383
10.331	20723	18617	24014
10.333	20617	18360	23613
10.336	20372	18112	23346
10.339	20587	17933	23535
10.341	20771	17868	23850
10.344	20665	17619	23805
10.347	20518	17260	23774
10.349	20203	17413	23949
10.352	19938	17666	23800
10.355	20125	17677	23584
10.357	20441	17610	23892
10.36	20779	17540	24172
10.363	20764	17324	24142
10.365	20472	17094	24184
10.368	20717	17279	23951
10.371	21293	17740	23522
10.373	21394	17858	23091
10.376	21243	17764	22916
10.379	21514	17641	22967
10.381	21509	17582	23038
10.384	21105	17592	23117
10.387	20681	17731	23132
10.389	20286	17934	22937
10.392	20075	18013	22890
10.395	20099	17782	22952
10.397	20151	17455	22873
10.4	20022	17085	22967
10.403	20048	17233	23329
10.405	20359	17547	23393
10.408	20516	17431	23480
10.411	20652	17080	23733
10.413	20842	17015	23891
10.416	20932	17080	23990
10.419	20837	17018	24064
10.421	20660	16954	23624
10.424	20729	17209	22967
10.427	20759	17447	22670
10.429	20390	17548	22293
10.432	20001	17340	22028
10.435	19864	16681	22452
10.437	20137	16137	22912
10.44	20188	16414	23011
10.443	20004	16906	22829
10.445	20036	16973	22697
10.448	19986	16829	22803
10.451	20025	16819	22924
10.453	20168	16830	23292
10.456	20066	17098	23641
10.459	19949	17188	23674
10.461	19721	16874	23532
10.464	19377	16703	23280
10.467	19367	16946	23148
10.469	19311	16878	23131
10.472	19264	16847	22981
10.475	19536	17160	23015
10.477	19633	17275	23330
10.48	19729	17223	23610
10.483	19981	17217	23811
10.485	19754	17425	23665
10.488	19561	17939	23546
10.491	19523	18164	23508
10.493	19180	17828	23601
10.496	19179	17454	23115
10.499	19392	17390	22504
10.501	19112	17835	22795
10.504	19183	18243	23241
10.507	19628	18051	22905
10.509	19822	17897	22773
10.512	19839	17656	23084
10.515	19727	17459	22896
10.517	19571	17715	22403
10.52	19682	17986	22327
10.523	19715	17872	22172
10.525	19751	17596	22142
10.528	20052	17643	22092
10.531	20222	17926	22058
10.533	20299	18093	22087
10.536	20424	17913	21982
10.539	20794	17620	22068
10.541	20941	17558	22323
10.544	20508	17433	22340
10.547	20438	17194	22023
10.549	20641	17140	21936
10.552	20656	16993	22241
10.555	20671	16959	22113
10.557	20635	17134	21903
10.56	20476	16960	22280
10.563	20349	16722	22396
10.565	20174	16584	22056
10.568	20213	16720	21881
10.571	20501	17097	21947
10.573	20815	17671	22053
10.576	20837	17834	22074
10.579	20352	17513	22136
10.581	19722	17183	22411
10.584	19602	17325	22522
10.587	20088	17910	22171
10.589	20127	18392	21561
10.592	20029	18670	21110
10.595	19899	18509	21201
10.597	19450	18267	21347
10.6	19428	18277	21289
10.603	19813	18056	21008
10.605	19709	17629	20868
10.608	19222	17384	21038
10.611	19173	17202	21261
10.613	19601	17542	21135
10.616	19867	18015	21116
10.619	19897	17895	21251
10.621	19848	17620	21167
10.624	19764	17880	21111
10.627	20000	18169	21184
10.629	20523	18068	21383
10.632	20568	18096	21698
10.635	20292	18064	21416
10.637	20167	17794	21199
10.64	20174	17638	21430
10.643	20236	17704	21248
10.645	19897	17519	21133
10.648	19327	17227	21237
10.651	19023	17017	20942
10.653	18895	16741	20587
10.656	19084	16812	20615
10.659	19252	17402	21061
10.661	19239	17485	21535
10.664	19350	16956	21725
10.667	19296	17228	21612
10.669	19103	17937	21590
10.672	18978	17879	21569
10.675	19188	17352	21682
10.677	19490	17211	21789
10.68	19494	17415	21561
10.683	19276	17303	21544
10.685	19160	17262	21432
10.688	19260	17698	20965
10.691	19427	18042	20949
10.693	19612	18113	21305
10.696	19730	17928	21189
10.699	19595	17693	20991
10.701	19222	17695	20991
10.704	18710	17828	20735
10.707	18465	17933	20542
10.709	18909	17817	20803
10.712	19777	17919	21137
10.715	20283	18045	21294
10.717	20143	17565	21119
10.72	19671	16951	20923
10.723	19392	16941	21151
10.725	19487	17176	21168
10.728	19779	17083	20698
10.731	19799	16944	20587
10.733	19697	16904	20828
10.736	20117	16702	21191
10.739	20409	16370	21416
10.741	20113	16013	21413
10.744	19851	16114	21221
10.747	19522	16450	21150
10.749	19337	16581	21104
10.752	19429	16456	21101
10.755	19374	16467	21373
10.757	19307	16577	21586
10.76	19482	16808	21486
10.763	19448	16917	21705
10.765	18973	16649	21936
10.768	18792	16383	22071
10.771	19176	16232	22304
10.773	19488	16038	22253
10.776	19255	15996	21884
10.779	19354	16323	21595
10.781	19979	16446	21682
10.784	19900	16426	21988
10.787	19510	16753	22007
10.789	19615	17202	21876
10.792	19585	17079	22068
10.795	19504	17085	21746
10.797	19429	17139	21332
10.8	19355	16752	21045
10.803	19602	16481	21154
10.805	19596	16493	21725
10.808	19140	16682	21825
10.811	19111	16987	21746
10.813	19421	17121	21554
10.816	19275	16832	21756
10.819	19061	16537	21950
10.821	19205	16597	21753
10.824	19272	16538	21615
10.827	19282	16400	21499
10.829	19182	16416	21523
10.832	18897	16534	21204
10.835	18617	16693	21166
10.837	18478	16709	21363
10.84	18519	16525	21342
10.843	18773	16137	21376
10.845	19081	16188	21270
10.848	18896	16108	21260
10.851	18834	16044	21330
10.853	19350	15904	20914
10.856	19475	15976	20508
10.859	19418	16184	20620
10.861	19633	16206	20588
10.864	19687	16598	20568
10.867	19506	16717	20734
10.869	19340	16369	20795
10.872	19197	16240	20805
10.875	19264	16547	20771
10.877	19526	16796	20812
10.88	19720	16936	20886
10.883	19934	16608	20873
10.885	20171	16043	20768
10.888	20192	16010	20661
10.891	20080	16261	20336
10.893	19977	16253	20208
10.896	19878	16318	20441
10.899	19751	16578	20655
10.901	19690	16546	20500
10.904	19685	16619	20248
10.907	19871	17086	20391
10.909	19908	17367	20601
10.912	19653	17038	20529
10.915	19536	16653	20571
10.917	19667	16655	20622
10.92	19783	16701	20571
10.923	19794	16774	20572
10.925	19655	16970	20777
10.928	19465	17045	20818
10.931	19262	16888	20706
10.933	19307	16338	20773
10.936	19556	15862	20965
10.939	19398	16074	20854
10.941	19135	16366	20799
10.944	19288	16389	21213
10.947	19417	16293	21402
10.949	19256	16316	21145
10.952	19014	16289	21117
10.955	19059	16139	21105
10.957	19449	16044	20943
10.96	19536	16148	21228
10.963	19086	16279	21756
10.965	18754	16231	21780
10.968	18920	16105	21501
10.971	19285	15959	21130
10.973	19568	15730	20850
10.976	19790	15655	20745
10.979	19952	15633	21066
10.981	19848	15819	21213
10.984	19565	16354	20974
10.987	19417	16664	20724
10.989	19572	16494	20880
10.992	19679	16140	21306
10.995	19735	16147	21414
10.997	19874	16530	20949
11	19705	16533	20815
11.003	19621	16393	20941
11.005	19528	16574	21040
11.008	19352	16559	21242
11.011	19433	15967	21225
11.013	19611	15458	20816
11.016	19634	16090	20491
11.019	19490	16686	20226
11.021	19115	16685	20342
11.024	18692	16512	20679
11.027	18476	16435	20664
11.029	18569	16738	20649
11.032	18973	16896	20830
11.035	19248	16694	20917
11.037	19384	16452	20955
11.04	19273	16633	20915
11.043	19253	16816	20299
11.045	19460	17106	20069
11.048	19113	17113	20475
11.051	18596	16679	20520
11.053	18851	16410	20386
11.056	19165	16592	20494
11.059	18840	16925	20587
11.061	18543	16728	20799
11.064	18478	16321	20848
11.067	18499	16130	20902
11.069	18468	16105	20806
11.072	18427	16133	20721
11.075	18325	16439	20581
11.077	18230	16500	20487
11.08	18274	16452	20687
11.083	17932	16230	21123
11.085	17782	15979	21333
11.088	18301	16088	21043
11.091	18541	16411	20546
11.093	18155	16380	20478
11.096	17832	16380	20665
11.099	17995	16610	20502
11.101	18290	16690	20400
11.104	18450	16398	20384
11.107	18408	16210	20449
11.109	18389	16232	20613
11.112	18551	16392	20524
11.115	19011	16090	20217
11.117	19353	15648	20500
11.12	19274	15724	20949
11.123	19323	16120	21051
11.125	19444	16233	20687
11.128	19519	16471	20525
11.131	19640	16358	20589
11.133	19722	16099	20651
11.136	19720	16368	20787
11.139	19503	16644	20943
11.141	19310	16540	21263
11.144	19545	16724	21858
11.147	19753	16919	22512
11.149	19725	16887	22720
11.152	19622	17117	22894
11.155	20150	17699	22964
11.157	20408	18028	23272
11.16	20365	18640	23371
11.163	20831	19089	23169
11.165	21334	18950	23306
11.168	21632	19007	23574
11.171	22093	19559	23749
11.173	22113	20053	23770
11.176	21706	20360	23833
11.179	21835	20851	23950
11.181	22030	21073	24042
11.184	21755	20958	24168
11.187	21626	20834	24351
11.189	21711	20687	24679
11.192	21772	20714	24965
11.195	21975	21209	24705
11.197	21937	21692	24345
11.2	21604	21551	24585
11.203	21602	20994	24897
11.205	22080	20761	24935
11.208	22126	20794	24927
11.211	21653	20768	25032
11.213	21316	20770	24942
11.216	21490	20793	24974
11.219	21704	20506	25137
11.221	21720	20093	25065
11.224	21725	19901	24581
11.227	21747	20190	24515
11.229	21328	20610	24572
11.232	20966	20626	24494
11.235	21067	20220	24591
11.237	21131	19681	24764
11.24	20929	19363	24542
11.243	20866	19615	24196
11.245	20885	19295	23952
11.248	20433	18492	23780
11.251	20370	18283	23536
11.253	20594	18494	23334
11.256	20532	19024	23278
11.259	20473	19214	23291
11.261	20347	18721	23309
11.264	19868	18211	23227
11.267	19854	17926	22930
11.269	20129	17688	22820
11.272	20054	17503	22925
11.275	20174	17654	22942
11.277	20276	18001	22554
11.28	20095	18145	22173
11.283	19895	17643	22229
11.285	19627	17003	22665
11.288	19465	17116	22641
11.291	19885	17098	22420
11.293	20417	16810	22195
11.296	20140	16752	22035
11.299	19708	16906	21943
11.301	19786	17030	22080
11.304	19998	17139	22278
11.307	19937	17130	22200
11.309	19644	17253	22031
11.312	19416	17270	22144
11.315	19297	16875	21943
11.317	19128	16625	21437
11.32	19207	16481	21361
11.323	19156	16333	21255
11.325	18949	16279	21085
11.328	19040	16306	21207
11.331	19182	16282	21027
11.333	19287	16548	21098
11.336	19367	16928	21343
11.339	19664	17233	21059
11.341	19885	16957	20919
11.344	19692	16224	21408
11.347	19540	15904	21718
11.349	19743	16210	21685
11.352	19829	16574	21656
11.355	19585	16643	21653
11.357	19609	16365	21613
11.36	20023	16123	21615
11.363	19835	15953	21727
11.365	19194	16016	21808
11.368	19018	15995	21657
11.371	18969	15972	21685
11.373	18728	16283	21790
11.376	18631	16272	21704
11.379	18453	15976	21758
11.381	18458	15910	21886
11.384	18763	15793	21685
11.387	18791	15794	21784
11.389	18477	16183	22093
11.392	18334	16405	21864
11.395	18634	16028	21427
11.397	19147	16088	21308
11.4	19075	16383	21155
11.403	19195	16413	20999
11.405	19585	16283	21024
11.408	19788	16228	21232
11.411	19640	16403	21537
11.413	19189	16476	21535
11.416	19104	16264	21329
11.419	19157	16225	21262
11.421	19205	16140	21126
11.424	19363	16191	21044
11.427	19899	16359	21198
11.429	20063	16666	21547
11.432	19863	16889	21736
11.435	19583	17115	21661
11.437	19372	17017	21508
11.44	19358	16699	21489
11.443	19248	16698	21254
11.445	19444	16751	20881
11.448	19475	16590	20837
11.451	19102	16529	20976
11.453	19010	16349	21268
11.456	19062	16145	21495
11.459	18874	16068	21305
11.461	18900	16160	21033
11.464	19150	16516	20887
11.467	19199	16845	20713
11.469	19012	16951	20706
11.472	19047	16627	20738
11.475	18908	16310	20581
11.477	18619	16664	20434
11.48	18488	16967	20670
11.483	18559	16774	20796
11.485	18716	16724	20637
11.488	18753	16733	20676
11.491	18521	16398	20926
11.493	18322	15968	21022
11.496	18390	15960	21172
11.499	18398	16245	21358
11.501	18286	16502	21402
11.504	18218	16369	21179
11.507	18217	16079	20920
11.509	18069	16181	21024
11.512	17876	16344	21145
11.515	17985	16462	21210
11.517	18407	16589	21254
11.52	18581	16411	20962
11.523	18346	16232	20651
11.525	18321	16067	20762
11.528	18611	15791	20913
11.531	18581	15772	20992
11.533	18532	16189	21204
11.536	18795	16736	21037
11.539	18912	16890	20877
11.541	18797	16497	20866
11.544	18744	16275	20970
11.547	18679	16400	20956
11.549	18624	16285	20779
11.552	18616	16134	20690
11.555	18847	16273	21227
11.557	18940	16748	21840
11.56	18844	16804	21703
11.563	18973	16436	21379
11.565	18796	16240	21302
11.568	18287	16258	21433
11.571	18121	16589	21668
11.573	18242	16843	21837
11.576	18056	17066	22060
11.579	17899	16972	22280
11.581	18405	16806	22368
11.584	18860	16827	22131
11.587	18805	16719	21822
11.589	18588	16680	21811
11.592	18602	16949	21970
11.595	19018	16995	21844
11.597	19094	16921	21474
11.6	18926	16634	21233
11.603	18412	16362	21275
11.605	18126	16724	21588
11.608	18122	17586	21841
11.611	18078	17695	21900
11.613	18018	17363	21897
11.616	18039	17456	21587
11.619	18453	17487	21473
11.621	18453	17544	21497
11.624	18017	17333	21452
11.627	18298	17053	21443
11.629	18487	17087	21581
11.632	18569	17098	21488
11.635	19248	17242	21215
11.637	19584	17541	21241
11.64	19410	17698	21390
11.643	19229	17776	21321
11.645	19184	17953	20994
11.648	19259	17684	20784
11.651	19209	17307	20997
11.653	19199	17150	21200
11.656	19223	17254	21197
11.659	19068	17154	21225
11.661	18930	17099	21252
11.664	18711	16787	21192
11.667	18694	16617	20821
11.669	18958	16596	20862
11.672	19001	16533	20806
11.675	19187	16358	20450
11.677	19471	16330	20287
11.68	19433	16610	20060
11.683	18810	16903	19828
11.685	18625	17021	19827
11.688	18769	17117	20089
11.691	18634	17252	20539
11.693	18386	17259	20464
11.696	18336	17144	20412
11.699	18565	16988	20518
11.701	18710	16790	20505
11.704	18602	16632	20842
11.707	18687	16722	20910
11.709	18647	16571	20639
11.712	18529	16457	20577
11.715	18581	16570	20697
11.717	18755	16633	20642
11.72	18669	16567	20539
11.723	18514	16683	20664
11.725	18413	17000	20691
11.728	18508	17011	20509
11.731	18967	16789	20151
11.733	19273	16522	20052
11.736	19032	16756	20340
11.739	18909	17264	20616
11.741	19011	17170	20605
11.744	19104	16662	20364
11.747	18733	16351	20270
11.749	18349	16280	20285
11.752	18479	16159	20024
11.755	18642	15926	19838
11.757	18848	15598	19986
11.76	18892	15414	20118
11.763	18893	15506	19898
11.765	18736	15653	19772
11.768	18502	15478	19759
11.771	18399	15350	19655
11.773	18352	15605	19656
11.776	18417	15965	19908
11.779	18732	15879	20023
11.781	18903	15589	19965
11.784	18854	15642	19731
11.787	18868	15870	19504
11.789	18793	16178	19419
11.792	18934	16056	19581
11.795	19198	15430	19780
11.797	19054	15040	19956
11.8	18815	15260	20003
11.803	18924	15753	20354
11.805	18995	16040	20656
11.808	18877	15659	20315
11.811	18619	14991	20038
11.813	18407	14850	20066
11.816	18584	15229	19738
11.819	18894	15622	19571
11.821	18858	15941	19479
11.824	18782	16381	19222
11.827	18876	16718	19048
11.829	18651	16694	19030
11.832	18425	16374	19240
11.835	18590	16182	19477
11.837	18723	16117	19536
11.84	18539	15931	19632
11.843	18429	15955	19886
11.845	18796	16087	19983
11.848	19128	16016	19731
11.851	19131	15946	19643
11.853	18968	15966	19607
11.856	18945	15885	19350
11.859	19421	16086	19147
11.861	19579	16321	19217
11.864	19106	16334	19275
11.867	18897	16392	19342
11.869	19041	16495	19496
11.872	19124	16481	19557
11.875	18954	16706	19609
11.877	18979	16730	19573
11.88	19074	16397	19088
11.883	19100	15996	18882
11.885	19221	16000	19353
11.888	19308	16175	19579
11.891	19086	16301	19583
11.893	18725	16547	19644
11.896	18687	16540	19283
11.899	18242	16252	18686
11.901	17729	16362	18826
11.904	18129	16163	19649
11.907	18569	15438	19945
11.909	18413	15241	19211
11.912	18247	15085	18598
11.915	18268	14838	19025
11.917	18384	14724	19666
11.92	18483	14784	19859
11.923	18300	15107	19759
11.925	18147	15400	19364
11.928	18354	15143	19305
11.931	18734	15003	19368
11.933	18495	15314	19052
11.936	18195	15607	18758
11.939	18136	15560	18767
11.941	17803	15429	18991
11.944	17807	15297	19359
11.947	18056	15489	19496
11.949	18313	15582	19355
11.952	18178	15306	19051
11.955	17862	15298	18898
11.957	18155	15571	18960
11.96	18131	15549	18883
11.963	18060	15343	18553
11.965	18629	15415	18615
11.968	19243	15550	19221
11.971	19397	15809	19740
11.973	19083	15930	19488
11.976	18987	15743	19232
11.979	19147	15509	19350
11.981	19302	15613	19237
11.984	19025	15784	19418
11.987	18708	15992	19862
11.989	19030	15889	19648
11.992	19436	15658	19086
11.995	19501	15995	18824
11.997	19190	16312	19174
12	18763	16208	19404
12.003	18803	16042	19383
12.005	19329	16160	19457
12.008	19521	16213	19544
12.011	19455	16003	19719
12.013	19154	15783	19797
12.016	19101	15534	19996
12.019	19279	15698	20389
12.021	19451	16390	20462
12.024	19520	16539	20308
12.027	19214	16080	20175
12.029	18858	15936	20022
12.032	18738	16094	19896
12.035	18873	16117	19930
12.037	18830	15944	19691
12.04	18563	15728	19329
12.043	18454	15586	19127
12.045	18786	15328	19027
12.048	19105	14875	18892
12.051	18832	15145	18829
12.053	18680	15534	18775
12.056	18966	15756	18878
12.059	19248	16120	18989
12.061	19153	15949	18935
12.064	18960	16063	19095
12.067	18780	16588	19221
12.069	18666	16634	19104
12.072	18427	16540	19110
12.075	18194	16331	19240
12.077	18302	16044	19286
12.08	18375	16205	19237
12.083	18150	16220	19181
12.085	18230	15889	19319
12.088	18464	15568	19680
12.091	18718	15790	19529
12.093	19006	16026	19147
12.096	19194	15647	19064
12.099	18914	15405	18993
12.101	18493	15290	18992
12.104	18258	15204	19094
12.107	18362	15299	18869
12.109	18648	15196	18271
12.112	18447	15235	18234
12.115	18356	15475	18530
12.117	18648	15737	18476
12.12	18854	15785	18470
12.123	18508	15672	18641
12.125	18184	15488	19076
12.128	18318	15531	19466
12.131	18420	15732	19238
12.133	18069	15684	19083
12.136	17945	15489	19089
12.139	17975	15220	19053
12.141	18097	15412	19077
12.144	18206	15753	19183
12.147	18391	15818	19260
12.149	18603	15566	19205
12.152	18525	15864	18992
12.155	18097	16090	18588
12.157	18260	16006	18582
12.16	18710	15893	19327
12.163	18891	15809	19525
12.165	19044	15867	19172
12.168	19244	15704	19001
12.171	19168	15501	18910
12.173	18630	15316	18954
12.176	18120	15114	19093
12.179	18216	15082	19157
12.181	18370	15350	19305
12.184	18165	15573	19349
12.187	18145	15422	19171
12.189	18571	15330	19120
12.192	19091	15263	19445
12.195	19073	15275	19712
12.197	18916	15543	19697
12.2	18829	15714	19965
12.203	19067	15548	19968
12.205	19061	15100	19574
12.208	18893	15005	19688
12.211	18669	14956	20093
12.213	18475	14759	20261
12.216	18327	14721	20338
12.219	18533	14911	20163
12.221	18694	15173	19999
12.224	18593	15001	19990
12.227	18607	15015	19846
12.229	18772	15178	19726
12.232	18701	14925	19850
12.235	18712	14833	19863
12.237	18669	14925	19551
12.24	18430	14911	19671
12.243	18339	14879	19982
12.245	18373	14791	19959
12.248	18291	14714	20092
12.251	18158	14724	20449
12.253	18632	14877	20540
12.256	18902	15321	20564
12.259	19107	15609	20836
12.261	18721	15544	21030
12.264	18125	15480	21081
12.267	18132	15644	21108
12.269	18197	15408	21067
12.272	18202	15164	21322
12.275	18365	15636	21643
12.277	18335	15944	21746
12.28	18205	15838	21679
12.283	18052	15768	21651
12.285	18037	15508	21824
12.288	18073	15411	21875
12.291	18026	15599	22003
12.293	18030	15825	22253
12.296	18254	15628	22535
12.299	18468	15394	22382
12.301	18319	15248	22216
12.304	17672	15391	22310
12.307	17435	15375	22557
12.309	17224	15174	22709
12.312	17285	15105	22905
12.315	17581	15160	22890
12.317	17699	15219	22757
12.32	17737	15178	22578
12.323	18150	15146	22430
12.325	18322	15233	22162
12.328	18190	15377	21666
12.331	18000	15236	21238
12.333	17683	15260	21349
12.336	17673	15796	21347
12.339	18217	16094	21051
12.341	18336	15897	20784
12.344	18172	15843	20615
12.347	18187	15752	20573
12.349	18124	15533	20750
12.352	17835	15200	20947
12.355	17967	15293	21126
12.357	18306	15734	20984
12.36	18453	16268	20774
12.363	18279	16288	20639
12.365	18081	15979	20741
12.368	17949	15733	20844
12.371	18000	15638	20487
12.373	17989	15725	20099
12.376	17646	15836	20186
12.379	17346	15937	20371
12.381	17383	15972	20339
12.384	17807	15683	20133
12.387	17747	15577	20209
12.389	17233	15945	20577
12.392	17249	16269	20400
12.395	17512	15949	20024
12.397	17575	15843	19772
12.4	17656	16392	19758
12.403	17700	16540	19615
12.405	17958	16138	19566
12.408	18171	15841	19994
12.411	18287	15541	20247
12.413	18132	15160	19949
12.416	17878	15088	19644
12.419	17844	15175	19864
12.421	17900	15126	20146
12.424	17861	14898	20062
12.427	17594	15083	20095
12.429	17190	15524	20460
12.432	17095	15792	20304
12.435	17517	15787	20164
12.437	17513	15576	20143
12.44	17514	15490	20107
12.443	17392	15807	20469
12.445	17007	16214	20740
12.448	16909	16092	20703
12.451	16762	15417	20254
12.453	16632	15226	19818
12.456	16914	15721	19944
12.459	17167	15735	20385
12.461	16928	15327	20317
12.464	16537	14975	20031
12.467	16793	14886	19869
12.469	17378	15047	19766
12.472	17228	15066	19614
12.475	17081	14771	19537
12.477	17366	14674	19422
12.48	17333	14761	19256
12.483	17177	14774	19253
12.485	17369	14564	19114
12.488	17313	14466	19143
12.491	17146	14376	19425
12.493	17539	14545	19250
12.496	17643	14969	19077
12.499	17531	14683	19185
12.501	17899	14324	19094
12.504	18008	14725	19072
12.507	17741	15179	19323
12.509	17733	15334	19773
12.512	17721	15415	20150
12.515	17693	15350	19988
12.517	17902	14977	20015
12.52	17844	15014	20544
12.523	17646	15303	20779
12.525	17649	15440	20717
12.528	17615	15538	20529
12.531	17788	15330	20338
12.533	17968	14783	20441
12.536	17891	14704	20683
12.539	17714	14922	20640
12.541	17540	14960	20139
12.544	17479	15058	19599
12.547	17632	14952	19152
12.549	17776	14585	18846
12.552	17793	14449	18916
12.555	17772	14443	19196
12.557	17740	14180	19323
12.56	17573	14451	19185
12.563	17487	14850	19078
12.565	17561	14657	19155
12.568	17898	14509	19272
12.571	17798	14765	19172
12.573	17220	14962	19177
12.576	16985	15026	19667
12.579	17053	14817	19715
12.581	17200	14768	19359
12.584	17157	14897	19244
12.587	16934	14752	19047
12.589	17068	14657	18633
12.592	17143	14742	18833
12.595	17126	15095	19169
12.597	17278	15835	19119
12.6	17660	15908	18815
12.603	17502	15310	18653
12.605	16987	15060	18838
12.608	16771	14950	19105
12.611	16696	15086	19298
12.613	16777	15473	18903
12.616	16941	15899	18658
12.619	17153	16064	18903
12.621	17044	16019	18841
12.624	16962	16103	18492
12.627	16929	16106	18586
12.629	16910	16085	19048
12.632	17010	15881	19117
12.635	17096	15582	18873
12.637	17034	15500	18450
12.64	17120	15595	18234
12.643	17359	15842	18370
12.645	17334	15786	18600
12.648	17069	15414	18773
12.651	17113	15617	18713
12.653	17679	15909	18695
12.656	18025	15816	18970
12.659	17758	15824	19094
12.661	17489	15878	19210
12.664	17559	15904	19271
12.667	17241	15942	19404
12.669	17314	16050	19563
12.672	17921	16058	19628
12.675	17864	15670	19717
12.677	17532	15479	19917
12.68	17527	15598	19566
12.683	17279	15599	19212
12.685	17078	15437	19280
12.688	17190	15164	19365
12.691	17109	14912	18948
12.693	17157	14827	18640
12.696	17537	15306	19071
12.699	17826	15876	19562
12.701	17956	15852	19584
12.704	18064	15607	19206
12.707	18222	15697	18790
12.709	18238	15834	18946
12.712	18329	15852	19148
12.715	18255	15402	19258
12.717	17666	14766	19648
12.72	17110	14699	20113
12.723	17360	15081	19776
12.725	17904	15347	19333
12.728	17960	15493	19495
12.731	17569	15558	19611
12.733	17505	15691	19575
12.736	17658	15643	19538
12.739	17716	15246	19364
12.741	17811	14878	19210
12.744	17865	14830	19189
12.747	17590	14921	19261
12.749	17362	14927	19409
12.752	17388	14951	19092
12.755	17777	14842	18957
12.757	17882	14862	19087
12.76	17689	15309	19107
12.763	17671	15658	19295
12.765	17942	15496	19715
12.768	17898	15252	19982
12.771	17509	15320	19579
12.773	17387	15444	19015
12.776	17506	15782	18923
12.779	17173	15761	18921
12.781	16858	15598	18691
12.784	16939	15957	18825
12.787	17460	16207	18773
12.789	18041	15967	18672
12.792	17967	15487	18861
12.795	17474	15290	18844
12.797	16993	15415	18952
12.8	17078	15395	19148
12.803	17305	15061	19065
12.805	17070	14951	19131
12.808	16991	15006	19073
12.811	17135	15045	19020
12.813	16796	15267	19242
12.816	16496	15284	19019
12.819	16582	15229	18517
12.821	16826	15219	18412
12.824	17221	15199	18559
12.827	17346	15390	18673
12.829	16968	15791	18939
12.832	16797	15931	19153
12.835	16993	15790	19060
12.837	17261	15739	18595
12.84	17258	15671	18508
12.843	17126	15510	18491
12.845	17027	15392	18437
12.848	16700	15276	18507
12.851	16439	15152	18376
12.853	16733	15468	18132
12.856	16884	15862	18186
12.859	17053	15973	18449
12.861	17618	15753	18701
12.864	18078	15792	18555
12.867	18276	16033	18461
12.869	18308	16072	18620
12.872	18163	15980	18742
12.875	17815	16329	18907
12.877	17573	16584	18997
12.88	17679	16428	18749
12.883	17729	16291	18802
12.885	17563	16223	18929
12.888	17285	16039	18828
12.891	17207	16248	18623
12.893	17302	16857	18486
12.896	17305	16856	18337
12.899	17467	16423	18476
12.901	17477	16310	18668
12.904	17578	16099	18748
12.907	17590	15959	18877
12.909	17564	16251	19033
12.912	17755	16353	18824
12.915	18043	16526	18674
12.917	18486	16555	18866
12.92	18846	16145	18998
12.923	18847	15873	19119
12.925	18508	15862	18995
12.928	17962	15927	18817
12.931	17950	15931	18888
12.933	18140	15787	19080
12.936	18053	15469	19011
12.939	17888	15426	19335
12.941	17713	15658	19700
12.944	17437	15789	19485
12.947	17475	15768	18911
12.949	17720	15803	18647
12.952	17824	15729	18768
12.955	17801	15793	18751
12.957	18028	16118	18554
12.96	18116	16075	18549
12.963	17879	15890	18919
12.965	17738	16011	19210
12.968	17820	15941	19050
12.971	18131	15412	18694
12.973	18216	14982	18835
12.976	17830	15076	19401
12.979	17563	15438	19505
12.981	17117	15467	19243
12.984	16992	15347	19273
12.987	17345	15220	19397
12.989	17341	14924	19238
12.992	16954	14978	19098
12.995	16965	15033	19268
12.997	17057	14741	19149
13	16843	14915	18649
13.003	16988	15467	18332
13.005	17146	15817	18503
13.008	16995	15730	18765
13.011	16919	15473	18915
13.013	17044	15450	18704
13.016	17223	15478	18593
13.019	17317	15388	18448
13.021	17515	15238	18171
13.024	17581	15355	18492
13.027	17431	15547	18937
13.029	17470	15714	19114
13.032	17594	15787	19061
13.035	17480	15799	18659
13.037	17277	15650	18350
13.04	17055	15737	18157
13.043	17311	15925	18016
13.045	17413	15803	18420
13.048	17260	15550	18836
13.051	17328	15319	19066
13.053	17540	15486	19159
13.056	17200	15771	18951
13.059	17044	15535	18612
13.061	17210	15196	18558
13.064	17040	15356	18741
13.067	16883	15649	18640
13.069	17279	15646	18374
13.072	17455	15541	18620
13.075	17100	15446	18773
13.077	16967	15560	18309
13.08	17000	15327	18138
13.083	16912	15017	18275
13.085	16911	15168	18671
13.088	17065	15619	18622
13.091	17190	15801	18326
13.093	17213	15535	18053
13.096	17297	15289	17803
13.099	17339	15344	17818
13.101	17108	15443	17749
13.104	17184	15517	17821
13.107	17777	15297	18168
13.109	18191	14886	18336
13.112	17696	14696	18669
13.115	17125	15057	18888
13.117	16954	15753	18550
13.12	16883	15993	18006
13.123	16893	15726	18062
13.125	16980	15521	18438
13.128	16938	15441	18478
13.131	17164	15126	18451
13.133	17575	14954	18231
13.136	17673	15266	17878
13.139	17658	15508	18007
13.141	17591	15470	18302
13.144	17561	15453	18437
13.147	17640	15520	18383
13.149	17646	15461	18335
13.152	17625	15549	18473
13.155	17473	15529	18709
13.157	17118	15204	18826
13.16	16829	15277	18956
13.163	16946	15390	18665
13.165	17232	15396	18338
13.168	17355	15722	18326
13.171	17322	15925	18473
13.173	17327	15839	18480
13.176	17400	15541	18398
13.179	17432	15314	18378
13.181	17662	15534	18649
13.184	17888	15844	18999
13.187	17851	15654	18924
13.189	17616	15394	18293
13.192	17168	15791	17627
13.195	17027	16133	17726
13.197	16959	16033	18065
13.2	16519	15903	17888
13.203	16461	15840	17853
13.205	16716	15555	18278
13.208	16710	15105	18440
13.211	16593	15174	18552
13.213	16241	15261	18642
13.216	15760	15235	18362
13.219	15947	15617	18220
13.221	16233	15922	18086
13.224	16383	15725	17919
13.227	16721	15495	18043
13.229	16688	15587	18165
13.232	16449	15582	18210
13.235	16706	15423	18602
13.237	16575	15377	18919
13.24	16672	15445	18895
13.243	17124	15370	18709
13.245	16959	15085	18371
13.248	16445	14942	18420
13.251	16181	15042	18884
13.253	15965	15034	19057
13.256	15676	15139	19279
13.259	15499	15415	19417
13.261	15539	15215	19322
13.264	15646	14986	19396
13.267	16257	15093	19607
13.269	16548	15290	19533
13.272	16194	15421	19165
13.275	16024	15340	18819
13.277	16161	15320	18639
13.28	16433	15554	18658
13.283	16627	15922	18755
13.285	16854	15742	19064
13.288	17001	15527	19150
13.291	16462	15688	18652
13.293	16013	15887	18371
13.296	16087	15983	18688
13.299	16351	15887	19002
13.301	16449	15725	19115
13.304	16438	15472	18997
13.307	16360	15514	18912
13.309	16307	15574	19026
13.312	16285	15839	19055
13.315	16213	16245	18974
13.317	16258	16103	18917
13.32	16256	15943	18994
13.323	16280	16267	19273
13.325	16084	16065	19438
13.328	15566	16043	19081
13.331	15589	16275	18288
13.333	15752	16175	17920
13.336	15674	16011	18491
13.339	15822	16035	19001
13.341	16295	16052	19100
13.344	16600	16184	18662
13.347	16950	16457	18409
13.349	17150	16628	18479
13.352	16759	16662	18442
13.355	16557	16906	18631
13.357	16765	16813	18797
13.36	16728	16520	18741
13.363	16585	16210	18591
13.365	16492	15891	18401
13.368	16200	15524	18077
13.371	16141	15262	18044
13.373	16398	15575	18334
13.376	16203	16033	17941
13.379	15753	16256	17723
13.381	15968	16029	17957
13.384	15973	16047	18225
13.387	15916	16165	18249
13.389	15943	16271	18116
13.392	15826	16310	17966
13.395	15422	16207	18008
13.397	15393	16494	18079
13.4	15843	16460	17957
13.403	16084	16122	17838
13.405	15968	16157	17585
13.408	15911	16434	17208
13.411	15877	16237	17122
13.413	15833	15651	17427
13.416	16018	15112	17864
13.419	15928	14759	17896
13.421	15423	14829	17644
13.424	15278	15207	17595
13.427	15540	15423	17710
13.429	15307	15515	17771
13.432	15272	15560	17893
13.435	15678	15315	18131
13.437	15678	15078	17992
13.44	15429	14776	17776
13.443	15295	14592	17758
13.445	15266	14833	17790
13.448	15445	14964	17894
13.451	15230	14926	17829
13.453	15331	15195	17860
13.456	15794	15593	17738
13.459	15363	15799	17238
13.461	15002	16121	17115
13.464	15192	16087	17159
13.467	15612	15515	17337
13.469	15841	14839	17772
13.472	15926	14649	17794
13.475	16262	14685	17521
13.477	16208	14699	17675
13.48	15940	14766	17849
13.483	15642	15034	17896
13.485	15405	15364	17897
13.488	15038	15393	17802
13.491	14907	15436	17925
13.493	15307	15561	18132
13.496	15509	15327	18329
13.499	15314	14973	18121
13.501	15319	14455	17864
13.504	15316	14279	17908
13.507	15639	14785	17772
13.509	15468	14947	17763
13.512	14910	14889	18007
13.515	15112	14875	18071
13.517	15690	14794	18127
13.52	15719	14946	18424
13.523	15742	15266	18552
13.525	16008	15231	18564
13.528	15864	15008	18247
13.531	15747	14903	17865
13.533	15591	15177	18121
13.536	15460	15353	18495
13.539	15710	15208	18318
13.541	15948	15019	17934
13.544	16174	14950	17581
13.547	15891	14918	17382
13.549	15512	15328	17617
13.552	15617	15677	18156
13.555	15727	15454	18595
13.557	15399	15192	18523
13.56	15310	15214	18412
13.563	15552	15082	18264
13.565	15211	14884	17922
13.568	14765	14967	17886
13.571	15048	15142	18001
13.573	15286	15254	17945
13.576	15082	15173	17918
13.579	15073	15018	18133
13.581	15136	14941	18222
13.584	15190	14797	18349
13.587	15313	14657	18577
13.589	15381	14867	18413
13.592	15247	15105	18056
13.595	15094	14903	18054
13.597	15258	14678	18422
13.6	15456	14741	18653
13.603	15516	14647	18295
13.605	15449	14408	17941
13.608	15235	14118	17784
13.611	15207	14074	17724
13.613	15090	14423	17611
13.616	15221	14864	17548
13.619	15573	14722	17835
13.621	15223	14072	17791
13.624	14836	13936	17673
13.627	15298	14375	18111
13.629	15775	14581	18298
13.632	15586	14515	18145
13.635	15276	14435	18216
13.637	15195	14679	18253
13.64	15226	14938	17758
13.643	15120	15069	17438
13.645	14960	15423	17793
13.648	14769	15462	18197
13.651	14480	14884	18389
13.653	14370	14821	18468
13.656	14731	15544	18724
13.659	14906	15590	19224
13.661	14730	15083	19382
13.664	14904	14669	19129
13.667	15081	14477	18948
13.669	14732	14487	18983
13.672	14496	14883	18902
13.675	14631	15224	18723
13.677	14841	15010	18604
13.68	15098	14587	18647
13.683	15061	14680	18684
13.685	14999	14554	18727
13.688	15432	14205	18776
13.691	15490	14042	18739
13.693	15029	13958	18633
13.696	14986	14131	18835
13.699	15326	14237	18699
13.701	15436	13954	18406
13.704	15237	14013	18416
13.707	15236	14293	18359
13.709	15293	14416	18295
13.712	14857	14488	18517
13.715	14162	14398	18394
13.717	14007	14476	18301
13.72	14410	14749	18674
13.723	14616	14895	18449
13.725	14476	15063	18058
13.728	14495	15172	18088
13.731	14695	15172	17826
13.733	14863	15108	17596
13.736	15077	14645	17731
13.739	14901	14076	18041
13.741	14541	13797	18348
13.744	14534	13908	18336
13.747	14405	13971	17852
13.749	14311	14073	17350
13.752	14578	13853	17299
13.755	14750	13966	17331
13.757	14763	14554	17422
13.76	14997	14848	17350
13.763	15229	14408	17212
13.765	15478	14143	17413
13.768	15759	14174	17912
13.771	15933	14541	17996
13.773	15898	14889	17602
13.776	15861	15080	17129
13.779	15855	15010	17010
13.781	15627	14992	17118
13.784	15298	14726	17255
13.787	14934	14601	17161
13.789	14634	14509	17070
13.792	14719	14388	17239
13.795	14758	14418	17285
13.797	14763	14653	17407
13.8	14797	14663	17340
13.803	14740	14608	17194
13.805	14681	14872	17524
13.808	14467	14898	18075
13.811	14432	14781	18202
13.813	14611	14970	18092
13.816	15078	14965	18279
13.819	15686	14741	18250
13.821	15595	14507	18194
13.824	15157	14531	18687
13.827	15168	14815	18937
13.829	15646	14842	18740
13.832	15809	14652	18773
13.835	15908	14634	19057
13.837	15759	14656	19162
13.84	15404	14772	18987
13.843	15374	14850	18739
13.845	15565	14910	18625
13.848	15434	15260	18607
13.851	15279	15323	18437
13.853	15579	14933	18156
13.856	15855	14860	17946
13.859	15546	14913	18008
13.861	15374	14862	18039
13.864	15617	14926	17892
13.867	15819	14725	18015
13.869	15820	14491	18266
13.872	15893	14760	18415
13.875	15950	15011	18620
13.877	15998	15198	18590
13.88	16347	15344	18517
13.883	16338	15030	18247
13.885	16206	14472	18147
13.888	16362	14199	18414
13.891	16527	14197	18534
13.893	16311	14358	18432
13.896	16162	14419	18627
13.899	16128	14147	18711
13.901	16219	14062	18528
13.904	16152	14454	18330
13.907	16154	14837	18351
13.909	16234	14924	18255
13.912	16194	14660	18059
13.915	16577	14508	17719
13.917	17036	14529	17450
13.92	16961	14509	17400
13.923	16645	14288	17579
13.925	16414	14110	17568
13.928	16214	14176	17618
13.931	15889	14203	18037
13.933	15536	14593	18431
13.936	15960	14952	18066
13.939	16559	14781	17517
13.941	16562	14699	17384
13.944	16374	14892	17722
13.947	16273	15045	17922
13.949	16319	14928	17886
13.952	16230	14428	18075
13.955	16079	14077	18114
13.957	15933	13900	17988
13.96	16022	14129	18060
13.963	16148	14243	17960
13.965	16259	13938	17809
13.968	16527	13926	17803
13.971	16733	14266	17931
13.973	16741	14559	17968
13.976	16504	14843	17598
13.979	16427	14851	17593
13.981	16391	14366	17814
13.984	16483	14286	17586
13.987	16586	14527	17639
13.989	16450	14358	18280
13.992	16374	14262	18491
13.995	16533	14465	18067
13.997	16759	14653	17736
14	16849	14536	17711
14.003	16871	14118	18038
14.005	16555	14066	18173
14.008	16555	14397	17761
14.011	16809	14762	17848
14.013	17031	14683	18094
14.016	16856	14476	18055
14.019	16413	14227	17953
14.021	16186	14011	17840
14.024	16275	14129	17887
14.027	16331	14395	18364
14.029	16366	14658	18230
14.032	16464	14951	17507
14.035	16280	14714	17197
14.037	16150	14462	17164
14.04	16547	14401	17096
14.043	16935	14259	17067
14.045	16702	14129	17383
14.048	16681	14237	17919
14.051	16633	14268	18018
14.053	16292	14234	17653
14.056	16344	13987	17294
14.059	16700	13757	17373
14.061	16902	14265	17493
14.064	16797	14822	17846
14.067	16824	14612	18078
14.069	16721	14315	17916
14.072	16755	14335	17398
14.075	16558	14324	17041
14.077	15841	14323	17038
14.08	15562	14328	17145
14.083	15661	14293	17091
14.085	15475	14223	17198
14.088	15430	14040	17303
14.091	15785	14163	17449
14.093	15957	14574	17451
14.096	15748	14593	17550
14.099	15607	14212	18084
14.101	15739	14094	17936
14.104	15943	14497	17309
14.107	15913	14874	17135
14.109	15672	15081	17314
14.112	15702	15258	17374
14.115	15946	14920	17304
14.117	16225	14374	17407
14.12	16195	14444	17774
14.123	16090	14869	17856
14.125	16099	14708	17815
14.128	15998	14599	17969
14.131	15931	14504	18145
14.133	16125	14131	18203
14.136	15911	14150	18057
14.139	15809	14344	17914
14.141	16293	14268	17845
14.144	16544	14077	17699
14.147	16587	13833	17512
14.149	16532	13703	17209
14.152	16454	13806	16956
14.155	16536	13957	17267
14.157	16501	13940	17652
14.16	16209	13952	17534
14.163	16198	13947	17126
14.165	16354	14117	17089
14.168	16135	14022	17409
14.171	15836	13775	17758
14.173	15575	14080	18145
14.176	15511	14664	17884
14.179	15579	15138	17471
14.181	15897	15004	17573
14.184	16229	14500	17600
14.187	16224	14097	17424
14.189	16103	14241	17429
14.192	16346	14586	17482
14.195	16321	14552	17406
14.197	15901	14110	17423
14.2	15987	13859	17541
14.203	16227	14131	17469
14.205	16090	14526	17395
14.208	16038	14676	17167
14.211	16139	14605	17105
14.213	15976	14598	17336
14.216	15924	14589	17620
14.219	16243	14287	17661
14.221	16455	14154	17362
14.224	16525	14461	17457
14.227	16800	14635	17561
14.229	16965	14612	17326
14.232	16663	14583	17328
14.235	16479	14509	17539
14.237	16313	14248	17322
14.24	16229	13913	17039
14.243	16406	13921	17446
14.245	16158	14085	17789
14.248	15728	14175	17548
14.251	15839	14420	17674
14.253	16156	14475	17895
14.256	16347	14190	17797
14.259	16197	13988	17919
14.261	15704	13779	18208
14.264	15446	13589	18047
14.267	15518	13659	17817
14.269	15762	13731	17557
14.272	15980	13648	17474
14.275	16066	13724	17448
14.277	16304	13643	17427
14.28	16532	13520	17501
14.283	16397	13492	17568
14.285	15914	13981	17679
14.288	15541	14578	17804
14.291	15566	14531	17775
14.293	15921	14077	17519
14.296	16171	13882	17180
14.299	16087	14150	17178
14.301	15992	14209	17608
14.304	15839	13981	17863
14.307	15996	13803	17746
14.309	16323	13660	17445
14.312	16229	13568	17539
14.315	16248	13909	18107
14.317	16221	14234	18224
14.32	16016	14131	18008
14.323	15903	14128	17948
14.325	15970	14014	18248
14.328	16180	13550	18490
14.331	16482	13588	18219
14.333	16579	13790	17990
14.336	16102	13813	18073
14.339	15626	13602	18000
14.341	15490	13247	18108
14.344	15690	13315	18181
14.347	15902	13441	18029
14.349	15746	13527	17956
14.352	15916	13713	17716
14.355	16149	13896	17711
14.357	16037	14060	17893
14.36	15985	13934	17946
14.363	15707	13559	17901
14.365	15549	13355	17692
14.368	15630	13172	17364
14.371	15561	12988	17549
14.373	15893	12819	17996
14.376	16472	12874	18064
14.379	16721	13152	18092
14.381	16733	13376	17983
14.384	16390	13617	17697
14.387	15847	13883	17828
14.389	15676	13930	18153
14.392	15877	13620	18259
14.395	15993	13671	18468
14.397	16097	14165	18502
14.4	16192	14138	18234
14.403	16159	14195	17996
14.405	16126	14508	17519
14.408	15844	14387	17123
14.411	15660	14352	17249
14.413	15676	14743	17646
14.416	15714	14772	17747
14.419	16005	14417	17410
14.421	16459	14246	17198
14.424	16374	14382	17078
14.427	16265	14575	16715
14.429	16526	14568	16465
14.432	16343	14390	16720
14.435	16155	14372	16992
14.437	16500	14823	16950
14.44	16459	15052	16723
14.443	16198	14731	16648
14.445	16322	14523	16830
14.448	16648	14425	17013
14.451	16310	14511	16943
14.453	15790	14865	16370
14.456	15720	14894	16028
14.459	15941	14751	16160
14.461	16213	14966	16243
14.464	16537	15140	16536
14.467	16577	15115	16849
14.469	16191	14972	16621
14.472	15976	14853	16590
14.475	16105	14973	17020
14.477	16213	14662	17050
14.48	16525	14276	17018
14.483	16737	14062	17123
14.485	16179	13888	17336
14.488	15826	13970	17387
14.491	16252	14280	17288
14.493	16474	14632	16933
14.496	16122	14904	16901
14.499	15452	14676	17381
14.501	15494	14308	17608
14.504	15981	14330	17472
14.507	15951	14703	17606
14.509	15660	14798	17838
14.512	15666	14585	18230
14.515	15868	14587	18082
14.517	15883	14630	17667
14.52	15911	14403	17544
14.523	15959	13993	17285
14.525	15716	13737	16748
14.528	15477	13583	16435
14.531	15498	13550	16813
14.533	15457	13896	17226
14.536	15625	14472	17210
14.539	15966	14521	16976
14.541	15974	14074	16892
14.544	15739	13964	16923
14.547	15550	13951	16845
14.549	15637	13726	16371
14.552	15892	13709	16158
14.555	16044	13874	16491
14.557	16336	13723	16615
14.56	16606	13649	16730
14.563	16519	13698	16715
14.565	16624	13959	16982
14.568	17212	13996	17256
14.571	17147	13649	17104
14.573	16529	13566	16638
14.576	15929	13583	16423
14.579	15604	13376	16429
14.581	15651	13355	16873
14.584	15423	13608	17528
14.587	15165	14143	17919
14.589	15449	14163	17948
14.592	15514	14003	17797
14.595	15143	14172	17560
14.597	15352	14144	17458
14.6	16023	13633	17398
14.603	16461	13571	17234
14.605	16442	13839	17016
14.608	16259	14147	17198
14.611	16407	14402	17368
14.613	16581	14875	17610
14.616	16424	14987	17598
14.619	16248	14553	17567
14.621	16327	14156	17530
14.624	16281	13867	17647
14.627	16149	13840	17615
14.629	16059	14053	17132
14.632	16171	14227	16625
14.635	16571	14236	16670
14.637	16846	13962	16940
14.64	16776	13703	16933
14.643	16602	13888	16927
14.645	16496	14180	16870
14.648	16189	14206	16467
14.651	16056	14070	16399
14.653	16111	14271	16689
14.656	15775	14634	16794
14.659	15718	14542	16945
14.661	15866	14383	16998
14.664	16083	14280	17055
14.667	16124	14204	17040
14.669	16034	14576	16884
14.672	15937	15051	16907
14.675	15649	15038	17114
14.677	15596	14494	17100
14.68	15797	14157	17039
14.683	16156	14194	16860
14.685	16085	14215	16782
14.688	15464	14158	17030
14.691	15483	14078	17254
14.693	15859	14136	17115
14.696	15967	14463	16773
14.699	16022	14640	16487
14.701	15776	14575	16451
14.704	15183	14418	16713
14.707	15205	14062	16980
14.709	15268	13743	17363
14.712	15468	13643	17513
14.715	15549	13741	17239
14.717	15166	13747	16972
14.72	14984	13980	16751
14.723	15037	14273	16416
14.725	14730	14070	16158
14.728	14581	13742	16528
14.731	15222	13692	16824
14.733	15651	13950	16470
14.736	15458	14071	16410
14.739	15147	13997	16744
14.741	14941	14020	16747
14.744	15157	14080	16687
14.747	15342	14290	16566
14.749	15142	14878	16185
14.752	14794	15070	16145
14.755	14984	14759	16439
14.757	15446	14634	16789
14.76	15626	14793	17253
14.763	15570	14736	17491
14.765	15403	14772	17444
14.768	15363	14926	17529
14.771	15334	14819	17365
14.773	15190	14667	17223
14.776	15264	14791	17667
14.779	15495	14868	17768
14.781	15448	14665	17382
14.784	15163	14638	17184
14.787	14938	14532	17292
14.789	15097	14241	17251
14.792	15592	14314	17191
14.795	15507	14365	17319
14.797	15051	14066	16925
14.8	14838	14050	16977
14.803	14682	14174	17426
14.805	14850	14149	17512
14.808	15254	14398	17446
14.811	15485	14408	17305
14.813	15644	13930	17005
14.816	15617	13709	16715
14.819	15522	14041	16645
14.821	15630	14524	16650
14.824	15768	14457	16571
14.827	15613	13975	16577
14.829	15513	13766	16731
14.832	15780	14049	16705
14.835	15728	14169	16557
14.837	15356	13729	16575
14.84	15030	13533	16632
14.843	14939	13918	16726
14.845	15191	14186	16782
14.848	15567	14023	16668
14.851	16026	13834	16662
14.853	16178	14055	16939
14.856	16331	14624	17057
14.859	16309	14561	16976
14.861	15900	14088	16821
14.864	15722	13820	16686
14.867	15991	13841	16503
14.869	16322	13758	16350
14.872	16162	13630	16482
14.875	15928	13694	16417
14.877	15866	13875	16241
14.88	15781	13912	16790
14.883	15417	14078	17376
14.885	15019	14061	17492
14.888	15025	13784	17562
14.891	15345	13599	17605
14.893	15755	13712	17544
14.896	15923	13787	17221
14.899	15653	13612	17206
14.901	15277	13685	17693
14.904	14961	13983	18084
14.907	14805	14212	18019
14.909	14953	14401	17749
14.912	15018	14344	17596
14.915	14953	14033	17620
14.917	15003	14051	18014
14.92	15346	14131	18210
14.923	15542	13974	17855
14.925	15388	13708	17454
14.928	15067	13589	17272
14.931	14906	13568	17520
14.933	15075	13307	17930
14.936	15132	13201	18127
14.939	15334	13429	17858
14.941	15844	13659	17504
14.944	16075	13739	17483
14.947	15621	13510	17475
14.949	15153	13382	17382
14.952	15091	13718	17100
14.955	15078	13632	17140
14.957	14921	13246	17203
14.96	15199	13153	16793
14.963	15436	13311	16509
14.965	15638	13573	16533
14.968	15952	13765	16637
14.971	15725	13621	16343
14.973	15469	13315	16117
14.976	15649	13003	16590
14.979	15443	12673	17230
14.981	15116	12881	17351
14.984	15237	13305	17346
14.987	15404	13281	17284
14.989	15380	13248	17164
14.992	15233	13514	16938
14.995	14938	13642	17003
14.997	14955	13696	17241
15	15362	13508	17664
15.003	15454	13382	17831
15.005	15307	13586	17704
15.008	15658	13413	17478
15.011	15748	13008	17204
15.013	15406	12987	17310
15.016	15307	13427	16979
15.019	15520	13577	16440
15.021	15860	13470	16592
15.024	16105	13556	17030
15.027	16152	13883	17194
15.029	15999	14100	17144
15.032	15847	14225	17223
15.035	15891	14077	17282
15.037	15670	13630	17130
15.04	15285	13759	17042
15.043	15144	14113	17161
15.045	15183	13904	17117
15.048	15229	13512	17023
15.051	15498	13637	17158
15.053	15584	13690	17177
15.056	15481	13485	17039
15.059	15338	13258	17267
15.061	15474	13320	17115
15.064	15549	13766	16880
15.067	15677	13957	16954
15.069	15811	13728	17157
15.072	15763	13825	17103
15.075	15716	13811	16971
15.077	15850	13480	17207
15.08	16043	13669	17138
15.083	15986	14163	17133
15.085	15854	14094	17202
15.088	15682	13761	17269
15.091	15767	13877	17136
15.093	16063	14355	16910
15.096	16324	14451	16968
15.099	16453	14103	17096
15.101	16014	13717	17058
15.104	15689	13637	17184
15.107	15720	13586	17357
15.109	15735	13145	17242
15.112	15938	12964	17380
15.115	16116	13182	17608
15.117	16107	13921	17588
15.12	16035	14752	17186
15.123	15900	14552	16897
15.125	15850	13909	16777
15.128	15899	13581	16641
15.131	15895	13704	16673
15.133	15876	13929	16940
15.136	15608	13637	16964
15.139	15278	13463	16816
15.141	15269	14083	16643
15.144	15266	14733	16780
15.147	15480	14825	17099
15.149	15870	14658	17148
15.152	15973	14297	17066
15.155	15972	14103	16863
15.157	16112	14143	16771
15.16	16051	13917	17080
15.163	16037	13610	17182
15.165	16115	13402	16887
15.168	16018	13159	16713
15.171	16126	13332	16681
15.173	16182	13661	16714
15.176	15903	13733	16790
15.179	15653	13427	16921
15.181	15489	13368	17277
15.184	15122	13387	17521
15.187	14841	13541	17229
15.189	14562	13773	16933
15.192	14231	13725	17159
15.195	14293	13480	17413
15.197	14828	13285	17169
15.2	14817	13029	17154
15.203	14544	13260	17332
15.205	14758	13667	17360
15.208	14993	13475	17436
15.211	15282	13250	17171
15.213	15383	13305	16851
15.216	15372	13227	16925
15.219	15257	13270	17231
15.221	15108	13247	17447
15.224	14690	12940	17249
15.227	14496	12434	16903
15.229	14763	12232	17078
15.232	14968	12533	17212
15.235	15012	12562	17238
15.237	15039	12703	17475
15.24	15150	13323	17428
15.243	15156	13671	17215
15.245	14909	13455	17289
15.248	14794	13178	17461
15.251	14854	13067	17271
15.253	14919	13142	17144
15.256	15126	13267	17255
15.259	15422	13343	17018
15.261	15388	13383	16522
15.264	15202	13520	16335
15.267	15215	13344	16566
15.269	15338	13493	16969
15.272	15318	13673	17305
15.275	15138	13363	17135
15.277	14983	12853	16814
15.28	14804	12839	16945
15.283	14804	12823	16747
15.285	15096	12888	16056
15.288	15262	13208	15765
15.291	15035	13816	15837
15.293	14899	14275	16033
15.296	15305	13986	16219
15.299	15533	13539	16785
15.301	15147	13621	17295
15.304	14969	13883	17168
15.307	15397	14108	16981
15.309	15860	13595	16986
15.312	15807	13109	17207
15.315	15647	13297	17342
15.317	15366	13377	17119
15.32	15528	13243	16574
15.323	15716	13247	16055
15.325	15440	13540	16299
[truncated: 17,503 more rows]

## Sheet: b
GC-MS chromatogram
Retention time (min)	800	1200	1600
10	33583	20330	31635
10.003	33628	20223	31598
10.005	33482	19669	31783
10.008	33516	19286	31686
10.011	33691	19393	31237
10.013	33734	19370	31307
10.016	33879	19182	31621
10.019	33958	19334	31534
10.021	34088	19394	31658
10.024	34227	19358	31496
10.027	34212	19520	31097
10.029	34341	19918	31503
10.032	34149	20018	31823
10.035	33965	19795	31879
10.037	33977	19588	31887
10.04	33874	19285	32010
10.043	33893	19074	32180
10.045	34128	19097	32052
10.048	34279	19361	31832
10.051	34185	19660	31968
10.053	34151	19598	31919
10.056	34753	19657	31845
10.059	34877	19625	32143
10.061	34352	19574	32019
10.064	34080	19842	31727
10.067	34162	19683	31801
10.069	34525	19322	32043
10.072	34827	19056	32248
10.075	35149	19319	32594
10.077	35027	19565	32731
10.08	34909	19691	32615
10.083	35019	19532	32649
10.085	35277	19351	32594
10.088	35537	19393	32508
10.091	35528	19318	32357
10.093	35374	19196	32222
10.096	35271	19052	32264
10.099	35045	18837	32193
10.101	35026	18874	32546
10.104	35262	19041	32777
10.107	35595	18935	32405
10.109	35544	18644	31985
10.112	35183	18669	31897
10.115	35108	18604	31939
10.117	34869	18450	31920
10.12	34457	18712	31918
10.123	34089	18958	32115
10.125	33896	18970	32089
10.128	34102	19099	31394
10.131	33886	19445	30808
10.133	33821	19418	31019
10.136	33957	19093	31484
10.139	33436	19067	31328
10.141	32658	18764	30959
10.144	32322	18436	30780
10.147	32314	18308	30679
10.149	32371	18552	30615
10.152	32575	18678	30600
10.155	32757	18441	30675
10.157	32618	18045	30595
10.16	32304	18094	30364
10.163	32429	18336	30552
10.165	32928	18159	30028
10.168	33035	18059	29358
10.171	32665	18618	29745
10.173	32430	19045	30251
10.176	32186	18653	30216
10.179	31758	18294	30019
10.181	31722	17956	30017
10.184	31472	17706	29812
10.187	31520	17623	29643
10.189	31865	17692	29727
10.192	31945	18011	29810
10.195	32308	18354	29801
10.197	32404	18140	29636
10.2	32140	18011	28984
10.203	32374	18067	28579
10.205	32355	17907	28763
10.208	31894	17985	29000
10.211	31634	17886	29092
10.213	31448	17609	28977
10.216	31284	17587	28731
10.219	31359	17901	28821
10.221	31611	18244	29072
10.224	31886	18220	29102
10.227	31660	18287	29141
10.229	31443	18531	29575
10.232	31628	18568	30003
10.235	31909	18319	29643
10.237	32189	18098	29463
10.24	32274	18130	29479
10.243	31967	18272	29628
10.245	31730	18623	29867
10.248	31578	18734	29902
10.251	31556	18395	29729
10.253	31922	18417	29133
10.256	31938	18668	28875
10.259	31792	18522	29229
10.261	31785	18405	29194
10.264	31913	18527	29331
10.267	31601	18531	29804
10.269	31333	18368	29645
10.272	31566	17975	29493
10.275	31878	17748	29568
10.277	32057	17571	29615
10.28	32217	17400	29664
10.283	32243	17497	29914
10.285	32012	17494	29731
10.288	31791	17483	29345
10.291	32057	17519	28902
10.293	32319	17518	28662
10.296	32223	17774	29083
10.299	31627	18119	29548
10.301	31499	18113	29575
10.304	31844	18111	29543
10.307	31899	18037	29084
10.309	31931	17870	28633
10.312	31977	17794	28680
10.315	31987	18008	28785
10.317	31863	18152	28831
10.32	31397	18079	29215
10.323	31330	18076	29106
10.325	31911	18049	28813
10.328	32191	18302	29200
10.331	32206	18617	29265
10.333	31823	18360	28977
10.336	31743	18112	29024
10.339	31859	17933	29246
10.341	32247	17868	28998
10.344	32457	17619	28687
10.347	32037	17260	28586
10.349	31546	17413	28464
10.352	31695	17666	28359
10.355	31552	17677	28438
10.357	31162	17610	28691
10.36	31000	17540	28703
10.363	30517	17324	28606
10.365	29835	17094	28832
10.368	29938	17279	28822
10.371	30565	17740	28242
10.373	30400	17858	27869
10.376	30197	17764	28023
10.379	30329	17641	28440
10.381	30686	17582	28720
10.384	30763	17592	28668
10.387	30513	17731	28580
10.389	30129	17934	28812
10.392	30008	18013	29038
10.395	30252	17782	28715
10.397	30432	17455	28429
10.4	30503	17085	28921
10.403	30434	17233	29413
10.405	30665	17547	29180
10.408	30990	17431	28775
10.411	31020	17080	28389
10.413	30845	17015	28462
10.416	30529	17080	28710
10.419	30348	17018	28430
10.421	30523	16954	27850
10.424	30799	17209	27537
10.427	30722	17447	27950
10.429	30676	17548	28710
10.432	30906	17340	28806
10.435	30920	16681	28424
10.437	30693	16137	28485
10.44	30841	16414	28634
10.443	30694	16906	28423
10.445	30525	16973	28192
10.448	30727	16829	28098
10.451	30642	16819	28462
10.453	30723	16830	28331
10.456	31050	17098	28124
10.459	31015	17188	28198
10.461	30788	16874	28538
10.464	30692	16703	28929
10.467	30585	16946	28880
10.469	30604	16878	28570
10.472	30467	16847	28681
10.475	30563	17160	29164
10.477	30887	17275	29253
10.48	31037	17223	29089
10.483	30930	17217	28802
10.485	30692	17425	28533
10.488	31025	17939	28413
10.491	31387	18164	28607
10.493	31234	17828	28929
10.496	31080	17454	28972
10.499	30973	17390	28820
10.501	30835	17835	28793
10.504	30592	18243	29074
10.507	30850	18051	29341
10.509	31284	17897	29012
10.512	31635	17656	28409
10.515	31277	17459	28270
10.517	30594	17715	28779
10.52	30758	17986	29073
10.523	30753	17872	29114
10.525	30376	17596	29044
10.528	30269	17643	28916
10.531	30522	17926	28635
10.533	30815	18093	28427
10.536	30548	17913	28605
10.539	30286	17620	28788
10.541	30083	17558	28777
10.544	30137	17433	28786
10.547	30389	17194	28826
10.549	30803	17140	29021
10.552	30950	16993	28936
10.555	31061	16959	28473
10.557	31288	17134	28269
10.56	31375	16960	28337
10.563	30837	16722	28486
10.565	30337	16584	28528
10.568	30626	16720	28648
10.571	31002	17097	28768
10.573	30709	17671	28205
10.576	30026	17834	27740
10.579	30030	17513	28195
10.581	30285	17183	28791
10.584	30102	17325	28868
10.587	29969	17910	28421
10.589	29873	18392	28133
10.592	29641	18670	27822
10.595	29810	18509	27540
10.597	30119	18267	27690
10.6	30111	18277	28001
10.603	30148	18056	28137
10.605	30137	17629	27810
10.608	29820	17384	27277
10.611	29881	17202	26916
10.613	29948	17542	26943
10.616	29834	18015	27174
10.619	29762	17895	27318
10.621	29848	17620	27247
10.624	29851	17880	26706
10.627	30098	18169	26982
10.629	29971	18068	27715
10.632	29439	18096	27613
10.635	29176	18064	27303
10.637	29648	17794	27616
10.64	30258	17638	28032
10.643	30332	17704	28034
10.645	29980	17519	28065
10.648	29798	17227	28120
10.651	30182	17017	28157
10.653	30479	16741	28661
10.656	30193	16812	28926
10.659	29792	17402	28274
10.661	29922	17485	27819
10.664	29877	16956	28202
10.667	29570	17228	28419
10.669	29992	17937	28566
10.672	30367	17879	28662
10.675	30320	17352	28452
10.677	30337	17211	28408
10.68	30477	17415	28647
10.683	30734	17303	28424
10.685	30555	17262	27755
10.688	30321	17698	27341
10.691	30301	18042	27629
10.693	30087	18113	28041
10.696	29713	17928	28138
10.699	29640	17693	28034
10.701	29558	17695	27819
10.704	29386	17828	27395
10.707	29168	17933	26760
10.709	29067	17817	26489
10.712	29435	17919	26776
10.715	29603	18045	27094
10.717	29542	17565	26968
10.72	29723	16951	26793
10.723	29865	16941	26997
10.725	29741	17176	27169
10.728	29101	17083	27222
10.731	28880	16944	27626
10.733	29079	16904	27527
10.736	28985	16702	27323
10.739	29129	16370	27546
10.741	29475	16013	27540
10.744	29417	16114	27303
10.747	29224	16450	27317
10.749	28777	16581	27370
10.752	28639	16456	27167
10.755	29162	16467	26971
10.757	29672	16577	26568
10.76	29929	16808	26202
10.763	29666	16917	26449
10.765	29594	16649	26943
10.768	29838	16383	27375
10.771	29946	16232	27471
10.773	30303	16038	27071
10.776	30328	15996	26810
10.779	29702	16323	26703
10.781	29377	16446	26891
10.784	29514	16426	26911
10.787	29661	16753	26557
10.789	29669	17202	26569
10.792	29388	17079	26833
10.795	29230	17085	26864
10.797	29195	17139	26894
10.8	29097	16752	27035
10.803	29304	16481	27022
10.805	29308	16493	26725
10.808	28907	16682	26212
10.811	28617	16987	26306
10.813	28504	17121	26799
10.816	28658	16832	26886
10.819	28788	16537	26653
10.821	29118	16597	26693
10.824	29492	16538	26759
10.827	29323	16400	26441
10.829	28940	16416	26269
10.832	29075	16534	26383
10.835	29149	16693	26192
10.837	28845	16709	26020
10.84	28872	16525	26229
10.843	29209	16137	26629
10.845	29157	16188	26912
10.848	28692	16108	26998
10.851	28716	16044	26644
10.853	29039	15904	26639
10.856	29201	15976	26878
10.859	29097	16184	27083
10.861	28931	16206	26833
10.864	28939	16598	26554
10.867	29292	16717	26825
10.869	29739	16369	27014
10.872	29818	16240	26711
10.875	29916	16547	26347
10.877	30042	16796	26092
10.88	29605	16936	26327
10.883	29248	16608	26634
10.885	29445	16043	26886
10.888	29529	16010	26951
10.891	29503	16261	26648
10.893	29832	16253	26220
10.896	30119	16318	26132
10.899	29704	16578	26109
10.901	29074	16546	26275
10.904	28715	16619	26406
10.907	28572	17086	26406
10.909	28688	17367	26459
10.912	29203	17038	26622
10.915	29689	16653	26605
10.917	29898	16655	26613
10.92	29612	16701	27118
10.923	29235	16774	27378
10.925	29431	16970	27090
10.928	29736	17045	26977
10.931	29694	16888	27204
10.933	29772	16338	27392
10.936	30187	15862	27125
10.939	30296	16074	26907
10.941	30012	16366	26750
10.944	29480	16389	26799
10.947	29036	16293	26837
10.949	28930	16316	26449
10.952	29061	16289	26379
10.955	29640	16139	26419
10.957	29956	16044	26135
10.96	29922	16148	26259
10.963	29919	16279	26668
10.965	29824	16231	26539
10.968	29714	16105	26435
10.971	29815	15959	26629
10.973	30121	15730	26802
10.976	30005	15655	26788
10.979	29685	15633	26465
10.981	29522	15819	26183
10.984	29512	16354	26334
10.987	29566	16664	26696
10.989	29958	16494	26742
10.992	30195	16140	26628
10.995	30039	16147	26686
10.997	30010	16530	26639
11	29818	16533	26388
11.003	29640	16393	25997
11.005	29750	16574	25463
11.008	29490	16559	25188
11.011	29260	15967	25512
11.013	29178	15458	25612
11.016	29163	16090	25753
11.019	28936	16686	25927
11.021	28756	16685	25983
11.024	28794	16512	25632
11.027	28633	16435	25299
11.029	28235	16738	25079
11.032	28346	16896	25111
11.035	28468	16694	25230
11.037	28341	16452	25329
11.04	28474	16633	25132
11.043	28984	16816	24763
11.045	29538	17106	24912
11.048	29566	17113	25273
11.051	29116	16679	25050
11.053	28946	16410	24761
11.056	29378	16592	24836
11.059	29679	16925	25071
11.061	29123	16728	25395
11.064	28701	16321	25685
11.067	28615	16130	25808
11.069	28695	16105	25911
11.072	28799	16133	26128
11.075	28731	16439	25913
11.077	28624	16500	25864
11.08	28748	16452	26300
11.083	28823	16230	26222
11.085	28696	15979	26067
11.088	28780	16088	26029
11.091	29130	16411	25835
11.093	29315	16380	25799
11.096	29365	16380	25619
11.099	29569	16610	25488
11.101	29919	16690	25890
11.104	30103	16398	26301
11.107	30281	16210	26214
11.109	30289	16232	25989
11.112	30252	16392	25744
11.115	30454	16090	25775
11.117	30502	15648	26064
11.12	30484	15724	26532
11.123	30564	16120	26828
11.125	30685	16233	26687
11.128	30798	16471	26702
11.131	30450	16358	26872
11.133	30032	16099	26990
11.136	30122	16368	27346
11.139	30642	16644	27574
11.141	30777	16540	27545
11.144	30803	16724	27592
11.147	30945	16919	27619
11.149	31175	16887	27611
11.152	31289	17117	27961
11.155	31265	17699	28366
11.157	31179	18028	28721
11.16	31123	18640	28867
11.163	31557	19089	28923
11.165	31826	18950	28917
11.168	31894	19007	28875
11.171	31791	19559	28687
11.173	31461	20053	28194
11.176	31552	20360	28244
11.179	31724	20851	29142
11.181	31630	21073	29820
11.184	31958	20958	29851
11.187	32188	20834	29586
11.189	31747	20687	29553
11.192	31174	20714	29569
11.195	31137	21209	29265
11.197	31054	21692	29135
11.2	31048	21551	28716
11.203	31527	20994	28182
11.205	31667	20761	28199
11.208	31218	20794	28636
11.211	31054	20768	28602
11.213	31107	20770	28391
11.216	30857	20793	28109
11.219	30383	20506	27710
11.221	30130	20093	27500
11.224	30126	19901	27370
11.227	30021	20190	27193
11.229	29853	20610	27292
11.232	29664	20626	27472
11.235	29585	20220	27215
11.237	29345	19681	26796
11.24	29168	19363	26531
11.243	29502	19615	26313
11.245	29788	19295	26236
11.248	29656	18492	26308
11.251	29823	18283	26593
11.253	29759	18494	26438
11.256	29474	19024	26528
11.259	29265	19214	26790
11.261	29195	18721	26781
11.264	29575	18211	26998
11.267	29600	17926	26615
11.269	29458	17688	26030
11.272	29900	17503	25993
11.275	30105	17654	26284
11.277	29416	18001	25747
11.28	28686	18145	25491
11.283	28526	17643	25558
11.285	28691	17003	25632
11.288	28737	17116	25777
11.291	28625	17098	26006
11.293	28638	16810	25825
11.296	28626	16752	25635
11.299	28246	16906	25630
11.301	27877	17030	25313
11.304	27841	17139	25035
11.307	28036	17130	25266
11.309	28161	17253	25540
11.312	28133	17270	25791
11.315	28148	16875	25956
11.317	28632	16625	25923
11.32	28654	16481	25536
11.323	28348	16333	25325
11.325	28602	16279	25427
11.328	28772	16306	25373
11.331	28440	16282	25329
11.333	28634	16548	25581
11.336	28674	16928	25686
11.339	28284	17233	25838
11.341	28068	16957	25770
11.344	28114	16224	25890
11.347	27966	15904	26382
11.349	27966	16210	26441
11.352	28381	16574	26159
11.355	28454	16643	26078
11.357	28233	16365	25991
11.36	28366	16123	26178
11.363	28992	15953	26686
11.365	29379	16016	26815
11.368	29188	15995	26697
11.371	28868	15972	26212
11.373	28528	16283	25740
11.376	28298	16272	25786
11.379	28294	15976	26047
11.381	28620	15910	26069
11.384	28750	15793	25785
11.387	28466	15794	25401
11.389	28592	16183	25176
11.392	28560	16405	24937
11.395	28654	16028	25034
11.397	28935	16088	25558
11.4	29067	16383	26057
11.403	28580	16413	25911
11.405	28416	16283	25738
11.408	28691	16228	25905
11.411	28527	16403	25904
11.413	28387	16476	25856
11.416	28459	16264	25825
11.419	28333	16225	25842
11.421	28578	16140	26369
11.424	28354	16191	26480
11.427	27758	16359	26335
11.429	27709	16666	26238
11.432	27728	16889	26283
11.435	27504	17115	26285
11.437	27657	17017	26031
11.44	28116	16699	25968
11.443	28464	16698	25922
11.445	28368	16751	25682
11.448	28119	16590	25489
11.451	28041	16529	25587
11.453	27968	16349	25605
11.456	27902	16145	25769
11.459	27819	16068	25907
11.461	27712	16160	25734
11.464	27894	16516	25669
11.467	28162	16845	25664
11.469	28561	16951	25294
11.472	28840	16627	25152
11.475	28635	16310	24971
11.477	28629	16664	24860
11.48	28838	16967	25304
11.483	28714	16774	25588
11.485	28414	16724	25463
11.488	27795	16733	25490
11.491	27592	16398	25202
11.493	27525	15968	24949
11.496	27449	15960	25108
11.499	27648	16245	25593
11.501	27988	16502	25737
11.504	28184	16369	25580
11.507	28559	16079	25617
11.509	28969	16181	25871
11.512	28396	16344	25849
11.515	27682	16462	25859
11.517	27242	16589	25674
11.52	27160	16411	25267
11.523	27028	16232	25513
11.525	26887	16067	26105
11.528	26938	15791	26087
11.531	27071	15772	26033
11.533	27211	16189	25990
11.536	27360	16736	25826
11.539	27196	16890	25938
11.541	27240	16497	26342
11.544	27132	16275	26406
11.547	27143	16400	26266
11.549	27401	16285	25930
11.552	27738	16134	25694
11.555	27994	16273	25741
11.557	27928	16748	25725
11.56	27582	16804	25307
11.563	27934	16436	25361
11.565	28244	16240	25860
11.568	28258	16258	26084
11.571	28224	16589	26097
11.573	28278	16843	26171
11.576	28180	17066	26107
11.579	27807	16972	25919
11.581	27377	16806	26274
11.584	27486	16827	26510
11.587	27716	16719	26094
11.589	27790	16680	26410
11.592	27759	16949	26487
11.595	27595	16995	26257
11.597	27401	16921	26039
11.6	27719	16634	26054
11.603	28167	16362	26206
11.605	28202	16724	26212
11.608	28148	17586	26204
11.611	28199	17695	26117
11.613	27931	17363	25687
11.616	27522	17456	25261
11.619	27405	17487	25137
11.621	27890	17544	25580
11.624	27977	17333	25922
11.627	27430	17053	25672
11.629	27171	17087	25534
11.632	26858	17098	25797
11.635	26565	17242	26040
11.637	26505	17541	25964
11.64	26545	17698	25720
11.643	26823	17776	25625
11.645	26942	17953	25666
11.648	26974	17684	25565
11.651	27286	17307	25535
11.653	27512	17150	25726
11.656	27342	17254	25884
11.659	27187	17154	25822
11.661	27059	17099	25633
11.664	26619	16787	25399
11.667	26647	16617	25237
11.669	27032	16596	25124
11.672	27152	16533	25114
11.675	27144	16358	25082
11.677	26772	16330	25036
11.68	26543	16610	25105
11.683	26786	16903	25462
11.685	27119	17021	25825
11.688	27194	17117	25769
11.691	27614	17252	25841
11.693	28255	17259	25869
11.696	28037	17144	25406
11.699	27668	16988	24844
11.701	27925	16790	25092
11.704	28066	16632	25339
11.707	27628	16722	25492
11.709	27454	16571	25799
11.712	27411	16457	26099
11.715	27297	16570	26044
11.717	27136	16633	25689
11.72	27368	16567	25460
11.723	27501	16683	25616
11.725	27383	17000	25934
11.728	27378	17011	25640
11.731	27206	16789	25023
11.733	26830	16522	24430
11.736	26580	16756	24096
11.739	27105	17264	24186
11.741	27717	17170	24310
11.744	27547	16662	24165
11.747	27290	16351	23843
11.749	26939	16280	23758
11.752	26458	16159	24082
11.755	26593	15926	24443
11.757	26646	15598	24255
11.76	26700	15414	23882
11.763	26825	15506	24075
11.765	26574	15653	24017
11.768	26169	15478	23657
11.771	26169	15350	23963
11.773	26612	15605	24291
11.776	27101	15965	24372
11.779	27107	15879	24265
11.781	26989	15589	24338
11.784	26732	15642	24322
11.787	26437	15870	24372
11.789	26693	16178	24527
11.792	26850	16056	24403
11.795	26938	15430	24514
11.797	26906	15040	24308
11.8	26998	15260	23866
11.803	27219	15753	23732
11.805	27211	16040	24009
11.808	27028	15659	24198
11.811	26770	14991	24047
11.813	26941	14850	24004
11.816	27065	15229	23960
11.819	26703	15622	23799
11.821	26570	15941	23742
11.824	26623	16381	23862
11.827	26549	16718	24147
11.829	26498	16694	24107
11.832	26432	16374	24202
11.835	26346	16182	24380
11.837	26579	16117	24389
11.84	26961	15931	24216
11.843	26708	15955	23954
11.845	26276	16087	23720
11.848	26276	16016	24007
11.851	26472	15946	24252
11.853	26733	15966	23948
11.856	26822	15885	23673
11.859	26598	16086	23937
11.861	26304	16321	24330
11.864	26341	16334	24563
11.867	26351	16392	24595
11.869	26404	16495	24359
11.872	26784	16481	23972
11.875	27357	16706	23579
11.877	27497	16730	23111
11.88	27133	16397	23431
11.883	26575	15996	24093
11.885	26544	16000	24412
11.888	26330	16175	24240
11.891	26179	16301	24083
11.893	26175	16547	24264
11.896	26387	16540	24652
11.899	26713	16252	24695
11.901	26804	16362	24402
11.904	26518	16163	24372
11.907	26362	15438	24703
11.909	26279	15241	24805
11.912	26541	15085	24640
11.915	26730	14838	24617
11.917	26734	14724	24495
11.92	26689	14784	24293
11.923	26734	15107	24398
11.925	26316	15400	24815
11.928	25953	15143	25339
11.931	26137	15003	25280
11.933	26303	15314	25074
11.936	26285	15607	24765
11.939	26629	15560	24831
11.941	27060	15429	25093
11.944	27217	15297	25081
11.947	26810	15489	25043
11.949	26559	15582	24965
11.952	26495	15306	24955
11.955	26526	15298	25116
11.957	26996	15571	24982
11.96	26850	15549	24807
11.963	26361	15343	25024
11.965	26117	15415	25493
11.968	26110	15550	25510
11.971	26203	15809	25110
11.973	26230	15930	24811
11.976	26491	15743	24836
11.979	26833	15509	24710
11.981	26589	15613	24822
11.984	25813	15784	24789
11.987	25451	15992	24688
11.989	25703	15889	24616
11.992	26083	15658	24871
11.995	26495	15995	25162
11.997	26487	16312	24641
12	26576	16208	24285
12.003	26814	16042	24512
12.005	26693	16160	24620
12.008	26482	16213	24611
12.011	26455	16003	24420
12.013	26638	15783	24016
12.016	26761	15534	24079
12.019	26440	15698	24162
12.021	26575	16390	23963
12.024	26527	16539	23959
12.027	26304	16080	23995
12.029	26416	15936	23930
12.032	26476	16094	23887
12.035	26278	16117	23917
12.037	26231	15944	24158
12.04	26603	15728	24094
12.043	26472	15586	23675
12.045	26265	15328	23590
12.048	26174	14875	24101
12.051	26092	15145	24581
12.053	25991	15534	24625
12.056	26002	15756	24238
12.059	26124	16120	23910
12.061	26349	15949	24233
12.064	26626	16063	24670
12.067	26376	16588	24491
12.069	25901	16634	23784
12.072	25620	16540	23356
12.075	25647	16331	23453
12.077	25791	16044	23720
12.08	25637	16205	23832
12.083	25380	16220	23634
12.085	25410	15889	23545
12.088	25744	15568	23609
12.091	25979	15790	23497
12.093	25983	16026	23815
12.096	25943	15647	24120
12.099	25509	15405	23863
12.101	24943	15290	23806
12.104	24720	15204	23868
12.107	24694	15299	23378
12.109	24798	15196	23234
12.112	25089	15235	23306
12.115	25145	15475	23093
12.117	25313	15737	23483
12.12	25311	15785	24223
12.123	25359	15672	24517
12.125	25425	15488	24327
12.128	25422	15531	23791
12.131	25100	15732	23673
12.133	24974	15684	23816
12.136	25091	15489	24034
12.139	25133	15220	24155
12.141	24854	15412	24437
12.144	24891	15753	24417
12.147	24898	15818	23582
12.149	25307	15566	23039
12.152	25193	15864	23201
12.155	25119	16090	23200
12.157	25268	16006	22589
12.16	25196	15893	22838
12.163	25163	15809	23110
12.165	25079	15867	23191
12.168	24953	15704	23052
12.171	25066	15501	23303
12.173	25290	15316	23345
12.176	25080	15114	23173
12.179	24769	15082	23133
12.181	24543	15350	23089
12.184	24683	15573	23372
12.187	24905	15422	23761
12.189	24821	15330	23655
12.192	24579	15263	23362
12.195	24692	15275	23477
12.197	24805	15543	23437
12.2	24479	15714	23177
12.203	24465	15548	23001
12.205	24969	15100	23223
12.208	25113	15005	23783
12.211	24975	14956	23944
12.213	24782	14759	23629
12.216	24896	14721	23069
12.219	25257	14911	23141
12.221	25405	15173	23330
12.224	25615	15001	23060
12.227	25774	15015	22912
12.229	25441	15178	23160
12.232	25161	14925	23295
12.235	25076	14833	23476
12.237	25087	14925	23579
12.24	25282	14911	22944
12.243	25480	14879	22553
12.245	25354	14791	22810
12.248	25284	14714	23193
12.251	25273	14724	23099
12.253	25076	14877	23019
12.256	25151	15321	23284
12.259	24942	15609	23334
12.261	24634	15544	22945
12.264	24645	15480	22781
12.267	25175	15644	23250
12.269	25493	15408	23575
12.272	25432	15164	23660
12.275	25450	15636	23472
12.277	25388	15944	23298
12.28	25191	15838	23455
12.283	25256	15768	23601
12.285	25563	15508	23355
12.288	25798	15411	23098
12.291	25733	15599	23118
12.293	25679	15825	22904
12.296	25498	15628	22604
12.299	25389	15394	22965
12.301	25689	15248	23267
12.304	25757	15391	23013
12.307	25446	15375	22716
12.309	25121	15174	22551
12.312	24946	15105	22859
12.315	24906	15160	23231
12.317	25183	15219	23071
12.32	25397	15178	22878
12.323	25245	15146	22828
12.325	24698	15233	22965
12.328	24136	15377	23124
12.331	23941	15236	22977
12.333	24426	15260	22389
12.336	24834	15796	22063
12.339	24816	16094	22262
12.341	24791	15897	22618
12.344	25061	15843	22757
12.347	25010	15752	22779
12.349	24545	15533	22452
12.352	24773	15200	22014
12.355	25339	15293	22000
12.357	25186	15734	22076
12.36	24678	16268	22049
12.363	24727	16288	22193
12.365	24942	15979	22519
12.368	24959	15733	23147
12.371	24842	15638	23554
12.373	24961	15725	23468
12.376	24926	15836	23361
12.379	24648	15937	23471
12.381	24679	15972	23492
12.384	24800	15683	23314
12.387	24869	15577	23456
12.389	24845	15945	23676
12.392	24782	16269	23426
12.395	24681	15949	23440
12.397	24658	15843	24055
12.4	24802	16392	24327
12.403	25134	16540	23850
12.405	25325	16138	23479
12.408	25231	15841	23470
12.411	24985	15541	23521
12.413	24675	15160	23322
12.416	24469	15088	22930
12.419	24153	15175	22951
12.421	23957	15126	23015
12.424	24099	14898	22935
12.427	24139	15083	23238
12.429	24187	15524	23366
12.432	24619	15792	23061
12.435	24678	15787	22831
12.437	24316	15576	22659
12.44	23884	15490	22260
12.443	24049	15807	22361
12.445	24570	16214	22362
12.448	24843	16092	22489
12.451	24690	15417	22800
12.453	24619	15226	23412
12.456	24567	15721	23894
12.459	24373	15735	24105
12.461	24400	15327	24226
12.464	24389	14975	24220
12.467	24478	14886	24232
12.469	24664	15047	24235
12.472	24693	15066	24086
12.475	24737	14771	23671
12.477	24713	14674	23674
12.48	24640	14761	23887
12.483	24639	14774	23846
12.485	24590	14564	23735
12.488	24629	14466	23564
12.491	24263	14376	23409
12.493	24103	14545	23609
12.496	24288	14969	23882
12.499	24284	14683	23840
12.501	24079	14324	23733
12.504	23956	14725	23722
12.507	24184	15179	23767
12.509	24191	15334	23618
12.512	24177	15415	23216
12.515	24362	15350	23160
12.517	24434	14977	23707
12.52	24336	15014	23957
12.523	24274	15303	23549
12.525	24226	15440	22937
12.528	24177	15538	22921
12.531	24341	15330	23260
12.533	24697	14783	23316
12.536	24972	14704	22912
12.539	24988	14922	22474
12.541	25065	14960	22658
12.544	24632	15058	23010
12.547	23939	14952	22931
12.549	23920	14585	22555
12.552	24193	14449	22038
12.555	24248	14443	21900
12.557	24484	14180	22335
12.56	24510	14451	23029
12.563	24354	14850	23299
12.565	24466	14657	23175
12.568	24813	14509	23449
12.571	24600	14765	23342
12.573	24369	14962	23004
12.576	24171	15026	22818
12.579	24212	14817	22769
12.581	24596	14768	22768
12.584	24717	14897	22626
12.587	24821	14752	22823
12.589	24965	14657	23204
12.592	24615	14742	23424
12.595	24237	15095	23270
12.597	24175	15835	22959
12.6	23971	15908	22837
12.603	23714	15310	22702
12.605	23987	15060	22305
12.608	24212	14950	22082
12.611	24250	15086	22527
12.613	24308	15473	22894
12.616	24259	15899	22837
12.619	24013	16064	22682
12.621	24412	16019	22484
12.624	24509	16103	22080
12.627	24216	16106	21679
12.629	23965	16085	22016
12.632	23891	15881	22828
12.635	24175	15582	23459
12.637	24311	15500	23303
12.64	24181	15595	23155
12.643	23869	15842	23320
12.645	23583	15786	23305
12.648	23395	15414	22991
12.651	23388	15617	23116
12.653	23518	15909	23256
12.656	23801	15816	22965
12.659	24081	15824	22624
12.661	24100	15878	22681
12.664	23681	15904	23009
12.667	23173	15942	23262
12.669	23276	16050	23266
12.672	23759	16058	23043
12.675	24076	15670	22736
12.677	24110	15479	22616
12.68	23994	15598	22681
12.683	23724	15599	22956
12.685	23443	15437	23039
12.688	23099	15164	23018
12.691	23200	14912	23008
12.693	23730	14827	22897
12.696	23866	15306	22928
12.699	23898	15876	22986
12.701	24058	15852	22874
12.704	23922	15607	22639
12.707	24330	15697	22737
12.709	24638	15834	22809
12.712	24494	15852	22659
12.715	24642	15402	22290
12.717	24859	14766	22142
12.72	25111	14699	22741
12.723	25159	15081	23233
12.725	25051	15347	23381
12.728	25290	15493	23378
12.731	25398	15558	23120
12.733	24947	15691	23094
12.736	24515	15643	22955
12.739	24492	15246	22644
12.741	24511	14878	22961
12.744	24364	14830	23105
12.747	24370	14921	22898
12.749	24522	14927	22879
12.752	24676	14951	22981
12.755	24794	14842	22865
12.757	25170	14862	22856
12.76	25330	15309	22985
12.763	25013	15658	23186
12.765	24756	15496	23355
12.768	24623	15252	23106
12.771	24271	15320	22870
12.773	24182	15444	22698
12.776	24272	15782	22678
12.779	24146	15761	22715
12.781	24142	15598	22976
12.784	24560	15957	23145
12.787	24942	16207	22872
12.789	24931	15967	22634
12.792	24720	15487	22522
12.795	24687	15290	22393
12.797	24601	15415	22126
12.8	24586	15395	21998
12.803	24800	15061	21961
12.805	25099	14951	21940
12.808	25081	15006	22094
12.811	24847	15045	22375
12.813	25146	15267	22353
12.816	25303	15284	22299
12.819	25192	15229	22473
12.821	25167	15219	22614
12.824	24605	15199	22576
12.827	24167	15390	22709
12.829	24262	15791	22991
12.832	24543	15931	23190
12.835	24635	15790	23207
12.837	24515	15739	22952
12.84	24703	15671	22596
12.843	25044	15510	22534
12.845	25021	15392	22450
12.848	24871	15276	22399
12.851	24632	15152	22358
12.853	24497	15468	22203
12.856	24520	15862	22194
12.859	24387	15973	22384
12.861	24267	15753	22560
12.864	24473	15792	22547
12.867	24735	16033	22733
12.869	25114	16072	22834
12.872	25446	15980	22803
12.875	25262	16329	22890
12.877	24824	16584	22824
12.88	24671	16428	22414
12.883	24743	16291	22250
12.885	24596	16223	22540
12.888	24472	16039	22506
12.891	24322	16248	22142
12.893	24071	16857	22075
12.896	24087	16856	22189
12.899	24296	16423	22058
12.901	24641	16310	21778
12.904	25195	16099	21936
12.907	25435	15959	22347
12.909	24817	16251	22516
12.912	24360	16353	22473
12.915	24324	16526	22618
12.917	23823	16555	22754
12.92	23591	16145	22852
12.923	23785	15873	22879
12.925	23785	15862	22598
12.928	23799	15927	22197
12.931	24115	15931	21950
12.933	24556	15787	21621
12.936	24793	15469	21456
12.939	24486	15426	21721
12.941	23888	15658	22150
12.944	23763	15789	22142
12.947	24089	15768	21819
12.949	24225	15803	21538
12.952	24308	15729	21448
12.955	24199	15793	21395
12.957	23950	16118	21270
12.96	23752	16075	21295
12.963	23790	15890	21369
12.965	24125	16011	21622
12.968	24484	15941	22222
12.971	24174	15412	22285
12.973	23976	14982	21730
12.976	24082	15076	21274
12.979	24252	15438	21434
12.981	24028	15467	21521
12.984	23907	15347	21338
12.987	24184	15220	21265
12.989	24017	14924	21388
12.992	23487	14978	21526
12.995	23685	15033	21454
12.997	24163	14741	21394
13	24565	14915	21481
13.003	24580	15467	21520
13.005	24536	15817	21439
13.008	24284	15730	21575
13.011	23722	15473	21841
13.013	23712	15450	22008
13.016	24010	15478	22219
13.019	24225	15388	22059
13.021	24180	15238	21823
13.024	23862	15355	21856
13.027	23658	15547	21664
13.029	23704	15714	21366
13.032	24263	15787	20999
13.035	24468	15799	21202
13.037	24229	15650	21748
13.04	24116	15737	21794
13.043	24163	15925	21305
13.045	24432	15803	20807
13.048	24412	15550	20774
13.051	24238	15319	21343
13.053	24351	15486	21526
13.056	24185	15771	21628
13.059	23903	15535	21634
13.061	23928	15196	21479
13.064	24180	15356	21691
13.067	24360	15649	21660
13.069	24491	15646	21448
13.072	24349	15541	21461
13.075	24272	15446	21401
13.077	24182	15560	21194
13.08	23895	15327	21251
13.083	23741	15017	21260
13.085	23794	15168	21138
13.088	23672	15619	21085
13.091	23479	15801	20919
13.093	23720	15535	20817
13.096	24085	15289	20710
13.099	24244	15344	20842
13.101	24126	15443	21089
13.104	23789	15517	21411
13.107	23657	15297	21889
13.109	23906	14886	21779
13.112	23731	14696	21053
13.115	23632	15057	20918
13.117	23966	15753	21483
13.12	24101	15993	21898
13.123	23907	15726	21839
13.125	23827	15521	21480
13.128	23837	15441	21110
13.131	24009	15126	21132
13.133	24051	14954	21636
13.136	23820	15266	21868
13.139	23875	15508	21768
13.141	24381	15470	21776
13.144	24686	15453	21646
13.147	24478	15520	21289
13.149	24173	15461	21382
13.152	23947	15549	21693
13.155	23869	15529	21779
13.157	24000	15204	21599
13.16	23773	15277	21300
13.163	23652	15390	21238
13.165	23876	15396	21148
13.168	23966	15722	20944
13.171	23719	15925	20863
13.173	23377	15839	20695
13.176	23334	15541	20665
13.179	23598	15314	20959
13.181	23825	15534	20902
13.184	23772	15844	20911
13.187	23683	15654	20812
13.189	23786	15394	20782
13.192	23935	15791	20948
13.195	24030	16133	21073
13.197	23941	16033	20827
13.2	23816	15903	20843
13.203	23689	15840	21196
13.205	23452	15555	21173
13.208	23242	15105	21156
13.211	23208	15174	21398
13.213	23076	15261	21457
13.216	23166	15235	21477
13.219	23457	15617	21504
13.221	23534	15922	21387
13.224	23546	15725	21282
13.227	23796	15495	21347
13.229	23969	15587	20844
13.232	23871	15582	20302
13.235	23248	15423	20610
13.237	22751	15377	21102
13.24	22868	15445	21335
13.243	22932	15370	21312
13.245	23002	15085	21399
13.248	23283	14942	20963
13.251	23580	15042	20650
13.253	23810	15034	21005
13.256	23860	15139	21107
13.259	23877	15415	21027
13.261	23586	15215	21283
13.264	23519	14986	21596
13.267	23538	15093	21772
13.269	23653	15290	21782
13.272	23943	15421	21620
13.275	23941	15340	21643
13.277	23797	15320	21959
13.28	23984	15554	21714
13.283	24142	15922	21648
13.285	24374	15742	21784
13.288	24439	15527	21695
13.291	24330	15688	21690
13.293	24378	15887	22046
13.296	24452	15983	21969
13.299	24084	15887	21642
13.301	23656	15725	21335
13.304	23843	15472	21411
13.307	24161	15514	22234
13.309	24547	15574	22736
13.312	24823	15839	22434
13.315	24425	16245	22087
13.317	24209	16103	21733
13.32	24386	15943	21553
13.323	24264	16267	21692
13.325	23701	16065	21409
13.328	23301	16043	21177
13.331	23145	16275	21080
13.333	23232	16175	21204
13.336	23432	16011	21461
13.339	23538	16035	21726
13.341	23832	16052	21717
13.344	24484	16184	21514
13.347	24628	16457	21360
13.349	24604	16628	21498
13.352	24813	16662	21686
13.355	24507	16906	21506
13.357	24039	16813	21345
13.36	23846	16520	21462
13.363	23670	16210	21422
13.365	23313	15891	21487
13.368	23045	15524	21864
13.371	23172	15262	22172
13.373	23598	15575	21914
13.376	23856	16033	21565
13.379	23903	16256	21802
13.381	23788	16029	22031
13.384	23672	16047	21673
13.387	23666	16165	21348
13.389	23476	16271	21530
13.392	23556	16310	21468
13.395	24260	16207	21276
13.397	24637	16494	21198
13.4	24537	16460	21178
13.403	24433	16122	21114
13.405	24659	16157	20958
13.408	24735	16434	20675
13.411	24368	16237	20411
13.413	24639	15651	20485
13.416	24722	15112	20971
13.419	24109	14759	21187
13.421	23553	14829	21142
13.424	23179	15207	21078
13.427	23347	15423	21208
13.429	23377	15515	21362
13.432	23152	15560	21363
13.435	22969	15315	21413
13.437	22934	15078	21188
13.44	22772	14776	21111
13.443	22433	14592	21238
13.445	22339	14833	21288
13.448	22781	14964	21181
13.451	22728	14926	20805
13.453	22201	15195	20466
13.456	22032	15593	20431
13.459	22381	15799	20555
13.461	22554	16121	20495
13.464	22407	16087	20598
13.467	22349	15515	20714
13.469	22344	14839	20620
13.472	22350	14649	20564
13.475	22413	14685	20867
13.477	22184	14699	20961
13.48	22280	14766	20500
13.483	22725	15034	20358
13.485	22995	15364	20665
13.488	22786	15393	20796
13.491	22380	15436	20677
13.493	22438	15561	20813
13.496	22742	15327	21063
13.499	22763	14973	21008
13.501	22702	14455	20687
13.504	22654	14279	20744
13.507	22234	14785	20877
13.509	22083	14947	20599
13.512	22360	14889	20651
13.515	22703	14875	20563
13.517	22644	14794	20501
13.52	22425	14946	20682
13.523	22219	15266	20626
13.525	22232	15231	20485
13.528	22114	15008	20444
13.531	22421	14903	20193
13.533	22844	15177	20167
13.536	22844	15353	20364
13.539	22713	15208	20195
13.541	22745	15019	19835
13.544	22756	14950	19683
13.547	22940	14918	19750
13.549	22863	15328	19795
13.552	22465	15677	20100
13.555	22213	15454	20559
13.557	22150	15192	20594
13.56	22258	15214	20798
13.563	22220	15082	20741
13.565	21893	14884	20622
13.568	21686	14967	20589
13.571	21963	15142	20554
13.573	22389	15254	20412
13.576	22318	15173	20176
13.579	22080	15018	20451
13.581	22065	14941	20553
13.584	22300	14797	20236
13.587	22442	14657	20435
13.589	22462	14867	20597
13.592	22283	15105	20456
13.595	22195	14903	20329
13.597	22257	14678	20332
13.6	22291	14741	20617
13.603	22554	14647	20724
13.605	22576	14408	20641
13.608	22276	14118	20654
13.611	22155	14074	21068
13.613	22168	14423	21470
13.616	22569	14864	21066
13.619	22892	14722	20299
13.621	22644	14072	20269
13.624	22321	13936	20538
13.627	22652	14375	20580
13.629	22772	14581	20422
13.632	22476	14515	20447
13.635	22130	14435	20415
13.637	21989	14679	20192
13.64	22294	14938	20004
13.643	22793	15069	19988
13.645	22837	15423	19968
13.648	22670	15462	19814
13.651	22462	14884	19922
13.653	22033	14821	20013
13.656	21641	15544	20325
13.659	21651	15590	20637
13.661	21885	15083	20933
13.664	21859	14669	20994
13.667	21563	14477	20633
13.669	21355	14487	20296
13.672	21436	14883	20332
13.675	21493	15224	20623
13.677	21662	15010	20884
13.68	21841	14587	20832
13.683	21910	14680	20617
13.685	21887	14554	20381
13.688	21877	14205	20435
13.691	21837	14042	20628
13.693	22065	13958	20910
13.696	22187	14131	21006
13.699	21854	14237	20904
13.701	21432	13954	20897
13.704	21244	14013	20568
13.707	21133	14293	20207
13.709	21163	14416	20387
13.712	21498	14488	20717
13.715	21825	14398	20699
13.717	21866	14476	20643
13.72	21451	14749	20623
13.723	21372	14895	20608
13.725	21788	15063	20303
13.728	21916	15172	19991
13.731	21647	15172	19988
13.733	21350	15108	19969
13.736	21415	14645	19730
13.739	21871	14076	19507
13.741	22076	13797	19554
13.744	21873	13908	19881
13.747	21855	13971	20130
13.749	22012	14073	20171
13.752	21857	13853	20242
13.755	21835	13966	20406
13.757	22448	14554	20591
13.76	22857	14848	20713
13.763	22696	14408	20581
13.765	22571	14143	20317
13.768	22474	14174	20115
13.771	22297	14541	19871
13.773	22032	14889	20019
13.776	21986	15080	20049
13.779	22226	15010	19841
13.781	22394	14992	19839
13.784	22277	14726	19751
13.787	22017	14601	19737
13.789	21895	14509	19813
13.792	21906	14388	19877
13.795	21845	14418	19550
13.797	21524	14653	19201
13.8	21032	14663	19445
13.803	20811	14608	19708
13.805	20902	14872	19718
13.808	21117	14898	19787
13.811	21330	14781	19888
13.813	21537	14970	20021
13.816	21965	14965	20075
13.819	21945	14741	20009
13.821	21429	14507	20031
13.824	21240	14531	20025
13.827	21188	14815	20012
13.829	21208	14842	19730
13.832	21064	14652	19628
13.835	20797	14634	20019
13.837	20292	14656	20397
13.84	20040	14772	20813
13.843	20499	14850	20752
13.845	20650	14910	20171
13.848	20496	15260	20105
13.851	20314	15323	20506
13.853	20531	14933	21058
13.856	20676	14860	21218
13.859	20350	14913	20895
13.861	20094	14862	20242
13.864	20253	14926	20025
13.867	20704	14725	20233
13.869	20926	14491	20012
13.872	21018	14760	19593
13.875	20707	15011	19751
13.877	20417	15198	20185
13.88	20537	15344	19824
13.883	20770	15030	19205
13.885	20734	14472	19098
13.888	20772	14199	19438
13.891	20800	14197	19966
13.893	20689	14358	20354
13.896	20457	14419	19979
13.899	20335	14147	19435
13.901	20439	14062	19445
13.904	20337	14454	19364
13.907	20277	14837	19347
13.909	20566	14924	19662
13.912	20586	14660	19876
13.915	20548	14508	19962
13.917	20834	14529	20254
13.92	20854	14509	20390
13.923	20779	14288	20136
13.925	20514	14110	19595
13.928	20118	14176	19139
13.931	20013	14203	19275
13.933	20396	14593	19620
13.936	20556	14952	19545
13.939	20649	14781	19788
13.941	20961	14699	20042
13.944	21208	14892	19963
13.947	20785	15045	20022
13.949	20268	14928	19701
13.952	20122	14428	19405
13.955	20311	14077	19708
13.957	20097	13900	20159
13.96	19661	14129	20113
13.963	19767	14243	20015
13.965	20050	13938	20141
13.968	20075	13926	20369
13.971	19914	14266	20503
13.973	19676	14559	20211
13.976	19530	14843	19762
13.979	19870	14851	19623
13.981	20179	14366	19616
13.984	20217	14286	19484
13.987	20247	14527	19468
13.989	20279	14358	19175
13.992	20415	14262	19063
13.995	20453	14465	19426
13.997	20411	14653	19631
14	20356	14536	19648
14.003	20299	14118	19510
14.005	20019	14066	19496
14.008	19855	14397	19359
14.011	20106	14762	19478
14.013	20181	14683	19886
14.016	19969	14476	19725
14.019	19798	14227	19483
14.021	19769	14011	19515
14.024	19537	14129	19674
14.027	19380	14395	19584
14.029	19281	14658	19566
14.032	19422	14951	19783
14.035	19835	14714	20084
14.037	20057	14462	19982
14.04	19867	14401	19224
14.043	19540	14259	18699
14.045	19478	14129	18788
14.048	19392	14237	18812
14.051	19415	14268	18613
14.053	19800	14234	18631
14.056	20374	13987	19160
14.059	20426	13757	19378
14.061	20106	14265	19144
14.064	19990	14822	19324
14.067	20019	14612	19763
14.069	20010	14315	20068
14.072	20116	14335	19792
14.075	20287	14324	19631
14.077	20085	14323	19730
14.08	19709	14328	19769
14.083	19959	14293	19984
14.085	20326	14223	20438
14.088	20171	14040	20444
14.091	19979	14163	20104
14.093	19801	14574	19702
14.096	19976	14593	19373
14.099	20613	14212	19248
14.101	20621	14094	19397
14.104	20003	14497	19448
14.107	19474	14874	19339
14.109	19426	15081	19319
14.112	19748	15258	19356
14.115	19765	14920	19246
14.117	19575	14374	19030
14.12	19716	14444	19322
14.123	20091	14869	19659
14.125	20246	14708	19954
14.128	20618	14599	20212
14.131	20966	14504	20429
14.133	20703	14131	20431
14.136	20379	14150	19957
14.139	20312	14344	19650
14.141	20445	14268	19913
14.144	20392	14077	19667
14.147	20367	13833	19307
14.149	20569	13703	19315
14.152	20607	13806	19628
14.155	20611	13957	20091
14.157	20739	13940	20632
14.16	20681	13952	21213
14.163	20215	13947	21486
14.165	20182	14117	20846
14.168	20303	14022	20352
14.171	20147	13775	20287
14.173	20068	14080	20206
14.176	19971	14664	20159
14.179	19833	15138	20034
14.181	19763	15004	19815
14.184	20034	14500	20018
14.187	20075	14097	20246
14.189	19922	14241	20017
14.192	19686	14586	19844
14.195	19388	14552	19921
14.197	19594	14110	19818
14.2	20213	13859	19639
14.203	20299	14131	19917
14.205	20148	14526	20444
14.208	20157	14676	20864
14.211	20408	14605	20786
14.213	20531	14598	20477
14.216	20347	14589	20448
14.219	19820	14287	20484
14.221	19238	14154	20285
14.224	19129	14461	20159
14.227	19316	14635	20062
14.229	19521	14612	20373
14.232	19943	14583	20500
14.235	20197	14509	20180
14.237	20058	14248	19887
14.24	19842	13913	20033
14.243	19746	13921	20166
14.245	19624	14085	19895
14.248	19743	14175	19684
14.251	19938	14420	19818
14.253	19917	14475	20274
14.256	20009	14190	20512
14.259	20028	13988	19868
14.261	20004	13779	19536
14.264	19969	13589	19673
14.267	19789	13659	19498
14.269	19817	13731	19603
14.272	19963	13648	19774
14.275	20163	13724	19726
14.277	20402	13643	19543
14.28	20245	13520	19530
14.283	19898	13492	19799
14.285	19552	13981	19480
14.288	19599	14578	19284
14.291	19903	14531	19467
14.293	19829	14077	19357
14.296	19710	13882	19042
14.299	19932	14150	18859
14.301	20260	14209	18821
14.304	20122	13981	19024
14.307	19844	13803	19411
14.309	19906	13660	19604
14.312	19705	13568	19751
14.315	19471	13909	19959
14.317	19794	14234	20038
14.32	20257	14131	19643
14.323	20160	14128	19070
14.325	19650	14014	18737
14.328	19445	13550	18739
14.331	19426	13588	18985
14.333	19598	13790	19012
14.336	19895	13813	18779
14.339	19813	13602	18792
14.341	19563	13247	19005
14.344	19531	13315	18984
14.347	19869	13441	18688
14.349	20315	13527	18542
14.352	20542	13713	18338
14.355	20686	13896	18375
14.357	20770	14060	18698
14.36	20736	13934	18626
14.363	20476	13559	18147
14.365	20138	13355	18062
14.368	20321	13172	18420
14.371	20801	12988	18819
14.373	20368	12819	18796
14.376	19867	12874	18997
14.379	20040	13152	19344
14.381	20367	13376	19260
14.384	20314	13617	19352
14.387	20164	13883	19318
14.389	20348	13930	18885
14.392	20656	13620	18525
14.395	20839	13671	18379
14.397	20745	14165	18349
14.4	20737	14138	18580
14.403	20861	14195	18752
14.405	20946	14508	18838
14.408	20597	14387	18732
14.411	20529	14352	18439
14.413	20587	14743	18257
14.416	20623	14772	18217
14.419	21323	14417	17944
14.421	21743	14246	17659
14.424	21310	14382	17180
14.427	21029	14575	17107
14.429	21148	14568	17363
14.432	21174	14390	17461
14.435	20813	14372	17488
14.437	20887	14823	17565
14.44	21273	15052	17431
14.443	21265	14731	17360
14.445	20862	14523	17362
14.448	21034	14425	17379
14.451	21280	14511	17569
14.453	21349	14865	17618
14.456	21497	14894	17441
14.459	21186	14751	17535
14.461	20674	14966	17769
14.464	20467	15140	17530
14.467	20607	15115	17415
14.469	20600	14972	17404
14.472	20364	14853	17633
14.475	20313	14973	17792
14.477	20718	14662	17834
14.48	20828	14276	17439
14.483	20176	14062	17039
14.485	20047	13888	16978
14.488	20307	13970	17267
14.491	20385	14280	17458
14.493	20597	14632	17603
14.496	20560	14904	17573
14.499	20258	14676	17325
14.501	19983	14308	17170
14.504	19528	14330	17220
14.507	19198	14703	17421
14.509	19418	14798	17759
14.512	19839	14585	17943
14.515	20059	14587	17938
14.517	20297	14630	18112
14.52	20447	14403	18353
14.523	20375	13993	18273
14.525	20464	13737	18214
14.528	20170	13583	18231
14.531	19456	13550	18012
14.533	19287	13896	18163
14.536	19904	14472	18608
14.539	20401	14521	18488
14.541	20253	14074	18521
14.544	20322	13964	18917
14.547	20351	13951	18901
14.549	20090	13726	18764
14.552	19908	13709	18541
14.555	20131	13874	17935
14.557	20506	13723	17544
14.56	20948	13649	17769
14.563	21110	13698	18098
14.565	20909	13959	18158
14.568	20839	13996	18218
14.571	20834	13649	18287
14.573	20704	13566	18377
14.576	20535	13583	18343
14.579	20087	13376	18324
14.581	19884	13355	18609
14.584	20203	13608	18829
14.587	20703	14143	18646
14.589	20917	14163	18554
14.592	21036	14003	18210
14.595	21136	14172	17595
14.597	20998	14144	17731
14.6	20838	13633	18220
14.603	20823	13571	17838
14.605	20757	13839	17430
14.608	20538	14147	17804
14.611	20308	14402	18173
14.613	20142	14875	18476
14.616	20025	14987	18529
14.619	19918	14553	18059
14.621	19992	14156	17645
14.624	20266	13867	17636
14.627	20206	13840	17501
14.629	19796	14053	17373
14.632	19773	14227	17527
14.635	19818	14236	17827
14.637	19671	13962	17782
14.64	19592	13703	17299
14.643	19721	13888	17094
14.645	19707	14180	17364
14.648	19356	14206	17579
14.651	19001	14070	17530
14.653	18966	14271	17587
14.656	18931	14634	17599
14.659	19139	14542	17714
14.661	19254	14383	17840
14.664	19399	14280	17737
14.667	19799	14204	17486
14.669	20127	14576	17744
14.672	19981	15051	18231
14.675	19702	15038	18114
14.677	19627	14494	17621
14.68	19896	14157	17402
14.683	20122	14194	17588
14.685	20115	14215	17895
14.688	20087	14158	18086
14.691	20243	14078	18043
14.693	20304	14136	17901
14.696	20142	14463	18140
14.699	20147	14640	18340
14.701	20373	14575	17759
14.704	20302	14418	17447
14.707	20094	14062	18158
14.709	20095	13743	18801
14.712	20112	13643	18642
14.715	19937	13741	18322
14.717	19794	13747	17979
14.72	19889	13980	18113
14.723	19950	14273	18519
14.725	19841	14070	18945
14.728	19829	13742	18970
14.731	19994	13692	18716
14.733	20274	13950	18377
14.736	20160	14071	18431
14.739	20181	13997	18846
14.741	20481	14020	19017
14.744	20586	14080	18864
14.747	20746	14290	18676
14.749	21054	14878	18555
14.752	20804	15070	18521
14.755	20590	14759	18475
14.757	20724	14634	18266
14.76	20588	14793	17920
14.763	20405	14736	17744
14.765	20045	14772	17949
14.768	19879	14926	18070
14.771	20103	14819	17964
14.773	20058	14667	17536
14.776	20064	14791	17440
14.779	20194	14868	17788
14.781	20299	14665	18345
14.784	20020	14638	18493
14.787	19819	14532	18159
14.789	20035	14241	17637
14.792	20686	14314	17915
14.795	21343	14365	18160
14.797	21524	14066	18144
14.8	21597	14050	17969
14.803	21702	14174	17605
14.805	21544	14149	17187
14.808	21514	14398	17148
14.811	21404	14408	17345
14.813	20948	13930	17690
14.816	20701	13709	17918
14.819	20664	14041	18025
14.821	20407	14524	17861
14.824	20141	14457	17589
14.827	19889	13975	17653
14.829	19823	13766	17807
14.832	19633	14049	17667
14.835	19574	14169	17723
14.837	19787	13729	18184
14.84	19905	13533	18395
14.843	20086	13918	18277
14.845	20107	14186	18367
14.848	19665	14023	18766
14.851	19761	13834	19158
14.853	20169	14055	19012
14.856	20135	14624	18362
14.859	20054	14561	18170
14.861	20228	14088	18467
14.864	20126	13820	18593
14.867	19801	13841	18317
14.869	19484	13758	17956
14.872	19424	13630	17643
14.875	19722	13694	17255
14.877	19773	13875	17279
14.88	19517	13912	17329
14.883	19552	14078	17329
14.885	19730	14061	17954
14.888	19836	13784	18411
14.891	20200	13599	18238
14.893	20306	13712	18027
14.896	19906	13787	17940
14.899	19640	13612	17934
14.901	19579	13685	18172
14.904	19611	13983	18190
14.907	19459	14212	17998
14.909	19200	14401	17962
14.912	19057	14344	18027
14.915	18976	14033	18296
14.917	18860	14051	18321
14.92	19259	14131	18096
14.923	19872	13974	18138
14.925	20173	13708	18525
14.928	20101	13589	18800
14.931	19693	13568	18476
14.933	19455	13307	17823
14.936	19345	13201	17516
14.939	19365	13429	17698
14.941	19555	13659	17665
14.944	19489	13739	17230
14.947	19689	13510	17312
14.949	20299	13382	17764
14.952	20276	13718	18051
14.955	19999	13632	17872
14.957	19797	13246	17487
14.96	19871	13153	17345
14.963	19800	13311	17073
14.965	19884	13573	16661
14.968	20392	13765	17157
14.971	20316	13621	17888
14.973	19835	13315	17842
14.976	19423	13003	17533
14.979	18955	12673	17585
14.981	18729	12881	18003
14.984	19108	13305	18449
14.987	19355	13281	18446
14.989	19571	13248	18298
14.992	19957	13514	17666
14.995	20098	13642	17294
14.997	19454	13696	17218
15	19165	13508	17478
15.003	19485	13382	17668
15.005	19662	13586	17709
15.008	19709	13413	18175
15.011	19696	13008	18519
15.013	19425	12987	18267
15.016	19416	13427	18128
15.019	19620	13577	17992
15.021	19241	13470	17895
15.024	18758	13556	17713
15.027	18765	13883	17563
15.029	19091	14100	17810
15.032	19528	14225	18198
15.035	19567	14077	18276
15.037	19514	13630	18115
15.04	19484	13759	18415
15.043	19126	14113	18547
15.045	18687	13904	18207
15.048	18559	13512	18054
15.051	18875	13637	17948
15.053	19301	13690	17774
15.056	19220	13485	18066
15.059	19002	13258	18316
15.061	18852	13320	18236
15.064	18928	13766	18193
15.067	19346	13957	18102
15.069	19673	13728	17856
15.072	19926	13825	17977
15.075	20126	13811	18273
15.077	19923	13480	18212
15.08	19507	13669	17976
15.083	19242	14163	17644
15.085	19210	14094	17376
15.088	19528	13761	17614
15.091	19742	13877	17622
15.093	19861	14355	17178
15.096	19993	14451	16705
15.099	20098	14103	16708
15.101	20314	13717	16678
15.104	20314	13637	16298
15.107	19823	13586	16216
15.109	19356	13145	16399
15.112	19501	12964	16722
15.115	19450	13182	17158
15.117	19353	13921	17091
15.12	19566	14752	16994
15.123	19504	14552	17215
15.125	19481	13909	16801
15.128	19844	13581	16490
15.131	19774	13704	16838
15.133	19354	13929	17127
15.136	19190	13637	17210
15.139	19286	13463	17105
15.141	19433	14083	17088
15.144	19573	14733	17403
15.147	19767	14825	17672
15.149	19764	14658	17589
15.152	19389	14297	17359
15.155	19377	14103	17330
15.157	19889	14143	17309
15.16	20372	13917	17155
15.163	20579	13610	17051
15.165	20521	13402	17099
15.168	20480	13159	17221
15.171	20256	13332	17400
15.173	19690	13661	17195
15.176	19139	13733	16639
15.179	18867	13427	16379
15.181	18775	13368	16318
15.184	18783	13387	16214
15.187	19144	13541	16473
15.189	18892	13773	16838
15.192	18592	13725	16627
15.195	18923	13480	16511
15.197	19371	13285	16744
15.2	19302	13029	17020
15.203	19097	13260	16899
15.205	19266	13667	16440
15.208	19449	13475	16231
15.211	19255	13250	16093
15.213	19208	13305	15933
15.216	19043	13227	16141
15.219	18695	13270	16303
15.221	18545	13247	16541
15.224	18647	12940	16534
15.227	18728	12434	16346
15.229	18652	12232	16425
15.232	18423	12533	16634
15.235	18397	12562	16815
15.237	18522	12703	17023
15.24	18703	13323	16948
15.243	18849	13671	16770
15.245	18761	13455	16552
15.248	18465	13178	16460
15.251	18451	13067	16492
15.253	18467	13142	16372
15.256	18494	13267	16325
15.259	18669	13343	16869
15.261	18804	13383	17265
15.264	18974	13520	16959
15.267	19104	13344	16706
15.269	19334	13493	16643
15.272	19369	13673	16471
15.275	19016	13363	16244
15.277	18895	12853	16513
15.28	18773	12839	16904
15.283	18324	12823	17003
15.285	18373	12888	17188
15.288	18772	13208	17451
15.291	18861	13816	17408
15.293	18720	14275	17450
15.296	18608	13986	17382
15.299	18502	13539	16851
15.301	18742	13621	16795
15.304	19021	13883	16889
15.307	19151	14108	16798
15.309	19416	13595	16718
15.312	19534	13109	16712
15.315	19494	13297	16701
15.317	19354	13377	16462
15.32	19256	13243	16525
15.323	19562	13247	16481
15.325	19880	13540	16242
[truncated: 17,503 more rows]

## Sheet: c
GC-MS chromatogram
Retention time (min)	0.1MPa	Retention time (min)	1MPa	Retention time (min)	3MPa	Retention time (min)	4MPa
10	29275	10	26114	10	26114	10	33984
10.003	28626	10.003	26316	10.003	26316	10.003	34478
10.005	28732	10.005	26300	10.005	26300	10.005	34774
10.008	29306	10.008	26760	10.008	26760	10.008	34665
10.011	29425	10.011	27167	10.011	27167	10.011	34143
10.013	29150	10.013	27175	10.013	27175	10.013	34163
10.016	29090	10.016	27334	10.016	27334	10.016	34722
10.019	29239	10.019	27445	10.019	27445	10.019	35086
10.021	29388	10.021	27347	10.021	27347	10.021	34772
10.024	29500	10.024	27487	10.024	27487	10.024	34355
10.027	29232	10.027	27409	10.027	27409	10.027	34553
10.029	29009	10.029	27198	10.029	27198	10.029	35448
10.032	28999	10.032	27175	10.032	27175	10.032	35809
10.035	28649	10.035	27143	10.035	27143	10.035	35565
10.037	28275	10.037	27144	10.037	27144	10.037	35438
10.04	28228	10.04	27171	10.04	27171	10.04	35705
10.043	28457	10.043	27020	10.043	27020	10.043	35809
10.045	28407	10.045	26776	10.045	26776	10.045	35770
10.048	28311	10.048	26519	10.048	26519	10.048	35504
10.051	28061	10.051	26329	10.051	26329	10.051	35366
10.053	27845	10.053	26477	10.053	26477	10.053	35060
10.056	27725	10.056	26518	10.056	26518	10.056	34911
10.059	27892	10.059	26556	10.059	26556	10.059	34904
10.061	28332	10.061	26766	10.061	26766	10.061	34780
10.064	28401	10.064	26972	10.064	26972	10.064	34894
10.067	28120	10.067	26893	10.067	26893	10.067	35368
10.069	28229	10.069	27032	10.069	27032	10.069	36014
10.072	28099	10.072	27331	10.072	27331	10.072	36421
10.075	27766	10.075	27213	10.075	27213	10.075	36423
10.077	27405	10.077	26865	10.077	26865	10.077	36329
10.08	27424	10.08	26785	10.08	26785	10.08	36533
10.083	27792	10.083	26884	10.083	26884	10.083	36414
10.085	28193	10.085	26883	10.085	26883	10.085	36295
10.088	28517	10.088	26831	10.088	26831	10.088	36663
10.091	28529	10.091	27017	10.091	27017	10.091	36958
10.093	28396	10.093	27448	10.093	27448	10.093	37080
10.096	27990	10.096	27479	10.096	27479	10.096	36975
10.099	27847	10.099	26817	10.099	26817	10.099	36548
10.101	27810	10.101	26517	10.101	26517	10.101	36572
10.104	27834	10.104	27012	10.104	27012	10.104	36918
10.107	27797	10.107	27465	10.107	27465	10.107	36546
10.109	27900	10.109	27467	10.109	27467	10.109	36322
10.112	28179	10.112	27224	10.112	27224	10.112	36554
10.115	28439	10.115	26945	10.115	26945	10.115	36599
10.117	28390	10.117	26629	10.117	26629	10.117	36376
10.12	27980	10.12	26571	10.12	26571	10.12	35834
10.123	28364	10.123	26696	10.123	26696	10.123	35219
10.125	28701	10.125	26623	10.125	26623	10.125	34805
10.128	28473	10.128	26359	10.128	26359	10.128	34839
10.131	28570	10.131	26283	10.131	26283	10.131	34730
10.133	28402	10.133	26432	10.133	26432	10.133	34130
10.136	28213	10.136	26623	10.136	26623	10.136	33301
10.139	28658	10.139	26468	10.139	26468	10.139	32949
10.141	29059	10.141	26105	10.141	26105	10.141	32938
10.144	29220	10.144	26214	10.144	26214	10.144	32945
10.147	29246	10.147	26383	10.147	26383	10.147	32857
10.149	29349	10.149	26299	10.149	26299	10.149	32532
10.152	29399	10.152	26433	10.152	26433	10.152	32128
10.155	29040	10.155	26558	10.155	26558	10.155	31907
10.157	28778	10.157	26625	10.157	26625	10.157	31996
10.16	28553	10.16	26834	10.16	26834	10.16	31603
10.163	28336	10.163	26668	10.163	26668	10.163	31046
10.165	28333	10.165	26261	10.165	26261	10.165	31186
10.168	28285	10.168	26089	10.168	26089	10.168	31437
10.171	28310	10.171	26065	10.171	26065	10.171	31241
10.173	28307	10.173	26262	10.173	26262	10.173	31167
10.176	28302	10.176	26675	10.176	26675	10.176	31095
10.179	28547	10.179	26706	10.179	26706	10.179	30981
10.181	28712	10.181	26643	10.181	26643	10.181	31002
10.184	28766	10.184	26784	10.184	26784	10.184	31029
10.187	29005	10.187	26885	10.187	26885	10.187	30841
10.189	29102	10.189	26665	10.189	26665	10.189	30514
10.192	28884	10.192	26392	10.192	26392	10.192	30335
10.195	28612	10.195	26244	10.195	26244	10.195	30435
10.197	28428	10.197	26009	10.197	26009	10.197	30539
10.2	28195	10.2	26102	10.2	26102	10.2	30542
10.203	28082	10.203	26227	10.203	26227	10.203	30447
10.205	28134	10.205	26355	10.205	26355	10.205	30708
10.208	28593	10.208	26302	10.208	26302	10.208	30965
10.211	28784	10.211	26035	10.211	26035	10.211	30921
10.213	28405	10.213	25991	10.213	25991	10.213	30733
10.216	28149	10.216	26214	10.216	26214	10.216	30482
10.219	28181	10.219	26358	10.219	26358	10.219	30155
10.221	28164	10.221	26234	10.221	26234	10.221	30423
10.224	28015	10.224	25960	10.224	25960	10.224	30881
10.227	27473	10.227	25778	10.227	25778	10.227	30732
10.229	27340	10.229	26038	10.229	26038	10.229	30638
10.232	28097	10.232	26223	10.232	26223	10.232	30837
10.235	28666	10.235	26156	10.235	26156	10.235	31127
10.237	28528	10.237	26297	10.237	26297	10.237	31200
10.24	28496	10.24	26449	10.24	26449	10.24	30676
10.243	28891	10.243	26305	10.243	26305	10.243	30417
10.245	29177	10.245	26213	10.245	26213	10.245	30807
10.248	29089	10.248	26288	10.248	26288	10.248	30576
10.251	28723	10.251	26223	10.251	26223	10.251	30270
10.253	28556	10.253	25927	10.253	25927	10.253	30412
10.256	28356	10.256	25588	10.256	25588	10.256	30184
10.259	28043	10.259	25502	10.259	25502	10.259	29711
10.261	28144	10.261	25463	10.261	25463	10.261	29576
10.264	28326	10.264	25450	10.264	25450	10.264	29710
10.267	27989	10.267	25406	10.267	25406	10.267	29868
10.269	27576	10.269	25335	10.269	25335	10.269	30311
10.272	27233	10.272	25165	10.272	25165	10.272	30322
10.275	26965	10.275	25351	10.275	25351	10.275	29725
10.277	26844	10.277	25758	10.277	25758	10.277	29539
10.28	27187	10.28	25720	10.28	25720	10.28	29718
10.283	27803	10.283	25833	10.283	25833	10.283	29884
10.285	27894	10.285	26195	10.285	26195	10.285	29843
10.288	27456	10.288	26479	10.288	26479	10.288	29975
10.291	27167	10.291	26664	10.291	26664	10.291	30250
10.293	26861	10.293	26699	10.293	26699	10.293	30502
10.296	27214	10.296	26642	10.296	26642	10.296	30545
10.299	27658	10.299	26571	10.299	26571	10.299	30420
10.301	27588	10.301	26248	10.301	26248	10.301	30360
10.304	27460	10.304	26123	10.304	26123	10.304	30063
10.307	27738	10.307	26064	10.307	26064	10.307	29849
10.309	27876	10.309	25965	10.309	25965	10.309	29851
10.312	27982	10.312	26070	10.312	26070	10.312	29751
10.315	27865	10.315	26333	10.315	26333	10.315	30096
10.317	27653	10.317	26197	10.317	26197	10.317	30248
10.32	27893	10.32	25825	10.32	25825	10.32	30164
10.323	28182	10.323	25949	10.323	25949	10.323	30378
10.325	27916	10.325	26067	10.325	26067	10.325	30555
10.328	27756	10.328	25893	10.328	25893	10.328	30681
10.331	27768	10.331	25553	10.331	25553	10.331	30820
10.333	27809	10.333	25326	10.333	25326	10.333	30534
10.336	28097	10.336	25105	10.336	25105	10.336	30140
10.339	28344	10.339	25010	10.339	25010	10.339	29974
10.341	28230	10.341	25265	10.341	25265	10.341	29736
10.344	28100	10.344	25623	10.344	25623	10.344	29602
10.347	27880	10.347	25900	10.347	25900	10.347	29873
10.349	27631	10.349	25846	10.349	25846	10.349	29956
10.352	27460	10.352	25776	10.352	25776	10.352	29529
10.355	27493	10.355	25723	10.355	25723	10.355	29694
10.357	27622	10.357	25433	10.357	25433	10.357	30134
10.36	27305	10.36	25056	10.36	25056	10.36	30097
10.363	27193	10.363	24862	10.363	24862	10.363	29963
10.365	27388	10.365	25082	10.365	25082	10.365	29500
10.368	27596	10.368	25326	10.368	25326	10.368	29268
10.371	27437	10.371	25260	10.371	25260	10.371	29587
10.373	26941	10.373	25144	10.373	25144	10.373	29677
10.376	26713	10.376	24743	10.376	24743	10.376	29684
10.379	26505	10.379	24735	10.379	24735	10.379	29673
10.381	26357	10.381	25120	10.381	25120	10.381	29908
10.384	26601	10.384	25247	10.384	25247	10.384	29878
10.387	26904	10.387	25218	10.387	25218	10.387	29536
10.389	26648	10.389	25175	10.389	25175	10.389	29337
10.392	26317	10.392	25027	10.392	25027	10.392	29324
10.395	26454	10.395	24767	10.395	24767	10.395	29189
10.397	26428	10.397	24933	10.397	24933	10.397	29145
10.4	26323	10.4	25081	10.4	25081	10.4	28953
10.403	26370	10.403	24953	10.403	24953	10.403	28592
10.405	26484	10.405	24928	10.405	24928	10.405	28692
10.408	26792	10.408	25091	10.408	25091	10.408	28831
10.411	27125	10.411	25349	10.411	25349	10.411	29031
10.413	26972	10.413	25284	10.413	25284	10.413	29234
10.416	26713	10.416	24880	10.416	24880	10.416	29207
10.419	26915	10.419	24775	10.419	24775	10.419	29161
10.421	27104	10.421	25054	10.421	25054	10.421	29130
10.424	26937	10.424	25181	10.424	25181	10.424	29105
10.427	26628	10.427	25470	10.427	25470	10.427	29344
10.429	26596	10.429	25657	10.429	25657	10.429	29606
10.432	26777	10.432	25694	10.432	25694	10.432	29897
10.435	26769	10.435	25823	10.435	25823	10.435	29996
10.437	26562	10.437	25775	10.437	25775	10.437	29855
10.44	26577	10.44	25702	10.44	25702	10.44	29583
10.443	26524	10.443	25618	10.443	25618	10.443	29369
10.445	26348	10.445	25542	10.445	25542	10.445	29353
10.448	26603	10.448	25640	10.448	25640	10.448	29226
10.451	26966	10.451	25941	10.451	25941	10.451	29104
10.453	27084	10.453	25873	10.453	25873	10.453	29144
10.456	26947	10.456	25573	10.456	25573	10.456	29418
10.459	26752	10.459	25583	10.459	25583	10.459	29846
10.461	26719	10.461	25503	10.461	25503	10.461	29999
10.464	26522	10.464	25567	10.464	25567	10.464	29994
10.467	26195	10.467	25991	10.467	25991	10.467	29770
10.469	26034	10.469	26109	10.469	26109	10.469	29745
10.472	26242	10.472	25832	10.472	25832	10.472	29751
10.475	26444	10.475	26045	10.475	26045	10.475	29411
10.477	26281	10.477	26094	10.477	26094	10.477	29225
10.48	26122	10.48	25598	10.48	25598	10.48	29224
10.483	26217	10.483	25237	10.483	25237	10.483	29090
10.485	26007	10.485	25433	10.485	25433	10.485	28930
10.488	25683	10.488	25915	10.488	25915	10.488	29169
10.491	25640	10.491	26215	10.491	26215	10.491	29426
10.493	25725	10.493	26085	10.493	26085	10.493	29389
10.496	25865	10.496	25889	10.496	25889	10.496	29566
10.499	25905	10.499	25856	10.499	25856	10.499	29970
10.501	25963	10.501	25976	10.501	25976	10.501	30078
10.504	26171	10.504	25914	10.504	25914	10.504	30034
10.507	26478	10.507	25719	10.507	25719	10.507	29904
10.509	26348	10.509	25661	10.509	25661	10.509	29930
10.512	25973	10.512	25390	10.512	25390	10.512	29992
10.515	25927	10.515	25152	10.515	25152	10.515	29694
10.517	26006	10.517	25015	10.517	25015	10.517	29530
10.52	26143	10.52	24783	10.52	24783	10.52	29435
10.523	25885	10.523	24761	10.523	24761	10.523	29110
10.525	25754	10.525	25227	10.525	25227	10.525	29017
10.528	25805	10.528	25574	10.528	25574	10.528	29110
10.531	25627	10.531	25286	10.531	25286	10.531	29196
10.533	25590	10.533	24765	10.533	24765	10.533	29504
10.536	25767	10.536	24681	10.536	24681	10.536	29586
10.539	25737	10.539	24835	10.539	24835	10.539	29365
10.541	25493	10.541	24997	10.541	24997	10.541	29389
10.544	25230	10.544	25220	10.544	25220	10.544	29601
10.547	25742	10.547	25164	10.547	25164	10.547	29680
10.549	26509	10.549	24994	10.549	24994	10.549	29590
10.552	26339	10.552	25187	10.552	25187	10.552	29401
10.555	25860	10.555	25541	10.555	25541	10.555	29180
10.557	25918	10.557	25378	10.557	25378	10.557	29067
10.56	25953	10.56	25109	10.56	25109	10.56	28871
10.563	26013	10.563	25306	10.563	25306	10.563	28677
10.565	26214	10.565	25792	10.565	25792	10.565	29117
10.568	26100	10.568	25882	10.568	25882	10.568	29423
10.571	25969	10.571	25702	10.571	25702	10.571	28961
10.573	26177	10.573	25736	10.573	25736	10.573	28702
10.576	26483	10.576	25581	10.576	25581	10.576	28890
10.579	26385	10.579	25423	10.579	25423	10.579	29420
10.581	26088	10.581	25489	10.581	25489	10.581	29961
10.584	26046	10.584	25990	10.584	25990	10.584	29958
10.587	26100	10.587	25862	10.587	25862	10.587	29528
10.589	25877	10.589	25069	10.589	25069	10.589	28985
10.592	25580	10.592	24938	10.592	24938	10.592	28690
10.595	25590	10.595	25351	10.595	25351	10.595	28629
10.597	25660	10.597	25362	10.597	25362	10.597	28528
10.6	25836	10.6	25105	10.6	25105	10.6	28466
10.603	25960	10.603	24725	10.603	24725	10.603	28646
10.605	26078	10.605	24374	10.605	24374	10.605	28845
10.608	25907	10.608	24460	10.608	24460	10.608	28724
10.611	25699	10.611	24646	10.611	24646	10.611	28490
10.613	25692	10.613	24250	10.613	24250	10.613	27927
10.616	25838	10.616	24426	10.616	24426	10.616	27749
10.619	25638	10.619	24848	10.619	24848	10.619	28173
10.621	25943	10.621	24835	10.621	24835	10.621	28078
10.624	26399	10.624	24628	10.624	24628	10.624	27889
10.627	26294	10.627	24317	10.627	24317	10.627	28057
10.629	25837	10.629	24359	10.629	24359	10.629	28261
10.632	25542	10.632	24844	10.632	24844	10.632	28721
10.635	25713	10.635	24838	10.635	24838	10.635	29021
10.637	25925	10.637	24475	10.637	24475	10.637	29245
10.64	25994	10.64	24224	10.64	24224	10.64	29625
10.643	25933	10.643	24129	10.643	24129	10.643	29598
10.645	25735	10.645	24263	10.645	24263	10.645	29710
10.648	25734	10.648	24103	10.648	24103	10.648	29430
10.651	25647	10.651	23812	10.651	23812	10.651	28920
10.653	25413	10.653	24022	10.653	24022	10.653	28911
10.656	25339	10.656	24397	10.656	24397	10.656	29080
10.659	25725	10.659	24611	10.659	24611	10.659	29132
10.661	26107	10.661	24766	10.661	24766	10.661	29170
10.664	26246	10.664	24864	10.664	24864	10.664	29266
10.667	26195	10.667	24921	10.667	24921	10.667	29455
10.669	26105	10.669	25284	10.669	25284	10.669	29696
10.672	26112	10.672	25548	10.672	25548	10.672	29911
10.675	26227	10.675	25391	10.675	25391	10.675	29770
10.677	26263	10.677	24952	10.677	24952	10.677	29531
10.68	26156	10.68	24759	10.68	24759	10.68	29166
10.683	26120	10.683	24860	10.683	24860	10.683	29045
10.685	26221	10.685	24714	10.685	24714	10.685	29371
10.688	26460	10.688	24900	10.688	24900	10.688	29659
10.691	26449	10.691	25170	10.691	25170	10.691	29302
10.693	26070	10.693	24989	10.693	24989	10.693	28783
10.696	25969	10.696	25042	10.696	25042	10.696	28866
10.699	26230	10.699	25063	10.699	25063	10.699	29044
10.701	26038	10.701	24702	10.701	24702	10.701	28884
10.704	25827	10.704	24553	10.704	24553	10.704	28781
10.707	25850	10.707	24651	10.707	24651	10.707	28917
10.709	25978	10.709	24625	10.709	24625	10.709	29105
10.712	25765	10.712	24740	10.712	24740	10.712	28819
10.715	25852	10.715	24807	10.715	24807	10.715	28760
10.717	26013	10.717	24661	10.717	24661	10.717	29218
10.72	26007	10.72	24620	10.72	24620	10.72	29437
10.723	26123	10.723	24570	10.723	24570	10.723	29671
10.725	26314	10.725	24332	10.725	24332	10.725	29805
10.728	26485	10.728	24287	10.728	24287	10.728	29602
10.731	26360	10.731	24547	10.731	24547	10.731	29442
10.733	26277	10.733	24773	10.733	24773	10.733	29648
10.736	26355	10.736	24616	10.736	24616	10.736	29670
10.739	26457	10.739	24547	10.739	24547	10.739	29392
10.741	26684	10.741	24886	10.741	24886	10.741	29153
10.744	26723	10.744	25138	10.744	25138	10.744	29232
10.747	26928	10.747	25018	10.747	25018	10.747	29333
10.749	26975	10.749	24638	10.749	24638	10.749	29583
10.752	26828	10.752	24499	10.752	24499	10.752	29616
10.755	26629	10.755	24965	10.755	24965	10.755	29313
10.757	26486	10.757	25075	10.757	25075	10.757	29127
10.76	26492	10.76	24839	10.76	24839	10.76	29078
10.763	26497	10.763	24971	10.763	24971	10.763	29611
10.765	26275	10.765	25029	10.765	25029	10.765	29669
10.768	25945	10.768	24632	10.768	24632	10.768	29450
10.771	25829	10.771	24156	10.771	24156	10.771	29509
10.773	26055	10.773	24006	10.773	24006	10.773	29219
10.776	26342	10.776	23967	10.776	23967	10.776	29236
10.779	26115	10.779	23803	10.779	23803	10.779	29486
10.781	25734	10.781	23882	10.781	23882	10.781	29379
10.784	26110	10.784	24132	10.784	24132	10.784	28862
10.787	26191	10.787	24142	10.787	24142	10.787	28822
10.789	25746	10.789	24334	10.789	24334	10.789	29233
10.792	25502	10.792	24769	10.792	24769	10.792	29380
10.795	25432	10.795	24620	10.795	24620	10.795	29113
10.797	25499	10.797	24179	10.797	24179	10.797	28668
10.8	25746	10.8	24111	10.8	24111	10.8	28685
10.803	25862	10.803	24115	10.803	24115	10.803	29065
10.805	25892	10.805	24179	10.805	24179	10.805	28805
10.808	26262	10.808	24504	10.808	24504	10.808	28552
10.811	26641	10.811	24679	10.811	24679	10.811	28580
10.813	26355	10.813	24680	10.813	24680	10.813	28661
10.816	25803	10.816	24644	10.816	24644	10.816	28740
10.819	25573	10.819	24602	10.819	24602	10.819	29007
10.821	25781	10.821	24793	10.821	24793	10.821	29296
10.824	26084	10.824	24760	10.824	24760	10.824	29180
10.827	25845	10.827	24485	10.827	24485	10.827	28773
10.829	25524	10.829	24660	10.829	24660	10.829	28693
10.832	25644	10.832	25033	10.832	25033	10.832	29055
10.835	25892	10.835	24767	10.835	24767	10.835	29331
10.837	25748	10.837	24433	10.837	24433	10.837	29457
10.84	25629	10.84	24711	10.84	24711	10.84	29228
10.843	25547	10.843	24673	10.843	24673	10.843	28990
10.845	25398	10.845	24557	10.845	24557	10.845	28618
10.848	25654	10.848	24729	10.848	24729	10.848	28116
10.851	25575	10.851	24719	10.851	24719	10.851	28140
10.853	25385	10.853	24479	10.853	24479	10.853	28319
10.856	25406	10.856	24246	10.856	24246	10.856	28199
10.859	25479	10.859	24259	10.859	24259	10.859	28194
10.861	25404	10.861	24511	10.861	24511	10.861	28475
10.864	25536	10.864	24934	10.864	24934	10.864	28484
10.867	25595	10.867	25133	10.867	25133	10.867	28435
10.869	25863	10.869	24926	10.869	24926	10.869	28630
10.872	26394	10.872	24913	10.872	24913	10.872	28498
10.875	26291	10.875	25267	10.875	25267	10.875	28481
10.877	25612	10.877	25549	10.877	25549	10.877	28532
10.88	25168	10.88	25491	10.88	25491	10.88	28775
10.883	25092	10.883	25040	10.883	25040	10.883	29053
10.885	25088	10.885	24800	10.885	24800	10.885	28956
10.888	25342	10.888	24792	10.888	24792	10.888	28641
10.891	25637	10.891	24895	10.891	24895	10.891	28660
10.893	25586	10.893	24822	10.893	24822	10.893	28766
10.896	25458	10.896	24565	10.896	24565	10.896	28669
10.899	25351	10.899	24473	10.899	24473	10.899	28842
10.901	25379	10.901	24677	10.901	24677	10.901	29225
10.904	25620	10.904	24825	10.904	24825	10.904	29459
10.907	25668	10.907	24854	10.907	24854	10.907	29485
10.909	25694	10.909	24649	10.909	24649	10.909	29237
10.912	25626	10.912	24709	10.912	24709	10.912	28543
10.915	25404	10.915	25140	10.915	25140	10.915	27674
10.917	25587	10.917	25388	10.917	25388	10.917	27153
10.92	26060	10.92	25447	10.92	25447	10.92	27350
10.923	25766	10.923	25602	10.923	25602	10.923	27709
10.925	25361	10.925	25519	10.925	25519	10.925	27944
10.928	25396	10.928	25181	10.928	25181	10.928	28121
10.931	25839	10.931	25023	10.931	25023	10.931	28133
10.933	26150	10.933	24909	10.933	24909	10.933	28084
10.936	25952	10.936	24847	10.936	24847	10.936	28076
10.939	25734	10.939	24877	10.939	24877	10.939	27802
10.941	25984	10.941	24860	10.941	24860	10.941	27565
10.944	25767	10.944	24748	10.944	24748	10.944	27648
10.947	25136	10.947	24552	10.947	24552	10.947	27997
10.949	25140	10.949	24542	10.949	24542	10.949	28078
10.952	25180	10.952	24349	10.952	24349	10.952	28113
10.955	24728	10.955	24438	10.955	24438	10.955	28642
10.957	24624	10.957	24816	10.957	24816	10.957	28919
10.96	24787	10.96	25021	10.96	25021	10.96	28311
10.963	24692	10.963	25018	10.963	25018	10.963	27988
10.965	24579	10.965	25027	10.965	25027	10.965	28275
10.968	24846	10.968	25051	10.968	25051	10.968	28340
10.971	24976	10.971	24962	10.971	24962	10.971	28270
10.973	24687	10.973	25034	10.973	25034	10.973	28210
10.976	24526	10.976	25490	10.976	25490	10.976	27970
10.979	24901	10.979	25772	10.979	25772	10.979	28011
10.981	25165	10.981	25800	10.981	25800	10.981	28018
10.984	25241	10.984	25494	10.984	25494	10.984	27909
10.987	25240	10.987	25057	10.987	25057	10.987	27879
10.989	25248	10.989	25302	10.989	25302	10.989	27558
10.992	25165	10.992	25870	10.992	25870	10.992	27389
10.995	24854	10.995	25621	10.995	25621	10.995	27462
10.997	24719	10.997	25329	10.997	25329	10.997	27727
11	24513	11	25245	11	25245	11	27732
11.003	23919	11.003	25307	11.003	25307	11.003	27351
11.005	23943	11.005	25507	11.005	25507	11.005	27201
11.008	24472	11.008	25322	11.008	25322	11.008	27396
11.011	24451	11.011	25098	11.011	25098	11.011	27353
11.013	24236	11.013	25134	11.013	25134	11.013	27414
11.016	24409	11.016	25073	11.016	25073	11.016	27558
11.019	24531	11.019	25375	11.019	25375	11.019	27735
11.021	24632	11.021	25544	11.021	25544	11.021	27862
11.024	24834	11.024	25464	11.024	25464	11.024	27656
11.027	24955	11.027	25176	11.027	25176	11.027	27553
11.029	24729	11.029	24327	11.029	24327	11.029	27876
11.032	24491	11.032	23869	11.032	23869	11.032	27838
11.035	24659	11.035	23992	11.035	23992	11.035	27832
11.037	24744	11.037	24150	11.037	24150	11.037	27894
11.04	24698	11.04	24532	11.04	24532	11.04	27843
11.043	24900	11.043	24590	11.043	24590	11.043	27905
11.045	25062	11.045	24223	11.045	24223	11.045	28011
11.048	24873	11.048	24256	11.048	24256	11.048	27658
11.051	24685	11.051	24549	11.051	24549	11.051	27402
11.053	24514	11.053	24731	11.053	24731	11.053	27530
11.056	24327	11.056	25005	11.056	25005	11.056	27774
11.059	24332	11.059	25153	11.059	25153	11.059	27967
11.061	24536	11.061	25102	11.061	25102	11.061	28268
11.064	24644	11.064	25041	11.064	25041	11.064	28582
11.067	25013	11.067	25064	11.067	25064	11.067	28663
11.069	25118	11.069	24801	11.069	24801	11.069	28247
11.072	24950	11.072	24478	11.072	24478	11.072	27543
11.075	25054	11.075	24241	11.075	24241	11.075	26955
11.077	25221	11.077	24354	11.077	24354	11.077	27114
11.08	25082	11.08	24497	11.08	24497	11.08	27699
11.083	25353	11.083	24564	11.083	24564	11.083	28253
11.085	25355	11.085	24778	11.085	24778	11.085	28272
11.088	24837	11.088	25015	11.088	25015	11.088	28497
11.091	24790	11.091	24779	11.091	24779	11.091	28802
11.093	25058	11.093	24247	11.093	24247	11.093	28871
11.096	25060	11.096	24090	11.096	24090	11.096	28562
11.099	25249	11.099	24489	11.099	24489	11.099	28447
11.101	25565	11.101	24561	11.101	24561	11.101	28893
11.104	25509	11.104	24064	11.104	24064	11.104	29027
11.107	25574	11.107	23976	11.107	23976	11.107	28831
11.109	25431	11.109	24426	11.109	24426	11.109	28572
11.112	25037	11.112	24661	11.112	24661	11.112	28322
11.115	24892	11.115	24575	11.115	24575	11.115	28423
11.117	25294	11.117	24637	11.117	24637	11.117	28923
11.12	25483	11.12	24513	11.12	24513	11.12	29439
11.123	25354	11.123	24250	11.123	24250	11.123	29484
11.125	25584	11.125	24119	11.125	24119	11.125	29387
11.128	25679	11.128	24062	11.128	24062	11.128	29744
11.131	25915	11.131	24320	11.131	24320	11.131	30136
11.133	25884	11.133	24781	11.133	24781	11.133	29854
11.136	25868	11.136	24992	11.136	24992	11.136	29454
11.139	25810	11.139	24492	11.139	24492	11.139	29545
11.141	25888	11.141	24183	11.141	24183	11.141	30048
11.144	26092	11.144	24489	11.144	24489	11.144	30414
11.147	26147	11.147	25077	11.147	25077	11.147	30471
11.149	25926	11.149	25554	11.149	25554	11.149	30087
11.152	25801	11.152	25615	11.152	25615	11.152	29751
11.155	26027	11.155	25082	11.155	25082	11.155	30038
11.157	26079	11.157	24490	11.157	24490	11.157	30541
11.16	25904	11.16	24336	11.16	24336	11.16	30717
11.163	25999	11.163	24409	11.163	24409	11.163	30575
11.165	26316	11.165	24827	11.165	24827	11.165	30329
11.168	26302	11.168	25430	11.168	25430	11.168	30457
11.171	26273	11.171	25576	11.171	25576	11.171	30632
11.173	25982	11.173	25335	11.173	25335	11.173	30467
11.176	25553	11.176	25137	11.176	25137	11.176	30295
11.179	25348	11.179	25385	11.179	25385	11.179	30495
11.181	25470	11.181	25628	11.181	25628	11.181	30740
11.184	25408	11.184	25548	11.184	25548	11.184	30503
11.187	25162	11.187	25731	11.187	25731	11.187	30506
11.189	25169	11.189	26108	11.189	26108	11.189	31271
11.192	25290	11.192	25951	11.192	25951	11.192	31390
11.195	25332	11.195	25747	11.195	25747	11.195	30878
11.197	25356	11.197	25845	11.197	25845	11.197	30502
11.2	25492	11.2	25611	11.2	25611	11.2	30317
11.203	25224	11.203	25556	11.203	25556	11.203	30455
11.205	24848	11.205	25512	11.205	25512	11.205	30189
11.208	24826	11.208	25429	11.208	25429	11.208	30193
11.211	25200	11.211	25288	11.211	25288	11.211	30438
11.213	25868	11.213	25105	11.213	25105	11.213	30096
11.216	26355	11.216	25524	11.216	25524	11.216	29476
11.219	26604	11.219	25974	11.219	25974	11.219	29111
11.221	26589	11.221	25938	11.221	25938	11.221	29258
11.224	26213	11.224	25765	11.224	25765	11.224	29283
11.227	25891	11.227	25092	11.227	25092	11.227	28991
11.229	25485	11.229	24624	11.229	24624	11.229	28819
11.232	24834	11.232	24811	11.232	24811	11.232	29079
11.235	24668	11.235	24713	11.235	24713	11.235	29223
11.237	24913	11.237	24177	11.237	24177	11.237	29207
11.24	24939	11.24	24270	11.24	24270	11.24	29327
11.243	25028	11.243	24716	11.243	24716	11.243	29290
11.245	25155	11.245	24520	11.245	24520	11.245	28845
11.248	25067	11.248	24314	11.248	24314	11.248	28596
11.251	24684	11.251	24631	11.251	24631	11.251	28515
11.253	24480	11.253	24677	11.253	24677	11.253	28114
11.256	24501	11.256	24331	11.256	24331	11.256	27713
11.259	24379	11.259	24298	11.259	24298	11.259	28055
11.261	24459	11.261	24689	11.261	24689	11.261	28144
11.264	24760	11.264	24919	11.264	24919	11.264	27892
11.267	24493	11.267	24635	11.267	24635	11.267	27791
11.269	24037	11.269	24404	11.269	24404	11.269	27938
11.272	24159	11.272	24351	11.272	24351	11.272	28232
11.275	24721	11.275	24519	11.275	24519	11.275	28069
11.277	24988	11.277	24699	11.277	24699	11.277	27760
11.28	25205	11.28	24849	11.28	24849	11.28	27764
11.283	25186	11.283	24856	11.283	24856	11.283	27890
11.285	24856	11.285	24845	11.285	24845	11.285	27679
11.288	24730	11.288	24871	11.288	24871	11.288	27348
11.291	24822	11.291	24767	11.291	24767	11.291	27104
11.293	24797	11.293	24785	11.293	24785	11.293	27006
11.296	24551	11.296	24812	11.296	24812	11.296	27067
11.299	24498	11.299	24475	11.299	24475	11.299	27169
11.301	24489	11.301	24315	11.301	24315	11.301	27231
11.304	24335	11.304	24363	11.304	24363	11.304	27073
11.307	24037	11.307	24473	11.307	24473	11.307	27166
11.309	23921	11.309	25083	11.309	25083	11.309	27394
11.312	24207	11.312	25425	11.312	25425	11.312	27383
11.315	23980	11.315	25234	11.315	25234	11.315	27145
11.317	23528	11.317	24774	11.317	24774	11.317	27097
11.32	23851	11.32	24432	11.32	24432	11.32	27343
11.323	24493	11.323	24513	11.323	24513	11.323	27354
11.325	24805	11.325	24612	11.325	24612	11.325	27003
11.328	24448	11.328	24578	11.328	24578	11.328	26954
11.331	23960	11.331	24809	11.331	24809	11.331	26989
11.333	23904	11.333	24918	11.333	24918	11.333	27007
11.336	23791	11.336	24837	11.336	24837	11.336	27319
11.339	23850	11.339	24763	11.339	24763	11.339	27459
11.341	24081	11.341	24510	11.341	24510	11.341	27583
11.344	24088	11.344	24079	11.344	24079	11.344	27858
11.347	23956	11.347	23889	11.347	23889	11.347	27338
11.349	23641	11.349	23796	11.349	23796	11.349	27066
11.352	23560	11.352	23769	11.352	23769	11.352	27498
11.355	23843	11.355	23951	11.355	23951	11.355	27440
11.357	23987	11.357	23992	11.357	23992	11.357	27079
11.36	24102	11.36	24073	11.36	24073	11.36	27048
11.363	24130	11.363	24364	11.363	24364	11.363	27311
11.365	24023	11.365	24585	11.365	24585	11.365	27731
11.368	23996	11.368	24446	11.368	24446	11.368	27991
11.371	23974	11.371	24122	11.371	24122	11.371	28036
11.373	24106	11.373	23995	11.373	23995	11.373	28227
11.376	24062	11.376	24301	11.376	24301	11.376	28167
11.379	23976	11.379	24733	11.379	24733	11.379	27953
11.381	23800	11.381	24672	11.381	24672	11.381	27699
11.384	23704	11.384	24406	11.384	24406	11.384	27646
11.387	24066	11.387	24719	11.387	24719	11.387	27593
11.389	24459	11.389	24984	11.389	24984	11.389	27273
11.392	24470	11.392	24970	11.392	24970	11.392	27111
11.395	24110	11.395	24963	11.395	24963	11.395	27239
11.397	23846	11.397	24930	11.397	24930	11.397	27136
11.4	24087	11.4	24651	11.4	24651	11.4	27098
11.403	24138	11.403	24185	11.403	24185	11.403	27273
11.405	24275	11.405	24001	11.405	24001	11.405	27216
11.408	24358	11.408	24028	11.408	24028	11.408	27128
11.411	24218	11.411	23937	11.411	23937	11.411	27022
11.413	24261	11.413	23631	11.413	23631	11.413	26870
11.416	24359	11.416	23372	11.416	23372	11.416	26780
11.419	24287	11.419	23447	11.419	23447	11.419	26559
11.421	24069	11.421	23894	11.421	23894	11.421	26373
11.424	23972	11.424	23937	11.424	23937	11.424	26413
11.427	23828	11.427	23484	11.427	23484	11.427	26871
11.429	23574	11.429	23535	11.429	23535	11.429	26989
11.432	23458	11.432	23822	11.432	23822	11.432	26597
11.435	23507	11.435	23841	11.435	23841	11.435	26423
11.437	23874	11.437	24117	11.437	24117	11.437	26592
11.44	24078	11.44	24093	11.44	24093	11.44	26883
11.443	24029	11.443	24152	11.443	24152	11.443	27110
11.445	23973	11.445	24644	11.445	24644	11.445	26882
11.448	23972	11.448	24773	11.448	24773	11.448	26623
11.451	23904	11.451	24756	11.451	24756	11.451	26962
11.453	24194	11.453	24768	11.453	24768	11.453	27076
11.456	24538	11.456	24820	11.456	24820	11.456	27167
11.459	24637	11.459	24707	11.459	24707	11.459	27114
11.461	24663	11.461	24651	11.461	24651	11.461	26742
11.464	24759	11.464	24754	11.464	24754	11.464	26781
11.467	24684	11.467	24701	11.467	24701	11.467	27172
11.469	24651	11.469	24536	11.469	24536	11.469	27361
11.472	24410	11.472	24437	11.472	24437	11.472	27286
11.475	23902	11.475	24304	11.475	24304	11.475	27117
11.477	23799	11.477	24118	11.477	24118	11.477	27192
11.48	23863	11.48	23678	11.48	23678	11.48	27106
11.483	24062	11.483	23527	11.483	23527	11.483	26471
11.485	24250	11.485	23768	11.485	23768	11.485	26274
11.488	24087	11.488	24168	11.488	24168	11.488	26395
11.491	23786	11.491	24160	11.491	24160	11.491	26421
11.493	23851	11.493	24190	11.493	24190	11.493	26527
11.496	24007	11.496	24359	11.496	24359	11.496	26785
11.499	24130	11.499	24168	11.499	24168	11.499	27090
11.501	24151	11.501	24083	11.501	24083	11.501	27336
11.504	23979	11.504	24044	11.504	24044	11.504	27234
11.507	24036	11.507	24040	11.507	24040	11.507	27051
11.509	24229	11.509	24378	11.509	24378	11.509	27337
11.512	24014	11.512	24460	11.512	24460	11.512	27487
11.515	23549	11.515	24395	11.515	24395	11.515	27372
11.517	23465	11.517	24492	11.517	24492	11.517	27355
11.52	23637	11.52	24587	11.52	24587	11.52	27220
11.523	23747	11.523	24469	11.523	24469	11.523	27146
11.525	23997	11.525	24217	11.525	24217	11.525	26963
11.528	24114	11.528	24283	11.528	24283	11.528	26522
11.531	24460	11.531	24567	11.531	24567	11.531	26498
11.533	24551	11.533	24670	11.533	24670	11.533	26926
11.536	24578	11.536	24215	11.536	24215	11.536	27042
11.539	24883	11.539	23889	11.539	23889	11.539	26914
11.541	24817	11.541	24322	11.541	24322	11.541	27237
11.544	24250	11.544	24688	11.544	24688	11.544	27636
11.547	23868	11.547	24663	11.547	24663	11.547	27347
11.549	23520	11.549	24774	11.549	24774	11.549	26914
11.552	23402	11.552	24805	11.552	24805	11.552	26861
11.555	23407	11.555	24406	11.555	24406	11.555	27199
11.557	23630	11.557	23754	11.557	23754	11.557	27577
11.56	23490	11.56	23716	11.56	23716	11.56	27914
11.563	23157	11.563	24082	11.563	24082	11.563	28032
11.565	23200	11.565	24114	11.565	24114	11.565	27799
11.568	23032	11.568	24256	11.568	24256	11.568	27742
11.571	23100	11.571	24379	11.571	24379	11.571	27754
11.573	23375	11.573	24779	11.573	24779	11.573	27929
11.576	23486	11.576	24971	11.576	24971	11.576	27989
11.579	23511	11.579	24356	11.579	24356	11.579	27726
11.581	23343	11.581	23754	11.581	23754	11.581	27419
11.584	23079	11.584	23894	11.584	23894	11.584	27379
11.587	23517	11.587	24058	11.587	24058	11.587	27512
11.589	24014	11.589	23756	11.589	23756	11.589	27316
11.592	24316	11.592	23519	11.592	23519	11.592	27117
11.595	24368	11.595	23708	11.595	23708	11.595	27311
11.597	24090	11.597	23875	11.597	23875	11.597	27529
11.6	23826	11.6	23719	11.6	23719	11.6	27151
11.603	23619	11.603	23629	11.603	23629	11.603	26828
11.605	23646	11.605	23591	11.605	23591	11.605	26964
11.608	24232	11.608	23762	11.608	23762	11.608	26898
11.611	24398	11.611	23947	11.611	23947	11.611	26823
11.613	23772	11.613	23876	11.613	23876	11.613	27022
11.616	23155	11.616	23353	11.616	23353	11.616	27253
11.619	23304	11.619	22979	11.619	22979	11.619	27425
11.621	23652	11.621	23179	11.621	23179	11.621	27568
11.624	23863	11.624	23845	11.624	23845	11.624	27259
11.627	24185	11.627	24193	11.627	24193	11.627	27001
11.629	24282	11.629	24097	11.629	24097	11.629	27478
11.632	23785	11.632	24248	11.632	24248	11.632	27767
11.635	23527	11.635	24656	11.635	24656	11.635	27800
11.637	23425	11.637	24587	11.637	24587	11.637	27816
11.64	23081	11.64	24209	11.64	24209	11.64	27738
11.643	22669	11.643	24337	11.643	24337	11.643	27488
11.645	22831	11.645	24311	11.645	24311	11.645	27175
11.648	23165	11.648	24237	11.648	24237	11.648	27474
11.651	22934	11.651	24537	11.651	24537	11.651	27617
11.653	22884	11.653	24386	11.653	24386	11.653	27119
11.656	22821	11.656	23897	11.656	23897	11.656	26588
11.659	22816	11.659	24055	11.659	24055	11.659	26427
11.661	23299	11.661	24300	11.661	24300	11.661	26477
11.664	23818	11.664	24059	11.664	24059	11.664	26468
11.667	23866	11.667	23777	11.667	23777	11.667	26414
11.669	23710	11.669	23741	11.669	23741	11.669	26422
11.672	23636	11.672	23790	11.672	23790	11.672	26411
11.675	23738	11.675	23774	11.675	23774	11.675	26559
11.677	23881	11.677	23818	11.677	23818	11.677	26641
11.68	23859	11.68	24005	11.68	24005	11.68	26751
11.683	23809	11.683	23931	11.683	23931	11.683	26514
11.685	23754	11.685	23842	11.685	23842	11.685	26353
11.688	23687	11.688	24174	11.688	24174	11.688	26400
11.691	23611	11.691	24360	11.691	24360	11.691	26731
11.693	23884	11.693	24101	11.693	24101	11.693	27154
11.696	24083	11.696	23963	11.696	23963	11.696	27336
11.699	23921	11.699	24072	11.699	24072	11.699	27514
11.701	24004	11.701	24117	11.701	24117	11.701	27533
11.704	23977	11.704	24232	11.704	24232	11.704	27227
11.707	23803	11.707	24118	11.707	24118	11.707	27413
11.709	23394	11.709	23630	11.709	23630	11.709	27709
11.712	23005	11.712	23566	11.712	23566	11.712	27719
11.715	22990	11.715	23794	11.715	23794	11.715	27630
11.717	23152	11.717	24028	11.717	24028	11.717	27363
11.72	23446	11.72	24301	11.72	24301	11.72	27424
11.723	23744	11.723	24605	11.723	24605	11.723	27438
11.725	23237	11.725	24436	11.725	24436	11.725	27514
11.728	22609	11.728	23967	11.728	23967	11.728	27573
11.731	22689	11.731	23574	11.731	23574	11.731	27655
11.733	22737	11.733	23245	11.733	23245	11.733	27624
11.736	22783	11.736	23111	11.736	23111	11.736	27452
11.739	22966	11.739	23208	11.739	23208	11.739	27132
11.741	22924	11.741	23392	11.741	23392	11.741	26935
11.744	22873	11.744	23198	11.744	23198	11.744	27406
11.747	22952	11.747	22942	11.747	22942	11.747	27792
11.749	22883	11.749	23056	11.749	23056	11.749	27897
11.752	23021	11.752	23328	11.752	23328	11.752	27785
11.755	22952	11.755	23632	11.755	23632	11.755	27658
11.757	22685	11.757	23639	11.757	23639	11.757	27881
11.76	22756	11.76	23338	11.76	23338	11.76	28016
11.763	22997	11.763	23432	11.763	23432	11.763	27788
11.765	23145	11.765	23821	11.765	23821	11.765	27760
11.768	23543	11.768	23995	11.768	23995	11.768	27889
11.771	23850	11.771	24000	11.771	24000	11.771	27786
11.773	23655	11.773	24066	11.773	24066	11.773	27752
11.776	23756	11.776	23946	11.776	23946	11.776	27906
11.779	23978	11.779	23966	11.779	23966	11.779	27687
11.781	23834	11.781	24363	11.781	24363	11.781	27147
11.784	23540	11.784	24594	11.784	24594	11.784	26876
11.787	23175	11.787	24462	11.787	24462	11.787	27017
11.789	23278	11.789	24063	11.789	24063	11.789	27212
11.792	23197	11.792	24050	11.792	24050	11.792	27110
11.795	22607	11.795	23966	11.795	23966	11.795	27312
11.797	22526	11.797	23860	11.797	23860	11.797	27730
11.8	23088	11.8	24034	11.8	24034	11.8	27808
11.803	23439	11.803	24123	11.803	24123	11.803	27664
11.805	23655	11.805	23837	11.805	23837	11.805	27504
11.808	23494	11.808	23628	11.808	23628	11.808	27267
11.811	23133	11.811	23827	11.811	23827	11.811	27067
11.813	22962	11.813	24069	11.813	24069	11.813	27187
11.816	22952	11.816	23924	11.816	23924	11.816	27960
11.819	22856	11.819	23731	11.819	23731	11.819	28208
11.821	23083	11.821	23883	11.821	23883	11.821	27847
11.824	23332	11.824	23842	11.824	23842	11.824	27544
11.827	23311	11.827	23488	11.827	23488	11.827	27367
11.829	23410	11.829	23509	11.829	23509	11.829	27268
11.832	23249	11.832	23816	11.832	23816	11.832	26841
11.835	22930	11.835	23904	11.835	23904	11.835	26807
11.837	22685	11.837	23698	11.837	23698	11.837	26853
11.84	22595	11.84	23558	11.84	23558	11.84	26867
11.843	22684	11.843	23770	11.843	23770	11.843	27198
11.845	22669	11.845	23934	11.845	23934	11.845	27423
11.848	22788	11.848	23680	11.848	23680	11.848	27069
11.851	22777	11.851	23620	11.851	23620	11.851	26685
11.853	22947	11.853	23785	11.853	23785	11.853	26464
11.856	23004	11.856	24024	11.856	24024	11.856	26295
11.859	22574	11.859	23914	11.859	23914	11.859	26421
11.861	22066	11.861	23342	11.861	23342	11.861	26214
11.864	22252	11.864	23035	11.864	23035	11.864	26243
11.867	22760	11.867	23439	11.867	23439	11.867	26576
11.869	22415	11.869	24083	11.869	24083	11.869	26602
11.872	21970	11.872	24460	11.872	24460	11.872	26591
11.875	22260	11.875	24185	11.875	24185	11.875	26842
11.877	22455	11.877	24070	11.877	24070	11.877	26805
11.88	22376	11.88	23965	11.88	23965	11.88	26366
11.883	22458	11.883	23556	11.883	23556	11.883	26233
11.885	22480	11.885	23484	11.885	23484	11.885	26317
11.888	22411	11.888	23536	11.888	23536	11.888	26447
11.891	22658	11.891	23546	11.891	23546	11.891	26343
11.893	22793	11.893	23421	11.893	23421	11.893	26450
11.896	22767	11.896	23059	11.896	23059	11.896	26743
11.899	22789	11.899	22966	11.899	22966	11.899	26649
11.901	22525	11.901	23147	11.901	23147	11.901	26483
11.904	22121	11.904	23226	11.904	23226	11.904	26391
11.907	21946	11.907	23143	11.907	23143	11.907	26426
11.909	22243	11.909	22970	11.909	22970	11.909	26725
11.912	22422	11.912	23015	11.912	23015	11.912	26958
11.915	22240	11.915	23154	11.915	23154	11.915	26807
11.917	22446	11.917	23194	11.917	23194	11.917	26744
11.92	22526	11.92	23265	11.92	23265	11.92	26874
11.923	22446	11.923	23289	11.923	23289	11.923	26622
11.925	22681	11.925	23486	11.925	23486	11.925	26639
11.928	22640	11.928	23377	11.928	23377	11.928	26576
11.931	22182	11.931	22987	11.931	22987	11.931	26355
11.933	22030	11.933	23196	11.933	23196	11.933	26234
11.936	22133	11.936	23345	11.936	23345	11.936	26246
11.939	21962	11.939	23065	11.939	23065	11.939	26203
11.941	22040	11.941	23035	11.941	23035	11.941	26311
11.944	22020	11.944	23218	11.944	23218	11.944	26389
11.947	21736	11.947	23189	11.947	23189	11.947	26573
11.949	22080	11.949	23068	11.949	23068	11.949	26841
11.952	22527	11.952	23278	11.952	23278	11.952	26676
11.955	22388	11.955	23268	11.955	23268	11.955	26404
11.957	22473	11.957	23102	11.957	23102	11.957	26819
11.96	22650	11.96	22917	11.96	22917	11.96	27200
11.963	22774	11.963	22849	11.963	22849	11.963	26937
11.965	22793	11.965	23037	11.965	23037	11.965	26505
11.968	22891	11.968	22619	11.968	22619	11.968	26569
11.971	22953	11.971	22013	11.971	22013	11.971	26880
11.973	22867	11.973	21930	11.973	21930	11.973	26700
11.976	22915	11.976	22549	11.976	22549	11.976	26185
11.979	22915	11.979	23017	11.979	23017	11.979	25744
11.981	22817	11.981	22881	11.981	22881	11.981	25813
11.984	22996	11.984	22918	11.984	22918	11.984	26336
11.987	23226	11.987	22965	11.987	22965	11.987	26493
11.989	23276	11.989	23037	11.989	23037	11.989	26525
11.992	23044	11.992	23339	11.992	23339	11.992	26345
11.995	22591	11.995	23313	11.995	23313	11.995	26315
11.997	22484	11.997	23082	11.997	23082	11.997	26395
12	22972	12	23090	12	23090	12	25894
12.003	22963	12.003	23317	12.003	23317	12.003	25561
12.005	22734	12.005	23315	12.005	23315	12.005	25835
12.008	22688	12.008	22923	12.008	22923	12.008	26093
12.011	22784	12.011	22934	12.011	22934	12.011	25748
12.013	22939	12.013	23425	12.013	23425	12.013	25630
12.016	22821	12.016	23660	12.016	23660	12.016	25978
12.019	22582	12.019	23672	12.019	23672	12.019	25955
12.021	22484	12.021	23721	12.021	23721	12.021	25818
12.024	22596	12.024	23405	12.024	23405	12.024	25806
12.027	22526	12.027	23118	12.027	23118	12.027	25785
12.029	22556	12.029	23313	12.029	23313	12.029	25971
12.032	22678	12.032	23634	12.032	23634	12.032	25933
12.035	22751	12.035	24120	12.035	24120	12.035	25878
12.037	22566	12.037	24150	12.037	24150	12.037	25800
12.04	22296	12.04	23541	12.04	23541	12.04	25794
12.043	22425	12.043	23288	12.043	23288	12.043	25622
12.045	22513	12.045	23427	12.045	23427	12.045	25382
12.048	22404	12.048	23555	12.048	23555	12.048	25467
12.051	22492	12.051	23541	12.051	23541	12.051	25781
12.053	22717	12.053	23536	12.053	23536	12.053	26066
12.056	22903	12.056	23696	12.056	23696	12.056	26169
12.059	22895	12.059	23692	12.059	23692	12.059	25948
12.061	22540	12.061	23483	12.061	23483	12.061	25665
12.064	22266	12.064	23381	12.064	23381	12.064	25864
12.067	22328	12.067	23357	12.067	23357	12.067	26155
12.069	22432	12.069	23270	12.069	23270	12.069	26085
12.072	22566	12.072	23060	12.072	23060	12.072	26300
12.075	22774	12.075	22937	12.075	22937	12.075	26945
12.077	23073	12.077	22844	12.077	22844	12.077	27351
12.08	23352	12.08	22695	12.08	22695	12.08	27424
12.083	23186	12.083	22571	12.083	22571	12.083	27296
12.085	22879	12.085	22935	12.085	22935	12.085	27245
12.088	22522	12.088	23402	12.088	23402	12.088	27144
12.091	22583	12.091	23509	12.091	23509	12.091	26977
12.093	23027	12.093	23725	12.093	23725	12.093	26776
12.096	22651	12.096	23529	12.096	23529	12.096	26784
12.099	21953	12.099	23150	12.099	23150	12.099	27010
12.101	21954	12.101	22835	12.101	22835	12.101	27118
12.104	22435	12.104	22635	12.104	22635	12.104	27127
12.107	22560	12.107	22598	12.107	22598	12.107	27240
12.109	22438	12.109	22726	12.109	22726	12.109	27533
12.112	22555	12.112	22495	12.112	22495	12.112	27676
12.115	23025	12.115	22697	12.115	22697	12.115	27738
12.117	23151	12.117	23074	12.117	23074	12.117	27832
12.12	22885	12.12	23045	12.12	23045	12.12	27674
12.123	22612	12.123	23350	12.123	23350	12.123	27443
12.125	22642	12.125	23457	12.125	23457	12.125	26904
12.128	22762	12.128	23413	12.128	23413	12.128	26776
12.131	22992	12.131	23656	12.131	23656	12.131	26574
12.133	23224	12.133	23814	12.133	23814	12.133	26342
12.136	23161	12.136	23768	12.136	23768	12.136	26070
12.139	22744	12.139	23360	12.139	23360	12.139	26233
12.141	22537	12.141	23090	12.141	23090	12.141	26728
12.144	22598	12.144	23357	12.144	23357	12.144	26676
12.147	22567	12.147	23636	12.147	23636	12.147	26605
12.149	22608	12.149	23459	12.149	23459	12.149	26575
12.152	22814	12.152	23242	12.152	23242	12.152	26427
12.155	23046	12.155	23475	12.155	23475	12.155	26777
12.157	23024	12.157	23687	12.157	23687	12.157	27344
12.16	22948	12.16	23475	12.16	23475	12.16	27480
12.163	23090	12.163	23490	12.163	23490	12.163	26942
12.165	23127	12.165	23600	12.165	23600	12.165	26420
12.168	22852	12.168	23520	12.168	23520	12.168	26756
12.171	22536	12.171	23456	12.171	23456	12.171	26800
12.173	22625	12.173	23875	12.173	23875	12.173	26450
12.176	22748	12.176	24076	12.176	24076	12.176	26274
12.179	22594	12.179	23833	12.179	23833	12.179	26578
12.181	22631	12.181	23565	12.181	23565	12.181	26570
12.184	22868	12.184	23244	12.184	23244	12.184	26411
12.187	22564	12.187	23287	12.187	23287	12.187	26355
12.189	22347	12.189	23736	12.189	23736	12.189	26401
12.192	22181	12.192	24079	12.192	24079	12.192	26481
12.195	21509	12.195	23866	12.195	23866	12.195	26317
12.197	21047	12.197	23571	12.197	23571	12.197	26574
12.2	21130	12.2	23586	12.2	23586	12.2	26771
12.203	21242	12.203	23885	12.203	23885	12.203	26682
12.205	21396	12.205	23972	12.205	23972	12.205	26775
12.208	21773	12.208	23961	12.208	23961	12.208	26817
12.211	21936	12.211	24019	12.211	24019	12.211	26536
12.213	21917	12.213	23894	12.213	23894	12.213	26914
12.216	21788	12.216	23512	12.216	23512	12.216	27539
12.219	21714	12.219	23529	12.219	23529	12.219	27436
12.221	21858	12.221	23636	12.221	23636	12.221	27406
12.224	22160	12.224	23626	12.224	23626	12.224	27674
12.227	22161	12.227	23394	12.227	23394	12.227	27835
12.229	21850	12.229	23274	12.229	23274	12.229	27840
12.232	21692	12.232	23396	12.232	23396	12.232	27400
12.235	21460	12.235	23454	12.235	23454	12.235	27329
12.237	21227	12.237	22943	12.237	22943	12.237	27576
12.24	21341	12.24	22554	12.24	22554	12.24	27554
12.243	21454	12.243	22688	12.243	22688	12.243	27536
12.245	21572	12.245	23083	12.245	23083	12.245	27375
12.248	22131	12.248	23075	12.248	23075	12.248	27085
12.251	22508	12.251	22727	12.251	22727	12.251	26984
12.253	22578	12.253	22732	12.253	22732	12.253	26861
12.256	22777	12.256	22854	12.256	22854	12.256	26754
12.259	22801	12.259	22694	12.259	22694	12.259	26828
12.261	22256	12.261	22429	12.261	22429	12.261	26833
12.264	22113	12.264	22540	12.264	22540	12.264	27048
12.267	22514	12.267	22865	12.267	22865	12.267	27073
12.269	22271	12.269	23202	12.269	23202	12.269	27144
12.272	22039	12.272	23395	12.272	23395	12.272	26973
12.275	22519	12.275	23335	12.275	23335	12.275	27158
12.277	22652	12.277	23368	12.277	23368	12.277	27173
12.28	22368	12.28	23406	12.28	23406	12.28	27032
12.283	22192	12.283	23453	12.283	23453	12.283	27050
12.285	22202	12.285	23691	12.285	23691	12.285	26985
12.288	22417	12.288	23842	12.288	23842	12.288	26666
12.291	22598	12.291	23677	12.291	23677	12.291	26669
12.293	22584	12.293	23468	12.293	23468	12.293	26604
12.296	22375	12.296	23348	12.296	23348	12.296	26761
12.299	22588	12.299	23296	12.299	23296	12.299	26707
12.301	22931	12.301	23587	12.301	23587	12.301	26747
12.304	23077	12.304	23650	12.304	23650	12.304	26773
12.307	22839	12.307	23715	12.307	23715	12.307	26748
12.309	22632	12.309	23920	12.309	23920	12.309	26979
12.312	22741	12.312	23738	12.312	23738	12.312	27175
12.315	22504	12.315	23277	12.315	23277	12.315	27250
12.317	22070	12.317	23424	12.317	23424	12.317	27406
12.32	22281	12.32	23854	12.32	23854	12.32	27215
12.323	22536	12.323	23909	12.323	23909	12.323	26645
12.325	22381	12.325	23788	12.325	23788	12.325	26289
12.328	22478	12.328	24010	12.328	24010	12.328	26596
12.331	22627	12.331	24118	12.331	24118	12.331	27205
12.333	22645	12.333	24011	12.333	24011	12.333	27344
12.336	22508	12.336	23457	12.336	23457	12.336	26779
12.339	22327	12.339	22933	12.339	22933	12.339	26423
12.341	22443	12.341	23122	12.341	23122	12.341	26623
12.344	22514	12.344	23279	12.344	23279	12.344	26904
12.347	22484	12.347	22907	12.347	22907	12.347	27123
12.349	22285	12.349	22759	12.349	22759	12.349	27090
12.352	22205	12.352	23329	12.352	23329	12.352	27196
12.355	22401	12.355	23622	12.355	23622	12.355	27089
12.357	22276	12.357	23546	12.357	23546	12.357	26801
12.36	22038	12.36	23746	12.36	23746	12.36	26725
12.363	21615	12.363	23794	12.363	23794	12.363	26548
12.365	21303	12.365	23427	12.365	23427	12.365	26330
12.368	21714	12.368	23086	12.368	23086	12.368	26350
12.371	22004	12.371	23272	12.371	23272	12.371	26538
12.373	21929	12.373	23616	12.373	23616	12.373	26473
12.376	21872	12.376	23723	12.376	23723	12.376	26482
12.379	21854	12.379	23765	12.379	23765	12.379	26650
12.381	21915	12.381	23805	12.381	23805	12.381	26608
12.384	21928	12.384	23589	12.384	23589	12.384	26423
12.387	22106	12.387	23823	12.387	23823	12.387	26197
12.389	22429	12.389	24118	12.389	24118	12.389	26008
12.392	22430	12.392	23990	12.392	23990	12.392	26019
12.395	22287	12.395	23923	12.395	23923	12.395	26038
12.397	22009	12.397	23732	12.397	23732	12.397	25954
12.4	21380	12.4	23622	12.4	23622	12.4	25920
12.403	21155	12.403	23965	12.403	23965	12.403	25646
12.405	21447	12.405	24102	12.405	24102	12.405	25795
12.408	21702	12.408	24107	12.408	24107	12.408	26101
12.411	21579	12.411	24097	12.411	24097	12.411	26157
12.413	21800	12.413	23973	12.413	23973	12.413	26313
12.416	22103	12.416	23944	12.416	23944	12.416	26573
12.419	22128	12.419	23836	12.419	23836	12.419	26648
12.421	22427	12.421	23585	12.421	23585	12.421	26386
12.424	22433	12.424	23598	12.424	23598	12.424	26277
12.427	22453	12.427	23697	12.427	23697	12.427	26667
12.429	22449	12.429	23592	12.429	23592	12.429	26665
12.432	22055	12.432	23229	12.432	23229	12.432	26010
12.435	21864	12.435	22978	12.435	22978	12.435	26218
12.437	22015	12.437	23383	12.437	23383	12.437	26479
12.44	21968	12.44	23909	12.44	23909	12.44	26129
12.443	22005	12.443	23904	12.443	23904	12.443	25893
12.445	22007	12.445	23636	12.445	23636	12.445	25999
12.448	21534	12.448	23408	12.448	23408	12.448	26044
12.451	21052	12.451	22937	12.451	22937	12.451	25887
12.453	21193	12.453	22700	12.453	22700	12.453	25985
12.456	21500	12.456	22895	12.456	22895	12.456	25983
12.459	21696	12.459	23209	12.459	23209	12.459	25890
12.461	21708	12.461	23841	12.461	23841	12.461	25843
12.464	21371	12.464	24198	12.464	24198	12.464	26023
12.467	21027	12.467	23719	12.467	23719	12.467	25902
12.469	21270	12.469	23433	12.469	23433	12.469	25838
12.472	21450	12.472	23899	12.472	23899	12.472	26179
12.475	21400	12.475	24041	12.475	24041	12.475	26111
12.477	21607	12.477	23635	12.477	23635	12.477	25892
12.48	21393	12.48	23577	12.48	23577	12.48	25593
12.483	21215	12.483	23677	12.483	23677	12.483	25397
12.485	21373	12.485	23749	12.485	23749	12.485	25574
12.488	21116	12.488	23523	12.488	23523	12.488	25682
12.491	21105	12.491	23514	12.491	23514	12.491	25643
12.493	21463	12.493	23525	12.493	23525	12.493	25461
12.496	21452	12.496	23277	12.496	23277	12.496	25141
12.499	21169	12.499	23210	12.499	23210	12.499	25192
12.501	20979	12.501	23416	12.501	23416	12.501	25621
12.504	21046	12.504	23350	12.504	23350	12.504	25530
12.507	21227	12.507	23309	12.507	23309	12.507	25223
12.509	21274	12.509	23504	12.509	23504	12.509	25354
12.512	21716	12.512	23492	12.512	23492	12.512	25966
12.515	21902	12.515	23110	12.515	23110	12.515	26403
12.517	21660	12.517	23061	12.517	23061	12.517	26251
12.52	21576	12.52	23395	12.52	23395	12.52	26142
12.523	21469	12.523	23335	12.523	23335	12.523	26386
12.525	21421	12.525	23188	12.525	23188	12.525	26499
12.528	21362	12.528	23257	12.528	23257	12.528	26018
12.531	21384	12.531	23619	12.531	23619	12.531	25727
12.533	21339	12.533	24160	12.533	24160	12.533	25690
12.536	21470	12.536	24378	12.536	24378	12.536	25948
12.539	21572	12.539	24039	12.539	24039	12.539	26112
12.541	21457	12.541	23760	12.541	23760	12.541	25855
12.544	21490	12.544	23714	12.544	23714	12.544	25786
12.547	21620	12.547	23866	12.547	23866	12.547	25936
12.549	21468	12.549	24020	12.549	24020	12.549	26012
12.552	21104	12.552	23889	12.552	23889	12.552	25879
12.555	20898	12.555	23924	12.555	23924	12.555	25654
12.557	20635	12.557	24292	12.557	24292	12.557	25558
12.56	20640	12.56	24379	12.56	24379	12.56	25904
12.563	20827	12.563	24270	12.563	24270	12.563	26147
12.565	20465	12.565	24057	12.565	24057	12.565	25704
12.568	20313	12.568	23629	12.568	23629	12.568	25415
12.571	20733	12.571	23613	12.571	23613	12.571	25451
12.573	20876	12.573	23840	12.573	23840	12.573	25476
12.576	20634	12.576	24183	12.576	24183	12.576	25665
12.579	20714	12.579	23999	12.579	23999	12.579	25710
12.581	20904	12.581	23726	12.581	23726	12.581	25901
12.584	20747	12.584	23658	12.584	23658	12.584	25946
12.587	20985	12.587	23318	12.587	23318	12.587	25588
12.589	21324	12.589	23102	12.589	23102	12.589	25592
12.592	21236	12.592	23326	12.592	23326	12.592	25892
12.595	21159	12.595	23277	12.595	23277	12.595	26007
12.597	21346	12.597	22670	12.597	22670	12.597	25978
12.6	21897	12.6	22797	12.6	22797	12.6	26012
12.603	21913	12.603	23133	12.603	23133	12.603	26009
12.605	21530	12.605	22851	12.605	22851	12.605	25852
12.608	21278	12.608	22797	12.608	22797	12.608	25567
12.611	20973	12.611	23133	12.611	23133	12.611	25607
12.613	20346	12.613	23191	12.613	23191	12.613	25914
12.616	20325	12.616	23407	12.616	23407	12.616	26178
12.619	20730	12.619	23965	12.619	23965	12.619	25846
12.621	20754	12.621	24337	12.621	24337	12.621	25594
12.624	20860	12.624	24371	12.624	24371	12.624	25829
12.627	21076	12.627	24339	12.627	24339	12.627	25856
12.629	21240	12.629	24087	12.629	24087	12.629	25779
12.632	21388	12.632	23756	12.632	23756	12.632	25854
12.635	21113	12.635	23783	12.635	23783	12.635	25879
12.637	20781	12.637	23711	12.637	23711	12.637	25642
12.64	21174	12.64	23514	12.64	23514	12.64	25151
12.643	21333	12.643	23548	12.643	23548	12.643	25168
12.645	21106	12.645	23591	12.645	23591	12.645	25292
12.648	21258	12.648	23453	12.648	23453	12.648	25059
12.651	21652	12.651	23539	12.651	23539	12.651	25108
12.653	21506	12.653	23714	12.653	23714	12.653	25240
12.656	21253	12.656	24007	12.656	24007	12.656	24895
12.659	21195	12.659	24222	12.659	24222	12.659	24837
12.661	21250	12.661	24071	12.661	24071	12.661	25016
12.664	21291	12.664	23742	12.664	23742	12.664	25161
12.667	21344	12.667	23568	12.667	23568	12.667	25516
12.669	21345	12.669	23715	12.669	23715	12.669	25715
12.672	21563	12.672	24082	12.672	24082	12.672	25620
12.675	21767	12.675	23935	12.675	23935	12.675	25591
12.677	21664	12.677	23541	12.677	23541	12.677	25483
12.68	21437	12.68	23303	12.68	23303	12.68	25382
12.683	21170	12.683	23484	12.683	23484	12.683	25330
12.685	20938	12.685	23811	12.685	23811	12.685	25627
12.688	20837	12.688	23970	12.688	23970	12.688	25736
12.691	21288	12.691	23770	12.691	23770	12.691	25462
12.693	21622	12.693	23925	12.693	23925	12.693	25250
12.696	21402	12.696	24509	12.696	24509	12.696	25105
12.699	21442	12.699	24557	12.699	24557	12.699	24945
12.701	21457	12.701	24407	12.701	24407	12.701	24867
12.704	21239	12.704	24366	12.704	24366	12.704	25068
12.707	21281	12.707	24182	12.707	24182	12.707	25341
12.709	21091	12.709	24226	12.709	24226	12.709	25161
12.712	20746	12.712	24460	12.712	24460	12.712	24916
12.715	20858	12.715	24487	12.715	24487	12.715	25057
12.717	20793	12.717	24405	12.717	24405	12.717	25102
12.72	20639	12.72	24432	12.72	24432	12.72	24663
12.723	20783	12.723	24049	12.723	24049	12.723	24544
12.725	20826	12.725	23628	12.725	23628	12.725	24643
12.728	20894	12.728	23612	12.728	23612	12.728	24864
12.731	20903	12.731	23855	12.731	23855	12.731	25298
12.733	21184	12.733	23987	12.733	23987	12.733	25276
12.736	21521	12.736	23952	12.736	23952	12.736	25145
12.739	21267	12.739	23891	12.739	23891	12.739	24764
12.741	20846	12.741	23678	12.741	23678	12.741	24711
12.744	20673	12.744	23318	12.744	23318	12.744	24842
12.747	20986	12.747	23608	12.747	23608	12.747	24708
12.749	21307	12.749	24064	12.749	24064	12.749	24722
12.752	21211	12.752	24101	12.752	24101	12.752	24900
12.755	21152	12.755	24059	12.755	24059	12.755	24911
12.757	21391	12.757	24282	12.757	24282	12.757	24625
12.76	21429	12.76	24134	12.76	24134	12.76	24288
12.763	21306	12.763	23844	12.763	23844	12.763	24466
12.765	21235	12.765	23967	12.765	23967	12.765	25265
12.768	21332	12.768	23746	12.768	23746	12.768	25383
12.771	21529	12.771	23694	12.771	23694	12.771	24767
12.773	21665	12.773	24099	12.773	24099	12.773	24614
12.776	21282	12.776	24123	12.776	24123	12.776	25001
12.779	20862	12.779	23842	12.779	23842	12.779	24819
12.781	21028	12.781	23730	12.781	23730	12.781	24611
12.784	21125	12.784	24046	12.784	24046	12.784	24934
12.787	20988	12.787	23830	12.787	23830	12.787	25284
12.789	21166	12.789	23836	12.789	23836	12.789	25445
12.792	21605	12.792	24635	12.792	24635	12.792	25557
12.795	21829	12.795	25359	12.795	25359	12.795	25325
12.797	21911	12.797	25625	12.797	25625	12.797	25270
12.8	21573	12.8	25742	12.8	25742	12.8	25432
12.803	21123	12.803	25594	12.803	25594	12.803	25413
12.805	21052	12.805	25391	12.805	25391	12.805	25362
12.808	21253	12.808	25385	12.808	25385	12.808	25493
12.811	21367	12.811	25121	12.811	25121	12.811	25368
12.813	21565	12.813	24794	12.813	24794	12.813	24981
12.816	21592	12.816	24745	12.816	24745	12.816	24893
12.819	21083	12.819	24865	12.819	24865	12.819	25054
12.821	20812	12.821	24785	12.821	24785	12.821	25213
12.824	20569	12.824	24433	12.824	24433	12.824	25559
12.827	20663	12.827	24374	12.827	24374	12.827	25715
12.829	21037	12.829	24565	12.829	24565	12.829	25442
12.832	20955	12.832	24740	12.832	24740	12.832	25284
12.835	21038	12.835	24542	12.835	24542	12.835	25284
12.837	21316	12.837	24324	12.837	24324	12.837	25431
12.84	21189	12.84	24247	12.84	24247	12.84	25290
12.843	20775	12.843	24451	12.843	24451	12.843	24967
12.845	20478	12.845	24744	12.845	24744	12.845	24643
12.848	20586	12.848	24508	12.848	24508	12.848	24351
12.851	20851	12.851	24040	12.851	24040	12.851	24202
12.853	21056	12.853	23612	12.853	23612	12.853	24282
12.856	20820	12.856	23708	12.856	23708	12.856	24508
12.859	20889	12.859	24115	12.859	24115	12.859	24668
12.861	21167	12.861	24279	12.861	24279	12.861	24571
12.864	21217	12.864	23828	12.864	23828	12.864	24664
12.867	20779	12.867	23222	12.867	23222	12.867	24976
12.869	20351	12.869	23200	12.869	23200	12.869	25018
12.872	20369	12.872	23633	12.872	23633	12.872	24856
12.875	20616	12.875	23985	12.875	23985	12.875	24870
12.877	20706	12.877	24276	12.877	24276	12.877	24801
12.88	20680	12.88	24388	12.88	24388	12.88	24678
12.883	20622	12.883	24135	12.883	24135	12.883	24353
12.885	20570	12.885	23872	12.885	23872	12.885	24443
12.888	20503	12.888	24102	12.888	24102	12.888	24715
12.891	20533	12.891	24185	12.891	24185	12.891	24717
12.893	20723	12.893	24278	12.893	24278	12.893	24641
12.896	21085	12.896	24333	12.896	24333	12.896	24580
12.899	21026	12.899	24283	12.899	24283	12.899	24699
12.901	21044	12.901	24084	12.901	24084	12.901	24789
12.904	21090	12.904	23967	12.904	23967	12.904	24360
12.907	20890	12.907	24266	12.907	24266	12.907	24050
12.909	20506	12.909	24181	12.909	24181	12.909	24307
12.912	20629	12.912	23867	12.912	23867	12.912	24294
12.915	21086	12.915	23893	12.915	23893	12.915	24069
12.917	21331	12.917	24080	12.917	24080	12.917	24202
12.92	21434	12.92	24170	12.92	24170	12.92	24358
12.923	21443	12.923	24258	12.923	24258	12.923	24563
12.925	21176	12.925	24337	12.925	24337	12.925	24789
12.928	20747	12.928	24241	12.928	24241	12.928	24669
12.931	20553	12.931	24145	12.931	24145	12.931	24606
12.933	20230	12.933	23988	12.933	23988	12.933	24821
12.936	20036	12.936	23825	12.936	23825	12.936	24530
12.939	20440	12.939	23465	12.939	23465	12.939	24005
12.941	20776	12.941	23371	12.941	23371	12.941	24043
12.944	20756	12.944	23728	12.944	23728	12.944	24255
12.947	20678	12.947	24005	12.947	24005	12.947	24224
12.949	20762	12.949	24444	12.949	24444	12.949	24608
12.952	20986	12.952	24563	12.952	24563	12.952	24875
12.955	20980	12.955	23904	12.955	23904	12.955	24692
12.957	20949	12.957	23602	12.957	23602	12.957	24666
12.96	20950	12.96	23736	12.96	23736	12.96	24734
12.963	20886	12.963	23751	12.963	23751	12.963	24769
12.965	21054	12.965	24032	12.965	24032	12.965	24439
12.968	21417	12.968	24296	12.968	24296	12.968	23982
12.971	21230	12.971	24275	12.971	24275	12.971	24121
12.973	20853	12.973	23904	12.973	23904	12.973	24500
12.976	20669	12.976	23568	12.976	23568	12.976	24538
12.979	20514	12.979	23817	12.979	23817	12.979	24449
12.981	20751	12.981	24055	12.981	24055	12.981	24637
12.984	20978	12.984	23611	12.984	23611	12.984	25003
12.987	20813	12.987	23017	12.987	23017	12.987	25125
12.989	20403	12.989	22712	12.989	22712	12.989	24995
12.992	20406	12.992	22843	12.992	22843	12.992	24801
12.995	21014	12.995	23247	12.995	23247	12.995	24290
12.997	21232	12.997	23493	12.997	23493	12.997	24172
13	20582	13	23624	13	23624	13	24739
13.003	20405	13.003	24141	13.003	24141	13.003	24874
13.005	20818	13.005	24522	13.005	24522	13.005	24576
13.008	20979	13.008	24337	13.008	24337	13.008	24550
13.011	21088	13.011	24218	13.011	24218	13.011	24237
13.013	21129	13.013	24364	13.013	24364	13.013	23982
13.016	20660	13.016	24223	13.016	24223	13.016	24075
13.019	20212	13.019	24009	13.019	24009	13.019	24312
13.021	20325	13.021	24285	13.021	24285	13.021	24552
13.024	20674	13.024	24290	13.024	24290	13.024	24821
13.027	20648	13.027	23975	13.027	23975	13.027	25004
13.029	20765	13.029	23820	13.029	23820	13.029	25143
13.032	20627	13.032	23635	13.032	23635	13.032	25219
13.035	20218	13.035	23691	13.035	23691	13.035	24742
13.037	20325	13.037	23699	13.037	23699	13.037	23896
13.04	20344	13.04	23493	13.04	23493	13.04	23670
13.043	20153	13.043	23414	13.043	23414	13.043	23895
13.045	20576	13.045	23312	13.045	23312	13.045	24381
13.048	20990	13.048	23578	13.048	23578	13.048	24638
13.051	20781	13.051	23612	13.051	23612	13.051	24602
13.053	20474	13.053	23190	13.053	23190	13.053	24598
13.056	20455	13.056	23416	13.056	23416	13.056	24540
13.059	20211	13.059	23972	13.059	23972	13.059	24551
13.061	20019	13.061	24000	13.061	24000	13.061	24700
13.064	20413	13.064	23614	13.064	23614	13.064	24864
13.067	20909	13.067	23535	13.067	23535	13.067	24879
13.069	20609	13.069	23454	13.069	23454	13.069	24887
13.072	20338	13.072	23243	13.072	23243	13.072	24666
13.075	20543	13.075	23013	13.075	23013	13.075	24446
13.077	20418	13.077	23039	13.077	23039	13.077	24610
13.08	20127	13.08	23138	13.08	23138	13.08	24915
13.083	20276	13.083	23450	13.083	23450	13.083	24933
13.085	20449	13.085	23878	13.085	23878	13.085	24888
13.088	20459	13.088	24256	13.088	24256	13.088	24944
13.091	20536	13.091	24244	13.091	24244	13.091	24743
13.093	20656	13.093	23911	13.093	23911	13.093	24310
13.096	20787	13.096	23851	13.096	23851	13.096	24294
13.099	20737	13.099	23985	13.099	23985	13.099	24681
13.101	20490	13.101	23995	13.101	23995	13.101	24807
13.104	20310	13.104	23625	13.104	23625	13.104	24243
13.107	20112	13.107	23207	13.107	23207	13.107	23786
13.109	19757	13.109	23094	13.109	23094	13.109	23790
13.112	19755	13.112	23162	13.112	23162	13.112	24001
13.115	20075	13.115	23296	13.115	23296	13.115	24394
13.117	20081	13.117	23048	13.117	23048	13.117	24399
13.12	19628	13.12	22954	13.12	22954	13.12	24157
13.123	19663	13.123	23515	13.123	23515	13.123	24150
13.125	20173	13.125	23771	13.125	23771	13.125	24176
13.128	20468	13.128	23777	13.128	23777	13.128	23950
13.131	20466	13.131	23766	13.131	23766	13.131	23774
13.133	20329	13.133	23499	13.133	23499	13.133	24068
13.136	20106	13.136	23389	13.136	23389	13.136	24785
13.139	20138	13.139	23889	13.139	23889	13.139	24675
13.141	20158	13.141	24186	13.141	24186	13.141	24020
13.144	20187	13.144	23863	13.144	23863	13.144	23707
13.147	20521	13.147	23756	13.147	23756	13.147	24141
13.149	20398	13.149	24113	13.149	24113	13.149	24420
13.152	19798	13.152	24235	13.152	24235	13.152	24306
13.155	19937	13.155	23948	13.155	23948	13.155	23974
13.157	20418	13.157	23520	13.157	23520	13.157	23787
13.16	20328	13.16	23258	13.16	23258	13.16	23879
13.163	20030	13.163	23598	13.163	23598	13.163	23946
13.165	20135	13.165	24220	13.165	24220	13.165	24148
13.168	20777	13.168	24391	13.168	24391	13.168	24029
13.171	21130	13.171	24179	13.171	24179	13.171	23516
13.173	21018	13.173	23739	13.173	23739	13.173	23243
13.176	20760	13.176	23370	13.176	23370	13.176	23454
13.179	20308	13.179	23746	13.179	23746	13.179	24018
13.181	20126	13.181	24012	13.181	24012	13.181	24468
13.184	20242	13.184	23751	13.184	23751	13.184	24335
13.187	20477	13.187	23679	13.187	23679	13.187	23867
13.189	20626	13.189	23727	13.189	23727	13.189	23703
13.192	20578	13.192	23512	13.192	23512	13.192	23499
13.195	20738	13.195	23502	13.195	23502	13.195	23196
13.197	21056	13.197	23690	13.197	23690	13.197	23297
13.2	21029	13.2	23811	13.2	23811	13.2	23416
13.203	20739	13.203	23523	13.203	23523	13.203	23489
13.205	20647	13.205	23214	13.205	23214	13.205	23893
13.208	20442	13.208	23280	13.208	23280	13.208	24305
13.211	20648	13.211	23274	13.211	23274	13.211	24259
13.213	20754	13.213	23474	13.213	23474	13.213	24167
13.216	20460	13.216	23785	13.216	23785	13.216	24027
13.219	20535	13.219	23807	13.219	23807	13.219	24361
13.221	21016	13.221	23663	13.221	23663	13.221	24571
13.224	21119	13.224	23734	13.224	23734	13.224	24451
13.227	20460	13.227	23834	13.227	23834	13.227	24097
13.229	20015	13.229	23789	13.229	23789	13.229	23873
13.232	20292	13.232	23526	13.232	23526	13.232	23837
13.235	20364	13.235	23311	13.235	23311	13.235	23798
13.237	20187	13.237	22935	13.237	22935	13.237	23585
13.24	20189	13.24	22953	13.24	22953	13.24	23670
13.243	20212	13.243	23266	13.243	23266	13.243	23651
13.245	20017	13.245	23449	13.245	23449	13.245	23534
13.248	19892	13.248	23337	13.248	23337	13.248	23574
13.251	20120	13.251	23084	13.251	23084	13.251	23456
13.253	20454	13.253	22885	13.253	22885	13.253	23185
13.256	20061	13.256	22842	13.256	22842	13.256	22998
13.259	19661	13.259	22904	13.259	22904	13.259	23342
13.261	19902	13.261	22910	13.261	22910	13.261	23939
13.264	20342	13.264	22970	13.264	22970	13.264	24135
13.267	20560	13.267	22883	13.267	22883	13.267	24206
13.269	20520	13.269	22707	13.269	22707	13.269	24664
13.272	20241	13.272	22795	13.272	22795	13.272	24877
13.275	20203	13.275	22651	13.275	22651	13.275	24966
13.277	20515	13.277	22444	13.277	22444	13.277	24896
13.28	20547	13.28	22657	13.28	22657	13.28	24607
13.283	20558	13.283	22892	13.283	22892	13.283	24487
13.285	20788	13.285	22686	13.285	22686	13.285	24661
13.288	21089	13.288	22726	13.288	22726	13.288	24784
13.291	21242	13.291	22944	13.291	22944	13.291	24881
13.293	20890	13.293	22896	13.293	22896	13.293	24880
13.296	20782	13.296	22935	13.296	22935	13.296	24622
13.299	20936	13.299	23016	13.299	23016	13.299	24160
13.301	20784	13.301	23190	13.301	23190	13.301	24307
13.304	20841	13.304	23426	13.304	23426	13.304	24571
13.307	21084	13.307	23254	13.307	23254	13.307	24763
13.309	21162	13.309	23078	13.309	23078	13.309	25025
13.312	21315	13.312	22945	13.312	22945	13.312	24916
13.315	21325	13.315	22647	13.315	22647	13.315	24756
13.317	20869	13.317	22810	13.317	22810	13.317	24670
13.32	20492	13.32	22975	13.32	22975	13.32	24641
13.323	20493	13.323	23335	13.323	23335	13.323	24649
13.325	20314	13.325	23536	13.325	23536	13.325	24928
13.328	20666	13.328	23395	13.328	23395	13.328	25135
13.331	21134	13.331	23112	13.331	23112	13.331	25274
13.333	20903	13.333	23155	13.333	23155	13.333	25134
13.336	20529	13.336	23439	13.336	23439	13.336	24583
13.339	20414	13.339	23461	13.339	23461	13.339	24292
13.341	20548	13.341	23217	13.341	23217	13.341	24443
13.344	20551	13.344	23077	13.344	23077	13.344	24442
13.347	20068	13.347	22936	13.347	22936	13.347	24130
13.349	19747	13.349	22733	13.349	22733	13.349	23910
13.352	19962	13.352	22601	13.352	22601	13.352	23973
13.355	19907	13.355	22735	13.355	22735	13.355	24032
13.357	19412	13.357	22631	13.357	22631	13.357	23955
13.36	19304	13.36	22377	13.36	22377	13.36	23751
13.363	19128	13.363	22616	13.363	22616	13.363	23650
13.365	19311	13.365	23034	13.365	23034	13.365	23877
13.368	19768	13.368	23213	13.368	23213	13.368	24031
13.371	19908	13.371	23018	13.371	23018	13.371	23787
13.373	20062	13.373	22894	13.373	22894	13.373	23631
13.376	20089	13.376	22857	13.376	22857	13.376	23753
13.379	19826	13.379	22716	13.379	22716	13.379	23942
13.381	19588	13.381	22884	13.381	22884	13.381	23779
13.384	19624	13.384	23101	13.384	23101	13.384	23722
13.387	19478	13.387	23042	13.387	23042	13.387	24031
13.389	19492	13.389	22972	13.389	22972	13.389	24023
13.392	19553	13.392	22879	13.392	22879	13.392	23720
13.395	19508	13.395	22750	13.395	22750	13.395	23676
13.397	19488	13.397	22637	13.397	22637	13.397	23853
13.4	19470	13.4	22603	13.4	22603	13.4	24187
13.403	19118	13.403	22580	13.403	22580	13.403	24241
13.405	18880	13.405	22331	13.405	22331	13.405	24249
13.408	18971	13.408	22160	13.408	22160	13.408	24148
13.411	19464	13.411	22770	13.411	22770	13.411	24043
13.413	19742	13.413	23472	13.413	23472	13.413	24069
13.416	19709	13.416	23442	13.416	23442	13.416	23987
13.419	19646	13.419	23175	13.419	23175	13.419	23759
13.421	19597	13.421	22890	13.421	22890	13.421	23654
13.424	19562	13.424	22627	13.424	22627	13.424	23784
13.427	19425	13.427	22492	13.427	22492	13.427	23843
13.429	19451	13.429	22750	13.429	22750	13.429	23622
13.432	19401	13.432	23384	13.432	23384	13.432	23423
13.435	19036	13.435	23343	13.435	23343	13.435	23532
13.437	19030	13.437	22963	13.437	22963	13.437	23584
13.44	19461	13.44	22836	13.44	22836	13.44	23549
13.443	19374	13.443	22870	13.443	22870	13.443	23440
13.445	18765	13.445	22845	13.445	22845	13.445	23609
13.448	19061	13.448	22736	13.448	22736	13.448	23733
13.451	19414	13.451	23049	13.451	23049	13.451	23649
13.453	19505	13.453	23410	13.453	23410	13.453	23585
13.456	19632	13.456	23252	13.456	23252	13.456	23509
13.459	20001	13.459	22948	13.459	22948	13.459	23655
13.461	20088	13.461	22934	13.461	22934	13.461	23865
13.464	19954	13.464	22619	13.464	22619	13.464	23766
13.467	19989	13.467	22233	13.467	22233	13.467	23538
13.469	20038	13.469	22647	13.469	22647	13.469	23614
13.472	20005	13.472	23263	13.472	23263	13.472	23654
13.475	19781	13.475	23561	13.475	23561	13.475	23666
13.477	19344	13.477	23509	13.477	23509	13.477	23556
13.48	19086	13.48	23190	13.48	23190	13.48	23506
13.483	19421	13.483	23432	13.483	23432	13.483	23696
13.485	19447	13.485	23863	13.485	23863	13.485	23893
13.488	19141	13.488	23896	13.488	23896	13.488	23751
13.491	19178	13.491	23794	13.491	23794	13.491	23769
13.493	19113	13.493	23834	13.493	23834	13.493	23615
13.496	19224	13.496	23597	13.496	23597	13.496	23425
13.499	19644	13.499	23340	13.499	23340	13.499	23264
13.501	19643	13.501	23019	13.501	23019	13.501	23171
13.504	19436	13.504	22841	13.504	22841	13.504	22964
13.507	19723	13.507	23083	13.507	23083	13.507	23047
13.509	19763	13.509	23241	13.509	23241	13.509	23112
13.512	19666	13.512	23137	13.512	23137	13.512	22957
13.515	19735	13.515	23119	13.515	23119	13.515	22967
13.517	19522	13.517	23101	13.517	23101	13.517	23192
13.52	19375	13.52	23120	13.52	23120	13.52	23202
13.523	19410	13.523	23382	13.523	23382	13.523	23390
13.525	19253	13.525	23574	13.525	23574	13.525	23483
13.528	18966	13.528	23659	13.528	23659	13.528	23372
13.531	19032	13.531	23889	13.531	23889	13.531	23211
13.533	19496	13.533	23773	13.533	23773	13.533	23074
13.536	19539	13.536	23430	13.536	23430	13.536	22984
13.539	19268	13.539	23571	13.539	23571	13.539	22658
13.541	19283	13.541	23623	13.541	23623	13.541	22756
13.544	19124	13.544	23449	13.544	23449	13.544	22715
13.547	19121	13.547	23460	13.547	23460	13.547	22504
13.549	19161	13.549	23420	13.549	23420	13.549	22565
13.552	18954	13.552	23331	13.552	23331	13.552	22400
13.555	19195	13.555	23139	13.555	23139	13.555	22460
13.557	19476	13.557	23037	13.557	23037	13.557	22811
13.56	19498	13.56	23308	13.56	23308	13.56	22919
13.563	19324	13.563	23415	13.563	23415	13.563	22798
13.565	18903	13.565	23560	13.565	23560	13.565	22663
13.568	19195	13.568	23727	13.568	23727	13.568	22521
13.571	19505	13.571	23789	13.571	23789	13.571	22528
13.573	19229	13.573	23706	13.573	23706	13.573	22672
13.576	19437	13.576	23516	13.576	23516	13.576	22371
13.579	19969	13.579	23491	13.579	23491	13.579	22152
13.581	20206	13.581	23423	13.581	23423	13.581	22426
13.584	20211	13.584	23018	13.584	23018	13.584	22580
13.587	20105	13.587	22597	13.587	22597	13.587	22531
13.589	19787	13.589	22475	13.589	22475	13.589	22980
13.592	19374	13.592	22873	13.592	22873	13.592	23403
13.595	19284	13.595	23438	13.595	23438	13.595	23412
13.597	19431	13.597	23342	13.597	23342	13.597	23191
13.6	19436	13.6	22949	13.6	22949	13.6	22731
13.603	19492	13.603	22982	13.603	22982	13.603	22868
13.605	19494	13.605	23091	13.605	23091	13.605	23394
13.608	18988	13.608	22982	13.608	22982	13.608	23371
13.611	18449	13.611	22893	13.611	22893	13.611	22884
13.613	18431	13.613	23003	13.613	23003	13.613	22707
13.616	18760	13.616	22652	13.616	22652	13.616	22540
13.619	19348	13.619	22336	13.619	22336	13.619	22687
13.621	19258	13.621	22662	13.621	22662	13.621	22895
13.624	18808	13.624	22865	13.624	22865	13.624	22919
13.627	18856	13.627	22723	13.627	22723	13.627	22857
13.629	18806	13.629	22595	13.629	22595	13.629	22929
13.632	18350	13.632	22912	13.632	22912	13.632	22753
13.635	18174	13.635	23286	13.635	23286	13.635	22376
13.637	18472	13.637	23446	13.637	23446	13.637	22446
13.64	18725	13.64	23602	13.64	23602	13.64	22343
13.643	18723	13.643	23539	13.643	23539	13.643	22166
13.645	18760	13.645	23306	13.645	23306	13.645	22252
13.648	18668	13.648	23303	13.648	23303	13.648	22305
13.651	18495	13.651	23315	13.651	23315	13.651	22207
13.653	18328	13.653	23305	13.653	23305	13.653	22299
13.656	18157	13.656	23570	13.656	23570	13.656	22484
13.659	18473	13.659	23590	13.659	23590	13.659	22650
13.661	18909	13.661	23295	13.661	23295	13.661	22732
13.664	19142	13.664	23172	13.664	23172	13.664	22906
13.667	19113	13.667	22997	13.667	22997	13.667	22746
13.669	18863	13.669	22987	13.669	22987	13.669	22356
13.672	18582	13.672	23188	13.672	23188	13.672	22131
13.675	18477	13.675	23301	13.675	23301	13.675	22425
13.677	18530	13.677	23399	13.677	23399	13.677	22606
13.68	18442	13.68	23666	13.68	23666	13.68	22192
13.683	18396	13.683	23560	13.683	23560	13.683	22031
13.685	18599	13.685	23535	13.685	23535	13.685	21983
13.688	18471	13.688	23679	13.688	23679	13.688	21991
13.691	18070	13.691	23400	13.691	23400	13.691	21938
13.693	17972	13.693	23075	13.693	23075	13.693	21679
13.696	18043	13.696	23042	13.696	23042	13.696	21769
13.699	18121	13.699	22813	13.699	22813	13.699	21940
13.701	18254	13.701	22690	13.701	22690	13.701	22029
13.704	18530	13.704	22882	13.704	22882	13.704	22076
13.707	18880	13.707	23072	13.707	23072	13.707	22020
13.709	18745	13.709	22983	13.709	22983	13.709	22057
13.712	18665	13.712	23082	13.712	23082	13.712	22260
13.715	18469	13.715	23104	13.715	23104	13.715	22366
13.717	18140	13.717	22914	13.717	22914	13.717	22535
13.72	18218	13.72	22819	13.72	22819	13.72	22685
13.723	18681	13.723	22976	13.723	22976	13.723	22449
13.725	18707	13.725	23171	13.725	23171	13.725	22123
13.728	18446	13.728	23390	13.728	23390	13.728	22037
13.731	18403	13.731	23563	13.731	23563	13.731	21951
13.733	18084	13.733	23255	13.733	23255	13.733	21925
13.736	17872	13.736	23020	13.736	23020	13.736	21997
13.739	18145	13.739	22692	13.739	22692	13.739	21893
13.741	18083	13.741	22244	13.741	22244	13.741	21771
13.744	17997	13.744	22365	13.744	22365	13.744	21978
13.747	17743	13.747	22834	13.747	22834	13.747	22308
13.749	17148	13.749	23178	13.749	23178	13.749	22377
13.752	17263	13.752	23198	13.752	23198	13.752	21914
13.755	17673	13.755	23023	13.755	23023	13.755	21528
13.757	17488	13.757	22940	13.757	22940	13.757	21724
13.76	17494	13.76	23125	13.76	23125	13.76	21917
13.763	17711	13.763	23410	13.763	23410	13.763	21783
13.765	17907	13.765	23578	13.765	23578	13.765	21552
13.768	18183	13.768	23673	13.768	23673	13.768	21298
13.771	17956	13.771	23333	13.771	23333	13.771	21243
13.773	17654	13.773	22904	13.773	22904	13.773	21524
13.776	17513	13.776	22743	13.776	22743	13.776	22077
13.779	17324	13.779	22738	13.779	22738	13.779	22451
13.781	17321	13.781	22824	13.781	22824	13.781	22216
13.784	17191	13.784	22954	13.784	22954	13.784	22010
13.787	16678	13.787	23165	13.787	23165	13.787	22133
13.789	16582	13.789	23235	13.789	23235	13.789	21970
13.792	16955	13.792	23168	13.792	23168	13.792	21507
13.795	16998	13.795	23073	13.795	23073	13.795	21560
13.797	16954	13.797	23352	13.797	23352	13.797	21946
13.8	17064	13.8	23606	13.8	23606	13.8	21928
13.803	17235	13.803	23321	13.803	23321	13.803	21878
13.805	17224	13.805	23167	13.805	23167	13.805	22191
13.808	17081	13.808	23592	13.808	23592	13.808	22145
13.811	17211	13.811	24003	13.811	24003	13.811	22123
13.813	17759	13.813	23968	13.813	23968	13.813	22195
13.816	17906	13.816	23648	13.816	23648	13.816	21926
13.819	17574	13.819	23524	13.819	23524	13.819	21689
13.821	17294	13.821	23785	13.821	23785	13.821	21441
13.824	17414	13.824	23799	13.824	23799	13.824	21294
13.827	17708	13.827	23568	13.827	23568	13.827	21193
13.829	17933	13.829	23262	13.829	23262	13.829	21372
13.832	18069	13.832	23322	13.832	23322	13.832	21576
13.835	17982	13.835	23698	13.835	23698	13.835	21629
13.837	17492	13.837	23617	13.837	23617	13.837	21313
13.84	17038	13.84	23187	13.84	23187	13.84	21162
13.843	17033	13.843	22783	13.843	22783	13.843	21615
13.845	17423	13.845	22644	13.845	22644	13.845	22299
13.848	18011	13.848	22656	13.848	22656	13.848	22505
13.851	18254	13.851	22848	13.851	22848	13.851	21937
13.853	17954	13.853	22979	13.853	22979	13.853	21595
13.856	17756	13.856	22784	13.856	22784	13.856	21738
13.859	17842	13.859	22736	13.859	22736	13.859	22146
13.861	18022	13.861	22882	13.861	22882	13.861	22352
13.864	18100	13.864	22969	13.864	22969	13.864	22352
13.867	18151	13.867	23011	13.867	23011	13.867	22469
13.869	17878	13.869	22742	13.869	22742	13.869	22548
13.872	17593	13.872	22707	13.872	22707	13.872	22424
13.875	17571	13.875	22912	13.875	22912	13.875	22137
13.877	17677	13.877	23126	13.877	23126	13.877	21835
13.88	17802	13.88	23389	13.88	23389	13.88	21932
13.883	18050	13.883	23079	13.883	23079	13.883	22178
13.885	18250	13.885	22138	13.885	22138	13.885	22450
13.888	18157	13.888	21903	13.888	21903	13.888	22480
13.891	18083	13.891	22536	13.891	22536	13.891	22247
13.893	18212	13.893	22468	13.893	22468	13.893	21883
13.896	18402	13.896	22179	13.896	22179	13.896	21752
13.899	18503	13.899	22425	13.899	22425	13.899	22132
13.901	18579	13.901	22574	13.901	22574	13.901	22420
13.904	18775	13.904	22619	13.904	22619	13.904	22549
13.907	18890	13.907	22750	13.907	22750	13.907	22558
13.909	19097	13.909	22848	13.909	22848	13.909	22349
13.912	19221	13.912	22714	13.912	22714	13.912	22013
13.915	19437	13.915	22534	13.915	22534	13.915	21678
13.917	19423	13.917	22499	13.917	22499	13.917	21885
13.92	18999	13.92	22753	13.92	22753	13.92	22200
13.923	18580	13.923	23154	13.923	23154	13.923	22209
13.925	18419	13.925	23516	13.925	23516	13.925	22098
13.928	18373	13.928	23445	13.928	23445	13.928	22220
13.931	18632	13.931	23055	13.931	23055	13.931	22228
13.933	18776	13.933	22927	13.933	22927	13.933	22226
13.936	18542	13.936	23213	13.936	23213	13.936	22133
13.939	18340	13.939	23398	13.939	23398	13.939	22077
13.941	18409	13.941	23086	13.941	23086	13.941	21976
13.944	18472	13.944	22547	13.944	22547	13.944	21985
13.947	18654	13.947	22435	13.947	22435	13.947	21823
13.949	18506	13.949	22338	13.949	22338	13.949	21450
13.952	18240	13.952	22026	13.952	22026	13.952	21477
13.955	18072	13.955	21722	13.955	21722	13.955	21837
13.957	18241	13.957	21802	13.957	21802	13.957	22094
13.96	17977	13.96	22038	13.96	22038	13.96	22056
13.963	17740	13.963	21852	13.963	21852	13.963	21622
13.965	17816	13.965	21849	13.965	21849	13.965	21594
13.968	18025	13.968	21968	13.968	21968	13.968	21934
13.971	18048	13.971	21732	13.971	21732	13.971	22068
13.973	18084	13.973	21691	13.973	21691	13.973	21921
13.976	18302	13.976	21603	13.976	21603	13.976	21853
13.979	18390	13.979	21495	13.979	21495	13.979	21718
13.981	18413	13.981	21483	13.981	21483	13.981	21719
13.984	18295	13.984	21412	13.984	21412	13.984	21967
13.987	18367	13.987	21559	13.987	21559	13.987	22263
13.989	18445	13.989	21423	13.989	21423	13.989	22377
13.992	18613	13.992	21364	13.992	21364	13.992	22225
13.995	18641	13.995	21597	13.995	21597	13.995	22045
13.997	18577	13.997	21694	13.997	21694	13.997	22208
14	18474	14	21770	14	21770	14	22165
14.003	18573	14.003	21872	14.003	21872	14.003	21851
14.005	18914	14.005	21760	14.005	21760	14.005	21969
14.008	18925	14.008	21744	14.008	21744	14.008	22353
14.011	18842	14.011	21739	14.011	21739	14.011	22161
14.013	18877	14.013	21402	14.013	21402	14.013	21794
14.016	18776	14.016	21207	14.016	21207	14.016	21756
14.019	18478	14.019	21326	14.019	21326	14.019	21542
14.021	18366	14.021	21565	14.021	21565	14.021	21467
14.024	18200	14.024	21985	14.024	21985	14.024	21800
14.027	17725	14.027	22268	14.027	22268	14.027	21888
14.029	17574	14.029	22084	14.029	22084	14.029	21960
14.032	17768	14.032	21768	14.032	21768	14.032	22128
14.035	18159	14.035	21657	14.035	21657	14.035	21842
14.037	17888	14.037	21899	14.037	21899	14.037	21149
14.04	17355	14.04	22151	14.04	22151	14.04	20882
14.043	17455	14.043	21930	14.043	21930	14.043	20720
14.045	17500	14.045	21919	14.045	21919	14.045	20898
14.048	17322	14.048	22198	14.048	22198	14.048	21593
14.051	17350	14.051	22167	14.051	22167	14.051	22016
14.053	17341	14.053	22147	14.053	22147	14.053	21787
14.056	17347	14.056	22137	14.056	22137	14.056	21792
14.059	17083	14.059	22102	14.059	22102	14.059	22092
14.061	16917	14.061	22122	14.061	22122	14.061	22002
14.064	17040	14.064	22057	14.064	22057	14.064	21659
14.067	16914	14.067	22001	14.067	22001	14.067	21672
14.069	16553	14.069	22145	14.069	22145	14.069	21782
14.072	16226	14.072	22106	14.072	22106	14.072	21534
14.075	16238	14.075	22014	14.075	22014	14.075	21380
14.077	16623	14.077	22322	14.077	22322	14.077	21857
14.08	16790	14.08	22439	14.08	22439	14.08	21955
14.083	16599	14.083	22212	14.083	22212	14.083	21551
14.085	16768	14.085	22027	14.085	22027	14.085	21348
14.088	17184	14.088	21990	14.088	21990	14.088	21614
14.091	17475	14.091	22288	14.091	22288	14.091	21971
14.093	17878	14.093	22466	14.093	22466	14.093	21986
14.096	17663	14.096	22665	14.096	22665	14.096	21744
14.099	17252	14.099	23087	14.099	23087	14.099	21619
14.101	16896	14.101	23256	14.101	23256	14.101	21589
14.104	16951	14.104	22935	14.104	22935	14.104	21795
14.107	16971	14.107	22567	14.107	22567	14.107	21778
14.109	17136	14.109	22431	14.109	22431	14.109	21765
14.112	17593	14.112	22238	14.112	22238	14.112	22076
14.115	17948	14.115	22091	14.115	22091	14.115	22468
14.117	17740	14.117	22106	14.117	22106	14.117	22743
14.12	17436	14.12	22211	14.12	22211	14.12	22759
14.123	17223	14.123	22231	14.123	22231	14.123	22930
14.125	17042	14.125	22477	14.125	22477	14.125	23067
14.128	16978	14.128	22826	14.128	22826	14.128	22772
14.131	17395	14.131	22707	14.131	22707	14.131	22623
14.133	17554	14.133	22506	14.133	22506	14.133	22766
14.136	17458	14.136	22755	14.136	22755	14.136	22758
14.139	17344	14.139	22988	14.139	22988	14.139	22483
14.141	17100	14.141	23086	14.141	23086	14.141	22085
14.144	16953	14.144	23417	14.144	23417	14.144	21979
14.147	17133	14.147	23614	14.147	23614	14.147	21955
14.149	17207	14.149	23197	14.149	23197	14.149	21844
14.152	17395	14.152	22915	14.152	22915	14.152	22174
14.155	17442	14.155	22831	14.155	22831	14.155	22218
14.157	17348	14.157	22759	14.157	22759	14.157	22126
14.16	17370	14.16	22331	14.16	22331	14.16	22280
14.163	17141	14.163	22017	14.163	22017	14.163	22459
14.165	16679	14.165	22092	14.165	22092	14.165	22462
14.168	16577	14.168	22198	14.168	22198	14.168	22543
14.171	16654	14.171	22482	14.171	22482	14.171	22471
14.173	16482	14.173	22428	14.173	22428	14.173	22306
14.176	16535	14.176	22392	14.176	22392	14.176	22775
14.179	16801	14.179	22385	14.179	22385	14.179	22622
14.181	16792	14.181	22105	14.181	22105	14.181	22230
14.184	16755	14.184	22146	14.184	22146	14.184	22019
14.187	17349	14.187	22432	14.187	22432	14.187	21894
14.189	17829	14.189	22661	14.189	22661	14.189	21974
14.192	17581	14.192	22861	14.192	22861	14.192	22038
14.195	17074	14.195	22732	14.195	22732	14.195	22198
14.197	16785	14.197	22748	14.197	22748	14.197	22540
14.2	17005	14.2	22878	14.2	22878	14.2	22495
14.203	17427	14.203	22669	14.203	22669	14.203	22805
14.205	17355	14.205	22573	14.205	22573	14.205	23237
14.208	17143	14.208	22719	14.208	22719	14.208	23232
14.211	17243	14.211	22984	14.211	22984	14.211	22934
14.213	17416	14.213	23236	14.213	23236	14.213	22446
14.216	17463	14.216	22837	14.216	22837	14.216	22339
14.219	17606	14.219	22617	14.219	22617	14.219	22677
14.221	17542	14.221	22604	14.221	22604	14.221	23341
14.224	17282	14.224	22453	14.224	22453	14.224	23405
14.227	17113	14.227	22492	14.227	22492	14.227	23093
14.229	17236	14.229	22653	14.229	22653	14.229	22871
14.232	17507	14.232	22907	14.232	22907	14.232	22789
14.235	17564	14.235	23193	14.235	23193	14.235	22895
14.237	17437	14.237	23213	14.237	23213	14.237	22942
14.24	17377	14.24	22647	14.24	22647	14.24	22692
14.243	17294	14.243	22145	14.243	22145	14.243	22869
14.245	17227	14.245	22147	14.245	22147	14.245	23145
14.248	17220	14.248	22419	14.248	22419	14.248	22959
14.251	17440	14.251	22446	14.251	22446	14.251	22755
14.253	17531	14.253	22363	14.253	22363	14.253	22687
14.256	17420	14.256	22639	14.256	22639	14.256	22994
14.259	17237	14.259	22963	14.259	22963	14.259	22987
14.261	17113	14.261	22852	14.261	22852	14.261	22992
14.264	16920	14.264	22695	14.264	22695	14.264	22960
14.267	16612	14.267	22536	14.267	22536	14.267	23005
14.269	16658	14.269	22290	14.269	22290	14.269	23073
14.272	16966	14.272	22113	14.272	22113	14.272	22914
14.275	17033	14.275	22014	14.275	22014	14.275	22641
14.277	17015	14.277	21850	14.277	21850	14.277	22405
14.28	17286	14.28	21865	14.28	21865	14.28	22151
14.283	17482	14.283	21970	14.283	21970	14.283	21952
14.285	17395	14.285	21985	14.285	21985	14.285	22306
14.288	17252	14.288	22011	14.288	22011	14.288	22475
14.291	17388	14.291	21947	14.291	21947	14.291	22478
14.293	17499	14.293	22198	14.293	22198	14.293	22627
14.296	17467	14.296	22481	14.296	22481	14.296	22448
14.299	17350	14.299	22259	14.299	22259	14.299	22120
14.301	17654	14.301	22220	14.301	22220	14.301	21663
14.304	17923	14.304	22647	14.304	22647	14.304	21573
14.307	17622	14.307	22369	14.307	22369	14.307	22013
14.309	17427	14.309	21967	14.309	21967	14.309	22250
14.312	17859	14.312	22357	14.312	22357	14.312	22285
14.315	18256	14.315	22621	14.315	22621	14.315	22364
14.317	18174	14.317	22709	14.317	22709	14.317	22512
14.32	17772	14.32	22795	14.32	22795	14.32	22764
14.323	17516	14.323	22705	14.323	22705	14.323	23026
14.325	17520	14.325	22395	14.325	22395	14.325	23237
14.328	17492	14.328	21914	14.328	21914	14.328	23217
14.331	17527	14.331	21910	14.331	21910	14.331	22869
14.333	17735	14.333	21916	14.333	21916	14.333	22309
14.336	17845	14.336	21995	14.336	21995	14.336	22356
14.339	17575	14.339	22217	14.339	22217	14.339	22756
14.341	17781	14.341	22388	14.341	22388	14.341	22868
14.344	18273	14.344	22535	14.344	22535	14.344	22922
14.347	18155	14.347	22536	14.347	22536	14.347	22938
14.349	17659	14.349	22425	14.349	22425	14.349	22845
14.352	17576	14.352	22308	14.352	22308	14.352	23123
14.355	17873	14.355	22153	14.355	22153	14.355	23468
14.357	17888	14.357	21935	14.357	21935	14.357	23516
14.36	17525	14.36	21870	14.36	21870	14.36	23266
14.363	17339	14.363	21783	14.363	21783	14.363	22936
14.365	17523	14.365	21541	14.365	21541	14.365	23069
14.368	17642	14.368	21424	14.368	21424	14.368	23424
14.371	17514	14.371	21336	14.371	21336	14.371	23421
14.373	17077	14.373	21254	14.373	21254	14.373	23112
14.376	16699	14.376	21225	14.376	21225	14.376	23211
14.379	17036	14.379	21339	14.379	21339	14.379	23448
14.381	17515	14.381	21291	14.381	21291	14.381	23293
14.384	17522	14.384	21213	14.384	21213	14.384	22871
14.387	17300	14.387	21562	14.387	21562	14.387	22784
14.389	16892	14.389	22098	14.389	22098	14.389	23029
14.392	16622	14.392	22385	14.392	22385	14.392	23225
14.395	16523	14.395	22332	14.395	22332	14.395	23523
14.397	16455	14.397	21997	14.397	21997	14.397	23661
14.4	16518	14.4	21819	14.4	21819	14.4	23595
14.403	16543	14.403	21493	14.403	21493	14.403	23200
14.405	16673	14.405	21530	14.405	21530	14.405	22549
14.408	16586	14.408	21910	14.408	21910	14.408	22311
14.411	16564	14.411	21583	14.411	21583	14.411	22655
14.413	16606	14.413	20860	14.413	20860	14.413	22667
14.416	16297	14.416	20852	14.416	20852	14.416	22178
14.419	16399	14.419	21255	14.419	21255	14.419	21999
14.421	16880	14.421	21277	14.421	21277	14.421	22203
14.424	17163	14.424	21431	14.424	21431	14.424	22145
14.427	17216	14.427	21750	14.427	21750	14.427	22112
14.429	16985	14.429	21584	14.429	21584	14.429	22568
14.432	16928	14.432	21640	14.432	21640	14.432	23035
14.435	17057	14.435	22014	14.435	22014	14.435	22948
14.437	17015	14.437	22358	14.437	22358	14.437	22733
14.44	16896	14.44	22370	14.44	22370	14.44	22903
14.443	16772	14.443	22194	14.443	22194	14.443	23015
14.445	16667	14.445	22004	14.445	22004	14.445	22776
14.448	16557	14.448	21963	14.448	21963	14.448	22800
14.451	16874	14.451	22119	14.451	22119	14.451	22631
14.453	17275	14.453	22279	14.453	22279	14.453	22518
14.456	17106	14.456	22276	14.456	22276	14.456	22592
14.459	16655	14.459	21986	14.459	21986	14.459	22799
14.461	16571	14.461	22055	14.461	22055	14.461	22757
14.464	16399	14.464	22262	14.464	22262	14.464	22686
14.467	15932	14.467	21809	14.467	21809	14.467	22344
14.469	15790	14.469	21369	14.469	21369	14.469	22035
14.472	16121	14.472	21150	14.472	21150	14.472	22304
14.475	16440	14.475	21252	14.475	21252	14.475	22607
14.477	16380	14.477	21316	14.477	21316	14.477	22666
14.48	16715	14.48	20905	14.48	20905	14.48	22645
14.483	17205	14.483	21130	14.483	21130	14.483	22325
14.485	17096	14.485	21781	14.485	21781	14.485	21980
14.488	16686	14.488	21805	14.488	21805	14.488	22186
14.491	16183	14.491	21664	14.491	21664	14.491	22623
14.493	16110	14.493	21460	14.493	21460	14.493	22550
14.496	16474	14.496	21025	14.496	21025	14.496	22332
14.499	16746	14.499	21064	14.499	21064	14.499	22214
14.501	16905	14.501	21444	14.501	21444	14.501	21969
14.504	16823	14.504	21632	14.504	21632	14.504	21732
14.507	16389	14.507	21581	14.507	21581	14.507	21985
14.509	16218	14.509	21754	14.509	21754	14.509	22249
14.512	16295	14.512	21806	14.512	21806	14.512	22327
14.515	16425	14.515	21702	14.515	21702	14.515	22476
14.517	16368	14.517	21698	14.517	21698	14.517	22719
14.52	16453	14.52	21528	14.52	21528	14.52	22555
14.523	16556	14.523	21437	14.523	21437	14.523	22146
14.525	16395	14.525	21743	14.525	21743	14.525	22442
14.528	16538	14.528	22164	14.528	22164	14.528	22624
14.531	16496	14.531	22461	14.531	22461	14.531	22565
14.533	16703	14.533	22272	14.533	22272	14.533	22649
14.536	17235	14.536	21995	14.536	21995	14.536	22495
14.539	17539	14.539	22198	14.539	22198	14.539	22358
14.541	17742	14.541	22032	14.541	22032	14.541	22444
14.544	17787	14.544	21481	14.544	21481	14.544	22967
14.547	17611	14.547	21317	14.547	21317	14.547	23415
14.549	17336	14.549	21440	14.549	21440	14.549	23891
14.552	16891	14.552	21733	14.552	21733	14.552	24247
14.555	16521	14.555	21818	14.555	21818	14.555	23977
14.557	16536	14.557	21629	14.557	21629	14.557	23605
14.56	16647	14.56	21194	14.56	21194	14.56	23480
14.563	16594	14.563	20859	14.563	20859	14.563	23120
14.565	16649	14.565	21023	14.565	21023	14.565	23041
14.568	16707	14.568	21289	14.568	21289	14.568	23360
14.571	16615	14.571	21358	14.571	21358	14.571	23207
14.573	16403	14.573	21554	14.573	21554	14.573	23029
14.576	16644	14.576	21699	14.576	21699	14.576	23117
14.579	17204	14.579	21766	14.579	21766	14.579	23213
14.581	17346	14.581	22114	14.581	22114	14.581	23224
14.584	17206	14.584	22076	14.584	22076	14.584	23568
14.587	16921	14.587	21762	14.587	21762	14.587	23857
14.589	16715	14.589	21632	14.589	21632	14.589	23761
14.592	16533	14.592	21720	14.592	21720	14.592	23568
14.595	16311	14.595	21689	14.595	21689	14.595	23123
14.597	16209	14.597	21652	14.597	21652	14.597	23290
14.6	15954	14.6	21389	14.6	21389	14.6	23884
14.603	15835	14.603	21169	14.603	21169	14.603	23766
14.605	15990	14.605	21527	14.605	21527	14.605	23314
14.608	15989	14.608	22015	14.608	22015	14.608	23467
14.611	16152	14.611	22041	14.611	22041	14.611	23434
14.613	16475	14.613	21729	14.613	21729	14.613	22939
14.616	16627	14.616	21562	14.616	21562	14.616	22704
14.619	16718	14.619	21960	14.619	21960	14.619	22702
14.621	16853	14.621	22095	14.621	22095	14.621	22848
14.624	16893	14.624	21688	14.624	21688	14.624	23369
14.627	16902	14.627	21526	14.627	21526	14.627	23386
14.629	16842	14.629	21802	14.629	21802	14.629	22952
14.632	16716	14.632	22073	14.632	22073	14.632	22644
14.635	16720	14.635	22060	14.635	22060	14.635	22531
14.637	16456	14.637	21690	14.637	21690	14.637	22416
14.64	15942	14.64	21314	14.64	21314	14.64	22605
14.643	16016	14.643	21320	14.643	21320	14.643	22790
14.645	16930	14.645	21379	14.645	21379	14.645	22739
14.648	17412	14.648	21195	14.648	21195	14.648	22472
14.651	17247	14.651	21326	14.651	21326	14.651	22193
14.653	17257	14.653	21396	14.653	21396	14.653	21830
14.656	17421	14.656	21456	14.656	21456	14.656	21487
14.659	17681	14.659	21702	14.659	21702	14.659	21539
14.661	17765	14.661	21791	14.661	21791	14.661	21438
14.664	17863	14.664	21962	14.664	21962	14.664	21396
14.667	18119	14.667	22236	14.667	22236	14.667	21769
14.669	18375	14.669	22158	14.669	22158	14.669	21788
14.672	18314	14.672	21815	14.672	21815	14.672	21526
14.675	18321	14.675	21958	14.675	21958	14.675	21503
14.677	18474	14.677	22218	14.677	22218	14.677	21444
14.68	18525	14.68	21937	14.68	21937	14.68	21150
14.683	18381	14.683	21653	14.683	21653	14.683	21556
14.685	18286	14.685	21765	14.685	21765	14.685	22132
14.688	18424	14.688	21795	14.688	21795	14.688	21997
14.691	18589	14.691	21733	14.691	21733	14.691	21709
14.693	18463	14.693	21524	14.693	21524	14.693	22113
14.696	18116	14.696	21241	14.696	21241	14.696	22544
14.699	17931	14.699	21366	14.699	21366	14.699	22481
14.701	17823	14.701	21315	14.701	21315	14.701	22242
14.704	17514	14.704	21104	14.704	21104	14.704	22262
14.707	17444	14.707	21376	14.707	21376	14.707	22339
14.709	17621	14.709	21462	14.709	21462	14.709	22668
14.712	17645	14.712	21247	14.712	21247	14.712	22952
14.715	17524	14.715	20792	14.715	20792	14.715	22980
14.717	17334	14.717	20570	14.717	20570	14.717	22868
14.72	17282	14.72	21037	14.72	21037	14.72	22472
14.723	17296	14.723	21485	14.723	21485	14.723	22046
14.725	17087	14.725	21536	14.725	21536	14.725	22082
14.728	17181	14.728	21494	14.728	21494	14.728	22327
14.731	17660	14.731	21614	14.731	21614	14.731	22163
14.733	17912	14.733	21910	14.733	21910	14.733	21944
14.736	18039	14.736	21747	14.736	21747	14.736	22017
14.739	18133	14.739	21323	14.739	21323	14.739	21916
14.741	18157	14.741	21412	14.741	21412	14.741	21555
14.744	17800	14.744	21547	14.744	21547	14.744	21599
14.747	17681	14.747	21512	14.747	21512	14.747	22035
14.749	17801	14.749	21684	14.749	21684	14.749	22385
14.752	17951	14.752	21750	14.752	21750	14.752	22132
14.755	18305	14.755	21566	14.755	21566	14.755	21453
14.757	18553	14.757	21219	14.757	21219	14.757	21612
14.76	18363	14.76	21144	14.76	21144	14.76	22237
14.763	17882	14.763	21428	14.763	21428	14.763	22568
14.765	18017	14.765	21394	14.765	21394	14.765	22765
14.768	18609	14.768	21496	14.768	21496	14.768	22597
14.771	18411	14.771	21738	14.771	21738	14.771	22439
14.773	17921	14.773	21602	14.773	21602	14.773	22400
14.776	18057	14.776	21337	14.776	21337	14.776	22330
14.779	18195	14.779	20934	14.779	20934	14.779	22229
14.781	18157	14.781	20632	14.781	20632	14.781	22112
14.784	17940	14.784	20699	14.784	20699	14.784	22154
14.787	17737	14.787	20854	14.787	20854	14.787	22402
14.789	17775	14.789	20884	14.789	20884	14.789	22369
14.792	17759	14.792	21085	14.792	21085	14.792	22321
14.795	17547	14.795	21260	14.795	21260	14.795	22227
14.797	17485	14.797	21201	14.797	21201	14.797	22114
14.8	17649	14.8	21349	14.8	21349	14.8	22148
14.803	17575	14.803	21562	14.803	21562	14.803	22414
14.805	17739	14.805	21433	14.805	21433	14.805	22587
14.808	18039	14.808	21321	14.808	21321	14.808	22378
14.811	18170	14.811	21484	14.811	21484	14.811	22532
14.813	18046	14.813	21945	14.813	21945	14.813	22468
14.816	17942	14.816	21916	14.816	21916	14.816	22280
14.819	17908	14.819	21436	14.819	21436	14.819	22007
14.821	17836	14.821	21462	14.821	21462	14.821	21591
14.824	18243	14.824	21566	14.824	21566	14.824	21625
14.827	18476	14.827	21562	14.827	21562	14.827	21871
14.829	18303	14.829	21641	14.829	21641	14.829	21992
14.832	18328	14.832	21583	14.832	21583	14.832	21883
14.835	18744	14.835	21789	14.835	21789	14.835	21792
14.837	19045	14.837	22114	14.837	22114	14.837	21759
14.84	18688	14.84	22217	14.84	22217	14.84	21549
14.843	18234	14.843	22060	14.843	22060	14.843	21793
14.845	18062	14.845	21912	14.845	21912	14.845	22023
14.848	18116	14.848	21398	14.848	21398	14.848	21822
14.851	18074	14.851	21049	14.851	21049	14.851	21523
14.853	18183	14.853	21033	14.853	21033	14.853	21515
14.856	18314	14.856	20981	14.856	20981	14.856	21644
14.859	18445	14.859	20948	14.859	20948	14.859	21941
14.861	18679	14.861	21028	14.861	21028	14.861	22559
14.864	18358	14.864	20999	14.864	20999	14.864	22616
14.867	18098	14.867	21036	14.867	21036	14.867	22234
14.869	18300	14.869	21102	14.869	21102	14.869	22081
14.872	18615	14.872	21318	14.872	21318	14.872	22158
14.875	18448	14.875	21678	14.875	21678	14.875	21993
14.877	18263	14.877	21649	14.877	21649	14.877	21751
14.88	18231	14.88	21332	14.88	21332	14.88	21805
14.883	18293	14.883	21507	14.883	21507	14.883	21892
14.885	18202	14.885	21828	14.885	21828	14.885	21911
14.888	18020	14.888	21766	14.888	21766	14.888	21934
14.891	18133	14.891	21729	14.891	21729	14.891	21662
14.893	18104	14.893	21796	14.893	21796	14.893	21440
14.896	17955	14.896	21697	14.896	21697	14.896	21751
14.899	17592	14.899	21666	14.899	21666	14.899	22255
14.901	17271	14.901	21387	14.901	21387	14.901	22142
14.904	17472	14.904	21313	14.904	21313	14.904	21625
14.907	17673	14.907	21467	14.907	21467	14.907	21171
14.909	17900	14.909	21525	14.909	21525	14.909	21067
14.912	18043	14.912	21726	14.912	21726	14.912	21164
14.915	17976	14.915	21902	14.915	21902	14.915	21598
14.917	17733	14.917	21795	14.917	21795	14.917	21844
14.92	17483	14.92	21689	14.92	21689	14.92	21750
14.923	17702	14.923	21575	14.923	21575	14.923	21615
14.925	18130	14.925	21497	14.925	21497	14.925	21363
14.928	18258	14.928	21572	14.928	21572	14.928	21225
14.931	17714	14.931	21458	14.931	21458	14.931	21399
14.933	17304	14.933	20878	14.933	20878	14.933	21539
14.936	17501	14.936	20809	14.936	20809	14.936	21341
14.939	17790	14.939	21075	14.939	21075	14.939	20879
14.941	18141	14.941	20960	14.941	20960	14.941	20751
14.944	18474	14.944	21174	14.944	21174	14.944	20918
14.947	18602	14.947	21530	14.947	21530	14.947	20981
14.949	18331	14.949	21528	14.949	21528	14.949	20774
14.952	17778	14.952	21766	14.952	21766	14.952	20915
14.955	17446	14.955	21947	14.955	21947	14.955	20929
14.957	17512	14.957	21854	14.957	21854	14.957	20398
14.96	17395	14.96	22051	14.96	22051	14.96	20273
14.963	17251	14.963	22520	14.963	22520	14.963	20800
14.965	17418	14.965	22578	14.965	22578	14.965	20856
14.968	17702	14.968	21835	14.968	21835	14.968	20579
14.971	17936	14.971	21360	14.971	21360	14.971	20298
14.973	17997	14.973	21532	14.973	21532	14.973	20087
14.976	17757	14.976	21385	14.976	21385	14.976	20219
14.979	17529	14.979	21266	14.979	21266	14.979	20353
14.981	17772	14.981	21385	14.981	21385	14.981	20199
14.984	17701	14.984	21260	14.984	21260	14.984	20184
14.987	17237	14.987	21065	14.987	21065	14.987	20293
14.989	17180	14.989	20855	14.989	20855	14.989	20850
14.992	17340	14.992	20859	14.992	20859	14.992	21227
14.995	17148	14.995	21109	14.995	21109	14.995	21103
14.997	17104	14.997	21210	14.997	21210	14.997	21121
15	17195	15	20812	15	20812	15	21496
15.003	17573	15.003	20489	15.003	20489	15.003	21641
15.005	17866	15.005	20274	15.005	20274	15.005	21649
15.008	17913	15.008	20567	15.008	20567	15.008	21740
15.011	17733	15.011	21467	15.011	21467	15.011	21563
15.013	17281	15.013	21801	15.013	21801	15.013	21605
15.016	17040	15.016	21188	15.016	21188	15.016	21691
15.019	16932	15.019	20749	15.019	20749	15.019	21628
15.021	16565	15.021	20777	15.021	20777	15.021	21552
15.024	16638	15.024	20854	15.024	20854	15.024	21230
15.027	16910	15.027	20719	15.027	20719	15.027	20701
15.029	16709	15.029	20625	15.029	20625	15.029	20893
15.032	16792	15.032	20679	15.032	20679	15.032	21301
15.035	16988	15.035	20837	15.035	20837	15.035	21221
15.037	16648	15.037	20871	15.037	20871	15.037	20841
15.04	16642	15.04	20787	15.04	20787	15.04	20691
15.043	16864	15.043	20982	15.043	20982	15.043	21074
15.045	16698	15.045	21739	15.045	21739	15.045	21422
15.048	16381	15.048	21946	15.048	21946	15.048	21507
15.051	16398	15.051	21476	15.051	21476	15.051	21429
15.053	16397	15.053	21118	15.053	21118	15.053	21354
15.056	16635	15.056	21241	15.056	21241	15.056	21582
15.059	16992	15.059	21534	15.059	21534	15.059	21752
15.061	16914	15.061	21444	15.061	21444	15.061	21709
15.064	16725	15.064	21283	15.064	21283	15.064	21741
15.067	16831	15.067	20849	15.067	20849	15.067	21836
15.069	17015	15.069	20510	15.069	20510	15.069	21630
15.072	16870	15.072	20918	15.072	20918	15.072	21392
15.075	16565	15.075	21287	15.075	21287	15.075	20971
15.077	16533	15.077	20924	15.077	20924	15.077	20817
15.08	16304	15.08	20478	15.08	20478	15.08	21162
15.083	16237	15.083	20440	15.083	20440	15.083	21373
15.085	16364	15.085	20971	15.085	20971	15.085	21100
15.088	16226	15.088	21525	15.088	21525	15.088	20873
15.091	16094	15.091	21755	15.091	21755	15.091	20789
15.093	16396	15.093	21816	15.093	21816	15.093	20560
15.096	16695	15.096	21407	15.096	21407	15.096	20472
15.099	16527	15.099	21109	15.099	21109	15.099	20590
15.101	16317	15.101	21235	15.101	21235	15.101	20639
15.104	16376	15.104	21678	15.104	21678	15.104	20720
15.107	16114	15.107	21838	15.107	21838	15.107	20922
15.109	15938	15.109	21471	15.109	21471	15.109	21302
15.112	16120	15.112	21261	15.112	21261	15.112	21130
15.115	16122	15.115	21316	15.115	21316	15.115	20954
15.117	16120	15.117	21201	15.117	21201	15.117	21238
15.12	16250	15.12	21314	15.12	21314	15.12	21622
15.123	16237	15.123	21272	15.123	21272	15.123	21584
15.125	16082	15.125	21013	15.125	21013	15.125	21185
15.128	16157	15.128	20671	15.128	20671	15.128	21038
15.131	16224	15.131	20554	15.131	20554	15.131	21218
15.133	16260	15.133	20972	15.133	20972	15.133	21161
15.136	16218	15.136	21461	15.136	21461	15.136	21031
15.139	15811	15.139	21645	15.139	21645	15.139	20999
15.141	15240	15.141	21495	15.141	21495	15.141	21071
15.144	15217	15.144	21247	15.144	21247	15.144	21056
15.147	15562	15.147	21198	15.147	21198	15.147	20783
15.149	16000	15.149	21025	15.149	21025	15.149	20776
15.152	16182	15.152	21078	15.152	21078	15.152	20973
15.155	15874	15.155	21195	15.155	21195	15.155	20950
15.157	15606	15.157	21364	15.157	21364	15.157	20860
15.16	15806	15.16	21478	15.16	21478	15.16	20866
15.163	16089	15.163	21210	15.163	21210	15.163	20704
15.165	16054	15.165	21207	15.165	21207	15.165	20484
15.168	15785	15.168	21460	15.168	21460	15.168	20189
15.171	15639	15.171	21467	15.171	21467	15.171	19938
15.173	15812	15.173	21430	15.173	21430	15.173	20284
15.176	16035	15.176	21016	15.176	21016	15.176	20655
15.179	16170	15.179	20590	15.179	20590	15.179	20350
15.181	16075	15.181	20816	15.181	20816	15.181	20285
15.184	16023	15.184	21314	15.184	21314	15.184	20796
15.187	16111	15.187	21452	15.187	21452	15.187	20941
15.189	16202	15.189	21322	15.189	21322	15.189	20685
15.192	16135	15.192	21113	15.192	21113	15.192	20330
15.195	16029	15.195	20634	15.195	20634	15.195	20308
15.197	16161	15.197	20421	15.197	20421	15.197	20464
15.2	16489	15.2	20417	15.2	20417	15.2	20237
15.203	16647	15.203	20721	15.203	20721	15.203	19658
15.205	16624	15.205	21104	15.205	21104	15.205	19489
15.208	16304	15.208	21157	15.208	21157	15.208	20113
15.211	16028	15.211	21026	15.211	21026	15.211	20555
15.213	16046	15.213	20985	15.213	20985	15.213	20744
15.216	16102	15.216	21144	15.216	21144	15.216	20710
15.219	16327	15.219	21499	15.219	21499	15.219	20630
15.221	16421	15.221	21377	15.221	21377	15.221	20606
15.224	16322	15.224	20970	15.224	20970	15.224	20431
15.227	16175	15.227	20872	15.227	20872	15.227	20073
15.229	16082	15.229	21148	15.229	21148	15.229	19874
15.232	15929	15.232	21187	15.232	21187	15.232	20126
15.235	15669	15.235	21155	15.235	21155	15.235	20509
15.237	15686	15.237	21078	15.237	21078	15.237	20441
15.24	15937	15.24	21031	15.24	21031	15.24	20157
15.243	16234	15.243	21297	15.243	21297	15.243	19977
15.245	16380	15.245	21498	15.245	21498	15.245	20104
15.248	15781	15.248	21232	15.248	21232	15.248	20148
15.251	15510	15.251	20753	15.251	20753	15.251	20280
15.253	15835	15.253	20813	15.253	20813	15.253	20947
15.256	15681	15.256	21431	15.256	21431	15.256	21411
15.259	15356	15.259	21757	15.259	21757	15.259	21594
15.261	15171	15.261	21518	15.261	21518	15.261	21636
15.264	15164	15.264	21248	15.264	21248	15.264	21564
15.267	15348	15.267	21046	15.267	21046	15.267	21475
15.269	15347	15.269	21107	15.269	21107	15.269	21262
15.272	15259	15.272	21424	15.272	21424	15.272	21085
15.275	15394	15.275	21774	15.275	21774	15.275	20889
15.277	15326	15.277	21731	15.277	21731	15.277	20604
15.28	15181	15.28	21367	15.28	21367	15.28	20555
15.283	15373	15.283	21047	15.283	21047	15.283	20611
15.285	15415	15.285	21052	15.285	21052	15.285	20361
15.288	15022	15.288	21207	15.288	21207	15.288	20241
15.291	14983	15.291	21329	15.291	21329	15.291	20444
15.293	15292	15.293	21280	15.293	21280	15.293	20756
15.296	15525	15.296	21482	15.296	21482	15.296	20802
15.299	15542	15.299	21612	15.299	21612	15.299	20665
15.301	15527	15.301	21230	15.301	21230	15.301	20495
15.304	15387	15.304	20849	15.304	20849	15.304	20281
15.307	15373	15.307	20807	15.307	20807	15.307	20226
15.309	15828	15.309	20651	15.309	20651	15.309	20189
15.312	16226	15.312	20659	15.312	20659	15.312	20099
15.315	16256	15.315	20667	15.315	20667	15.315	20460
15.317	16247	15.317	20861	15.317	20861	15.317	20872
15.32	16098	15.32	21419	15.32	21419	15.32	20739
15.323	15880	15.323	21563	15.323	21563	15.323	20848
15.325	15619	15.325	21372	15.325	21372	15.325	21024
[truncated: 17,503 more rows]

## Sheet: d
GC-MS chromatogram
Retention time (min)	H-Beta(20)	Retention time (min)	H-Beta(30)	Retention time (min)	H-Beta(40)	Retention time (min)	H-Beta(100)
10	36961	10	20330	10	15595	10	33336
10.003	36470	10.003	20223	10.003	15814	10.003	33974
10.005	36322	10.005	19669	10.005	15759	10.005	33797
10.008	36657	10.008	19286	10.008	15564	10.008	33455
10.011	37320	10.011	19393	10.011	15540	10.011	33408
10.013	37881	10.013	19370	10.013	15844	10.013	33198
10.016	37970	10.016	19182	10.016	16175	10.016	33161
10.019	37954	10.019	19334	10.019	16265	10.019	33161
10.021	37912	10.021	19394	10.021	16256	10.021	33009
10.024	38434	10.024	19358	10.024	16349	10.024	32726
10.027	38731	10.027	19520	10.027	16324	10.027	32461
10.029	38365	10.029	19918	10.029	15719	10.029	32413
10.032	38219	10.032	20018	10.032	15158	10.032	32497
10.035	38162	10.035	19795	10.035	15100	10.035	32506
10.037	38201	10.037	19588	10.037	15299	10.037	32428
10.04	38170	10.04	19285	10.04	15628	10.04	32438
10.043	37830	10.043	19074	10.043	15767	10.043	32364
10.045	37676	10.045	19097	10.045	15533	10.045	32307
10.048	37858	10.048	19361	10.048	15583	10.048	32305
10.051	37927	10.051	19660	10.051	15805	10.051	32510
10.053	37709	10.053	19598	10.053	15936	10.053	32888
10.056	37497	10.056	19657	10.056	15921	10.056	33333
10.059	37481	10.059	19625	10.059	15900	10.059	32903
10.061	37652	10.061	19574	10.061	15873	10.061	32336
10.064	37705	10.064	19842	10.064	15662	10.064	32395
10.067	37501	10.067	19683	10.067	15720	10.067	33083
10.069	37446	10.069	19322	10.069	15870	10.069	33457
10.072	37222	10.072	19056	10.072	15694	10.072	33394
10.075	37007	10.075	19319	10.075	15704	10.075	33442
10.077	36950	10.077	19565	10.077	16156	10.077	33483
10.08	36815	10.08	19691	10.08	16419	10.08	33396
10.083	37003	10.083	19532	10.083	16393	10.083	33243
10.085	37209	10.085	19351	10.085	16254	10.085	33057
10.088	37137	10.088	19393	10.088	15836	10.088	32732
10.091	37475	10.091	19318	10.091	15266	10.091	32617
10.093	37450	10.093	19196	10.093	15125	10.093	33034
10.096	36951	10.096	19052	10.096	15460	10.096	33115
10.099	36885	10.099	18837	10.099	15470	10.099	32769
10.101	37022	10.101	18874	10.101	15230	10.101	32200
10.104	36918	10.104	19041	10.104	15627	10.104	32096
10.107	37024	10.107	18935	10.107	15963	10.107	32358
10.109	36954	10.109	18644	10.109	15577	10.109	32493
10.112	36868	10.112	18669	10.112	15257	10.112	32337
10.115	37128	10.115	18604	10.115	15414	10.115	32224
10.117	37418	10.117	18450	10.117	15575	10.117	32644
10.12	37600	10.12	18712	10.12	15475	10.12	32785
10.123	37528	10.123	18958	10.123	15365	10.123	32055
10.125	37080	10.125	18970	10.125	15455	10.125	31377
10.128	36612	10.128	19099	10.128	15343	10.128	31544
10.131	36503	10.131	19445	10.131	15239	10.131	31616
10.133	36426	10.133	19418	10.133	15122	10.133	31543
10.136	35828	10.136	19093	10.136	15010	10.136	31774
10.139	35405	10.139	19067	10.139	15083	10.139	32105
10.141	35634	10.141	18764	10.141	15063	10.141	32088
10.144	35427	10.144	18436	10.144	14921	10.144	31845
10.147	34810	10.147	18308	10.147	14775	10.147	31848
10.149	34295	10.149	18552	10.149	14982	10.149	32074
10.152	34156	10.152	18678	10.152	15185	10.152	32204
10.155	34118	10.155	18441	10.155	14914	10.155	32434
10.157	33941	10.157	18045	10.157	14946	10.157	32588
10.16	33938	10.16	18094	10.16	15632	10.16	32352
10.163	33915	10.163	18336	10.163	15968	10.163	32091
10.165	33784	10.165	18159	10.165	15636	10.165	31993
10.168	33802	10.168	18059	10.168	15395	10.168	32231
10.171	33449	10.171	18618	10.171	15297	10.171	32330
10.173	33003	10.173	19045	10.173	15366	10.173	32352
10.176	32862	10.176	18653	10.176	15212	10.176	32358
10.179	32989	10.179	18294	10.179	15163	10.179	32295
10.181	32648	10.181	17956	10.181	15372	10.181	32342
10.184	32230	10.184	17706	10.184	15666	10.184	32104
10.187	32183	10.187	17623	10.187	15648	10.187	31788
10.189	32483	10.189	17692	10.189	15435	10.189	31717
10.192	32474	10.192	18011	10.192	15615	10.192	31539
10.195	32396	10.195	18354	10.195	16045	10.195	31373
10.197	32331	10.197	18140	10.197	15950	10.197	31197
10.2	32270	10.2	18011	10.2	15392	10.2	31520
10.203	32387	10.203	18067	10.203	15427	10.203	31511
10.205	32236	10.205	17907	10.205	16026	10.205	30977
10.208	31662	10.208	17985	10.208	15942	10.208	30984
10.211	31539	10.211	17886	10.211	15378	10.211	31060
10.213	31998	10.213	17609	10.213	15311	10.213	31070
10.216	32117	10.216	17587	10.216	15241	10.216	31007
10.219	32091	10.219	17901	10.219	14958	10.219	31144
10.221	32237	10.221	18244	10.221	14881	10.221	31214
10.224	31940	10.224	18220	10.224	14738	10.224	31413
10.227	31713	10.227	18287	10.227	14652	10.227	31786
10.229	31611	10.229	18531	10.229	14927	10.229	31856
10.232	31556	10.232	18568	10.232	14878	10.232	31908
10.235	31701	10.235	18319	10.235	14640	10.235	31582
10.237	31780	10.237	18098	10.237	14724	10.237	31442
10.24	31954	10.24	18130	10.24	15034	10.24	31468
10.243	32006	10.243	18272	10.243	15340	10.243	31251
10.245	31656	10.245	18623	10.245	15537	10.245	31179
10.248	31052	10.248	18734	10.248	15441	10.248	31309
10.251	31068	10.251	18395	10.251	15076	10.251	31296
10.253	31464	10.253	18417	10.253	14948	10.253	31287
10.256	31424	10.256	18668	10.256	14978	10.256	31106
10.259	30952	10.259	18522	10.259	14919	10.259	31008
10.261	30704	10.261	18405	10.261	14907	10.261	31147
10.264	30856	10.264	18527	10.264	15028	10.264	31229
10.267	31023	10.267	18531	10.267	15227	10.267	31427
10.269	30885	10.269	18368	10.269	15465	10.269	31678
10.272	30993	10.272	17975	10.272	15593	10.272	31603
10.275	31059	10.275	17748	10.275	15227	10.275	31532
10.277	30909	10.277	17571	10.277	14760	10.277	31548
10.28	30941	10.28	17400	10.28	14608	10.28	31215
10.283	31178	10.283	17497	10.283	14493	10.283	30959
10.285	31472	10.285	17494	10.285	14627	10.285	30652
10.288	31712	10.288	17483	10.288	14881	10.288	30468
10.291	31447	10.291	17519	10.291	14878	10.291	30659
10.293	31345	10.293	17518	10.293	14970	10.293	30748
10.296	31863	10.296	17774	10.296	15135	10.296	30722
10.299	31908	10.299	18119	10.299	15255	10.299	30809
10.301	31450	10.301	18113	10.301	15422	10.301	30907
10.304	31371	10.304	18111	10.304	15273	10.304	31129
10.307	31612	10.307	18037	10.307	14982	10.307	31011
10.309	31743	10.309	17870	10.309	14908	10.309	30741
10.312	31601	10.312	17794	10.312	14933	10.312	30763
10.315	31491	10.315	18008	10.315	15198	10.315	30859
10.317	31594	10.317	18152	10.317	15623	10.317	30954
10.32	31487	10.32	18079	10.32	15819	10.32	31177
10.323	31509	10.323	18076	10.323	15493	10.323	31238
10.325	31859	10.325	18049	10.325	15096	10.325	31322
10.328	32020	10.328	18302	10.328	15139	10.328	31249
10.331	31504	10.331	18617	10.331	15159	10.331	31152
10.333	31180	10.333	18360	10.333	15057	10.333	31388
10.336	31205	10.336	18112	10.336	15001	10.336	31873
10.339	31473	10.339	17933	10.339	15018	10.339	31759
10.341	31622	10.341	17868	10.341	15178	10.341	31242
10.344	31640	10.344	17619	10.344	15082	10.344	30944
10.347	31862	10.347	17260	10.347	14688	10.347	30707
10.349	31927	10.349	17413	10.349	14580	10.349	30789
10.352	31814	10.352	17666	10.352	15009	10.352	31186
10.355	31710	10.355	17677	10.355	15857	10.355	31079
10.357	31658	10.357	17610	10.357	16191	10.357	30982
10.36	31788	10.36	17540	10.36	15850	10.36	31109
10.363	31946	10.363	17324	10.363	15675	10.363	31334
10.365	31958	10.365	17094	10.365	15483	10.365	31812
10.368	31922	10.368	17279	10.368	14884	10.368	31865
10.371	32015	10.371	17740	10.371	14745	10.371	31568
10.373	32016	10.373	17858	10.373	14781	10.373	31321
10.376	32140	10.376	17764	10.376	14862	10.376	31008
10.379	32053	10.379	17641	10.379	15220	10.379	30998
10.381	31775	10.381	17582	10.381	15211	10.381	31158
10.384	31684	10.384	17592	10.384	15038	10.384	31455
10.387	31535	10.387	17731	10.387	15187	10.387	31820
10.389	31710	10.389	17934	10.389	15362	10.389	31752
10.392	31914	10.392	18013	10.392	15161	10.392	31461
10.395	31716	10.395	17782	10.395	14628	10.395	31521
10.397	31403	10.397	17455	10.397	14319	10.397	31518
10.4	31402	10.4	17085	10.4	14677	10.4	31309
10.403	31624	10.403	17233	10.403	15207	10.403	31664
10.405	31606	10.405	17547	10.405	15395	10.405	32006
10.408	31531	10.408	17431	10.408	15216	10.408	31697
10.411	31652	10.411	17080	10.411	14965	10.411	31344
10.413	31716	10.413	17015	10.413	14743	10.413	31401
10.416	31544	10.416	17080	10.416	14500	10.416	31361
10.419	31832	10.419	17018	10.419	14496	10.419	31148
10.421	32033	10.421	16954	10.421	14545	10.421	30902
10.424	31454	10.424	17209	10.424	14403	10.424	31005
10.427	31147	10.427	17447	10.427	14474	10.427	31416
10.429	31483	10.429	17548	10.429	14710	10.429	31682
10.432	31468	10.432	17340	10.432	14674	10.432	31928
10.435	31496	10.435	16681	10.435	14195	10.435	31901
10.437	31583	10.437	16137	10.437	13892	10.437	31558
10.44	31626	10.44	16414	10.44	14208	10.44	31482
10.443	31322	10.443	16906	10.443	14638	10.443	31682
10.445	31079	10.445	16973	10.445	14776	10.445	31894
10.448	31046	10.448	16829	10.448	14506	10.448	31995
10.451	31187	10.451	16819	10.451	14220	10.451	31877
10.453	31575	10.453	16830	10.453	14319	10.453	31896
10.456	31823	10.456	17098	10.456	14516	10.456	31952
10.459	31633	10.459	17188	10.459	14559	10.459	31935
10.461	31505	10.461	16874	10.461	14645	10.461	31610
10.464	31670	10.464	16703	10.464	14770	10.464	31496
10.467	31706	10.467	16946	10.467	15117	10.467	31821
10.469	31565	10.469	16878	10.469	15101	10.469	31767
10.472	31334	10.472	16847	10.472	14563	10.472	31468
10.475	31209	10.475	17160	10.475	14308	10.475	31386
10.477	31372	10.477	17275	10.477	14563	10.477	31149
10.48	31541	10.48	17223	10.48	14959	10.48	31015
10.483	31363	10.483	17217	10.483	15349	10.483	30854
10.485	31264	10.485	17425	10.485	15826	10.485	30551
10.488	31272	10.488	17939	10.488	15851	10.488	30593
10.491	31346	10.491	18164	10.491	15619	10.491	31100
10.493	31518	10.493	17828	10.493	15498	10.493	31466
10.496	31769	10.496	17454	10.496	15487	10.496	31956
10.499	31438	10.499	17390	10.499	15364	10.499	32419
10.501	31129	10.501	17835	10.501	15251	10.501	32465
10.504	31088	10.504	18243	10.504	15319	10.504	32111
10.507	30981	10.507	18051	10.507	15396	10.507	31850
10.509	30975	10.509	17897	10.509	15321	10.509	31756
10.512	30775	10.512	17656	10.512	15286	10.512	31870
10.515	30519	10.515	17459	10.515	15414	10.515	31800
10.517	30504	10.517	17715	10.517	15505	10.517	31527
10.52	30722	10.52	17986	10.52	15447	10.52	31409
10.523	30958	10.523	17872	10.523	15062	10.523	31569
10.525	31090	10.525	17596	10.525	14798	10.525	31302
10.528	31251	10.528	17643	10.528	14870	10.528	31186
10.531	31259	10.531	17926	10.531	15024	10.531	31256
10.533	31321	10.533	18093	10.533	15192	10.533	31194
10.536	31213	10.536	17913	10.536	15331	10.536	31287
10.539	30774	10.539	17620	10.539	15222	10.539	31360
10.541	31030	10.541	17558	10.541	15205	10.541	31068
10.544	31446	10.544	17433	10.544	15175	10.544	30816
10.547	31261	10.547	17194	10.547	15009	10.547	30439
10.549	31336	10.549	17140	10.549	15086	10.549	30272
10.552	31530	10.552	16993	10.552	15198	10.552	30415
10.555	31375	10.555	16959	10.555	15318	10.555	30785
10.557	30838	10.557	17134	10.557	15297	10.557	31161
10.56	30479	10.56	16960	10.56	15388	10.56	31251
10.563	30613	10.563	16722	10.563	15391	10.563	30930
10.565	30867	10.565	16584	10.565	15459	10.565	30648
10.568	31233	10.568	16720	10.568	15565	10.568	30624
10.571	31498	10.571	17097	10.571	15472	10.571	30777
10.573	31435	10.573	17671	10.573	15344	10.573	31089
10.576	31153	10.576	17834	10.576	15220	10.576	31106
10.579	31059	10.579	17513	10.579	15051	10.579	30622
10.581	31035	10.581	17183	10.581	14869	10.581	30689
10.584	31021	10.584	17325	10.584	14772	10.584	31066
10.587	31006	10.587	17910	10.587	14785	10.587	30901
10.589	30844	10.589	18392	10.589	15194	10.589	30698
10.592	30702	10.592	18670	10.592	15467	10.592	30832
10.595	30670	10.595	18509	10.595	15286	10.595	30788
10.597	30568	10.597	18267	10.597	15122	10.597	30624
10.6	30808	10.6	18277	10.6	15113	10.6	30744
10.603	30742	10.603	18056	10.603	15023	10.603	30879
10.605	30318	10.605	17629	10.605	14831	10.605	30978
10.608	30129	10.608	17384	10.608	14850	10.608	31079
10.611	30460	10.611	17202	10.611	15022	10.611	30888
10.613	30638	10.613	17542	10.613	15302	10.613	30707
10.616	30360	10.616	18015	10.616	15442	10.616	30609
10.619	30065	10.619	17895	10.619	15128	10.619	30289
10.621	30164	10.621	17620	10.621	14800	10.621	29941
10.624	30210	10.624	17880	10.624	14829	10.624	30105
10.627	30409	10.627	18169	10.627	15316	10.627	30411
10.629	30683	10.629	18068	10.629	15511	10.629	30607
10.632	30400	10.632	18096	10.632	15316	10.632	30791
10.635	30367	10.635	18064	10.635	15104	10.635	30728
10.637	30887	10.637	17794	10.637	15063	10.637	30501
10.64	30900	10.64	17638	10.64	15362	10.64	30438
10.643	30671	10.643	17704	10.643	15699	10.643	30570
10.645	30761	10.645	17519	10.645	15379	10.645	30766
10.648	30878	10.648	17227	10.648	14726	10.648	30676
10.651	30885	10.651	17017	10.651	14558	10.651	30189
10.653	30501	10.653	16741	10.653	14791	10.653	30026
10.656	30489	10.656	16812	10.656	14906	10.656	30249
10.659	30697	10.659	17402	10.659	14944	10.659	30477
10.661	30689	10.661	17485	10.661	14912	10.661	30496
10.664	30264	10.664	16956	10.664	14934	10.664	30356
10.667	30198	10.667	17228	10.667	15043	10.667	30349
10.669	30973	10.669	17937	10.669	15098	10.669	30498
10.672	31152	10.672	17879	10.672	14913	10.672	30653
10.675	30608	10.675	17352	10.675	14880	10.675	30415
10.677	30677	10.677	17211	10.677	15027	10.677	30236
10.68	30933	10.68	17415	10.68	14957	10.68	30258
10.683	30621	10.683	17303	10.683	14910	10.683	29992
10.685	30155	10.685	17262	10.685	14768	10.685	30100
10.688	30114	10.688	17698	10.688	14901	10.688	30593
10.691	30211	10.691	18042	10.691	14906	10.691	30588
10.693	30198	10.693	18113	10.693	14592	10.693	30200
10.696	29905	10.696	17928	10.696	14412	10.696	30018
10.699	30005	10.699	17693	10.699	14593	10.699	30134
10.701	30016	10.701	17695	10.701	15035	10.701	30087
10.704	29808	10.704	17828	10.704	15326	10.704	30008
10.707	30177	10.707	17933	10.707	15374	10.707	29992
10.709	30557	10.709	17817	10.709	15145	10.709	29952
10.712	30538	10.712	17919	10.712	14757	10.712	29924
10.715	30268	10.715	18045	10.715	14612	10.715	30014
10.717	30167	10.717	17565	10.717	14711	10.717	29911
10.72	30339	10.72	16951	10.72	14858	10.72	30184
10.723	30022	10.723	16941	10.723	14818	10.723	30345
10.725	29350	10.725	17176	10.725	14762	10.725	30117
10.728	29266	10.728	17083	10.728	14756	10.728	30161
10.731	29355	10.731	16944	10.731	14821	10.731	30258
10.733	29135	10.733	16904	10.733	15072	10.733	29987
10.736	29146	10.736	16702	10.736	15113	10.736	29592
10.739	29493	10.739	16370	10.739	14993	10.739	29336
10.741	29644	10.741	16013	10.741	15139	10.741	29510
10.744	29628	10.744	16114	10.744	15267	10.744	29825
10.747	29777	10.747	16450	10.747	15168	10.747	29838
10.749	29822	10.749	16581	10.749	14987	10.749	29893
10.752	29694	10.752	16456	10.752	15080	10.752	30025
10.755	29441	10.755	16467	10.755	15243	10.755	30162
10.757	29217	10.757	16577	10.757	15030	10.757	30260
10.76	29184	10.76	16808	10.76	14901	10.76	30287
10.763	29508	10.763	16917	10.763	14942	10.763	30418
10.765	29811	10.765	16649	10.765	14985	10.765	30667
10.768	29694	10.768	16383	10.768	15074	10.768	30625
10.771	29403	10.771	16232	10.771	15141	10.771	30566
10.773	29534	10.773	16038	10.773	15173	10.773	30533
10.776	29498	10.776	15996	10.776	15004	10.776	30531
10.779	29019	10.779	16323	10.779	15267	10.779	30536
10.781	28824	10.781	16446	10.781	15616	10.781	30480
10.784	29029	10.784	16426	10.784	15205	10.784	30327
10.787	29302	10.787	16753	10.787	14869	10.787	30021
10.789	29377	10.789	17202	10.789	15309	10.789	29935
10.792	29285	10.792	17079	10.792	15516	10.792	30211
10.795	29426	10.795	17085	10.795	15331	10.795	30412
10.797	29976	10.797	17139	10.797	15242	10.797	30523
10.8	30149	10.8	16752	10.8	15361	10.8	30398
10.803	29814	10.803	16481	10.803	15341	10.803	30211
10.805	29765	10.805	16493	10.805	15570	10.805	30490
10.808	29959	10.808	16682	10.808	15797	10.808	30605
10.811	29840	10.811	16987	10.811	15584	10.811	30178
10.813	29383	10.813	17121	10.813	15462	10.813	30010
10.816	29427	10.816	16832	10.816	15715	10.816	30118
10.819	29686	10.819	16537	10.819	15769	10.819	30174
10.821	29733	10.821	16597	10.821	15696	10.821	30424
10.824	29786	10.824	16538	10.824	15584	10.824	30532
10.827	29760	10.827	16400	10.827	15222	10.827	30269
10.829	29675	10.829	16416	10.829	14965	10.829	30228
10.832	29685	10.832	16534	10.832	15048	10.832	30439
10.835	29828	10.835	16693	10.835	15077	10.835	30520
10.837	29667	10.837	16709	10.837	14942	10.837	30456
10.84	29610	10.84	16525	10.84	14973	10.84	30247
10.843	29910	10.843	16137	10.843	14970	10.843	30051
10.845	30059	10.845	16188	10.845	14565	10.845	29990
10.848	29705	10.848	16108	10.848	14449	10.848	30156
10.851	29559	10.851	16044	10.851	14575	10.851	30394
10.853	29599	10.853	15904	10.853	14468	10.853	30244
10.856	29508	10.856	15976	10.856	14465	10.856	29669
10.859	29499	10.859	16184	10.859	14515	10.859	29228
10.861	29285	10.861	16206	10.861	14338	10.861	29440
10.864	28946	10.864	16598	10.864	14134	10.864	29794
10.867	28595	10.867	16717	10.867	14118	10.867	29848
10.869	28395	10.869	16369	10.869	13818	10.869	29741
10.872	28666	10.872	16240	10.872	13503	10.872	29456
10.875	29025	10.875	16547	10.875	13565	10.875	29155
10.877	29021	10.877	16796	10.877	13692	10.877	29048
10.88	28818	10.88	16936	10.88	13874	10.88	29040
10.883	28826	10.883	16608	10.883	14430	10.883	29300
10.885	28835	10.885	16043	10.885	14644	10.885	29661
10.888	28720	10.888	16010	10.888	14509	10.888	29808
10.891	28853	10.891	16261	10.891	14656	10.891	29675
10.893	29322	10.893	16253	10.893	14737	10.893	29606
10.896	29318	10.896	16318	10.896	14513	10.896	29876
10.899	29341	10.899	16578	10.899	14432	10.899	29980
10.901	29155	10.901	16546	10.901	14568	10.901	29597
10.904	29035	10.904	16619	10.904	14625	10.904	29417
10.907	29149	10.907	17086	10.907	14297	10.907	29695
10.909	29000	10.909	17367	10.909	14123	10.909	29780
10.912	29202	10.912	17038	10.912	14542	10.912	29785
10.915	29542	10.915	16653	10.915	14939	10.915	29767
10.917	29585	10.917	16655	10.917	15244	10.917	29797
10.92	30020	10.92	16701	10.92	15542	10.92	29676
10.923	30207	10.923	16774	10.923	15599	10.923	29523
10.925	29848	10.925	16970	10.925	15328	10.925	29792
10.928	29541	10.928	17045	10.928	14957	10.928	29757
10.931	29519	10.931	16888	10.931	14481	10.931	29407
10.933	29506	10.933	16338	10.933	14254	10.933	29276
10.936	29160	10.936	15862	10.936	14480	10.936	29185
10.939	29183	10.939	16074	10.939	14865	10.939	29174
10.941	29168	10.941	16366	10.941	15130	10.941	28925
10.944	28985	10.944	16389	10.944	15260	10.944	28687
10.947	28773	10.947	16293	10.947	15145	10.947	28722
10.949	28559	10.949	16316	10.949	15010	10.949	28774
10.952	28815	10.952	16289	10.952	14915	10.952	28893
10.955	29074	10.955	16139	10.955	14906	10.955	28944
10.957	28823	10.957	16044	10.957	14775	10.957	28947
10.96	28712	10.96	16148	10.96	14881	10.96	28680
10.963	29208	10.963	16279	10.963	15193	10.963	28564
10.965	29769	10.965	16231	10.965	15555	10.965	28638
10.968	29697	10.968	16105	10.968	15666	10.968	28674
10.971	29232	10.971	15959	10.971	15644	10.971	28333
10.973	28934	10.973	15730	10.973	15729	10.973	28083
10.976	28880	10.976	15655	10.976	15531	10.976	28066
10.979	28841	10.979	15633	10.979	14836	10.979	28430
10.981	28776	10.981	15819	10.981	14628	10.981	28776
10.984	28555	10.984	16354	10.984	14632	10.984	28607
10.987	28634	10.987	16664	10.987	14402	10.987	28681
10.989	28570	10.989	16494	10.989	14465	10.989	29231
10.992	28661	10.992	16140	10.992	14446	10.992	29326
10.995	28592	10.995	16147	10.995	14057	10.995	29067
10.997	28352	10.997	16530	10.997	13885	10.997	28905
11	28447	11	16533	11	14102	11	28759
11.003	28463	11.003	16393	11.003	14303	11.003	28772
11.005	28573	11.005	16574	11.005	14670	11.005	28773
11.008	28600	11.008	16559	11.008	14789	11.008	29057
11.011	28577	11.011	15967	11.011	14688	11.011	29459
11.013	28339	11.013	15458	11.013	14626	11.013	29388
11.016	28269	11.016	16090	11.016	14440	11.016	29341
11.019	28676	11.019	16686	11.019	14132	11.019	29594
11.021	28408	11.021	16685	11.021	14035	11.021	29573
11.024	28148	11.024	16512	11.024	14061	11.024	29094
11.027	28552	11.027	16435	11.027	14092	11.027	29306
11.029	28814	11.029	16738	11.029	14165	11.029	29530
11.032	28816	11.032	16896	11.032	14151	11.032	28978
11.035	28627	11.035	16694	11.035	14254	11.035	28498
11.037	28228	11.037	16452	11.037	14425	11.037	28258
11.04	28317	11.04	16633	11.04	14727	11.04	28228
11.043	28733	11.043	16816	11.043	14742	11.043	28413
11.045	28870	11.045	17106	11.045	14346	11.045	28870
11.048	28712	11.048	17113	11.048	13793	11.048	29101
11.051	28632	11.051	16679	11.051	13264	11.051	28996
11.053	28874	11.053	16410	11.053	13387	11.053	28708
11.056	29034	11.056	16592	11.056	14061	11.056	28877
11.059	29343	11.059	16925	11.059	14196	11.059	29161
11.061	29551	11.061	16728	11.061	13664	11.061	28960
11.064	29303	11.064	16321	11.064	13379	11.064	28764
11.067	29006	11.067	16130	11.067	13461	11.067	28810
11.069	29047	11.069	16105	11.069	13492	11.069	28797
11.072	28661	11.072	16133	11.072	13591	11.072	28697
11.075	28599	11.075	16439	11.075	13579	11.075	28983
11.077	28905	11.077	16500	11.077	13558	11.077	29229
11.08	28851	11.08	16452	11.08	13572	11.08	28956
11.083	28765	11.083	16230	11.083	13770	11.083	29059
11.085	28728	11.085	15979	11.085	14075	11.085	29394
11.088	28815	11.088	16088	11.088	14381	11.088	29318
11.091	28744	11.091	16411	11.091	14548	11.091	29578
11.093	27996	11.093	16380	11.093	14585	11.093	29849
11.096	27480	11.096	16380	11.096	14616	11.096	29443
11.099	27784	11.099	16610	11.099	14697	11.099	29256
11.101	27842	11.101	16690	11.101	14768	11.101	28845
11.104	27670	11.104	16398	11.104	14662	11.104	28722
11.107	27623	11.107	16210	11.107	14747	11.107	29002
11.109	27929	11.109	16232	11.109	14786	11.109	28976
11.112	28104	11.112	16392	11.112	14585	11.112	28752
11.115	28210	11.115	16090	11.115	14441	11.115	29187
11.117	28337	11.117	15648	11.117	14201	11.117	30029
11.12	28239	11.12	15724	11.12	14153	11.12	30620
11.123	27979	11.123	16120	11.123	14148	11.123	30951
11.125	27778	11.125	16233	11.125	14098	11.125	31172
11.128	27851	11.128	16471	11.128	14278	11.128	31323
11.131	28004	11.131	16358	11.131	14514	11.131	31396
11.133	28069	11.133	16099	11.133	14482	11.133	31273
11.136	28057	11.136	16368	11.136	14228	11.136	31251
11.139	27892	11.139	16644	11.139	14312	11.139	31223
11.141	27817	11.141	16540	11.141	15064	11.141	31226
11.144	27873	11.144	16724	11.144	15588	11.144	31389
11.147	28018	11.147	16919	11.147	15526	11.147	31458
11.149	28148	11.149	16887	11.149	15433	11.149	31834
11.152	28400	11.152	17117	11.152	15522	11.152	32197
11.155	28343	11.155	17699	11.155	15448	11.155	31967
11.157	28259	11.157	18028	11.157	15310	11.157	31573
11.16	28300	11.16	18640	11.16	15374	11.16	31297
11.163	28452	11.163	19089	11.163	15764	11.163	31668
11.165	28382	11.165	18950	11.165	16069	11.165	32076
11.168	28040	11.168	19007	11.168	16202	11.168	32222
11.171	27822	11.171	19559	11.171	16272	11.171	32424
11.173	27802	11.173	20053	11.173	16673	11.173	32624
11.176	27766	11.176	20360	11.176	16917	11.176	32603
11.179	27679	11.179	20851	11.179	16570	11.179	32327
11.181	27597	11.181	21073	11.181	16486	11.181	32162
11.184	27666	11.184	20958	11.184	16304	11.184	32004
11.187	27789	11.187	20834	11.187	15979	11.187	31781
11.189	27981	11.189	20687	11.189	16116	11.189	31549
11.192	27763	11.192	20714	11.192	16372	11.192	31887
11.195	27447	11.195	21209	11.195	16332	11.195	31990
11.197	27480	11.197	21692	11.197	16262	11.197	32066
11.2	27655	11.2	21551	11.2	16074	11.2	32071
11.203	27661	11.203	20994	11.203	15824	11.203	31995
11.205	27707	11.205	20761	11.205	15744	11.205	31640
11.208	27923	11.208	20794	11.208	15542	11.208	31016
11.211	27956	11.211	20768	11.211	15438	11.211	30371
11.213	27799	11.213	20770	11.213	15478	11.213	30363
11.216	27504	11.216	20793	11.216	15352	11.216	30528
11.219	27479	11.219	20506	11.219	15222	11.219	30589
11.221	27454	11.221	20093	11.221	15297	11.221	30542
11.224	27220	11.224	19901	11.224	15244	11.224	30163
11.227	27224	11.227	20190	11.227	15174	11.227	29776
11.229	27383	11.229	20610	11.229	15292	11.229	29690
11.232	27708	11.232	20626	11.232	15415	11.232	30207
11.235	27666	11.235	20220	11.235	15040	11.235	30525
11.237	27217	11.237	19681	11.237	14985	11.237	30129
11.24	27038	11.24	19363	11.24	15312	11.24	29902
11.243	27030	11.243	19615	11.243	15639	11.243	29847
11.245	26909	11.245	19295	11.245	15664	11.245	29690
11.248	26971	11.248	18492	11.248	15243	11.248	29599
11.251	27409	11.251	18283	11.251	14800	11.251	29699
11.253	27639	11.253	18494	11.253	15098	11.253	30129
11.256	27324	11.256	19024	11.256	15610	11.256	30183
11.259	27283	11.259	19214	11.259	15610	11.259	29763
11.261	27572	11.261	18721	11.261	15604	11.261	29276
11.264	27601	11.264	18211	11.264	15547	11.264	29290
11.267	27382	11.267	17926	11.267	15309	11.267	29690
11.269	27512	11.269	17688	11.269	14967	11.269	30154
11.272	27808	11.272	17503	11.272	14840	11.272	30498
11.275	27975	11.275	17654	11.275	15021	11.275	30156
11.277	28009	11.277	18001	11.277	14953	11.277	29731
11.28	27846	11.28	18145	11.28	14674	11.28	29726
11.283	27947	11.283	17643	11.283	14557	11.283	29549
11.285	28007	11.285	17003	11.285	14633	11.285	29341
11.288	27761	11.288	17116	11.288	14817	11.288	29686
11.291	27231	11.291	17098	11.291	14850	11.291	30101
11.293	27257	11.293	16810	11.293	14673	11.293	29768
11.296	27756	11.296	16752	11.296	14787	11.296	29164
11.299	27944	11.299	16906	11.299	14775	11.299	29276
11.301	27515	11.301	17030	11.301	14462	11.301	29541
11.304	27173	11.304	17139	11.304	14355	11.304	29254
11.307	27264	11.307	17130	11.307	14519	11.307	29195
11.309	27322	11.309	17253	11.309	14525	11.309	29259
11.312	27431	11.312	17270	11.312	14554	11.312	29276
11.315	27664	11.315	16875	11.315	14384	11.315	29408
11.317	27793	11.317	16625	11.317	14027	11.317	29559
11.32	27457	11.32	16481	11.32	14160	11.32	29575
11.323	27177	11.323	16333	11.323	14707	11.323	29284
11.325	27463	11.325	16279	11.325	14621	11.325	29116
11.328	27648	11.328	16306	11.328	14164	11.328	29264
11.331	27606	11.331	16282	11.331	13946	11.331	29702
11.333	27621	11.333	16548	11.333	13809	11.333	30054
11.336	27720	11.336	16928	11.336	13931	11.336	30485
11.339	27950	11.339	17233	11.339	14043	11.339	30791
11.341	27932	11.341	16957	11.341	14028	11.341	30589
11.344	27630	11.344	16224	11.344	14212	11.344	30232
11.347	27445	11.347	15904	11.347	14520	11.347	30461
11.349	27462	11.349	16210	11.349	14580	11.349	30971
11.352	27322	11.352	16574	11.352	14589	11.352	30615
11.355	27293	11.355	16643	11.355	14909	11.355	30317
11.357	27662	11.357	16365	11.357	15166	11.357	30437
11.36	27624	11.36	16123	11.36	15032	11.36	30520
11.363	27421	11.363	15953	11.363	14894	11.363	30413
11.365	27479	11.365	16016	11.365	14742	11.365	30273
11.368	27630	11.368	15995	11.368	14759	11.368	30243
11.371	27412	11.371	15972	11.371	14866	11.371	30186
11.373	27439	11.373	16283	11.373	14765	11.373	30034
11.376	27485	11.376	16272	11.376	14665	11.376	29974
11.379	27396	11.379	15976	11.379	14518	11.379	29812
11.381	27197	11.381	15910	11.381	14246	11.381	29692
11.384	26935	11.384	15793	11.384	14220	11.384	29630
11.387	26587	11.387	15794	11.387	14531	11.387	29468
11.389	26291	11.389	16183	11.389	14803	11.389	29390
11.392	26394	11.392	16405	11.392	14861	11.392	29737
11.395	26699	11.395	16028	11.395	14724	11.395	29879
11.397	27199	11.397	16088	11.397	14619	11.397	29777
11.4	27627	11.4	16383	11.4	14611	11.4	29950
11.403	27503	11.403	16413	11.403	14509	11.403	29650
11.405	26889	11.405	16283	11.405	14653	11.405	29229
11.408	26576	11.408	16228	11.408	14652	11.408	28851
11.411	26827	11.411	16403	11.411	14640	11.411	28623
11.413	26924	11.413	16476	11.413	14586	11.413	28796
11.416	26948	11.416	16264	11.416	14490	11.416	29158
11.419	27105	11.419	16225	11.419	14486	11.419	29275
11.421	27310	11.421	16140	11.421	14412	11.421	29288
11.424	27418	11.424	16191	11.424	14451	11.424	29113
11.427	27357	11.427	16359	11.427	14644	11.427	28677
11.429	27141	11.429	16666	11.429	14525	11.429	28379
11.432	26980	11.432	16889	11.432	14420	11.432	28802
11.435	26854	11.435	17115	11.435	14333	11.435	29505
11.437	26627	11.437	17017	11.437	14226	11.437	29486
11.44	26737	11.44	16699	11.44	14062	11.44	29158
11.443	27057	11.443	16698	11.443	13973	11.443	28945
11.445	27108	11.445	16751	11.445	13618	11.445	29044
11.448	27322	11.448	16590	11.448	13289	11.448	29041
11.451	27495	11.451	16529	11.451	13576	11.451	28771
11.453	27112	11.453	16349	11.453	13861	11.453	28338
11.456	26832	11.456	16145	11.456	14015	11.456	28055
11.459	26816	11.459	16068	11.459	14316	11.459	28258
11.461	26785	11.461	16160	11.461	14488	11.461	28447
11.464	26938	11.464	16516	11.464	14458	11.464	28815
11.467	27014	11.467	16845	11.467	14091	11.467	28972
11.469	26987	11.469	16951	11.469	13575	11.469	28743
11.472	27310	11.472	16627	11.472	13595	11.472	28746
11.475	27274	11.475	16310	11.475	13605	11.475	28918
11.477	27113	11.477	16664	11.477	13421	11.477	29049
11.48	27314	11.48	16967	11.48	13387	11.48	29000
11.483	27060	11.483	16774	11.483	13534	11.483	29300
11.485	26940	11.485	16724	11.485	13804	11.485	29522
11.488	27052	11.488	16733	11.488	14279	11.488	29256
11.491	26722	11.491	16398	11.491	14429	11.491	29006
11.493	26462	11.493	15968	11.493	14267	11.493	29298
11.496	26463	11.496	15960	11.496	14024	11.496	29165
11.499	26430	11.499	16245	11.499	13872	11.499	28831
11.501	26719	11.501	16502	11.501	14104	11.501	28945
11.504	26977	11.504	16369	11.504	14248	11.504	29016
11.507	27059	11.507	16079	11.507	14197	11.507	29199
11.509	27173	11.509	16181	11.509	13968	11.509	29361
11.512	27168	11.512	16344	11.512	13465	11.512	29227
11.515	27167	11.515	16462	11.515	13146	11.515	29328
11.517	27233	11.517	16589	11.517	13439	11.517	29728
11.52	26924	11.52	16411	11.52	13843	11.52	29849
11.523	26684	11.523	16232	11.523	13918	11.523	29761
11.525	26783	11.525	16067	11.525	13936	11.525	29631
11.528	26557	11.528	15791	11.528	13811	11.528	29500
11.531	26061	11.531	15772	11.531	13571	11.531	29350
11.533	26355	11.533	16189	11.533	13459	11.533	29130
11.536	27152	11.536	16736	11.536	13811	11.536	29092
11.539	27363	11.539	16890	11.539	14464	11.539	29267
11.541	26832	11.541	16497	11.541	14541	11.541	29520
11.544	26449	11.544	16275	11.544	13779	11.544	29563
11.547	26444	11.547	16400	11.547	13326	11.547	29452
11.549	26604	11.549	16285	11.549	13501	11.549	29400
11.552	26727	11.552	16134	11.552	13883	11.552	29579
11.555	26707	11.555	16273	11.555	14072	11.555	29936
11.557	26566	11.557	16748	11.557	14110	11.557	29977
11.56	26584	11.56	16804	11.56	13922	11.56	29473
11.563	26633	11.563	16436	11.563	13709	11.563	29007
11.565	26734	11.565	16240	11.565	13732	11.565	29057
11.568	26832	11.568	16258	11.568	13751	11.568	29509
11.571	26784	11.571	16589	11.571	13940	11.571	29633
11.573	26740	11.573	16843	11.573	14159	11.573	29862
11.576	26509	11.576	17066	11.576	14199	11.576	30211
11.579	26512	11.579	16972	11.579	14128	11.579	30147
11.581	26651	11.581	16806	11.581	14050	11.581	30074
11.584	26843	11.584	16827	11.584	13932	11.584	30033
11.587	26891	11.587	16719	11.587	14141	11.587	29762
11.589	26803	11.589	16680	11.589	14007	11.589	29545
11.592	26704	11.592	16949	11.592	13652	11.592	29566
11.595	26342	11.595	16995	11.595	13765	11.595	29698
11.597	26245	11.597	16921	11.597	14246	11.597	29418
11.6	26300	11.6	16634	11.6	14606	11.6	29298
11.603	26398	11.603	16362	11.603	14894	11.603	29305
11.605	26580	11.605	16724	11.605	14998	11.605	29215
11.608	26642	11.608	17586	11.608	14856	11.608	28850
11.611	26782	11.611	17695	11.611	14847	11.611	28574
11.613	26720	11.613	17363	11.613	14970	11.613	28671
11.616	26429	11.616	17456	11.616	14962	11.616	28726
11.619	26498	11.619	17487	11.619	14865	11.619	28621
11.621	26260	11.621	17544	11.621	14801	11.621	28647
11.624	26223	11.624	17333	11.624	14628	11.624	28473
11.627	26496	11.627	17053	11.627	14531	11.627	28381
11.629	26305	11.629	17087	11.629	14844	11.629	28837
11.632	26299	11.632	17098	11.632	14860	11.632	29181
11.635	26413	11.635	17242	11.635	14583	11.635	28973
11.637	26235	11.637	17541	11.637	14326	11.637	29010
11.64	26055	11.64	17698	11.64	13994	11.64	28983
11.643	25884	11.643	17776	11.643	14009	11.643	28950
11.645	25999	11.645	17953	11.645	13970	11.645	29254
11.648	26159	11.648	17684	11.648	13954	11.648	29515
11.651	26115	11.651	17307	11.651	14071	11.651	29309
11.653	26093	11.653	17150	11.653	14022	11.653	28902
11.656	26087	11.656	17254	11.656	13850	11.656	29044
11.659	26116	11.659	17154	11.659	13612	11.659	29309
11.661	26038	11.661	17099	11.661	13534	11.661	29451
11.664	25869	11.664	16787	11.664	13530	11.664	29401
11.667	25560	11.667	16617	11.667	13383	11.667	29138
11.669	25540	11.669	16596	11.669	13310	11.669	28825
11.672	26100	11.672	16533	11.672	13640	11.672	28478
11.675	26522	11.675	16358	11.675	13948	11.675	28392
11.677	26394	11.677	16330	11.677	13930	11.677	28493
11.68	26443	11.68	16610	11.68	13777	11.68	28517
11.683	26445	11.683	16903	11.683	13743	11.683	28634
11.685	26063	11.685	17021	11.685	13803	11.685	28572
11.688	25937	11.688	17117	11.688	13597	11.688	28307
11.691	26133	11.691	17252	11.691	13409	11.691	28123
11.693	26311	11.693	17259	11.693	13351	11.693	27708
11.696	26354	11.696	17144	11.696	13518	11.696	27804
11.699	26374	11.699	16988	11.699	13883	11.699	28328
11.701	26131	11.701	16790	11.701	14245	11.701	28666
11.704	26202	11.704	16632	11.704	13970	11.704	28258
11.707	26666	11.707	16722	11.707	13667	11.707	27906
11.709	26696	11.709	16571	11.709	13561	11.709	28049
11.712	26414	11.712	16457	11.712	13228	11.712	28128
11.715	26028	11.715	16570	11.715	12925	11.715	28023
11.717	25883	11.717	16633	11.717	13074	11.717	27912
11.72	25852	11.72	16567	11.72	13337	11.72	27945
11.723	25752	11.723	16683	11.723	13358	11.723	27801
11.725	25812	11.725	17000	11.725	13288	11.725	27655
11.728	25933	11.728	17011	11.728	13391	11.728	27441
11.731	26140	11.731	16789	11.731	13630	11.731	27028
11.733	26264	11.733	16522	11.733	13778	11.733	27064
11.736	26148	11.736	16756	11.736	13536	11.736	27258
11.739	25998	11.739	17264	11.739	13269	11.739	27428
11.741	25997	11.741	17170	11.741	13630	11.741	27975
11.744	26262	11.744	16662	11.744	14258	11.744	28448
11.747	26422	11.747	16351	11.747	14384	11.747	28388
11.749	26189	11.749	16280	11.749	13834	11.749	27881
11.752	25759	11.752	16159	11.752	13307	11.752	27475
11.755	25525	11.755	15926	11.755	13425	11.755	27321
11.757	25739	11.757	15598	11.757	13882	11.757	27258
11.76	26109	11.76	15414	11.76	13953	11.76	27298
11.763	26191	11.763	15506	11.763	14033	11.763	27303
11.765	26342	11.765	15653	11.765	14046	11.765	27221
11.768	26331	11.768	15478	11.768	13921	11.768	27407
11.771	25953	11.771	15350	11.771	13708	11.771	27381
11.773	25536	11.773	15605	11.773	13213	11.773	27252
11.776	25667	11.776	15965	11.776	12862	11.776	27361
11.779	25950	11.779	15879	11.779	13107	11.779	27552
11.781	26004	11.781	15589	11.781	13233	11.781	27568
11.784	25870	11.784	15642	11.784	13552	11.784	27304
11.787	25648	11.787	15870	11.787	14202	11.787	27105
11.789	25545	11.789	16178	11.789	14562	11.789	27010
11.792	25290	11.792	16056	11.792	14203	11.792	26693
11.795	25058	11.795	15430	11.795	13625	11.795	26621
11.797	25290	11.797	15040	11.797	13521	11.797	26843
11.8	25498	11.8	15260	11.8	13837	11.8	27149
11.803	25510	11.803	15753	11.803	14044	11.803	27182
11.805	25381	11.805	16040	11.805	14265	11.805	27059
11.808	25338	11.808	15659	11.808	14123	11.808	26918
11.811	25887	11.811	14991	11.811	13712	11.811	27234
11.813	26237	11.813	14850	11.813	13628	11.813	27006
11.816	25774	11.816	15229	11.816	13633	11.816	26579
11.819	25610	11.819	15622	11.819	13608	11.819	26611
11.821	26066	11.821	15941	11.821	13605	11.821	26763
11.824	25961	11.824	16381	11.824	13547	11.824	27003
11.827	25444	11.827	16718	11.827	13480	11.827	26869
11.829	25118	11.829	16694	11.829	13421	11.829	26509
11.832	25121	11.832	16374	11.832	13261	11.832	26646
11.835	25502	11.835	16182	11.835	13204	11.835	26906
11.837	25767	11.837	16117	11.837	13129	11.837	26972
11.84	25805	11.84	15931	11.84	12930	11.84	26984
11.843	25636	11.843	15955	11.843	12916	11.843	26687
11.845	25323	11.845	16087	11.845	13034	11.845	26627
11.848	25190	11.848	16016	11.848	13004	11.848	26780
11.851	25231	11.851	15946	11.851	12908	11.851	26794
11.853	25254	11.853	15966	11.853	13144	11.853	26848
11.856	25273	11.856	15885	11.856	13430	11.856	27012
11.859	25333	11.859	16086	11.859	13460	11.859	27272
11.861	25236	11.861	16321	11.861	13330	11.861	27416
11.864	25359	11.864	16334	11.864	13348	11.864	27080
11.867	25108	11.867	16392	11.867	13405	11.867	26757
11.869	24938	11.869	16495	11.869	13676	11.869	27022
11.872	24980	11.872	16481	11.872	13832	11.872	27144
11.875	25144	11.875	16706	11.875	13675	11.875	27198
11.877	25697	11.877	16730	11.877	13831	11.877	27413
11.88	25881	11.88	16397	11.88	14158	11.88	27405
11.883	25385	11.883	15996	11.883	14200	11.883	27074
11.885	25077	11.885	16000	11.885	14110	11.885	26696
11.888	25214	11.888	16175	11.888	14250	11.888	26428
11.891	25252	11.891	16301	11.891	14343	11.891	26440
11.893	25356	11.893	16547	11.893	14282	11.893	26546
11.896	25485	11.896	16540	11.896	13976	11.896	26871
11.899	25525	11.899	16252	11.899	13641	11.899	27002
11.901	25467	11.901	16362	11.901	13597	11.901	26649
11.904	25464	11.904	16163	11.904	13761	11.904	26507
11.907	25553	11.907	15438	11.907	13799	11.907	26649
11.909	25511	11.909	15241	11.909	13795	11.909	26837
11.912	25198	11.912	15085	11.912	14021	11.912	27015
11.915	25019	11.915	14838	11.915	14246	11.915	26868
11.917	25100	11.917	14724	11.917	14203	11.917	26945
11.92	25114	11.92	14784	11.92	14056	11.92	26924
11.923	25259	11.923	15107	11.923	13928	11.923	26598
11.925	25435	11.925	15400	11.925	13715	11.925	26689
11.928	25337	11.928	15143	11.928	13405	11.928	26703
11.931	24917	11.931	15003	11.931	13023	11.931	26505
11.933	24913	11.933	15314	11.933	13175	11.933	26604
11.936	24970	11.936	15607	11.936	13746	11.936	26935
11.939	24984	11.939	15560	11.939	13703	11.939	27035
11.941	25226	11.941	15429	11.941	13407	11.941	27580
11.944	25302	11.944	15297	11.944	13318	11.944	28101
11.947	25275	11.947	15489	11.947	13517	11.947	27923
11.949	25311	11.949	15582	11.949	14119	11.949	27941
11.952	25581	11.952	15306	11.952	14145	11.952	27981
11.955	25594	11.955	15298	11.955	13741	11.955	28109
11.957	25701	11.957	15571	11.957	13430	11.957	28208
11.96	25988	11.96	15549	11.96	13078	11.96	27957
11.963	26032	11.963	15343	11.963	13149	11.963	27672
11.965	25651	11.965	15415	11.965	13846	11.965	27539
11.968	25192	11.968	15550	11.968	14092	11.968	27498
11.971	25175	11.971	15809	11.971	13446	11.971	27755
11.973	25225	11.973	15930	11.973	13138	11.973	28239
11.976	25112	11.976	15743	11.976	13329	11.976	28763
11.979	25176	11.979	15509	11.979	13286	11.979	29163
11.981	25176	11.981	15613	11.981	13591	11.981	28664
11.984	24877	11.984	15784	11.984	13941	11.984	27903
11.987	24960	11.987	15992	11.987	13760	11.987	27965
11.989	25404	11.989	15889	11.989	13652	11.989	28238
11.992	25439	11.992	15658	11.992	13945	11.992	27964
11.995	25187	11.995	15995	11.995	14176	11.995	28212
11.997	24959	11.997	16312	11.997	13981	11.997	28329
12	24857	12	16208	12	13789	12	28110
12.003	24827	12.003	16042	12.003	13791	12.003	27970
12.005	24964	12.005	16160	12.005	13631	12.005	28095
12.008	24883	12.008	16213	12.008	13634	12.008	28465
12.011	24719	12.011	16003	12.011	13533	12.011	28166
12.013	24653	12.013	15783	12.013	13408	12.013	27593
12.016	24733	12.016	15534	12.016	13457	12.016	27546
12.019	24748	12.019	15698	12.019	13380	12.019	27790
12.021	24780	12.021	16390	12.021	13440	12.021	28210
12.024	24751	12.024	16539	12.024	13869	12.024	28482
12.027	24459	12.027	16080	12.027	14068	12.027	28212
12.029	24172	12.029	15936	12.029	14109	12.029	27846
12.032	24232	12.032	16094	12.032	13866	12.032	27611
12.035	24704	12.035	16117	12.035	13817	12.035	27822
12.037	25222	12.037	15944	12.037	13840	12.037	28023
12.04	25168	12.04	15728	12.04	13853	12.04	27635
12.043	24731	12.043	15586	12.043	14082	12.043	27286
12.045	24499	12.045	15328	12.045	14163	12.045	27111
12.048	24692	12.048	14875	12.048	14060	12.048	27038
12.051	24885	12.051	15145	12.051	13774	12.051	27060
12.053	24854	12.053	15534	12.053	13283	12.053	27284
12.056	24706	12.056	15756	12.056	12950	12.056	27423
12.059	24849	12.059	16120	12.059	13157	12.059	27402
12.061	24866	12.061	15949	12.061	13425	12.061	27316
12.064	24926	12.064	16063	12.064	13240	12.064	26882
12.067	24985	12.067	16588	12.067	13364	12.067	26427
12.069	24728	12.069	16634	12.069	13606	12.069	26273
12.072	24549	12.072	16540	12.072	13278	12.072	26444
12.075	24713	12.075	16331	12.075	13083	12.075	26445
12.077	25177	12.077	16044	12.077	13190	12.077	26281
12.08	25305	12.08	16205	12.08	13257	12.08	26139
12.083	25059	12.083	16220	12.083	13279	12.083	26303
12.085	24793	12.085	15889	12.085	13301	12.085	26340
12.088	24680	12.088	15568	12.088	12864	12.088	26468
12.091	24750	12.091	15790	12.091	12459	12.091	26740
12.093	25290	12.093	16026	12.093	12735	12.093	26486
12.096	25642	12.096	15647	12.096	12880	12.096	26303
12.099	25194	12.099	15405	12.099	12899	12.099	26529
12.101	24985	12.101	15290	12.101	12811	12.101	26159
12.104	24829	12.104	15204	12.104	12374	12.104	26297
12.107	24829	12.107	15299	12.107	12125	12.107	26700
12.109	24693	12.109	15196	12.109	12301	12.109	26785
12.112	24406	12.112	15235	12.112	12651	12.112	26596
12.115	24859	12.115	15475	12.115	13031	12.115	26448
12.117	25269	12.117	15737	12.117	13221	12.117	26570
12.12	25210	12.12	15785	12.12	12879	12.12	26804
12.123	25690	12.123	15672	12.123	12616	12.123	26656
12.125	26069	12.125	15488	12.125	12378	12.125	26584
12.128	25858	12.128	15531	12.128	12415	12.128	26604
12.131	25862	12.131	15732	12.131	12763	12.131	26543
12.133	26008	12.133	15684	12.133	12864	12.133	26922
12.136	25932	12.136	15489	12.136	12869	12.136	27263
12.139	25990	12.139	15220	12.139	12773	12.139	26911
12.141	26149	12.141	15412	12.141	12459	12.141	26596
12.144	25883	12.144	15753	12.144	12425	12.144	26281
12.147	25644	12.147	15818	12.147	12463	12.147	26459
12.149	25720	12.149	15566	12.149	12394	12.149	26802
12.152	25864	12.152	15864	12.152	12501	12.152	27084
12.155	25773	12.155	16090	12.155	12819	12.155	27305
12.157	25522	12.157	16006	12.157	12855	12.157	27021
12.16	25278	12.16	15893	12.16	12797	12.16	26331
12.163	25170	12.163	15809	12.163	12664	12.163	26293
12.165	25111	12.165	15867	12.165	12380	12.165	26617
12.168	24883	12.168	15704	12.168	12446	12.168	26783
12.171	24917	12.171	15501	12.171	12878	12.171	26793
12.173	25370	12.173	15316	12.173	13117	12.173	26786
12.176	25593	12.176	15114	12.176	13265	12.176	26834
12.179	25519	12.179	15082	12.179	13374	12.179	26680
12.181	25368	12.181	15350	12.181	13185	12.181	26884
12.184	25331	12.184	15573	12.184	13158	12.184	27215
12.187	25623	12.187	15422	12.187	13281	12.187	27139
12.189	25648	12.189	15330	12.189	13280	12.189	26733
12.192	25488	12.192	15263	12.192	12997	12.192	26296
12.195	25242	12.195	15275	12.195	12778	12.195	26273
12.197	25181	12.197	15543	12.197	12883	12.197	26447
12.2	25565	12.2	15714	12.2	13067	12.2	26611
12.203	25663	12.203	15548	12.203	13143	12.203	26782
12.205	25317	12.205	15100	12.205	13074	12.205	26752
12.208	24954	12.208	15005	12.208	12955	12.208	26589
12.211	25075	12.211	14956	12.211	12693	12.211	26670
12.213	25428	12.213	14759	12.213	12654	12.213	26908
12.216	25498	12.216	14721	12.216	13150	12.216	26745
12.219	25358	12.219	14911	12.219	13665	12.219	26523
12.221	25319	12.221	15173	12.221	13558	12.221	26807
12.224	25613	12.224	15001	12.224	13207	12.224	27314
12.227	26089	12.227	15015	12.227	13120	12.227	27256
12.229	26098	12.229	15178	12.229	13268	12.229	27150
12.232	25620	12.232	14925	12.232	13372	12.232	27444
12.235	25488	12.235	14833	12.235	13464	12.235	27845
12.237	25679	12.237	14925	12.237	13392	12.237	27932
12.24	25573	12.24	14911	12.24	13191	12.24	27880
12.243	25498	12.243	14879	12.243	12954	12.243	27812
12.245	25596	12.245	14791	12.245	12643	12.245	27619
12.248	25586	12.248	14714	12.248	12540	12.248	27403
12.251	25323	12.251	14724	12.251	12759	12.251	27167
12.253	25079	12.253	14877	12.253	13030	12.253	27214
12.256	25124	12.256	15321	12.256	12809	12.256	27506
12.259	25306	12.259	15609	12.259	12572	12.259	27690
12.261	25441	12.261	15544	12.261	13063	12.261	27486
12.264	25474	12.264	15480	12.264	13653	12.264	27105
12.267	25227	12.267	15644	12.267	13898	12.267	27116
12.269	25103	12.269	15408	12.269	14034	12.269	27439
12.272	25303	12.272	15164	12.272	13929	12.272	27468
12.275	25670	12.275	15636	12.275	13592	12.275	27351
12.277	26095	12.277	15944	12.277	13376	12.277	27181
12.28	26423	12.28	15838	12.28	13478	12.28	27218
12.283	26269	12.283	15768	12.283	13546	12.283	27259
12.285	25995	12.285	15508	12.285	13439	12.285	27609
12.288	26047	12.288	15411	12.288	13589	12.288	27785
12.291	26269	12.291	15599	12.291	13699	12.291	27721
12.293	26282	12.293	15825	12.293	13639	12.293	27328
12.296	26393	12.296	15628	12.296	13561	12.296	27291
12.299	26518	12.299	15394	12.299	13932	12.299	27356
12.301	26358	12.301	15248	12.301	14295	12.301	26785
12.304	26100	12.304	15391	12.304	14273	12.304	26696
12.307	25911	12.307	15375	12.307	14185	12.307	27257
12.309	25717	12.309	15174	12.309	14025	12.309	27095
12.312	25420	12.312	15105	12.312	13959	12.312	26913
12.315	25472	12.315	15160	12.315	13962	12.315	26824
12.317	25453	12.317	15219	12.317	13682	12.317	26751
12.32	25081	12.32	15178	12.32	13312	12.32	26761
12.323	25044	12.323	15146	12.323	13363	12.323	26797
12.325	25217	12.325	15233	12.325	13215	12.325	26736
12.328	25495	12.328	15377	12.328	12895	12.328	26968
12.331	25571	12.331	15236	12.331	12770	12.331	27237
12.333	25434	12.333	15260	12.333	12681	12.333	26919
12.336	25315	12.336	15796	12.336	12406	12.336	26512
12.339	25155	12.339	16094	12.339	12428	12.339	26849
12.341	25026	12.341	15897	12.341	12837	12.341	27056
12.344	25075	12.344	15843	12.344	12963	12.344	27056
12.347	25288	12.347	15752	12.347	13059	12.347	27375
12.349	25218	12.349	15533	12.349	13329	12.349	27394
12.352	25286	12.352	15200	12.352	13375	12.352	26921
12.355	25372	12.355	15293	12.355	12951	12.355	26619
12.357	24979	12.357	15734	12.357	12630	12.357	26638
12.36	24752	12.36	16268	12.36	12690	12.36	26813
12.363	24955	12.363	16288	12.363	12932	12.363	26831
12.365	25216	12.365	15979	12.365	13137	12.365	26752
12.368	25085	12.368	15733	12.368	13374	12.368	26888
12.371	24607	12.371	15638	12.371	13153	12.371	27104
12.373	24402	12.373	15725	12.373	12661	12.373	27339
12.376	24508	12.376	15836	12.376	12550	12.376	27192
12.379	24682	12.379	15937	12.379	12702	12.379	26740
12.381	24824	12.381	15972	12.381	12527	12.381	26442
12.384	24975	12.384	15683	12.384	12131	12.384	26478
12.387	25207	12.387	15577	12.387	12068	12.387	26508
12.389	25128	12.389	15945	12.389	12366	12.389	26266
12.392	25043	12.392	16269	12.392	12779	12.392	26350
12.395	25118	12.395	15949	12.395	13136	12.395	26858
12.397	25030	12.397	15843	12.397	13356	12.397	27079
12.4	24814	12.4	16392	12.4	13100	12.4	27074
12.403	24530	12.403	16540	12.403	12950	12.403	26812
12.405	24590	12.405	16138	12.405	13088	12.405	26678
12.408	24707	12.408	15841	12.408	12843	12.408	26597
12.411	24846	12.411	15541	12.411	12667	12.411	26394
12.413	24999	12.413	15160	12.413	12999	12.413	26282
12.416	24964	12.416	15088	12.416	13552	12.416	25981
12.419	25148	12.419	15175	12.419	13477	12.419	25762
12.421	25045	12.421	15126	12.421	13292	12.421	26082
12.424	24643	12.424	14898	12.424	13422	12.424	26638
12.427	24754	12.427	15083	12.427	13383	12.427	26661
12.429	25033	12.429	15524	12.429	13039	12.429	26413
12.432	25159	12.432	15792	12.432	12685	12.432	26621
12.435	25024	12.435	15787	12.435	12407	12.435	26922
12.437	24794	12.437	15576	12.437	12241	12.437	26990
12.44	24619	12.44	15490	12.44	12664	12.44	26879
12.443	24200	12.443	15807	12.443	13089	12.443	26697
12.445	24149	12.445	16214	12.445	12989	12.445	26948
12.448	24667	12.448	16092	12.448	13103	12.448	27306
12.451	24712	12.451	15417	12.451	13453	12.451	27120
12.453	24563	12.453	15226	12.453	13684	12.453	26701
12.456	24704	12.456	15721	12.456	13831	12.456	26490
12.459	24930	12.459	15735	12.459	13571	12.459	26535
12.461	25044	12.461	15327	12.461	13439	12.461	26447
12.464	25238	12.464	14975	12.464	13505	12.464	26014
12.467	25336	12.467	14886	12.467	13405	12.467	25744
12.469	24956	12.469	15047	12.469	13271	12.469	25738
12.472	24545	12.472	15066	12.472	12775	12.472	25362
12.475	24388	12.475	14771	12.475	12499	12.475	25344
12.477	24482	12.477	14674	12.477	12912	12.477	25609
12.48	24618	12.48	14761	12.48	13378	12.48	25563
12.483	24614	12.483	14774	12.483	13367	12.483	25236
12.485	24673	12.485	14564	12.485	12918	12.485	24934
12.488	24796	12.488	14466	12.488	12642	12.488	25102
12.491	24628	12.491	14376	12.491	12947	12.491	25395
12.493	24409	12.493	14545	12.493	13361	12.493	25595
12.496	24233	12.496	14969	12.496	13473	12.496	25613
12.499	24606	12.499	14683	12.499	13316	12.499	25312
12.501	24919	12.501	14324	12.501	13438	12.501	25283
12.504	24307	12.504	14725	12.504	13583	12.504	25214
12.507	23979	12.507	15179	12.507	13625	12.507	24867
12.509	24342	12.509	15334	12.509	13650	12.509	25071
12.512	24821	12.512	15415	12.512	13677	12.512	25892
12.515	24999	12.515	15350	12.515	13618	12.515	26292
12.517	24911	12.517	14977	12.517	13251	12.517	26028
12.52	24667	12.52	15014	12.52	12903	12.52	25751
12.523	24627	12.523	15303	12.523	13157	12.523	25854
12.525	24403	12.525	15440	12.525	13470	12.525	25830
12.528	23945	12.528	15538	12.528	13241	12.528	25839
12.531	23911	12.531	15330	12.531	13069	12.531	25923
12.533	23955	12.533	14783	12.533	13270	12.533	26023
12.536	23695	12.536	14704	12.536	13380	12.536	25920
12.539	23386	12.539	14922	12.539	13042	12.539	25733
12.541	23692	12.541	14960	12.541	12920	12.541	25786
12.544	24269	12.544	15058	12.544	13157	12.544	25734
12.547	24507	12.547	14952	12.547	13026	12.547	25880
12.549	24388	12.549	14585	12.549	12906	12.549	25856
12.552	23998	12.552	14449	12.552	12903	12.552	25751
12.555	24234	12.555	14443	12.555	12698	12.555	26220
12.557	24647	12.557	14180	12.557	12652	12.557	26383
12.56	24450	12.56	14451	12.56	12918	12.56	26061
12.563	24552	12.563	14850	12.563	13106	12.563	25691
12.565	25322	12.565	14657	12.565	12903	12.565	25419
12.568	25823	12.568	14509	12.568	12541	12.568	25434
12.571	25420	12.571	14765	12.571	12360	12.571	25627
12.573	24876	12.573	14962	12.573	12711	12.573	25618
12.576	24501	12.576	15026	12.576	13060	12.576	25742
12.579	24375	12.579	14817	12.579	12895	12.579	26258
12.581	24412	12.581	14768	12.581	12666	12.581	26399
12.584	24862	12.584	14897	12.584	13039	12.584	26120
12.587	25366	12.587	14752	12.587	13495	12.587	25854
12.589	25364	12.589	14657	12.589	13394	12.589	25547
12.592	25124	12.592	14742	12.592	12719	12.592	25526
12.595	24901	12.595	15095	12.595	12102	12.595	26191
12.597	24757	12.597	15835	12.597	12114	12.597	26722
12.6	24812	12.6	15908	12.6	12338	12.6	26560
12.603	24778	12.603	15310	12.603	12320	12.603	26119
12.605	24666	12.605	15060	12.605	12314	12.605	25887
12.608	24929	12.608	14950	12.608	12488	12.608	25958
12.611	25089	12.611	15086	12.611	12829	12.611	25850
12.613	25217	12.613	15473	12.613	12968	12.613	25681
12.616	25180	12.616	15899	12.616	12803	12.616	25665
12.619	24777	12.619	16064	12.619	12639	12.619	25586
12.621	24379	12.621	16019	12.621	12616	12.621	25614
12.624	24557	12.624	16103	12.624	12930	12.624	25956
12.627	25225	12.627	16106	12.627	12961	12.627	26079
12.629	25562	12.629	16085	12.629	12816	12.629	25997
12.632	25209	12.632	15881	12.632	12896	12.632	26031
12.635	24733	12.635	15582	12.635	12733	12.635	25775
12.637	24443	12.637	15500	12.637	12581	12.637	25888
12.64	24351	12.64	15595	12.64	12741	12.64	26049
12.643	24666	12.643	15842	12.643	12886	12.643	26001
12.645	24829	12.645	15786	12.645	12825	12.645	25532
12.648	24743	12.648	15414	12.648	13059	12.648	25376
12.651	24689	12.651	15617	12.651	13047	12.651	25467
12.653	24839	12.653	15909	12.653	12685	12.653	25535
12.656	25078	12.656	15816	12.656	12662	12.656	26070
12.659	25003	12.659	15824	12.659	12756	12.659	26390
12.661	24988	12.661	15878	12.661	12719	12.661	26271
12.664	25006	12.664	15904	12.664	12740	12.664	26250
12.667	24725	12.667	15942	12.667	12971	12.667	26451
12.669	24519	12.669	16050	12.669	13126	12.669	26279
12.672	24331	12.672	16058	12.672	13089	12.672	26305
12.675	24267	12.675	15670	12.675	13050	12.675	26463
12.677	24521	12.677	15479	12.677	12952	12.677	26523
12.68	24743	12.68	15598	12.68	12842	12.68	26161
12.683	24648	12.683	15599	12.683	12856	12.683	25956
12.685	24768	12.685	15437	12.685	12824	12.685	26233
12.688	24929	12.688	15164	12.688	13030	12.688	26286
12.691	24931	12.691	14912	12.691	13421	12.691	25531
12.693	24818	12.693	14827	12.693	13593	12.693	25215
12.696	24589	12.696	15306	12.696	13353	12.696	25441
12.699	24649	12.699	15876	12.699	13387	12.699	25811
12.701	24928	12.701	15852	12.701	13432	12.701	26099
12.704	25082	12.704	15607	12.704	13252	12.704	26097
12.707	25270	12.707	15697	12.707	13096	12.707	25723
12.709	25293	12.709	15834	12.709	12992	12.709	25274
12.712	25043	12.712	15852	12.712	12877	12.712	25390
12.715	24895	12.715	15402	12.715	12953	12.715	25495
12.717	24640	12.717	14766	12.717	12930	12.717	25563
12.72	23996	12.72	14699	12.72	12720	12.72	25585
12.723	23832	12.723	15081	12.723	12580	12.723	25417
12.725	24297	12.725	15347	12.725	12526	12.725	25279
12.728	24505	12.728	15493	12.728	12391	12.728	25466
12.731	24513	12.731	15558	12.731	12344	12.731	25680
12.733	24549	12.733	15691	12.733	12322	12.733	25827
12.736	24423	12.736	15643	12.736	12369	12.736	25742
12.739	24400	12.739	15246	12.739	12307	12.739	25539
12.741	24671	12.741	14878	12.741	12238	12.741	25453
12.744	25036	12.744	14830	12.744	12335	12.744	25390
12.747	24924	12.747	14921	12.747	12863	12.747	25288
12.749	24685	12.749	14927	12.749	13288	12.749	25276
12.752	24686	12.752	14951	12.752	13363	12.752	25403
12.755	24571	12.755	14842	12.755	13519	12.755	25749
12.757	24484	12.757	14862	12.757	13518	12.757	25665
12.76	24938	12.76	15309	12.76	13187	12.76	25409
12.763	25242	12.763	15658	12.763	12916	12.763	25302
12.765	25247	12.765	15496	12.765	12682	12.765	25233
12.768	25267	12.768	15252	12.768	12559	12.768	25465
12.771	24912	12.771	15320	12.771	12791	12.771	25748
12.773	24396	12.773	15444	12.773	13013	12.773	25636
12.776	24378	12.776	15782	12.776	13396	12.776	25569
12.779	24814	12.779	15761	12.779	13452	12.779	25349
12.781	25217	12.781	15598	12.781	12838	12.781	24772
12.784	24719	12.784	15957	12.784	12559	12.784	24509
12.787	23991	12.787	16207	12.787	13145	12.787	24548
12.789	23939	12.789	15967	12.789	13614	12.789	24639
12.792	24420	12.792	15487	12.792	13739	12.792	24689
12.795	24784	12.795	15290	12.795	13661	12.795	24610
12.797	24886	12.797	15415	12.797	13312	12.797	24643
12.8	24937	12.8	15395	12.8	13122	12.8	24868
12.803	24677	12.803	15061	12.803	12949	12.803	25426
12.805	24616	12.805	14951	12.805	13083	12.805	25728
12.808	25016	12.808	15006	12.808	13460	12.808	25463
12.811	25116	12.811	15045	12.811	13392	12.811	25185
12.813	24941	12.813	15267	12.813	13057	12.813	25017
12.816	24847	12.816	15284	12.816	13266	12.816	25009
12.819	24898	12.819	15229	12.819	13545	12.819	25240
12.821	24752	12.821	15219	12.821	13255	12.821	25322
12.824	24081	12.824	15199	12.824	13272	12.824	25347
12.827	23814	12.827	15390	12.827	13585	12.827	25447
12.829	24188	12.829	15791	12.829	13894	12.829	25369
12.832	24365	12.832	15931	12.832	14016	12.832	25192
12.835	24424	12.835	15790	12.835	14185	12.835	24894
12.837	24239	12.837	15739	12.837	14351	12.837	24708
12.84	23992	12.84	15671	12.84	14472	12.84	24978
12.843	24073	12.843	15510	12.843	14683	12.843	25443
12.845	23991	12.845	15392	12.845	14959	12.845	25704
12.848	23830	12.848	15276	12.848	14915	12.848	25582
12.851	24064	12.851	15152	12.851	14400	12.851	25191
12.853	24387	12.853	15468	12.853	14217	12.853	24824
12.856	24302	12.856	15862	12.856	14320	12.856	24642
12.859	24215	12.859	15973	12.859	14445	12.859	24757
12.861	23973	12.861	15753	12.861	14510	12.861	25236
12.864	23773	12.864	15792	12.864	14496	12.864	25306
12.867	23894	12.867	16033	12.867	14380	12.867	24764
12.869	24048	12.869	16072	12.869	14107	12.869	24553
12.872	24022	12.872	15980	12.872	13897	12.872	24792
12.875	23872	12.875	16329	12.875	13940	12.875	24785
12.877	23918	12.877	16584	12.877	14035	12.877	24657
12.88	24300	12.88	16428	12.88	13910	12.88	24481
12.883	24267	12.883	16291	12.883	13639	12.883	24368
12.885	23935	12.885	16223	12.885	13321	12.885	24522
12.888	23947	12.888	16039	12.888	13135	12.888	24710
12.891	23819	12.891	16248	12.891	13267	12.891	24926
12.893	23667	12.893	16857	12.893	13539	12.893	24966
12.896	23756	12.896	16856	12.896	13818	12.896	24554
12.899	23939	12.899	16423	12.899	13973	12.899	24595
12.901	24218	12.901	16310	12.901	13879	12.901	25162
12.904	24421	12.904	16099	12.904	13969	12.904	25317
12.907	24349	12.907	15959	12.907	14155	12.907	25174
12.909	23860	12.909	16251	12.909	14224	12.909	25191
12.912	23596	12.912	16353	12.912	14237	12.912	25063
12.915	23987	12.915	16526	12.915	14141	12.915	25076
12.917	24425	12.917	16555	12.917	13869	12.917	24959
12.92	24566	12.92	16145	12.92	13800	12.92	24826
12.923	24634	12.923	15873	12.923	13807	12.923	24984
12.925	24321	12.925	15862	12.925	13760	12.925	25105
12.928	24053	12.928	15927	12.928	13868	12.928	25170
12.931	24001	12.931	15931	12.931	13633	12.931	24933
12.933	23604	12.933	15787	12.933	13297	12.933	24673
12.936	23255	12.936	15469	12.936	13017	12.936	24559
12.939	23516	12.939	15426	12.939	12851	12.939	24515
12.941	23767	12.941	15658	12.941	13183	12.941	24563
12.944	23568	12.944	15789	12.944	13396	12.944	24488
12.947	23572	12.947	15768	12.947	13375	12.947	24465
12.949	23906	12.949	15803	12.949	13661	12.949	24639
12.952	24048	12.952	15729	12.952	13819	12.952	24692
12.955	24254	12.955	15793	12.955	13519	12.955	24594
12.957	24384	12.957	16118	12.957	13158	12.957	24437
12.96	24243	12.96	16075	12.96	13100	12.96	24723
12.963	24215	12.963	15890	12.963	13148	12.963	24833
12.965	24013	12.965	16011	12.965	13160	12.965	24752
12.968	23955	12.968	15941	12.968	13086	12.968	24694
12.971	24326	12.971	15412	12.971	12888	12.971	24372
12.973	24313	12.973	14982	12.973	12739	12.973	24269
12.976	24042	12.976	15076	12.976	12579	12.976	24036
12.979	24182	12.979	15438	12.979	12775	12.979	23450
12.981	23838	12.981	15467	12.981	13076	12.981	23283
12.984	23275	12.984	15347	12.984	13074	12.984	23580
12.987	23402	12.987	15220	12.987	13003	12.987	24039
12.989	23834	12.989	14924	12.989	13052	12.989	24493
12.992	24023	12.992	14978	12.992	13313	12.992	24631
12.995	24079	12.995	15033	12.995	13338	12.995	24496
12.997	23873	12.997	14741	12.997	12991	12.997	24333
13	23919	13	14915	13	12737	13	24310
13.003	24210	13.003	15467	13.003	12628	13.003	24248
13.005	24176	13.005	15817	13.005	12773	13.005	23823
13.008	24037	13.008	15730	13.008	13084	13.008	23675
13.011	24016	13.011	15473	13.011	13137	13.011	24023
13.013	24068	13.013	15450	13.013	13050	13.013	24075
13.016	24219	13.016	15478	13.016	12981	13.016	24061
13.019	24050	13.019	15388	13.019	12874	13.019	24302
13.021	23801	13.021	15238	13.021	12612	13.021	24438
13.024	23604	13.024	15355	13.024	12633	13.024	24283
13.027	23450	13.027	15547	13.027	13265	13.027	24445
13.029	23519	13.029	15714	13.029	13626	13.029	24446
13.032	23565	13.032	15787	13.032	13527	13.032	24323
13.035	23277	13.035	15799	13.035	13248	13.035	24635
13.037	22960	13.037	15650	13.037	12754	13.037	24917
13.04	22729	13.04	15737	13.04	12611	13.04	24677
13.043	22565	13.043	15925	13.043	12899	13.043	24236
13.045	22826	13.045	15803	13.045	13163	13.045	24237
13.048	23048	13.048	15550	13.048	13215	13.048	24606
13.051	22726	13.051	15319	13.051	13021	13.051	24538
13.053	22599	13.053	15486	13.053	12906	13.053	24133
13.056	22703	13.056	15771	13.056	13001	13.056	24059
13.059	22684	13.059	15535	13.059	12956	13.059	23883
13.061	22862	13.061	15196	13.061	12876	13.061	23769
13.064	22829	13.064	15356	13.064	12987	13.064	24074
13.067	22580	13.067	15649	13.067	13019	13.067	24182
13.069	22643	13.069	15646	13.069	12737	13.069	24294
13.072	22828	13.072	15541	13.072	12362	13.072	24470
13.075	22804	13.075	15446	13.075	12364	13.075	24477
13.077	22596	13.077	15560	13.077	12614	13.077	24106
13.08	22897	13.08	15327	13.08	12547	13.08	23680
13.083	23286	13.083	15017	13.083	12399	13.083	23887
13.085	23227	13.085	15168	13.085	12440	13.085	24112
13.088	23375	13.088	15619	13.088	12366	13.088	24142
13.091	23599	13.091	15801	13.091	12331	13.091	24317
13.093	23307	13.093	15535	13.093	12422	13.093	24216
13.096	23021	13.096	15289	13.096	12692	13.096	24307
13.099	22981	13.099	15344	13.099	12905	13.099	24322
13.101	23271	13.101	15443	13.101	12874	13.101	24163
13.104	23540	13.104	15517	13.104	12984	13.104	24314
13.107	23451	13.107	15297	13.107	13144	13.107	24446
13.109	23486	13.109	14886	13.109	12848	13.109	24471
13.112	23781	13.112	14696	13.112	12865	13.112	24434
13.115	23825	13.115	15057	13.115	13166	13.115	24221
13.117	24044	13.117	15753	13.117	12915	13.117	23901
13.12	24227	13.12	15993	13.12	12652	13.12	23712
13.123	24211	13.123	15726	13.123	13080	13.123	23809
13.125	24153	13.125	15521	13.125	13174	13.125	24010
13.128	24056	13.128	15441	13.128	13024	13.128	24247
13.131	23963	13.131	15126	13.131	13218	13.131	24357
13.133	23674	13.133	14954	13.133	13348	13.133	24489
13.136	23380	13.136	15266	13.136	13530	13.136	24298
13.139	23128	13.139	15508	13.139	13446	13.139	24292
13.141	23111	13.141	15470	13.141	12957	13.141	24882
13.144	23168	13.144	15453	13.144	13078	13.144	25252
13.147	23121	13.147	15520	13.147	13470	13.147	24926
13.149	23026	13.149	15461	13.149	13434	13.149	24818
13.152	22744	13.152	15549	13.152	12922	13.152	24940
13.155	22802	13.155	15529	13.155	12622	13.155	24611
13.157	23086	13.157	15204	13.157	12788	13.157	24478
13.16	23154	13.16	15277	13.16	12689	13.16	24643
13.163	23346	13.163	15390	13.163	12563	13.163	24652
13.165	23703	13.165	15396	13.165	13021	13.165	24557
13.168	23809	13.168	15722	13.168	13109	13.168	24396
13.171	23508	13.171	15925	13.171	12724	13.171	24045
13.173	22827	13.173	15839	13.173	12888	13.173	23833
13.176	22508	13.176	15541	13.176	13277	13.176	24004
13.179	22649	13.179	15314	13.179	13294	13.179	24508
13.181	22589	13.181	15534	13.181	12898	13.181	24791
13.184	22645	13.184	15844	13.184	12772	13.184	24795
13.187	22602	13.187	15654	13.187	13082	13.187	24684
13.189	22316	13.189	15394	13.189	13082	13.189	24943
13.192	22309	13.192	15791	13.192	12930	13.192	24837
13.195	22524	13.195	16133	13.195	12913	13.195	24172
13.197	22567	13.197	16033	13.197	12932	13.197	23766
13.2	22422	13.2	15903	13.2	12979	13.2	23923
13.203	22402	13.203	15840	13.203	12856	13.203	24242
13.205	22628	13.205	15555	13.205	12561	13.205	24528
13.208	22834	13.208	15105	13.208	12647	13.208	24477
13.211	22956	13.211	15174	13.211	12932	13.211	24380
13.213	22832	13.213	15261	13.213	12978	13.213	24671
13.216	22476	13.216	15235	13.216	13108	13.216	25144
13.219	22178	13.219	15617	13.219	13359	13.219	25330
13.221	21962	13.221	15922	13.221	13588	13.221	25032
13.224	21936	13.224	15725	13.224	13519	13.224	25000
13.227	22048	13.227	15495	13.227	13355	13.227	24983
13.229	22484	13.229	15587	13.229	13472	13.229	24831
13.232	22866	13.232	15582	13.232	13444	13.232	25034
13.235	22808	13.235	15423	13.235	13306	13.235	25130
13.237	22430	13.237	15377	13.237	13109	13.237	25381
13.24	22244	13.24	15445	13.24	12846	13.24	25294
13.243	22627	13.243	15370	13.243	12942	13.243	24921
13.245	22808	13.245	15085	13.245	13175	13.245	24895
13.248	22566	13.248	14942	13.248	12830	13.248	25005
13.251	22531	13.251	15042	13.251	12793	13.251	24849
13.253	22552	13.253	15034	13.253	13433	13.253	24593
13.256	22292	13.256	15139	13.256	13724	13.256	24590
13.259	21889	13.259	15415	13.259	13484	13.259	24706
13.261	21804	13.261	15215	13.261	13508	13.261	24693
13.264	21954	13.264	14986	13.264	13661	13.264	24710
13.267	21792	13.267	15093	13.267	13360	13.267	24850
13.269	21707	13.269	15290	13.269	13022	13.269	24843
13.272	21791	13.272	15421	13.272	13328	13.272	24640
13.275	21725	13.275	15340	13.275	13436	13.275	24418
13.277	21598	13.277	15320	13.277	13184	13.277	24622
13.28	21427	13.28	15554	13.28	13196	13.28	24848
13.283	21048	13.283	15922	13.283	13688	13.283	25001
13.285	20829	13.285	15742	13.285	13913	13.285	25131
13.288	20960	13.288	15527	13.288	13684	13.288	25301
13.291	20955	13.291	15688	13.291	13670	13.291	25143
13.293	21039	13.293	15887	13.293	13759	13.293	24886
13.296	21745	13.296	15983	13.296	13600	13.296	24478
13.299	22105	13.299	15887	13.299	13412	13.299	24459
13.301	21955	13.301	15725	13.301	13479	13.301	24654
13.304	21596	13.304	15472	13.304	13614	13.304	24818
13.307	21424	13.307	15514	13.307	13695	13.307	24876
13.309	21573	13.309	15574	13.309	13638	13.309	24726
13.312	21684	13.312	15839	13.312	13762	13.312	24523
13.315	21928	13.315	16245	13.315	13808	13.315	24576
13.317	22077	13.317	16103	13.317	13619	13.317	24853
13.32	21695	13.32	15943	13.32	13806	13.32	25005
13.323	21521	13.323	16267	13.323	13962	13.323	24866
13.325	21421	13.325	16065	13.325	13948	13.325	24916
13.328	21359	13.328	16043	13.328	14247	13.328	24907
13.331	21526	13.331	16275	13.331	14328	13.331	24673
13.333	21510	13.333	16175	13.333	13994	13.333	24415
13.336	21090	13.336	16011	13.336	14022	13.336	24404
13.339	21408	13.339	16035	13.339	14240	13.339	24321
13.341	22019	13.341	16052	13.341	14354	13.341	24077
13.344	21903	13.344	16184	13.344	14319	13.344	24490
13.347	21766	13.347	16457	13.347	14138	13.347	24567
13.349	21960	13.349	16628	13.349	14127	13.349	24122
13.352	22148	13.352	16662	13.352	14423	13.352	24010
13.355	22289	13.355	16906	13.355	14403	13.355	24220
13.357	22317	13.357	16813	13.357	14165	13.357	23996
13.36	22197	13.36	16520	13.36	13719	13.36	23678
13.363	21926	13.363	16210	13.363	13525	13.363	23860
13.365	22094	13.365	15891	13.365	13836	13.365	23960
13.368	22259	13.368	15524	13.368	13699	13.368	23677
13.371	21886	13.371	15262	13.371	13466	13.371	23718
13.373	21795	13.373	15575	13.373	13327	13.373	23956
13.376	22032	13.376	16033	13.376	13412	13.376	24277
13.379	21864	13.379	16256	13.379	13584	13.379	24031
13.381	21688	13.381	16029	13.381	13368	13.381	23725
13.384	21647	13.384	16047	13.384	13192	13.384	23925
13.387	21572	13.387	16165	13.387	13116	13.387	23961
13.389	21433	13.389	16271	13.389	13106	13.389	23576
13.392	21411	13.392	16310	13.392	13116	13.392	23619
13.395	21190	13.395	16207	13.395	13126	13.395	24032
13.397	21070	13.397	16494	13.397	13290	13.397	23976
13.4	21189	13.4	16460	13.4	13213	13.4	23706
13.403	21349	13.403	16122	13.403	12653	13.403	23963
13.405	21312	13.405	16157	13.405	12292	13.405	24273
13.408	21328	13.408	16434	13.408	12568	13.408	23972
13.411	21349	13.411	16237	13.411	12567	13.411	23713
13.413	20979	13.413	15651	13.413	12058	13.413	23590
13.416	20398	13.416	15112	13.416	11910	13.416	23281
13.419	20269	13.419	14759	13.419	12136	13.419	23313
13.421	20563	13.421	14829	13.421	12406	13.421	23632
13.424	20880	13.424	15207	13.424	12683	13.424	23803
13.427	21232	13.427	15423	13.427	12957	13.427	23949
13.429	21480	13.429	15515	13.429	12769	13.429	23757
13.432	21659	13.432	15560	13.432	12269	13.432	23853
13.435	21749	13.435	15315	13.435	12433	13.435	24137
13.437	21662	13.437	15078	13.437	12802	13.437	24079
13.44	21647	13.44	14776	13.44	12675	13.44	24168
13.443	21616	13.443	14592	13.443	12773	13.443	24322
13.445	21528	13.445	14833	13.445	13065	13.445	23933
13.448	21811	13.448	14964	13.448	13001	13.448	23496
13.451	21802	13.451	14926	13.451	12588	13.451	23318
13.453	21610	13.453	15195	13.453	12084	13.453	23708
13.456	21671	13.456	15593	13.456	12241	13.456	24042
13.459	21477	13.459	15799	13.459	12527	13.459	24060
13.461	21394	13.461	16121	13.461	12575	13.461	24199
13.464	21534	13.464	16087	13.464	12798	13.464	24401
13.467	21333	13.467	15515	13.467	12662	13.467	24452
13.469	21005	13.469	14839	13.469	12421	13.469	24237
13.472	21027	13.472	14649	13.472	12647	13.472	23942
13.475	21400	13.475	14685	13.475	12930	13.475	23639
13.477	21576	13.477	14699	13.477	12902	13.477	24101
13.48	21608	13.48	14766	13.48	12814	13.48	24756
13.483	21960	13.483	15034	13.483	12760	13.483	24737
13.485	22481	13.485	15364	13.485	12687	13.485	24346
13.488	22504	13.488	15393	13.488	12651	13.488	23839
13.491	21980	13.491	15436	13.491	12676	13.491	23817
13.493	21117	13.493	15561	13.493	12778	13.493	24231
13.496	20378	13.496	15327	13.496	12777	13.496	24034
13.499	20531	13.499	14973	13.499	12827	13.499	23656
13.501	20855	13.501	14455	13.501	12744	13.501	23688
13.504	20797	13.504	14279	13.504	12567	13.504	23878
13.507	21188	13.507	14785	13.507	12643	13.507	23870
13.509	21716	13.509	14947	13.509	12664	13.509	23783
13.512	21652	13.512	14889	13.512	12732	13.512	24048
13.515	21451	13.515	14875	13.515	12932	13.515	24467
13.517	21106	13.517	14794	13.517	13477	13.517	24497
13.52	20757	13.52	14946	13.52	13394	13.52	24366
13.523	20774	13.523	15266	13.523	12999	13.523	24555
13.525	20966	13.525	15231	13.525	13221	13.525	24805
13.528	21294	13.528	15008	13.528	13295	13.528	24553
13.531	21307	13.531	14903	13.531	12967	13.531	23933
13.533	20919	13.533	15177	13.533	12801	13.533	23579
13.536	21079	13.536	15353	13.536	12738	13.536	23883
13.539	21365	13.539	15208	13.539	12469	13.539	24317
13.541	21121	13.541	15019	13.541	12357	13.541	24366
13.544	21081	13.544	14950	13.544	12433	13.544	24172
13.547	21268	13.547	14918	13.547	12326	13.547	24148
13.549	20814	13.549	15328	13.549	12343	13.549	24170
13.552	20606	13.552	15677	13.552	12401	13.552	23902
13.555	21120	13.555	15454	13.555	12586	13.555	23966
13.557	21264	13.557	15192	13.557	12982	13.557	24282
13.56	21104	13.56	15214	13.56	12914	13.56	24308
13.563	21471	13.563	15082	13.563	12425	13.563	24191
13.565	21364	13.565	14884	13.565	12314	13.565	23997
13.568	21030	13.568	14967	13.568	12623	13.568	23808
13.571	21178	13.571	15142	13.571	12693	13.571	23940
13.573	21254	13.573	15254	13.573	12485	13.573	24365
13.576	21150	13.576	15173	13.576	12596	13.576	24786
13.579	21175	13.579	15018	13.579	12731	13.579	24840
13.581	21169	13.581	14941	13.581	12471	13.581	24872
13.584	21043	13.584	14797	13.584	12618	13.584	24774
13.587	21028	13.587	14657	13.587	12991	13.587	24884
13.589	21105	13.589	14867	13.589	12937	13.589	24895
13.592	20790	13.592	15105	13.592	12948	13.592	24467
13.595	20294	13.595	14903	13.595	13093	13.595	24211
13.597	20354	13.597	14678	13.597	13203	13.597	24053
13.6	20684	13.6	14741	13.6	13414	13.6	23931
13.603	20669	13.603	14647	13.603	13179	13.603	23698
13.605	20621	13.605	14408	13.605	12788	13.605	23446
13.608	20837	13.608	14118	13.608	12917	13.608	23559
13.611	20985	13.611	14074	13.611	13024	13.611	23758
13.613	20986	13.613	14423	13.613	12852	13.613	23987
13.616	21114	13.616	14864	13.616	12518	13.616	24330
13.619	20942	13.619	14722	13.619	12238	13.619	24349
13.621	20677	13.621	14072	13.621	12425	13.621	24157
13.624	20744	13.624	13936	13.624	12582	13.624	24178
13.627	20550	13.627	14375	13.627	12771	13.627	24438
13.629	20303	13.629	14581	13.629	12804	13.629	24574
13.632	20083	13.632	14515	13.632	12381	13.632	24353
13.635	20295	13.635	14435	13.635	12143	13.635	24085
13.637	20567	13.637	14679	13.637	12394	13.637	24071
13.64	20639	13.64	14938	13.64	12773	13.64	24122
13.643	20497	13.643	15069	13.643	12910	13.643	23956
13.645	20363	13.645	15423	13.645	12690	13.645	23986
13.648	20306	13.648	15462	13.648	12404	13.648	24191
13.651	20353	13.651	14884	13.651	12445	13.651	24343
13.653	20402	13.653	14821	13.653	12663	13.653	24285
13.656	20022	13.656	15544	13.656	12647	13.656	24039
13.659	19851	13.659	15590	13.659	12558	13.659	24011
13.661	20548	13.661	15083	13.661	12490	13.661	23797
13.664	21239	13.664	14669	13.664	12338	13.664	23507
13.667	20984	13.667	14477	13.667	12449	13.667	23569
13.669	20241	13.669	14487	13.669	12420	13.669	23711
13.672	19603	13.672	14883	13.672	12477	13.672	23587
13.675	19512	13.675	15224	13.675	12742	13.675	23493
13.677	19623	13.677	15010	13.677	12747	13.677	23723
13.68	19955	13.68	14587	13.68	12477	13.68	23879
13.683	20027	13.683	14680	13.683	12621	13.683	23761
13.685	19871	13.685	14554	13.685	12640	13.685	23918
13.688	20175	13.688	14205	13.688	12538	13.688	23645
13.691	20685	13.691	14042	13.691	12756	13.691	22938
13.693	20673	13.693	13958	13.693	12905	13.693	23136
13.696	20406	13.696	14131	13.696	12750	13.696	23916
13.699	20351	13.699	14237	13.699	12733	13.699	23773
13.701	20932	13.701	13954	13.701	12964	13.701	23420
13.704	21390	13.704	14013	13.704	13097	13.704	23461
13.707	21478	13.707	14293	13.707	13038	13.707	23623
13.709	21655	13.709	14416	13.709	13270	13.709	23642
13.712	21878	13.712	14488	13.712	13551	13.712	23549
13.715	22015	13.715	14398	13.715	13378	13.715	23766
13.717	21477	13.717	14476	13.717	12841	13.717	23979
13.72	20799	13.72	14749	13.72	12606	13.72	23874
13.723	20734	13.723	14895	13.723	12843	13.723	23784
13.725	20873	13.725	15063	13.725	13135	13.725	23607
13.728	20937	13.728	15172	13.728	12902	13.728	23378
13.731	21228	13.731	15172	13.731	12649	13.731	23488
13.733	21259	13.733	15108	13.733	12575	13.733	23603
13.736	20963	13.736	14645	13.736	12490	13.736	23371
13.739	21041	13.739	14076	13.739	12164	13.739	23448
13.741	21030	13.741	13797	13.741	12068	13.741	23804
13.744	20948	13.744	13908	13.744	12328	13.744	23819
13.747	20623	13.747	13971	13.747	12520	13.747	24206
13.749	20596	13.749	14073	13.749	12428	13.749	24696
13.752	20667	13.752	13853	13.752	12330	13.752	24549
13.755	20523	13.755	13966	13.755	12475	13.755	23966
13.757	20338	13.757	14554	13.757	12753	13.757	23560
13.76	20224	13.76	14848	13.76	13038	13.76	23489
13.763	20385	13.763	14408	13.763	12866	13.763	23711
13.765	20727	13.765	14143	13.765	12518	13.765	23989
13.768	20945	13.768	14174	13.768	12291	13.768	23998
13.771	20702	13.771	14541	13.771	12450	13.771	23883
13.773	20672	13.773	14889	13.773	12655	13.773	23832
13.776	21104	13.776	15080	13.776	12720	13.776	23818
13.779	21212	13.779	15010	13.779	12826	13.779	23618
13.781	20925	13.781	14992	13.781	12882	13.781	23679
13.784	20870	13.784	14726	13.784	12732	13.784	23891
13.787	20862	13.787	14601	13.787	12680	13.787	23861
13.789	20819	13.789	14509	13.789	12692	13.789	23939
13.792	20783	13.792	14388	13.792	12880	13.792	24424
13.795	20994	13.795	14418	13.795	13303	13.795	24572
13.797	21206	13.797	14653	13.797	13208	13.797	24302
13.8	21221	13.8	14663	13.8	12642	13.8	23908
13.803	21396	13.803	14608	13.803	12441	13.803	23772
13.805	21225	13.805	14872	13.805	12738	13.805	23871
13.808	20737	13.808	14898	13.808	13027	13.808	24034
13.811	20713	13.811	14781	13.811	13180	13.811	23989
13.813	20817	13.813	14970	13.813	13174	13.813	23964
13.816	20674	13.816	14965	13.816	12936	13.816	23928
13.819	20882	13.819	14741	13.819	12718	13.819	23681
13.821	21397	13.821	14507	13.821	12657	13.821	23711
13.824	21418	13.824	14531	13.824	12844	13.824	23943
13.827	21271	13.827	14815	13.827	13294	13.827	23762
13.829	21217	13.829	14842	13.829	13508	13.829	23264
13.832	21122	13.832	14652	13.832	13260	13.832	23163
13.835	20997	13.835	14634	13.835	13016	13.835	23316
13.837	21022	13.837	14656	13.837	13316	13.837	23121
13.84	21446	13.84	14772	13.84	13692	13.84	23318
13.843	21934	13.843	14850	13.843	13592	13.843	23596
13.845	21913	13.845	14910	13.845	12855	13.845	23268
13.848	21503	13.848	15260	13.848	12164	13.848	22831
13.851	21447	13.851	15323	13.851	12226	13.851	22968
13.853	21658	13.853	14933	13.853	12506	13.853	23293
13.856	21829	13.856	14860	13.856	12368	13.856	23453
13.859	21885	13.859	14913	13.859	12393	13.859	23733
13.861	21726	13.861	14862	13.861	12444	13.861	23797
13.864	21439	13.864	14926	13.864	12573	13.864	23693
13.867	21332	13.867	14725	13.867	12657	13.867	23772
13.869	21447	13.869	14491	13.869	12316	13.869	23716
13.872	21542	13.872	14760	13.872	12078	13.872	23416
13.875	21505	13.875	15011	13.875	11911	13.875	23407
13.877	21658	13.877	15198	13.877	11938	13.877	23368
13.88	21827	13.88	15344	13.88	12408	13.88	23438
13.883	21609	13.883	15030	13.883	12574	13.883	23639
13.885	21094	13.885	14472	13.885	12202	13.885	23793
13.888	20648	13.888	14199	13.888	11958	13.888	23715
13.891	20894	13.891	14197	13.891	12001	13.891	23636
13.893	21240	13.893	14358	13.893	12085	13.893	23738
13.896	21307	13.896	14419	13.896	11850	13.896	23894
13.899	21545	13.899	14147	13.899	11485	13.899	23902
13.901	21704	13.901	14062	13.901	11488	13.901	23741
13.904	21683	13.904	14454	13.904	11829	13.904	23762
13.907	21607	13.907	14837	13.907	12131	13.907	23668
13.909	21586	13.909	14924	13.909	12143	13.909	23524
13.912	21517	13.912	14660	13.912	11942	13.912	23539
13.915	21371	13.915	14508	13.915	11893	13.915	23359
13.917	21366	13.917	14529	13.917	12079	13.917	23147
13.92	21311	13.92	14509	13.92	12218	13.92	23223
13.923	21145	13.923	14288	13.923	11981	13.923	23508
13.925	20819	13.925	14110	13.925	11850	13.925	23703
13.928	20528	13.928	14176	13.928	11944	13.928	23651
13.931	20530	13.931	14203	13.931	12093	13.931	23427
13.933	20603	13.933	14593	13.933	12445	13.933	23463
13.936	20428	13.936	14952	13.936	12461	13.936	23164
13.939	20402	13.939	14781	13.939	12153	13.939	23003
13.941	20497	13.941	14699	13.941	12128	13.941	23478
13.944	20579	13.944	14892	13.944	12449	13.944	23386
13.947	20786	13.947	15045	13.947	12573	13.947	23001
13.949	20948	13.949	14928	13.949	12404	13.949	23383
13.952	21222	13.952	14428	13.952	12665	13.952	23616
13.955	21078	13.955	14077	13.955	12702	13.955	23575
13.957	20937	13.957	13900	13.957	12148	13.957	23877
13.96	21158	13.96	14129	13.96	11819	13.96	23975
13.963	21106	13.963	14243	13.963	12181	13.963	23431
13.965	20891	13.965	13938	13.965	12676	13.965	23166
13.968	20804	13.968	13926	13.968	12681	13.968	23716
13.971	20926	13.971	14266	13.971	12542	13.971	24303
13.973	20984	13.973	14559	13.973	12902	13.973	24309
13.976	20877	13.976	14843	13.976	13196	13.976	23910
13.979	20815	13.979	14851	13.979	12906	13.979	23395
13.981	20809	13.981	14366	13.981	12649	13.981	23454
13.984	20543	13.984	14286	13.984	12578	13.984	23451
13.987	20237	13.987	14527	13.987	12524	13.987	23192
13.989	20047	13.989	14358	13.989	12543	13.989	23329
13.992	20297	13.992	14262	13.992	12833	13.992	23582
13.995	20751	13.995	14465	13.995	13122	13.995	23439
13.997	20867	13.997	14653	13.997	13150	13.997	23122
14	21063	14	14536	14	12825	14	22982
14.003	21505	14.003	14118	14.003	12358	14.003	23163
14.005	21547	14.005	14066	14.005	12460	14.005	23156
14.008	21456	14.008	14397	14.008	12742	14.008	22927
14.011	21342	14.011	14762	14.011	12708	14.011	22879
14.013	20838	14.013	14683	14.013	12258	14.013	23098
14.016	20726	14.016	14476	14.016	12080	14.016	23219
14.019	21012	14.019	14227	14.019	12229	14.019	23281
14.021	21030	14.021	14011	14.021	12335	14.021	23142
14.024	21041	14.024	14129	14.024	12272	14.024	23197
14.027	21199	14.027	14395	14.027	11963	14.027	23730
14.029	21190	14.029	14658	14.029	11853	14.029	23803
14.032	21534	14.032	14951	14.032	11968	14.032	23549
14.035	21690	14.035	14714	14.035	11938	14.035	23792
14.037	21480	14.037	14462	14.037	11792	14.037	24080
14.04	21238	14.04	14401	14.04	11693	14.04	23999
14.043	21315	14.043	14259	14.043	11558	14.043	23780
14.045	21406	14.045	14129	14.045	11320	14.045	23704
14.048	21367	14.048	14237	14.048	11485	14.048	23716
14.051	21259	14.051	14268	14.051	11857	14.051	23874
14.053	21303	14.053	14234	14.053	11604	14.053	24138
14.056	21658	14.056	13987	14.056	11121	14.056	23858
14.059	21874	14.059	13757	14.059	11076	14.059	23488
14.061	21675	14.061	14265	14.061	11499	14.061	23336
14.064	21576	14.064	14822	14.064	11529	14.064	23145
14.067	21659	14.067	14612	14.067	11410	14.067	23259
14.069	21593	14.069	14315	14.069	11670	14.069	23288
14.072	21452	14.072	14335	14.072	12120	14.072	23119
14.075	21416	14.075	14324	14.075	12476	14.075	23182
14.077	21420	14.077	14323	14.077	12640	14.077	23251
14.08	21196	14.08	14328	14.08	12434	14.08	23121
14.083	20915	14.083	14293	14.083	12145	14.083	23192
14.085	20956	14.085	14223	14.085	11822	14.085	23101
14.088	21011	14.088	14040	14.088	11840	14.088	23239
14.091	21090	14.091	14163	14.091	11876	14.091	23152
14.093	21260	14.093	14574	14.093	11546	14.093	22918
14.096	21207	14.096	14593	14.096	11495	14.096	22851
14.099	21070	14.099	14212	14.099	11647	14.099	22750
14.101	21254	14.101	14094	14.101	11585	14.101	22619
14.104	21466	14.104	14497	14.104	11710	14.104	22855
14.107	21522	14.107	14874	14.107	12151	14.107	23113
14.109	21213	14.109	15081	14.109	12122	14.109	23056
14.112	20890	14.112	15258	14.112	11751	14.112	22687
14.115	21111	14.115	14920	14.115	11586	14.115	22683
14.117	21503	14.117	14374	14.117	11412	14.117	23332
14.12	21471	14.12	14444	14.12	11637	14.12	23563
14.123	21305	14.123	14869	14.123	11898	14.123	23420
14.125	21640	14.125	14708	14.125	11881	14.125	23244
14.128	21965	14.128	14599	14.128	11879	14.128	23301
14.131	21592	14.131	14504	14.131	12007	14.131	23380
14.133	21179	14.133	14131	14.133	11957	14.133	23448
14.136	21326	14.136	14150	14.136	11575	14.136	23636
14.139	21543	14.139	14344	14.139	11069	14.139	23575
14.141	21743	14.141	14268	14.141	10766	14.141	23248
14.144	21950	14.144	14077	14.144	10889	14.144	23374
14.147	21959	14.147	13833	14.147	11231	14.147	23993
14.149	21573	14.149	13703	14.149	11371	14.149	24279
14.152	21147	14.152	13806	14.152	11332	14.152	24009
14.155	20817	14.155	13957	14.155	11395	14.155	23557
14.157	20916	14.157	13940	14.157	11653	14.157	23352
14.16	21437	14.16	13952	14.16	11657	14.16	23242
14.163	21830	14.163	13947	14.163	11389	14.163	23018
14.165	21877	14.165	14117	14.165	11303	14.165	22978
14.168	22089	14.168	14022	14.168	11666	14.168	23224
14.171	21766	14.171	13775	14.171	12198	14.171	23317
14.173	21474	14.173	14080	14.173	12333	14.173	22979
14.176	21915	14.176	14664	14.176	12395	14.176	22712
14.179	22089	14.179	15138	14.179	12465	14.179	23095
14.181	21889	14.181	15004	14.181	12252	14.181	23506
14.184	21813	14.184	14500	14.184	11876	14.184	23466
14.187	21843	14.187	14097	14.187	11768	14.187	23317
14.189	21904	14.189	14241	14.189	11876	14.189	23347
14.192	21931	14.192	14586	14.192	11983	14.192	23508
14.195	21985	14.195	14552	14.195	11713	14.195	23479
14.197	22184	14.197	14110	14.197	11448	14.197	23266
14.2	22274	14.2	13859	14.2	11577	14.2	23005
14.203	22377	14.203	14131	14.203	11706	14.203	22650
14.205	22606	14.205	14526	14.205	11745	14.205	22641
14.208	22510	14.208	14676	14.208	11982	14.208	23017
14.211	22381	14.211	14605	14.211	12261	14.211	23200
14.213	22457	14.213	14598	14.213	12266	14.213	23186
14.216	22331	14.216	14589	14.216	11958	14.216	23012
14.219	22479	14.219	14287	14.219	11807	14.219	22851
14.221	22866	14.221	14154	14.221	11983	14.221	22994
14.224	22979	14.224	14461	14.224	12131	14.224	23111
14.227	22979	14.227	14635	14.227	12200	14.227	22549
14.229	22997	14.229	14612	14.229	12191	14.229	22093
14.232	22980	14.232	14583	14.232	11927	14.232	22138
14.235	22990	14.235	14509	14.235	11735	14.235	22333
14.237	23168	14.237	14248	14.237	11684	14.237	22521
14.24	23493	14.24	13913	14.24	11553	14.24	22583
14.243	23397	14.243	13921	14.243	11652	14.243	22356
14.245	22994	14.245	14085	14.245	11933	14.245	22325
14.248	22745	14.248	14175	14.248	11861	14.248	22214
14.251	22356	14.251	14420	14.251	11833	14.251	21905
14.253	22106	14.253	14475	14.253	12109	14.253	21521
14.256	22433	14.256	14190	14.256	12225	14.256	21402
14.259	22681	14.259	13988	14.259	12138	14.259	21416
14.261	22528	14.261	13779	14.261	11893	14.261	21479
14.264	22363	14.264	13589	14.264	11588	14.264	21340
14.267	22215	14.267	13659	14.267	11508	14.267	21233
14.269	21869	14.269	13731	14.269	11587	14.269	21617
14.272	22052	14.272	13648	14.272	11833	14.272	22204
14.275	22531	14.275	13724	14.275	11762	14.275	22674
14.277	22186	14.277	13643	14.277	11455	14.277	22940
14.28	21824	14.28	13520	14.28	11469	14.28	23091
14.283	21723	14.283	13492	14.283	11687	14.283	22949
14.285	21332	14.285	13981	14.285	11745	14.285	22813
14.288	21069	14.288	14578	14.288	11892	14.288	22848
14.291	21106	14.291	14531	14.291	12194	14.291	22918
14.293	21296	14.293	14077	14.293	12067	14.293	22587
14.296	21317	14.296	13882	14.296	11615	14.296	22205
14.299	21045	14.299	14150	14.299	11692	14.299	22468
14.301	21003	14.301	14209	14.301	11840	14.301	22693
14.304	21295	14.304	13981	14.304	11690	14.304	22326
14.307	21259	14.307	13803	14.307	11686	14.307	22127
14.309	21238	14.309	13660	14.309	11619	14.309	22591
14.312	21327	14.312	13568	14.312	11519	14.312	22832
14.315	21418	14.315	13909	14.315	11526	14.315	22655
14.317	21408	14.317	14234	14.317	11505	14.317	22233
14.32	21478	14.32	14131	14.32	11380	14.32	22171
14.323	21392	14.323	14128	14.323	11336	14.323	22242
14.325	20944	14.325	14014	14.325	11087	14.325	22023
14.328	20943	14.328	13550	14.328	10907	14.328	21719
14.331	21320	14.331	13588	14.331	11218	14.331	21615
14.333	21430	14.333	13790	14.333	11613	14.333	21593
14.336	21175	14.336	13813	14.336	11601	14.336	21575
14.339	21074	14.339	13602	14.339	11394	14.339	21654
14.341	21255	14.341	13247	14.341	11440	14.341	21749
14.344	21552	14.344	13315	14.344	11703	14.344	21672
14.347	21625	14.347	13441	14.347	12015	14.347	21640
14.349	21546	14.349	13527	14.349	12134	14.349	21757
14.352	21434	14.352	13713	14.352	11882	14.352	21843
14.355	21443	14.355	13896	14.355	11488	14.355	21750
14.357	21521	14.357	14060	14.357	11697	14.357	21597
14.36	21356	14.36	13934	14.36	12436	14.36	21337
14.363	21072	14.363	13559	14.363	12755	14.363	20969
14.365	21103	14.365	13355	14.365	12375	14.365	20811
14.368	21406	14.368	13172	14.368	11981	14.368	20888
14.371	21467	14.371	12988	14.371	12262	14.371	21228
14.373	21496	14.373	12819	14.373	12422	14.373	21380
14.376	21520	14.376	12874	14.376	12198	14.376	21594
14.379	21541	14.379	13152	14.379	12172	14.379	21552
14.381	21772	14.381	13376	14.381	12360	14.381	21436
14.384	21794	14.384	13617	14.384	12241	14.384	21577
14.387	21476	14.387	13883	14.387	12093	14.387	21474
14.389	21522	14.389	13930	14.389	11978	14.389	21055
14.392	21896	14.392	13620	14.392	11734	14.392	20928
14.395	22009	14.395	13671	14.395	11597	14.395	21411
14.397	21755	14.397	14165	14.397	11531	14.397	21995
14.4	21678	14.4	14138	14.4	11495	14.4	21952
14.403	21655	14.403	14195	14.403	11778	14.403	21882
14.405	21757	14.405	14508	14.405	12309	14.405	21795
14.408	21512	14.408	14387	14.408	12443	14.408	21614
14.411	21094	14.411	14352	14.411	12211	14.411	21331
14.413	20730	14.413	14743	14.413	12142	14.413	20961
14.416	20268	14.416	14772	14.416	12268	14.416	21050
14.419	20083	14.419	14417	14.419	12482	14.419	21666
14.421	20572	14.421	14246	14.421	12636	14.421	21683
14.424	21110	14.424	14382	14.424	12670	14.424	21430
14.427	20908	14.427	14575	14.427	12380	14.427	21442
14.429	20562	14.429	14568	14.429	12107	14.429	21385
14.432	20596	14.432	14390	14.432	11760	14.432	21716
14.435	20406	14.435	14372	14.435	11873	14.435	21917
14.437	20126	14.437	14823	14.437	12334	14.437	21841
14.44	20028	14.44	15052	14.44	12356	14.44	21963
14.443	19926	14.443	14731	14.443	12254	14.443	21897
14.445	19977	14.445	14523	14.445	12117	14.445	21503
14.448	19847	14.448	14425	14.448	12168	14.448	21434
14.451	19621	14.451	14511	14.451	12454	14.451	21321
14.453	19581	14.453	14865	14.453	12249	14.453	20681
14.456	19702	14.456	14894	14.456	12016	14.456	20271
14.459	19777	14.459	14751	14.459	12139	14.459	20552
14.461	19716	14.461	14966	14.461	12301	14.461	21125
14.464	20004	14.464	15140	14.464	12120	14.464	21434
14.467	20097	14.467	15115	14.467	12130	14.467	21546
14.469	19839	14.469	14972	14.469	12181	14.469	21275
14.472	19732	14.472	14853	14.472	11993	14.472	21143
14.475	19839	14.475	14973	14.475	11864	14.475	20974
14.477	19807	14.477	14662	14.477	11929	14.477	20747
14.48	19815	14.48	14276	14.48	12145	14.48	20713
14.483	19728	14.483	14062	14.483	12083	14.483	20854
14.485	19353	14.485	13888	14.485	11830	14.485	21582
14.488	19243	14.488	13970	14.488	11699	14.488	22137
14.491	19411	14.491	14280	14.491	11853	14.491	22114
14.493	19876	14.493	14632	14.493	12021	14.493	21966
14.496	19847	14.496	14904	14.496	11926	14.496	21814
14.499	19756	14.499	14676	14.499	11938	14.499	21451
14.501	20084	14.501	14308	14.501	11862	14.501	21121
14.504	20108	14.504	14330	14.504	11756	14.504	21104
14.507	19691	14.507	14703	14.507	11575	14.507	21230
14.509	19486	14.509	14798	14.509	11359	14.509	21425
14.512	19581	14.512	14585	14.512	11570	14.512	21416
14.515	20088	14.515	14587	14.515	12038	14.515	21354
14.517	20230	14.517	14630	14.517	11979	14.517	21824
14.52	19966	14.52	14403	14.52	11344	14.52	22090
14.523	19895	14.523	13993	14.523	11044	14.523	21885
14.525	19811	14.525	13737	14.525	11377	14.525	21931
14.528	19624	14.528	13583	14.528	11486	14.528	21764
14.531	19828	14.531	13550	14.531	11333	14.531	21618
14.533	19974	14.533	13896	14.533	11458	14.533	21551
14.536	19956	14.536	14472	14.536	11720	14.536	21564
14.539	19733	14.539	14521	14.539	11613	14.539	21651
14.541	19797	14.541	14074	14.541	11250	14.541	21642
14.544	20075	14.544	13964	14.544	11248	14.544	21879
14.547	20258	14.547	13951	14.547	11562	14.547	22258
14.549	20319	14.549	13726	14.549	11696	14.549	22453
14.552	20299	14.552	13709	14.552	11779	14.552	22523
14.555	20317	14.555	13874	14.555	11809	14.555	22444
14.557	20243	14.557	13723	14.557	11953	14.557	22466
14.56	20254	14.56	13649	14.56	12128	14.56	22578
14.563	20269	14.563	13698	14.563	12148	14.563	22334
14.565	20416	14.565	13959	14.565	11707	14.565	22110
14.568	20284	14.568	13996	14.568	11503	14.568	22310
14.571	20172	14.571	13649	14.571	11585	14.571	22776
14.573	20451	14.573	13566	14.573	11621	14.573	23046
14.576	20476	14.576	13583	14.576	11652	14.576	23050
14.579	20219	14.579	13376	14.579	11675	14.579	22705
14.581	20004	14.581	13355	14.581	11819	14.581	22454
14.584	20033	14.584	13608	14.584	11851	14.584	22712
14.587	20049	14.587	14143	14.587	11847	14.587	22778
14.589	20111	14.589	14163	14.589	11833	14.589	22493
14.592	20204	14.592	14003	14.592	11407	14.592	22407
14.595	20498	14.595	14172	14.595	11062	14.595	22715
14.597	21062	14.597	14144	14.597	11132	14.597	22845
14.6	21204	14.6	13633	14.6	11324	14.6	23097
14.603	21131	14.603	13571	14.603	11575	14.603	22742
14.605	20893	14.605	13839	14.605	11656	14.605	22202
14.608	21074	14.608	14147	14.608	11415	14.608	22144
14.611	21102	14.611	14402	14.611	11296	14.611	22120
14.613	20862	14.613	14875	14.613	11584	14.613	21828
14.616	20306	14.616	14987	14.616	11681	14.616	21787
14.619	20234	14.619	14553	14.619	11528	14.619	21919
14.621	20660	14.621	14156	14.621	11725	14.621	22055
14.624	20739	14.624	13867	14.624	11808	14.624	22043
14.627	20383	14.627	13840	14.627	11570	14.627	21866
14.629	20235	14.629	14053	14.629	11469	14.629	21768
14.632	20282	14.632	14227	14.632	11520	14.632	21946
14.635	20058	14.635	14236	14.635	11567	14.635	22343
14.637	19780	14.637	13962	14.637	11603	14.637	22636
14.64	19704	14.64	13703	14.64	11355	14.64	22862
14.643	19776	14.643	13888	14.643	11005	14.643	23182
14.645	19921	14.645	14180	14.645	11153	14.645	22926
14.648	20328	14.648	14206	14.648	11186	14.648	22527
14.651	20405	14.651	14070	14.651	10902	14.651	22576
14.653	20283	14.653	14271	14.653	11022	14.653	22682
14.656	20516	14.656	14634	14.656	11630	14.656	22578
14.659	20458	14.659	14542	14.659	12002	14.659	22267
14.661	19962	14.661	14383	14.661	12225	14.661	22102
14.664	19756	14.664	14280	14.664	12051	14.664	21885
14.667	19433	14.667	14204	14.667	11492	14.667	21662
14.669	19084	14.669	14576	14.669	11439	14.669	21774
14.672	19074	14.672	15051	14.672	11820	14.672	21832
14.675	19423	14.675	15038	14.675	11795	14.675	21644
14.677	19796	14.677	14494	14.677	11832	14.677	21595
14.68	19718	14.68	14157	14.68	11954	14.68	21804
14.683	19594	14.683	14194	14.683	11841	14.683	21961
14.685	19281	14.685	14215	14.685	11892	14.685	21949
14.688	19145	14.688	14158	14.688	11970	14.688	21880
14.691	19539	14.691	14078	14.691	11885	14.691	22113
14.693	19820	14.693	14136	14.693	11524	14.693	22291
14.696	19243	14.696	14463	14.696	11458	14.696	22409
14.699	19028	14.699	14640	14.699	11721	14.699	22167
14.701	19584	14.701	14575	14.701	11881	14.701	21747
14.704	19638	14.704	14418	14.704	12069	14.704	21414
14.707	19498	14.707	14062	14.707	12455	14.707	21508
14.709	19611	14.709	13743	14.709	12432	14.709	21698
14.712	19403	14.712	13643	14.712	12285	14.712	21850
14.715	19204	14.715	13741	14.715	12095	14.715	21933
14.717	19032	14.717	13747	14.717	11944	14.717	22058
14.72	18935	14.72	13980	14.72	12207	14.72	21753
14.723	19212	14.723	14273	14.723	12433	14.723	21236
14.725	19513	14.725	14070	14.725	12367	14.725	21525
14.728	19533	14.728	13742	14.728	12103	14.728	21810
14.731	19443	14.731	13692	14.731	11334	14.731	21665
14.733	19262	14.733	13950	14.733	11132	14.733	21650
14.736	19139	14.736	14071	14.736	11426	14.736	21572
14.739	19115	14.739	13997	14.739	11470	14.739	21562
14.741	19127	14.741	14020	14.741	11515	14.741	21690
14.744	19267	14.744	14080	14.744	11669	14.744	21819
14.747	19327	14.747	14290	14.747	11647	14.747	22246
14.749	19438	14.749	14878	14.749	11724	14.749	22590
14.752	19305	14.752	15070	14.752	11956	14.752	22739
14.755	19140	14.755	14759	14.755	11679	14.755	22692
14.757	19203	14.757	14634	14.757	11283	14.757	22519
14.76	19494	14.76	14793	14.76	11225	14.76	22286
14.763	19685	14.763	14736	14.763	11242	14.763	22043
14.765	19336	14.765	14772	14.765	11148	14.765	22138
14.768	19017	14.768	14926	14.768	10884	14.768	22167
14.771	19085	14.771	14819	14.771	10815	14.771	22085
14.773	19052	14.773	14667	14.773	10984	14.773	22265
14.776	19343	14.776	14791	14.776	11142	14.776	22569
14.779	19532	14.779	14868	14.779	11148	14.779	23069
14.781	19535	14.781	14665	14.781	11244	14.781	23205
14.784	19445	14.784	14638	14.784	11519	14.784	22830
14.787	19295	14.787	14532	14.787	11785	14.787	22505
14.789	19251	14.789	14241	14.789	11914	14.789	22496
14.792	19489	14.792	14314	14.792	11809	14.792	22862
14.795	19981	14.795	14365	14.795	11739	14.795	23102
14.797	20344	14.797	14066	14.797	11543	14.797	22838
14.8	20152	14.8	14050	14.8	11430	14.8	22616
14.803	19900	14.803	14174	14.803	11456	14.803	22789
14.805	20278	14.805	14149	14.805	11425	14.805	22735
14.808	20765	14.808	14398	14.808	11487	14.808	22621
14.811	21016	14.811	14408	14.811	11555	14.811	22684
14.813	21240	14.813	13930	14.813	11545	14.813	22567
14.816	21056	14.816	13709	14.816	11509	14.816	22088
14.819	20495	14.819	14041	14.819	11256	14.819	22097
14.821	20188	14.821	14524	14.821	11053	14.821	22779
14.824	19822	14.824	14457	14.824	11327	14.824	23679
14.827	19707	14.827	13975	14.827	11573	14.827	23546
14.829	20043	14.829	13766	14.829	11315	14.829	22601
14.832	20131	14.832	14049	14.832	10932	14.832	22225
14.835	19844	14.835	14169	14.835	11053	14.835	22215
14.837	19701	14.837	13729	14.837	11202	14.837	22329
14.84	19478	14.84	13533	14.84	11137	14.84	22597
14.843	19499	14.843	13918	14.843	11200	14.843	22469
14.845	19910	14.845	14186	14.845	11134	14.845	22063
14.848	20180	14.848	14023	14.848	11150	14.848	22111
14.851	20044	14.851	13834	14.851	11474	14.851	22360
14.853	19713	14.853	14055	14.853	11624	14.853	22670
14.856	19661	14.856	14624	14.856	11624	14.856	22478
14.859	19783	14.859	14561	14.859	11539	14.859	22071
14.861	19701	14.861	14088	14.861	11379	14.861	22062
14.864	19547	14.864	13820	14.864	11084	14.864	22091
14.867	19452	14.867	13841	14.867	11014	14.867	22063
14.869	19345	14.869	13758	14.869	11317	14.869	22257
14.872	19181	14.872	13630	14.872	12015	14.872	22525
14.875	19146	14.875	13694	14.875	12279	14.875	22619
14.877	18608	14.877	13875	14.877	11826	14.877	22639
14.88	17638	14.88	13912	14.88	11395	14.88	22146
14.883	17280	14.883	14078	14.883	11185	14.883	21519
14.885	17753	14.885	14061	14.885	11126	14.885	21670
14.888	18371	14.888	13784	14.888	11216	14.888	22112
14.891	18490	14.891	13599	14.891	11251	14.891	22346
14.893	18661	14.893	13712	14.893	11576	14.893	22460
14.896	18859	14.896	13787	14.896	11972	14.896	22088
14.899	18824	14.899	13612	14.899	11931	14.899	21850
14.901	18750	14.901	13685	14.901	11813	14.901	22161
14.904	18831	14.904	13983	14.904	11752	14.904	22103
14.907	18801	14.907	14212	14.907	12018	14.907	21651
14.909	18501	14.909	14401	14.909	12232	14.909	21584
14.912	18393	14.912	14344	14.912	12016	14.912	21933
14.915	18827	14.915	14033	14.915	11797	14.915	21884
14.917	19076	14.917	14051	14.917	11725	14.917	21598
14.92	18931	14.92	14131	14.92	11599	14.92	21600
14.923	18786	14.923	13974	14.923	11443	14.923	21464
14.925	18604	14.925	13708	14.925	11269	14.925	21124
14.928	18359	14.928	13589	14.928	11145	14.928	21300
14.931	18033	14.931	13568	14.931	11355	14.931	21496
14.933	17974	14.933	13307	14.933	11835	14.933	21691
14.936	18510	14.936	13201	14.936	12050	14.936	21810
14.939	18983	14.939	13429	14.939	12067	14.939	21788
14.941	19156	14.941	13659	14.941	12064	14.941	21936
14.944	19339	14.944	13739	14.944	11743	14.944	22326
14.947	19272	14.947	13510	14.947	11490	14.947	22131
14.949	18952	14.949	13382	14.949	11736	14.949	21735
14.952	18890	14.952	13718	14.952	11853	14.952	21773
14.955	18822	14.955	13632	14.955	11522	14.955	21860
14.957	19005	14.957	13246	14.957	11284	14.957	21771
14.96	19247	14.96	13153	14.96	11425	14.96	21558
14.963	19478	14.963	13311	14.963	11434	14.963	21467
14.965	19486	14.965	13573	14.965	11156	14.965	21580
14.968	19379	14.968	13765	14.968	11038	14.968	21849
14.971	19249	14.971	13621	14.971	11301	14.971	21995
14.973	18980	14.973	13315	14.973	11332	14.973	21754
14.976	18782	14.976	13003	14.976	11399	14.976	21364
14.979	18570	14.979	12673	14.979	11435	14.979	21511
14.981	18478	14.981	12881	14.981	11174	14.981	21986
14.984	18695	14.984	13305	14.984	11127	14.984	22141
14.987	18748	14.987	13281	14.987	11316	14.987	21712
14.989	18745	14.989	13248	14.989	11506	14.989	21354
14.992	18803	14.992	13514	14.992	11531	14.992	21424
14.995	18594	14.995	13642	14.995	11398	14.995	21484
14.997	18274	14.997	13696	14.997	11478	14.997	21305
15	18126	15	13508	15	11701	15	21064
15.003	18092	15.003	13382	15.003	11741	15.003	21280
15.005	18107	15.005	13586	15.005	11751	15.005	21541
15.008	18467	15.008	13413	15.008	11963	15.008	21690
15.011	19096	15.011	13008	15.011	11969	15.011	21717
15.013	19065	15.013	12987	15.013	11995	15.013	21521
15.016	18835	15.016	13427	15.016	11776	15.016	21366
15.019	18846	15.019	13577	15.019	11275	15.019	21425
15.021	18609	15.021	13470	15.021	11301	15.021	21566
15.024	18747	15.024	13556	15.024	11635	15.024	21573
15.027	18934	15.027	13883	15.027	11773	15.027	21652
15.029	18944	15.029	14100	15.029	11680	15.029	21741
15.032	19136	15.032	14225	15.032	11583	15.032	21872
15.035	19067	15.035	14077	15.035	11522	15.035	22068
15.037	18806	15.037	13630	15.037	11405	15.037	22049
15.04	18814	15.04	13759	15.04	11210	15.04	21823
15.043	18979	15.043	14113	15.043	11175	15.043	21288
15.045	19046	15.045	13904	15.045	11714	15.045	21136
15.048	18972	15.048	13512	15.048	12222	15.048	21586
15.051	18673	15.051	13637	15.051	12019	15.051	21671
15.053	18521	15.053	13690	15.053	11627	15.053	21453
15.056	18706	15.056	13485	15.056	11500	15.056	21279
15.059	18847	15.059	13258	15.059	11509	15.059	21566
15.061	18874	15.061	13320	15.061	11203	15.061	21934
15.064	18612	15.064	13766	15.064	11152	15.064	21764
15.067	18174	15.067	13957	15.067	11618	15.067	21842
15.069	18317	15.069	13728	15.069	11851	15.069	22168
15.072	18801	15.072	13825	15.072	11661	15.072	22129
15.075	18996	15.075	13811	15.075	11580	15.075	22218
15.077	18904	15.077	13480	15.077	11710	15.077	22287
15.08	18708	15.08	13669	15.08	12034	15.08	21913
15.083	19067	15.083	14163	15.083	12072	15.083	21787
15.085	19406	15.085	14094	15.085	11999	15.085	22180
15.088	19389	15.088	13761	15.088	12396	15.088	22305
15.091	19195	15.091	13877	15.091	12603	15.091	22259
15.093	18817	15.093	14355	15.093	12210	15.093	22374
15.096	18555	15.096	14451	15.096	11753	15.096	22415
15.099	18395	15.099	14103	15.099	11632	15.099	22416
15.101	18189	15.101	13717	15.101	11518	15.101	22224
15.104	18276	15.104	13637	15.104	11433	15.104	21965
15.107	18553	15.107	13586	15.107	11625	15.107	22058
15.109	18499	15.109	13145	15.109	11778	15.109	22401
15.112	18349	15.112	12964	15.112	11563	15.112	22592
15.115	18390	15.115	13182	15.115	11242	15.115	22663
15.117	18239	15.117	13921	15.117	11030	15.117	22425
15.12	18030	15.12	14752	15.12	10967	15.12	22177
15.123	18101	15.123	14552	15.123	11062	15.123	21910
15.125	18375	15.125	13909	15.125	11156	15.125	21747
15.128	18458	15.128	13581	15.128	11243	15.128	21830
15.131	18521	15.131	13704	15.131	11533	15.131	22167
15.133	18851	15.133	13929	15.133	11768	15.133	22425
15.136	19128	15.136	13637	15.136	11725	15.136	22569
15.139	19352	15.139	13463	15.139	11545	15.139	22484
15.141	19607	15.141	14083	15.141	11398	15.141	22199
15.144	19284	15.144	14733	15.144	11693	15.144	22307
15.147	18881	15.147	14825	15.147	12311	15.147	22234
15.149	18726	15.149	14658	15.149	12182	15.149	21879
15.152	18721	15.152	14297	15.152	11734	15.152	21750
15.155	18795	15.155	14103	15.155	11687	15.155	21689
15.157	18962	15.157	14143	15.157	11573	15.157	21397
15.16	19002	15.16	13917	15.16	11318	15.16	21375
15.163	18913	15.163	13610	15.163	11105	15.163	21783
15.165	18731	15.165	13402	15.165	11027	15.165	21897
15.168	18565	15.168	13159	15.168	11197	15.168	21687
15.171	18610	15.171	13332	15.171	11436	15.171	21502
15.173	18641	15.173	13661	15.173	11730	15.173	21345
15.176	18650	15.176	13733	15.176	12091	15.176	21137
15.179	18564	15.179	13427	15.179	12347	15.179	21125
15.181	18475	15.181	13368	15.181	12582	15.181	21318
15.184	18789	15.184	13387	15.184	12698	15.184	21239
15.187	18976	15.187	13541	15.187	12630	15.187	21148
15.189	18800	15.189	13773	15.189	12579	15.189	21197
15.192	18945	15.192	13725	15.192	12064	15.192	21118
15.195	19028	15.195	13480	15.195	11651	15.195	21328
15.197	18955	15.197	13285	15.197	11825	15.197	21448
15.2	18719	15.2	13029	15.2	11791	15.2	21430
15.203	18546	15.203	13260	15.203	11598	15.203	21620
15.205	18611	15.205	13667	15.205	11696	15.205	21470
15.208	18738	15.208	13475	15.208	11848	15.208	21252
15.211	18715	15.211	13250	15.211	11678	15.211	21212
15.213	18734	15.213	13305	15.213	11838	15.213	21291
15.216	18920	15.216	13227	15.216	12133	15.216	21156
15.219	18856	15.219	13270	15.219	12315	15.219	21001
15.221	18636	15.221	13247	15.221	12427	15.221	21041
15.224	18802	15.224	12940	15.224	12307	15.224	21226
15.227	19079	15.227	12434	15.227	12056	15.227	20968
15.229	18716	15.229	12232	15.229	11765	15.229	20656
15.232	18468	15.232	12533	15.232	11623	15.232	20612
15.235	18559	15.235	12562	15.235	11451	15.235	20764
15.237	18187	15.237	12703	15.237	11291	15.237	20844
15.24	18040	15.24	13323	15.24	11442	15.24	21079
15.243	18092	15.243	13671	15.243	11849	15.243	21007
15.245	18194	15.245	13455	15.245	12091	15.245	20659
15.248	18506	15.248	13178	15.248	11867	15.248	20862
15.251	18629	15.251	13067	15.251	11614	15.251	21166
15.253	18756	15.253	13142	15.253	11787	15.253	21239
15.256	18754	15.256	13267	15.256	11939	15.256	21419
15.259	18665	15.259	13343	15.259	11800	15.259	21461
15.261	18614	15.261	13383	15.261	11431	15.261	21297
15.264	18296	15.264	13520	15.264	11082	15.264	20941
15.267	18203	15.267	13344	15.267	11033	15.267	21182
15.269	18483	15.269	13493	15.269	11126	15.269	21598
15.272	18583	15.272	13673	15.272	10970	15.272	21421
15.275	18493	15.275	13363	15.275	10806	15.275	21147
15.277	18505	15.277	12853	15.277	10747	15.277	21156
15.28	18710	15.28	12839	15.28	10695	15.28	21346
15.283	18512	15.283	12823	15.283	10631	15.283	21664
15.285	18280	15.285	12888	15.285	11021	15.285	21600
15.288	18459	15.288	13208	15.288	11307	15.288	21128
15.291	18557	15.291	13816	15.291	11077	15.291	20872
15.293	18502	15.293	14275	15.293	10928	15.293	20831
15.296	18406	15.296	13986	15.296	11211	15.296	21114
15.299	18338	15.299	13539	15.299	11531	15.299	21466
15.301	18378	15.301	13621	15.301	11693	15.301	21330
15.304	18064	15.304	13883	15.304	11956	15.304	21583
15.307	18003	15.307	14108	15.307	11814	15.307	21560
15.309	18500	15.309	13595	15.309	11454	15.309	20909
15.312	18933	15.312	13109	15.312	11498	15.312	20319
15.315	18869	15.315	13297	15.315	11827	15.315	20018
15.317	18584	15.317	13377	15.317	11909	15.317	20112
15.32	18298	15.32	13243	15.32	11747	15.32	20543
15.323	18158	15.323	13247	15.323	11457	15.323	20778
15.325	18199	15.325	13540	15.325	11400	15.325	20586
[truncated: 17,503 more rows]
