# Supplementary material for: Selective conversion of CO2 to isobutane-enriched C4 alkanes over InZrOx-Beta composite catalyst
Source: Nat Commun. 2023 May 6;14:2627. doi: 10.1038/s41467-023-38336-5 (PMC10164185; doi:10.1038/s41467-023-38336-5)
Supplement: Supplementary file 3 — Source Data [file 41467_2023_38336_MOESM3_ESM.zip › Source_Data_for_Figures_in_Supplementary_Information/Source_Data_Supplementary_Figure_19.xlsx]

## Sheet: Sheet1
GC-MS chromatogram
Retention time (min)	InZrOx(CP)	Retention time (min)	InZrOx(HT)
10	20330	10	15864
10.003	20223	10.003	16147
10.005	19669	10.005	16445
10.008	19286	10.008	16490
10.011	19393	10.011	16678
10.013	19370	10.013	16692
10.016	19182	10.016	16240
10.019	19334	10.019	16082
10.021	19394	10.021	16388
10.024	19358	10.024	16521
10.027	19520	10.027	16367
10.029	19918	10.029	16283
10.032	20018	10.032	16322
10.035	19795	10.035	16068
10.037	19588	10.037	15979
10.04	19285	10.04	16216
10.043	19074	10.043	16188
10.045	19097	10.045	15869
10.048	19361	10.048	16103
10.051	19660	10.051	16487
10.053	19598	10.053	16256
10.056	19657	10.056	15771
10.059	19625	10.059	15664
10.061	19574	10.061	15756
10.064	19842	10.064	15728
10.067	19683	10.067	15828
10.069	19322	10.069	16307
10.072	19056	10.072	16627
10.075	19319	10.075	16571
10.077	19565	10.077	16584
10.08	19691	10.08	16442
10.083	19532	10.083	16008
10.085	19351	10.085	15895
10.088	19393	10.088	16161
10.091	19318	10.091	16466
10.093	19196	10.093	16171
10.096	19052	10.096	15675
10.099	18837	10.099	15760
10.101	18874	10.101	16066
10.104	19041	10.104	16437
10.107	18935	10.107	16697
10.109	18644	10.109	16561
10.112	18669	10.112	16380
10.115	18604	10.115	16210
10.117	18450	10.117	15964
10.12	18712	10.12	15991
10.123	18958	10.123	16034
10.125	18970	10.125	15887
10.128	19099	10.128	15978
10.131	19445	10.131	16305
10.133	19418	10.133	16304
10.136	19093	10.136	16233
10.139	19067	10.139	16372
10.141	18764	10.141	16334
10.144	18436	10.144	16400
10.147	18308	10.147	16455
10.149	18552	10.149	16239
10.152	18678	10.152	16226
10.155	18441	10.155	16601
10.157	18045	10.157	16708
10.16	18094	10.16	16550
10.163	18336	10.163	16309
10.165	18159	10.165	16373
10.168	18059	10.168	16447
10.171	18618	10.171	16680
10.173	19045	10.173	16991
10.176	18653	10.176	16654
10.179	18294	10.179	16181
10.181	17956	10.181	16163
10.184	17706	10.184	15996
10.187	17623	10.187	15970
10.189	17692	10.189	16175
10.192	18011	10.192	16022
10.195	18354	10.195	15868
10.197	18140	10.197	15855
10.2	18011	10.2	15683
10.203	18067	10.203	15678
10.205	17907	10.205	15841
10.208	17985	10.208	15684
10.211	17886	10.211	15225
10.213	17609	10.213	15057
10.216	17587	10.216	15305
10.219	17901	10.219	15541
10.221	18244	10.221	15745
10.224	18220	10.224	15920
10.227	18287	10.227	15808
10.229	18531	10.229	15669
10.232	18568	10.232	15795
10.235	18319	10.235	15875
10.237	18098	10.237	15946
10.24	18130	10.24	16147
10.243	18272	10.243	15790
10.245	18623	10.245	15527
10.248	18734	10.248	15578
10.251	18395	10.251	15664
10.253	18417	10.253	15654
10.256	18668	10.256	15658
10.259	18522	10.259	15714
10.261	18405	10.261	15745
10.264	18527	10.264	15757
10.267	18531	10.267	15739
10.269	18368	10.269	15819
10.272	17975	10.272	15852
10.275	17748	10.275	15802
10.277	17571	10.277	15825
10.28	17400	10.28	15760
10.283	17497	10.283	15834
10.285	17494	10.285	15916
10.288	17483	10.288	15863
10.291	17519	10.291	15747
10.293	17518	10.293	15548
10.296	17774	10.296	15322
10.299	18119	10.299	15515
10.301	18113	10.301	16007
10.304	18111	10.304	16029
10.307	18037	10.307	15814
10.309	17870	10.309	15677
10.312	17794	10.312	15833
10.315	18008	10.315	16045
10.317	18152	10.317	15957
10.32	18079	10.32	15714
10.323	18076	10.323	15572
10.325	18049	10.325	15645
10.328	18302	10.328	15743
10.331	18617	10.331	15641
10.333	18360	10.333	15398
10.336	18112	10.336	15090
10.339	17933	10.339	15034
10.341	17868	10.341	15439
10.344	17619	10.344	15646
10.347	17260	10.347	15520
10.349	17413	10.349	15551
10.352	17666	10.352	15502
10.355	17677	10.355	15208
10.357	17610	10.357	15255
10.36	17540	10.36	15528
10.363	17324	10.363	15600
10.365	17094	10.365	15484
10.368	17279	10.368	15711
10.371	17740	10.371	15970
10.373	17858	10.373	15620
10.376	17764	10.376	15233
10.379	17641	10.379	15323
10.381	17582	10.381	15414
10.384	17592	10.384	15448
10.387	17731	10.387	15372
10.389	17934	10.389	15145
10.392	18013	10.392	14662
10.395	17782	10.395	14148
10.397	17455	10.397	14259
10.4	17085	10.4	14605
10.403	17233	10.403	14609
10.405	17547	10.405	15037
10.408	17431	10.408	15379
10.411	17080	10.411	14996
10.413	17015	10.413	14725
10.416	17080	10.416	15029
10.419	17018	10.419	15078
10.421	16954	10.421	14704
10.424	17209	10.424	14186
10.427	17447	10.427	13892
10.429	17548	10.429	13990
10.432	17340	10.432	14384
10.435	16681	10.435	14639
10.437	16137	10.437	14631
10.44	16414	10.44	14690
10.443	16906	10.443	14831
10.445	16973	10.445	14913
10.448	16829	10.448	15001
10.451	16819	10.451	14950
10.453	16830	10.453	14872
10.456	17098	10.456	14673
10.459	17188	10.459	14434
10.461	16874	10.461	14251
10.464	16703	10.464	14361
10.467	16946	10.467	14481
10.469	16878	10.469	14298
10.472	16847	10.472	14346
10.475	17160	10.475	14527
10.477	17275	10.477	14363
10.48	17223	10.48	14350
10.483	17217	10.483	14569
10.485	17425	10.485	14106
10.488	17939	10.488	13741
10.491	18164	10.491	13853
10.493	17828	10.493	13819
10.496	17454	10.496	13796
10.499	17390	10.499	13810
10.501	17835	10.501	13675
10.504	18243	10.504	13697
10.507	18051	10.507	13828
10.509	17897	10.509	13941
10.512	17656	10.512	13985
10.515	17459	10.515	14093
10.517	17715	10.517	14210
10.52	17986	10.52	14194
10.523	17872	10.523	14044
10.525	17596	10.525	13679
10.528	17643	10.528	13472
10.531	17926	10.531	13868
10.533	18093	10.533	14112
10.536	17913	10.536	14139
10.539	17620	10.539	14459
10.541	17558	10.541	14597
10.544	17433	10.544	14362
10.547	17194	10.547	14306
10.549	17140	10.549	14459
10.552	16993	10.552	14776
10.555	16959	10.555	14854
10.557	17134	10.557	14721
10.56	16960	10.56	14637
10.563	16722	10.563	14626
10.565	16584	10.565	14768
10.568	16720	10.568	14821
10.571	17097	10.571	14511
10.573	17671	10.573	14367
10.576	17834	10.576	14568
10.579	17513	10.579	14584
10.581	17183	10.581	14307
10.584	17325	10.584	14115
10.587	17910	10.587	14495
10.589	18392	10.589	14793
10.592	18670	10.592	14205
10.595	18509	10.595	13749
10.597	18267	10.597	13896
10.6	18277	10.6	13892
10.603	18056	10.603	13763
10.605	17629	10.605	14055
10.608	17384	10.608	14541
10.611	17202	10.611	14829
10.613	17542	10.613	14714
10.616	18015	10.616	14366
10.619	17895	10.619	14333
10.621	17620	10.621	14570
10.624	17880	10.624	14515
10.627	18169	10.627	14357
10.629	18068	10.629	14077
10.632	18096	10.632	14060
10.635	18064	10.635	14384
10.637	17794	10.637	14452
10.64	17638	10.64	14206
10.643	17704	10.643	14034
10.645	17519	10.645	14108
10.648	17227	10.648	14314
10.651	17017	10.651	14479
10.653	16741	10.653	14490
10.656	16812	10.656	14388
10.659	17402	10.659	14209
10.661	17485	10.661	13974
10.664	16956	10.664	13606
10.667	17228	10.667	13648
10.669	17937	10.669	13945
10.672	17879	10.672	14100
10.675	17352	10.675	14105
10.677	17211	10.677	13477
10.68	17415	10.68	13191
10.683	17303	10.683	13577
10.685	17262	10.685	13726
10.688	17698	10.688	13638
10.691	18042	10.691	13329
10.693	18113	10.693	12921
10.696	17928	10.696	12939
10.699	17693	10.699	13317
10.701	17695	10.701	13541
10.704	17828	10.704	13869
10.707	17933	10.707	13922
10.709	17817	10.709	13903
10.712	17919	10.712	14018
10.715	18045	10.715	14077
10.717	17565	10.717	14070
10.72	16951	10.72	14130
10.723	16941	10.723	14241
10.725	17176	10.725	14362
10.728	17083	10.728	14121
10.731	16944	10.731	13478
10.733	16904	10.733	13240
10.736	16702	10.736	13804
10.739	16370	10.739	14076
10.741	16013	10.741	14224
10.744	16114	10.744	14614
10.747	16450	10.747	14699
10.749	16581	10.749	14351
10.752	16456	10.752	14304
10.755	16467	10.755	14518
10.757	16577	10.757	14424
10.76	16808	10.76	14371
10.763	16917	10.763	14342
10.765	16649	10.765	13968
10.768	16383	10.768	13908
10.771	16232	10.771	13770
10.773	16038	10.773	13496
10.776	15996	10.776	13880
10.779	16323	10.779	14367
10.781	16446	10.781	14344
10.784	16426	10.784	14016
10.787	16753	10.787	13683
10.789	17202	10.789	13719
10.792	17079	10.792	14102
10.795	17085	10.795	14416
10.797	17139	10.797	14143
10.8	16752	10.8	13967
10.803	16481	10.803	14256
10.805	16493	10.805	14324
10.808	16682	10.808	14047
10.811	16987	10.811	14009
10.813	17121	10.813	14344
10.816	16832	10.816	14625
10.819	16537	10.819	14322
10.821	16597	10.821	14042
10.824	16538	10.824	13800
10.827	16400	10.827	13769
10.829	16416	10.829	14053
10.832	16534	10.832	14139
10.835	16693	10.835	14019
10.837	16709	10.837	14011
10.84	16525	10.84	14244
10.843	16137	10.843	14388
10.845	16188	10.845	14329
10.848	16108	10.848	14506
10.851	16044	10.851	14595
10.853	15904	10.853	14197
10.856	15976	10.856	13696
10.859	16184	10.859	13705
10.861	16206	10.861	13858
10.864	16598	10.864	13970
10.867	16717	10.867	14025
10.869	16369	10.869	13763
10.872	16240	10.872	13520
10.875	16547	10.875	13467
10.877	16796	10.877	13483
10.88	16936	10.88	13701
10.883	16608	10.883	13846
10.885	16043	10.885	13884
10.888	16010	10.888	14041
10.891	16261	10.891	14077
10.893	16253	10.893	14124
10.896	16318	10.896	14021
10.899	16578	10.899	13517
10.901	16546	10.901	13003
10.904	16619	10.904	12989
10.907	17086	10.907	13267
10.909	17367	10.909	13414
10.912	17038	10.912	13623
10.915	16653	10.915	13834
10.917	16655	10.917	13375
10.92	16701	10.92	13060
10.923	16774	10.923	13394
10.925	16970	10.925	13637
10.928	17045	10.928	13654
10.931	16888	10.931	13800
10.933	16338	10.933	14207
10.936	15862	10.936	14268
10.939	16074	10.939	14148
10.941	16366	10.941	14127
10.944	16389	10.944	14075
10.947	16293	10.947	14064
10.949	16316	10.949	14152
10.952	16289	10.952	13872
10.955	16139	10.955	13383
10.957	16044	10.957	13397
10.96	16148	10.96	13632
10.963	16279	10.963	13882
10.965	16231	10.965	14321
10.968	16105	10.968	14126
10.971	15959	10.971	13817
10.973	15730	10.973	14125
10.976	15655	10.976	14313
10.979	15633	10.979	14163
10.981	15819	10.981	14092
10.984	16354	10.984	14021
10.987	16664	10.987	13708
10.989	16494	10.989	13619
10.992	16140	10.992	13707
10.995	16147	10.995	13916
10.997	16530	10.997	14333
11	16533	11	14290
11.003	16393	11.003	14038
11.005	16574	11.005	14082
11.008	16559	11.008	14246
11.011	15967	11.011	14200
11.013	15458	11.013	13956
11.016	16090	11.016	13960
11.019	16686	11.019	14168
11.021	16685	11.021	14156
11.024	16512	11.024	14190
11.027	16435	11.027	14373
11.029	16738	11.029	14369
11.032	16896	11.032	13885
11.035	16694	11.035	13417
11.037	16452	11.037	13519
11.04	16633	11.04	13863
11.043	16816	11.043	14009
11.045	17106	11.045	13871
11.048	17113	11.048	13620
11.051	16679	11.051	13592
11.053	16410	11.053	13363
11.056	16592	11.056	13220
11.059	16925	11.059	13409
11.061	16728	11.061	13773
11.064	16321	11.064	14065
11.067	16130	11.067	14253
11.069	16105	11.069	14318
11.072	16133	11.072	14403
11.075	16439	11.075	14333
11.077	16500	11.077	14303
11.08	16452	11.08	14350
11.083	16230	11.083	14111
11.085	15979	11.085	13776
11.088	16088	11.088	13524
11.091	16411	11.091	13451
11.093	16380	11.093	13706
11.096	16380	11.096	14043
11.099	16610	11.099	14007
11.101	16690	11.101	13927
11.104	16398	11.104	13956
11.107	16210	11.107	13871
11.109	16232	11.109	13728
11.112	16392	11.112	13879
11.115	16090	11.115	14414
11.117	15648	11.117	14655
11.12	15724	11.12	14423
11.123	16120	11.123	14211
11.125	16233	11.125	14081
11.128	16471	11.128	13912
11.131	16358	11.131	13796
11.133	16099	11.133	14029
11.136	16368	11.136	14434
11.139	16644	11.139	14542
11.141	16540	11.141	14300
11.144	16724	11.144	14077
11.147	16919	11.147	13844
11.149	16887	11.149	13518
11.152	17117	11.152	13574
11.155	17699	11.155	14161
11.157	18028	11.157	14352
11.16	18640	11.16	14169
11.163	19089	11.163	14581
11.165	18950	11.165	14957
11.168	19007	11.168	14905
11.171	19559	11.171	14708
11.173	20053	11.173	14831
11.176	20360	11.176	15088
11.179	20851	11.179	15063
11.181	21073	11.181	15052
11.184	20958	11.184	14952
11.187	20834	11.187	15064
11.189	20687	11.189	15447
11.192	20714	11.192	15368
11.195	21209	11.195	15285
11.197	21692	11.197	15262
11.2	21551	11.2	15100
11.203	20994	11.203	14917
11.205	20761	11.205	14918
11.208	20794	11.208	15032
11.211	20768	11.211	15295
11.213	20770	11.213	15515
11.216	20793	11.216	15096
11.219	20506	11.219	14772
11.221	20093	11.221	14946
11.224	19901	11.224	15105
11.227	20190	11.227	15012
11.229	20610	11.229	15029
11.232	20626	11.232	15239
11.235	20220	11.235	15201
11.237	19681	11.237	14738
11.24	19363	11.24	14402
11.243	19615	11.243	14404
11.245	19295	11.245	14423
11.248	18492	11.248	14294
11.251	18283	11.251	14395
11.253	18494	11.253	14498
11.256	19024	11.256	14211
11.259	19214	11.259	14078
11.261	18721	11.261	14144
11.264	18211	11.264	14030
11.267	17926	11.267	13984
11.269	17688	11.269	14145
11.272	17503	11.272	14346
11.275	17654	11.275	14557
11.277	18001	11.277	14747
11.28	18145	11.28	14576
11.283	17643	11.283	14378
11.285	17003	11.285	14566
11.288	17116	11.288	14731
11.291	17098	11.291	14732
11.293	16810	11.293	14656
11.296	16752	11.296	14768
11.299	16906	11.299	14939
11.301	17030	11.301	14429
11.304	17139	11.304	13909
11.307	17130	11.307	14002
11.309	17253	11.309	14308
11.312	17270	11.312	14393
11.315	16875	11.315	14348
11.317	16625	11.317	14476
11.32	16481	11.32	14572
11.323	16333	11.323	14528
11.325	16279	11.325	14520
11.328	16306	11.328	14956
11.331	16282	11.331	15259
11.333	16548	11.333	14761
11.336	16928	11.336	14329
11.339	17233	11.339	14113
11.341	16957	11.341	14007
11.344	16224	11.344	14073
11.347	15904	11.347	14090
11.349	16210	11.349	13958
11.352	16574	11.352	14085
11.355	16643	11.355	14421
11.357	16365	11.357	14699
11.36	16123	11.36	14499
11.363	15953	11.363	14348
11.365	16016	11.365	14574
11.368	15995	11.368	14579
11.371	15972	11.371	14765
11.373	16283	11.373	14829
11.376	16272	11.376	14773
11.379	15976	11.379	14324
11.381	15910	11.381	13887
11.384	15793	11.384	13914
11.387	15794	11.387	14214
11.389	16183	11.389	14179
11.392	16405	11.392	13994
11.395	16028	11.395	13773
11.397	16088	11.397	13567
11.4	16383	11.4	13667
11.403	16413	11.403	14036
11.405	16283	11.405	14557
11.408	16228	11.408	14770
11.411	16403	11.411	14552
11.413	16476	11.413	14369
11.416	16264	11.416	14339
11.419	16225	11.419	14180
11.421	16140	11.421	13961
11.424	16191	11.424	13971
11.427	16359	11.427	14081
11.429	16666	11.429	14107
11.432	16889	11.432	14067
11.435	17115	11.435	13977
11.437	17017	11.437	14039
11.44	16699	11.44	14313
11.443	16698	11.443	14447
11.445	16751	11.445	14494
11.448	16590	11.448	14528
11.451	16529	11.451	14289
11.453	16349	11.453	13836
11.456	16145	11.456	13609
11.459	16068	11.459	13734
11.461	16160	11.461	13776
11.464	16516	11.464	13764
11.467	16845	11.467	13702
11.469	16951	11.469	13163
11.472	16627	11.472	13120
11.475	16310	11.475	13467
11.477	16664	11.477	13529
11.48	16967	11.48	13405
11.483	16774	11.483	13299
11.485	16724	11.485	13488
11.488	16733	11.488	14081
11.491	16398	11.491	14422
11.493	15968	11.493	14369
11.496	15960	11.496	14580
11.499	16245	11.499	14799
11.501	16502	11.501	14670
11.504	16369	11.504	14369
11.507	16079	11.507	14240
11.509	16181	11.509	14096
11.512	16344	11.512	14110
11.515	16462	11.515	14397
11.517	16589	11.517	14652
11.52	16411	11.52	14637
11.523	16232	11.523	14561
11.525	16067	11.525	14802
11.528	15791	11.528	14844
11.531	15772	11.531	14653
11.533	16189	11.533	14413
11.536	16736	11.536	14365
11.539	16890	11.539	14487
11.541	16497	11.541	14511
11.544	16275	11.544	14403
11.547	16400	11.547	14209
11.549	16285	11.549	13709
11.552	16134	11.552	13565
11.555	16273	11.555	13770
11.557	16748	11.557	13756
11.56	16804	11.56	13635
11.563	16436	11.563	13663
11.565	16240	11.565	13760
11.568	16258	11.568	13482
11.571	16589	11.571	13103
11.573	16843	11.573	13105
11.576	17066	11.576	13181
11.579	16972	11.579	13277
11.581	16806	11.581	13354
11.584	16827	11.584	13403
11.587	16719	11.587	13521
11.589	16680	11.589	13629
11.592	16949	11.592	13817
11.595	16995	11.595	13703
11.597	16921	11.597	13645
11.6	16634	11.6	13954
11.603	16362	11.603	13953
11.605	16724	11.605	13832
11.608	17586	11.608	13521
11.611	17695	11.611	12931
11.613	17363	11.613	13212
11.616	17456	11.616	13883
11.619	17487	11.619	14057
11.621	17544	11.621	14098
11.624	17333	11.624	14146
11.627	17053	11.627	13928
11.629	17087	11.629	13398
11.632	17098	11.632	13330
11.635	17242	11.635	13684
11.637	17541	11.637	13520
11.64	17698	11.64	13267
11.643	17776	11.643	13319
11.645	17953	11.645	13564
11.648	17684	11.648	13628
11.651	17307	11.651	13699
11.653	17150	11.653	13879
11.656	17254	11.656	13968
11.659	17154	11.659	14317
11.661	17099	11.661	14558
11.664	16787	11.664	14103
11.667	16617	11.667	13968
11.669	16596	11.669	14141
11.672	16533	11.672	13737
11.675	16358	11.675	13458
11.677	16330	11.677	13542
11.68	16610	11.68	13787
11.683	16903	11.683	14045
11.685	17021	11.685	13941
11.688	17117	11.688	13485
11.691	17252	11.691	13366
11.693	17259	11.693	13636
11.696	17144	11.696	13982
11.699	16988	11.699	14070
11.701	16790	11.701	13811
11.704	16632	11.704	13663
11.707	16722	11.707	13708
11.709	16571	11.709	13496
11.712	16457	11.712	13496
11.715	16570	11.715	13553
11.717	16633	11.717	13636
11.72	16567	11.72	13823
11.723	16683	11.723	13943
11.725	17000	11.725	13978
11.728	17011	11.728	13973
11.731	16789	11.731	13743
11.733	16522	11.733	13626
11.736	16756	11.736	13619
11.739	17264	11.739	13674
11.741	17170	11.741	13810
11.744	16662	11.744	13954
11.747	16351	11.747	13734
11.749	16280	11.749	13420
11.752	16159	11.752	13501
11.755	15926	11.755	13602
11.757	15598	11.757	13532
11.76	15414	11.76	13737
11.763	15506	11.763	14087
11.765	15653	11.765	14059
11.768	15478	11.768	13974
11.771	15350	11.771	13973
11.773	15605	11.773	13908
11.776	15965	11.776	14027
11.779	15879	11.779	13866
11.781	15589	11.781	13916
11.784	15642	11.784	14183
11.787	15870	11.787	14237
11.789	16178	11.789	14245
11.792	16056	11.792	13940
11.795	15430	11.795	13593
11.797	15040	11.797	13706
11.8	15260	11.8	13796
11.803	15753	11.803	13827
11.805	16040	11.805	13686
11.808	15659	11.808	13487
11.811	14991	11.811	13686
11.813	14850	11.813	13784
11.816	15229	11.816	13590
11.819	15622	11.819	13639
11.821	15941	11.821	13757
11.824	16381	11.824	13541
11.827	16718	11.827	13271
11.829	16694	11.829	13164
11.832	16374	11.832	13304
11.835	16182	11.835	13349
11.837	16117	11.837	13295
11.84	15931	11.84	13366
11.843	15955	11.843	13374
11.845	16087	11.845	13148
11.848	16016	11.848	13044
11.851	15946	11.851	13346
11.853	15966	11.853	13563
11.856	15885	11.856	13759
11.859	16086	11.859	13854
11.861	16321	11.861	13767
11.864	16334	11.864	13603
11.867	16392	11.867	13374
11.869	16495	11.869	13148
11.872	16481	11.872	12873
11.875	16706	11.875	12742
11.877	16730	11.877	12766
11.88	16397	11.88	12988
11.883	15996	11.883	13011
11.885	16000	11.885	12852
11.888	16175	11.888	12926
11.891	16301	11.891	13154
11.893	16547	11.893	13062
11.896	16540	11.896	12804
11.899	16252	11.899	12871
11.901	16362	11.901	13221
11.904	16163	11.904	13405
11.907	15438	11.907	13041
11.909	15241	11.909	12531
11.912	15085	11.912	12549
11.915	14838	11.915	12743
11.917	14724	11.917	12577
11.92	14784	11.92	12699
11.923	15107	11.923	13056
11.925	15400	11.925	12853
11.928	15143	11.928	12564
11.931	15003	11.931	12531
11.933	15314	11.933	12293
11.936	15607	11.936	12194
11.939	15560	11.939	12494
11.941	15429	11.941	12586
11.944	15297	11.944	12510
11.947	15489	11.947	12778
11.949	15582	11.949	13087
11.952	15306	11.952	13028
11.955	15298	11.955	12900
11.957	15571	11.957	13049
11.96	15549	11.96	13097
11.963	15343	11.963	13053
11.965	15415	11.965	13420
11.968	15550	11.968	13594
11.971	15809	11.971	13253
11.973	15930	11.973	13192
11.976	15743	11.976	13096
11.979	15509	11.979	12418
11.981	15613	11.981	12013
11.984	15784	11.984	12248
11.987	15992	11.987	12574
11.989	15889	11.989	12423
11.992	15658	11.992	12760
11.995	15995	11.995	12884
11.997	16312	11.997	12566
12	16208	12	12591
12.003	16042	12.003	12840
12.005	16160	12.005	12869
12.008	16213	12.008	12905
12.011	16003	12.011	12963
12.013	15783	12.013	13029
12.016	15534	12.016	13310
12.019	15698	12.019	13602
12.021	16390	12.021	13854
12.024	16539	12.024	13714
12.027	16080	12.027	13475
12.029	15936	12.029	13533
12.032	16094	12.032	13551
12.035	16117	12.035	13140
12.037	15944	12.037	12817
12.04	15728	12.04	12925
12.043	15586	12.043	13245
12.045	15328	12.045	13391
12.048	14875	12.048	12886
12.051	15145	12.051	12440
12.053	15534	12.053	12473
12.056	15756	12.056	12960
12.059	16120	12.059	13127
12.061	15949	12.061	12689
12.064	16063	12.064	12473
12.067	16588	12.067	12770
12.069	16634	12.069	12865
12.072	16540	12.072	12604
12.075	16331	12.075	12694
12.077	16044	12.077	12871
12.08	16205	12.08	12921
12.083	16220	12.083	13048
12.085	15889	12.085	13223
12.088	15568	12.088	13213
12.091	15790	12.091	13096
12.093	16026	12.093	13003
12.096	15647	12.096	13033
12.099	15405	12.099	13352
12.101	15290	12.101	13495
12.104	15204	12.104	13436
12.107	15299	12.107	13136
12.109	15196	12.109	12904
12.112	15235	12.112	13021
12.115	15475	12.115	13259
12.117	15737	12.117	13572
12.12	15785	12.12	13730
12.123	15672	12.123	13586
12.125	15488	12.125	13428
12.128	15531	12.128	13407
12.131	15732	12.131	13298
12.133	15684	12.133	13366
12.136	15489	12.136	13646
12.139	15220	12.139	14136
12.141	15412	12.141	14040
12.144	15753	12.144	13761
12.147	15818	12.147	13760
12.149	15566	12.149	13556
12.152	15864	12.152	13410
12.155	16090	12.155	13366
12.157	16006	12.157	13579
12.16	15893	12.16	13570
12.163	15809	12.163	13164
12.165	15867	12.165	13297
12.168	15704	12.168	13726
12.171	15501	12.171	14088
12.173	15316	12.173	14288
12.176	15114	12.176	14042
12.179	15082	12.179	13847
12.181	15350	12.181	14091
12.184	15573	12.184	14485
12.187	15422	12.187	14438
12.189	15330	12.189	13942
12.192	15263	12.192	13544
12.195	15275	12.195	13564
12.197	15543	12.197	13635
12.2	15714	12.2	13816
12.203	15548	12.203	14293
12.205	15100	12.205	14392
12.208	15005	12.208	14336
12.211	14956	12.211	14492
12.213	14759	12.213	14354
12.216	14721	12.216	13752
12.219	14911	12.219	13431
12.221	15173	12.221	13664
12.224	15001	12.224	13866
12.227	15015	12.227	13607
12.229	15178	12.229	13388
12.232	14925	12.232	13379
12.235	14833	12.235	13128
12.237	14925	12.237	12949
12.24	14911	12.24	12919
12.243	14879	12.243	12850
12.245	14791	12.245	13071
12.248	14714	12.248	13422
12.251	14724	12.251	13352
12.253	14877	12.253	12907
12.256	15321	12.256	12466
12.259	15609	12.259	12369
12.261	15544	12.261	12711
12.264	15480	12.264	13124
12.267	15644	12.267	13376
12.269	15408	12.269	13274
12.272	15164	12.272	12876
12.275	15636	12.275	12613
12.277	15944	12.277	12663
12.28	15838	12.28	13030
12.283	15768	12.283	13284
12.285	15508	12.285	12962
12.288	15411	12.288	12522
12.291	15599	12.291	12285
12.293	15825	12.293	12547
12.296	15628	12.296	13165
12.299	15394	12.299	13657
12.301	15248	12.301	13682
12.304	15391	12.304	13432
12.307	15375	12.307	13323
12.309	15174	12.309	13111
12.312	15105	12.312	12959
12.315	15160	12.315	12907
12.317	15219	12.317	13047
12.32	15178	12.32	13064
12.323	15146	12.323	12345
12.325	15233	12.325	11813
12.328	15377	12.328	12082
12.331	15236	12.331	12575
12.333	15260	12.333	12733
12.336	15796	12.336	12508
12.339	16094	12.339	12269
12.341	15897	12.341	12180
12.344	15843	12.344	12140
12.347	15752	12.347	12325
12.349	15533	12.349	12835
12.352	15200	12.352	13097
12.355	15293	12.355	12984
12.357	15734	12.357	12477
12.36	16268	12.36	12064
12.363	16288	12.363	12342
12.365	15979	12.365	12791
12.368	15733	12.368	12973
12.371	15638	12.371	12667
12.373	15725	12.373	12817
12.376	15836	12.376	13396
12.379	15937	12.379	13546
12.381	15972	12.381	13227
12.384	15683	12.384	12790
12.387	15577	12.387	12531
12.389	15945	12.389	12817
12.392	16269	12.392	13056
12.395	15949	12.395	12911
12.397	15843	12.397	12776
12.4	16392	12.4	13088
12.403	16540	12.403	13224
12.405	16138	12.405	13106
12.408	15841	12.408	13256
12.411	15541	12.411	13373
12.413	15160	12.413	13396
12.416	15088	12.416	13831
12.419	15175	12.419	14197
12.421	15126	12.421	14069
12.424	14898	12.424	13818
12.427	15083	12.427	13860
12.429	15524	12.429	13638
12.432	15792	12.432	13165
12.435	15787	12.435	13123
12.437	15576	12.437	13409
12.44	15490	12.44	13511
12.443	15807	12.443	13385
12.445	16214	12.445	13182
12.448	16092	12.448	13319
12.451	15417	12.451	13582
12.453	15226	12.453	13627
12.456	15721	12.456	13327
12.459	15735	12.459	13061
12.461	15327	12.461	13180
12.464	14975	12.464	13250
12.467	14886	12.467	13321
12.469	15047	12.469	13183
12.472	15066	12.472	12937
12.475	14771	12.475	12738
12.477	14674	12.477	12599
12.48	14761	12.48	12539
12.483	14774	12.483	12516
12.485	14564	12.485	12433
12.488	14466	12.488	12530
12.491	14376	12.491	12920
12.493	14545	12.493	13002
12.496	14969	12.496	12612
12.499	14683	12.499	12357
12.501	14324	12.501	12806
12.504	14725	12.504	13140
12.507	15179	12.507	12761
12.509	15334	12.509	12274
12.512	15415	12.512	12056
12.515	15350	12.515	12321
12.517	14977	12.517	12819
12.52	15014	12.52	12947
12.523	15303	12.523	12695
12.525	15440	12.525	12406
12.528	15538	12.528	12505
12.531	15330	12.531	12615
12.533	14783	12.533	12598
12.536	14704	12.536	13076
12.539	14922	12.539	13513
12.541	14960	12.541	13271
12.544	15058	12.544	13026
12.547	14952	12.547	13073
12.549	14585	12.549	12948
12.552	14449	12.552	12768
12.555	14443	12.555	12843
12.557	14180	12.557	13009
12.56	14451	12.56	13071
12.563	14850	12.563	12979
12.565	14657	12.565	12883
12.568	14509	12.568	13187
12.571	14765	12.571	13470
12.573	14962	12.573	13332
12.576	15026	12.576	13107
12.579	14817	12.579	12828
12.581	14768	12.581	12778
12.584	14897	12.584	12941
12.587	14752	12.587	13071
12.589	14657	12.589	13066
12.592	14742	12.592	13194
12.595	15095	12.595	13101
12.597	15835	12.597	12879
12.6	15908	12.6	12916
12.603	15310	12.603	13157
12.605	15060	12.605	13099
12.608	14950	12.608	12937
12.611	15086	12.611	12768
12.613	15473	12.613	12724
12.616	15899	12.616	12981
12.619	16064	12.619	13041
12.621	16019	12.621	13061
12.624	16103	12.624	13190
12.627	16106	12.627	13028
12.629	16085	12.629	12718
12.632	15881	12.632	12582
12.635	15582	12.635	12461
12.637	15500	12.637	12631
12.64	15595	12.64	13303
12.643	15842	12.643	13431
12.645	15786	12.645	13052
12.648	15414	12.648	12632
12.651	15617	12.651	12138
12.653	15909	12.653	12137
12.656	15816	12.656	12666
12.659	15824	12.659	12870
12.661	15878	12.661	12711
12.664	15904	12.664	12598
12.667	15942	12.667	12306
12.669	16050	12.669	12094
12.672	16058	12.672	12059
12.675	15670	12.675	11941
12.677	15479	12.677	12226
12.68	15598	12.68	12502
12.683	15599	12.683	12570
12.685	15437	12.685	12363
12.688	15164	12.688	12408
12.691	14912	12.691	12909
12.693	14827	12.693	13190
12.696	15306	12.696	13219
12.699	15876	12.699	12927
12.701	15852	12.701	12447
12.704	15607	12.704	12310
12.707	15697	12.707	12180
12.709	15834	12.709	12100
12.712	15852	12.712	12124
12.715	15402	12.715	12139
12.717	14766	12.717	12349
12.72	14699	12.72	12495
12.723	15081	12.723	12277
12.725	15347	12.725	12145
12.728	15493	12.728	12370
12.731	15558	12.731	12654
12.733	15691	12.733	12693
12.736	15643	12.736	12443
12.739	15246	12.739	12371
12.741	14878	12.741	12425
12.744	14830	12.744	12275
12.747	14921	12.747	12151
12.749	14927	12.749	12197
12.752	14951	12.752	12066
12.755	14842	12.755	11962
12.757	14862	12.757	12338
12.76	15309	12.76	12771
12.763	15658	12.763	13013
12.765	15496	12.765	12885
12.768	15252	12.768	12597
12.771	15320	12.771	12514
12.773	15444	12.773	12396
12.776	15782	12.776	12502
12.779	15761	12.779	12694
12.781	15598	12.781	12749
12.784	15957	12.784	12765
12.787	16207	12.787	12807
12.789	15967	12.789	12932
12.792	15487	12.792	13039
12.795	15290	12.795	13169
12.797	15415	12.797	13377
12.8	15395	12.8	13388
12.803	15061	12.803	13206
12.805	14951	12.805	13142
12.808	15006	12.808	13437
12.811	15045	12.811	13792
12.813	15267	12.813	13722
12.816	15284	12.816	13548
12.819	15229	12.819	13642
12.821	15219	12.821	13730
12.824	15199	12.824	13747
12.827	15390	12.827	13505
12.829	15791	12.829	12934
12.832	15931	12.832	12783
12.835	15790	12.835	12978
12.837	15739	12.837	13000
12.84	15671	12.84	12830
12.843	15510	12.843	12657
12.845	15392	12.845	12766
12.848	15276	12.848	13071
12.851	15152	12.851	13189
12.853	15468	12.853	13365
12.856	15862	12.856	13457
12.859	15973	12.859	13369
12.861	15753	12.861	13295
12.864	15792	12.864	13685
12.867	16033	12.867	13998
12.869	16072	12.869	13673
12.872	15980	12.872	13213
12.875	16329	12.875	12972
12.877	16584	12.877	13079
12.88	16428	12.88	12802
12.883	16291	12.883	12438
12.885	16223	12.885	12309
12.888	16039	12.888	12324
12.891	16248	12.891	12434
12.893	16857	12.893	12624
12.896	16856	12.896	12730
12.899	16423	12.899	12979
12.901	16310	12.901	13215
12.904	16099	12.904	13262
12.907	15959	12.907	13194
12.909	16251	12.909	13162
12.912	16353	12.912	12878
12.915	16526	12.915	12688
12.917	16555	12.917	12656
12.92	16145	12.92	12746
12.923	15873	12.923	12981
12.925	15862	12.925	12969
12.928	15927	12.928	13085
12.931	15931	12.931	12934
12.933	15787	12.933	12304
12.936	15469	12.936	12308
12.939	15426	12.939	12837
12.941	15658	12.941	12704
12.944	15789	12.944	12442
12.947	15768	12.947	12486
12.949	15803	12.949	12505
12.952	15729	12.952	12678
12.955	15793	12.955	12933
12.957	16118	12.957	13208
12.96	16075	12.96	13339
12.963	15890	12.963	13283
12.965	16011	12.965	12999
12.968	15941	12.968	12867
12.971	15412	12.971	12992
12.973	14982	12.973	12960
12.976	15076	12.976	12727
12.979	15438	12.979	12636
12.981	15467	12.981	12744
12.984	15347	12.984	12690
12.987	15220	12.987	12264
12.989	14924	12.989	12126
12.992	14978	12.992	12671
12.995	15033	12.995	12993
12.997	14741	12.997	12765
13	14915	13	12653
13.003	15467	13.003	12718
13.005	15817	13.005	13012
13.008	15730	13.008	13040
13.011	15473	13.011	12737
13.013	15450	13.013	12839
13.016	15478	13.016	13028
13.019	15388	13.019	12835
13.021	15238	13.021	12729
13.024	15355	13.024	12804
13.027	15547	13.027	12764
13.029	15714	13.029	12868
13.032	15787	13.032	13016
13.035	15799	13.035	12889
13.037	15650	13.037	12579
13.04	15737	13.04	12459
13.043	15925	13.043	12730
13.045	15803	13.045	12702
13.048	15550	13.048	12265
13.051	15319	13.051	12163
13.053	15486	13.053	12223
13.056	15771	13.056	12100
13.059	15535	13.059	12090
13.061	15196	13.061	12259
13.064	15356	13.064	12488
13.067	15649	13.067	12643
13.069	15646	13.069	12958
13.072	15541	13.072	12867
13.075	15446	13.075	12300
13.077	15560	13.077	11903
13.08	15327	13.08	12004
13.083	15017	13.083	12197
13.085	15168	13.085	11924
13.088	15619	13.088	11970
13.091	15801	13.091	12545
13.093	15535	13.093	12870
13.096	15289	13.096	12639
13.099	15344	13.099	12398
13.101	15443	13.101	12482
13.104	15517	13.104	12722
13.107	15297	13.107	12777
13.109	14886	13.109	12628
13.112	14696	13.112	12393
13.115	15057	13.115	12118
13.117	15753	13.117	12022
13.12	15993	13.12	12319
13.123	15726	13.123	12749
13.125	15521	13.125	12874
13.128	15441	13.128	12784
13.131	15126	13.131	12669
13.133	14954	13.133	12548
13.136	15266	13.136	12692
13.139	15508	13.139	13021
13.141	15470	13.141	13222
13.144	15453	13.144	13420
13.147	15520	13.147	13573
13.149	15461	13.149	13604
13.152	15549	13.152	13534
13.155	15529	13.155	13340
13.157	15204	13.157	12962
13.16	15277	13.16	13046
13.163	15390	13.163	13389
13.165	15396	13.165	13107
13.168	15722	13.168	12912
13.171	15925	13.171	13349
13.173	15839	13.173	13518
13.176	15541	13.176	13173
13.179	15314	13.179	12638
13.181	15534	13.181	12338
13.184	15844	13.184	12322
13.187	15654	13.187	12291
13.189	15394	13.189	12081
13.192	15791	13.192	11796
13.195	16133	13.195	11673
13.197	16033	13.197	11733
13.2	15903	13.2	12009
13.203	15840	13.203	12113
13.205	15555	13.205	12134
13.208	15105	13.208	12294
13.211	15174	13.211	12497
13.213	15261	13.213	12442
13.216	15235	13.216	12017
13.219	15617	13.219	11592
13.221	15922	13.221	11545
13.224	15725	13.224	11771
13.227	15495	13.227	12220
13.229	15587	13.229	12459
13.232	15582	13.232	12228
13.235	15423	13.235	12225
13.237	15377	13.237	12249
13.24	15445	13.24	12273
13.243	15370	13.243	12383
13.245	15085	13.245	12104
13.248	14942	13.248	12008
13.251	15042	13.251	12289
13.253	15034	13.253	12626
13.256	15139	13.256	12878
13.259	15415	13.259	12750
13.261	15215	13.261	12861
13.264	14986	13.264	13212
13.267	15093	13.267	13517
13.269	15290	13.269	13493
13.272	15421	13.272	13318
13.275	15340	13.275	12852
13.277	15320	13.277	12632
13.28	15554	13.28	12860
13.283	15922	13.283	12874
13.285	15742	13.285	12537
13.288	15527	13.288	12296
13.291	15688	13.291	12399
13.293	15887	13.293	12629
13.296	15983	13.296	12850
13.299	15887	13.299	12914
13.301	15725	13.301	12847
13.304	15472	13.304	12766
13.307	15514	13.307	12730
13.309	15574	13.309	12832
13.312	15839	13.312	12968
13.315	16245	13.315	12843
13.317	16103	13.317	12849
13.32	15943	13.32	12897
13.323	16267	13.323	12864
13.325	16065	13.325	13306
13.328	16043	13.328	13489
13.331	16275	13.331	13028
13.333	16175	13.333	12923
13.336	16011	13.336	12863
13.339	16035	13.339	12814
13.341	16052	13.341	12913
13.344	16184	13.344	12905
13.347	16457	13.347	12702
13.349	16628	13.349	12528
13.352	16662	13.352	12440
13.355	16906	13.355	12386
13.357	16813	13.357	12401
13.36	16520	13.36	12588
13.363	16210	13.363	12580
13.365	15891	13.365	12403
13.368	15524	13.368	12400
13.371	15262	13.371	12458
13.373	15575	13.373	12228
13.376	16033	13.376	12025
13.379	16256	13.379	11987
13.381	16029	13.381	11821
13.384	16047	13.384	11631
13.387	16165	13.387	11605
13.389	16271	13.389	11762
13.392	16310	13.392	11704
13.395	16207	13.395	11647
13.397	16494	13.397	11949
13.4	16460	13.4	12134
13.403	16122	13.403	12049
13.405	16157	13.405	12228
13.408	16434	13.408	12358
13.411	16237	13.411	12122
13.413	15651	13.413	12072
13.416	15112	13.416	12360
13.419	14759	13.419	12628
13.421	14829	13.421	12738
13.424	15207	13.424	12649
13.427	15423	13.427	12655
13.429	15515	13.429	12438
13.432	15560	13.432	11703
13.435	15315	13.435	11128
13.437	15078	13.437	11098
13.44	14776	13.44	11274
13.443	14592	13.443	11469
13.445	14833	13.445	11522
13.448	14964	13.448	11218
13.451	14926	13.451	11002
13.453	15195	13.453	10980
13.456	15593	13.456	11142
13.459	15799	13.459	11418
13.461	16121	13.461	11576
13.464	16087	13.464	11608
13.467	15515	13.467	11718
13.469	14839	13.469	11826
13.472	14649	13.472	11717
13.475	14685	13.475	11700
13.477	14699	13.477	11833
13.48	14766	13.48	11987
13.483	15034	13.483	11917
13.485	15364	13.485	11556
13.488	15393	13.488	11098
13.491	15436	13.491	11235
13.493	15561	13.493	11584
13.496	15327	13.496	11377
13.499	14973	13.499	11236
13.501	14455	13.501	11599
13.504	14279	13.504	12074
13.507	14785	13.507	12220
13.509	14947	13.509	12360
13.512	14889	13.512	12617
13.515	14875	13.515	12499
13.517	14794	13.517	12116
13.52	14946	13.52	11867
13.523	15266	13.523	11979
13.525	15231	13.525	12122
13.528	15008	13.528	11959
13.531	14903	13.531	11865
13.533	15177	13.533	11886
13.536	15353	13.536	11669
13.539	15208	13.539	11364
13.541	15019	13.541	11301
13.544	14950	13.544	11428
13.547	14918	13.547	11613
13.549	15328	13.549	11703
13.552	15677	13.552	11618
13.555	15454	13.555	11268
13.557	15192	13.557	10869
13.56	15214	13.56	10917
13.563	15082	13.563	10926
13.565	14884	13.565	11169
13.568	14967	13.568	11526
13.571	15142	13.571	11809
13.573	15254	13.573	12111
13.576	15173	13.576	12385
13.579	15018	13.579	12325
13.581	14941	13.581	12125
13.584	14797	13.584	12108
13.587	14657	13.587	12017
13.589	14867	13.589	11868
13.592	15105	13.592	12025
13.595	14903	13.595	12403
13.597	14678	13.597	12410
13.6	14741	13.6	12520
13.603	14647	13.603	12888
13.605	14408	13.605	13149
13.608	14118	13.608	13022
13.611	14074	13.611	12629
13.613	14423	13.613	12074
13.616	14864	13.616	11777
13.619	14722	13.619	12015
13.621	14072	13.621	12259
13.624	13936	13.624	12314
13.627	14375	13.627	12054
13.629	14581	13.629	11802
13.632	14515	13.632	11872
13.635	14435	13.635	11989
13.637	14679	13.637	11983
13.64	14938	13.64	11918
13.643	15069	13.643	11975
13.645	15423	13.645	12083
13.648	15462	13.648	12222
13.651	14884	13.651	12646
13.653	14821	13.653	12923
13.656	15544	13.656	12881
13.659	15590	13.659	12946
13.661	15083	13.661	13104
13.664	14669	13.664	13269
13.667	14477	13.667	13057
13.669	14487	13.669	12582
13.672	14883	13.672	12439
13.675	15224	13.675	12422
13.677	15010	13.677	12293
13.68	14587	13.68	12354
13.683	14680	13.683	12562
13.685	14554	13.685	12757
13.688	14205	13.688	12777
13.691	14042	13.691	12678
13.693	13958	13.693	12597
13.696	14131	13.696	12693
13.699	14237	13.699	12795
13.701	13954	13.701	12652
13.704	14013	13.704	12299
13.707	14293	13.707	12077
13.709	14416	13.709	12121
13.712	14488	13.712	12043
13.715	14398	13.715	11895
13.717	14476	13.717	11766
13.72	14749	13.72	11586
13.723	14895	13.723	11500
13.725	15063	13.725	11829
13.728	15172	13.728	12036
13.731	15172	13.731	11777
13.733	15108	13.733	11624
13.736	14645	13.736	11887
13.739	14076	13.739	12331
13.741	13797	13.741	12415
13.744	13908	13.744	12031
13.747	13971	13.747	11620
13.749	14073	13.749	11644
13.752	13853	13.752	11811
13.755	13966	13.755	11904
13.757	14554	13.757	11685
13.76	14848	13.76	11507
13.763	14408	13.763	11480
13.765	14143	13.765	11536
13.768	14174	13.768	11578
13.771	14541	13.771	11476
13.773	14889	13.773	11230
13.776	15080	13.776	11247
13.779	15010	13.779	11496
13.781	14992	13.781	11655
13.784	14726	13.784	11749
13.787	14601	13.787	12042
13.789	14509	13.789	11967
13.792	14388	13.792	11675
13.795	14418	13.795	11748
13.797	14653	13.797	11982
13.8	14663	13.8	12168
13.803	14608	13.803	12089
13.805	14872	13.805	11997
13.808	14898	13.808	12047
13.811	14781	13.811	12045
13.813	14970	13.813	11862
13.816	14965	13.816	11760
13.819	14741	13.819	11619
13.821	14507	13.821	11688
13.824	14531	13.824	11868
13.827	14815	13.827	12003
13.829	14842	13.829	12072
13.832	14652	13.832	12234
13.835	14634	13.835	12428
13.837	14656	13.837	12382
13.84	14772	13.84	11760
13.843	14850	13.843	11466
13.845	14910	13.845	11837
13.848	15260	13.848	12099
13.851	15323	13.851	11779
13.853	14933	13.853	11579
13.856	14860	13.856	11401
13.859	14913	13.859	11281
13.861	14862	13.861	11631
13.864	14926	13.864	12157
13.867	14725	13.867	12158
13.869	14491	13.869	12176
13.872	14760	13.872	12325
13.875	15011	13.875	12233
13.877	15198	13.877	12297
13.88	15344	13.88	12248
13.883	15030	13.883	12084
13.885	14472	13.885	12077
13.888	14199	13.888	12290
13.891	14197	13.891	12656
13.893	14358	13.893	12466
13.896	14419	13.896	12076
13.899	14147	13.899	12124
13.901	14062	13.901	12235
13.904	14454	13.904	12362
13.907	14837	13.907	12545
13.909	14924	13.909	12545
13.912	14660	13.912	12820
13.915	14508	13.915	12954
13.917	14529	13.917	12626
13.92	14509	13.92	12290
13.923	14288	13.923	12113
13.925	14110	13.925	11947
13.928	14176	13.928	12023
13.931	14203	13.931	12189
13.933	14593	13.933	12106
13.936	14952	13.936	12021
13.939	14781	13.939	11895
13.941	14699	13.941	12071
13.944	14892	13.944	12558
13.947	15045	13.947	12736
13.949	14928	13.949	12550
13.952	14428	13.952	12286
13.955	14077	13.955	12200
13.957	13900	13.957	12247
13.96	14129	13.96	11973
13.963	14243	13.963	11650
13.965	13938	13.965	11659
13.968	13926	13.968	11762
13.971	14266	13.971	11723
13.973	14559	13.973	11856
13.976	14843	13.976	11728
13.979	14851	13.979	11590
13.981	14366	13.981	11742
13.984	14286	13.984	11822
13.987	14527	13.987	11983
13.989	14358	13.989	12434
13.992	14262	13.992	12760
13.995	14465	13.995	12537
13.997	14653	13.997	12133
14	14536	14	11911
14.003	14118	14.003	12007
14.005	14066	14.005	11866
14.008	14397	14.008	11635
14.011	14762	14.011	11955
14.013	14683	14.013	11947
14.016	14476	14.016	11913
14.019	14227	14.019	12191
14.021	14011	14.021	12277
14.024	14129	14.024	12219
14.027	14395	14.027	12372
14.029	14658	14.029	12437
14.032	14951	14.032	12130
14.035	14714	14.035	11947
14.037	14462	14.037	11951
14.04	14401	14.04	12065
14.043	14259	14.043	12122
14.045	14129	14.045	11992
14.048	14237	14.048	11860
14.051	14268	14.051	11954
14.053	14234	14.053	12280
14.056	13987	14.056	12584
14.059	13757	14.059	12458
14.061	14265	14.061	12542
14.064	14822	14.064	12562
14.067	14612	14.067	12286
14.069	14315	14.069	12256
14.072	14335	14.072	12439
14.075	14324	14.075	12222
14.077	14323	14.077	12044
14.08	14328	14.08	12202
14.083	14293	14.083	12236
14.085	14223	14.085	12044
14.088	14040	14.088	12000
14.091	14163	14.091	12035
14.093	14574	14.093	12021
14.096	14593	14.096	11599
14.099	14212	14.099	11720
14.101	14094	14.101	12012
14.104	14497	14.104	11836
14.107	14874	14.107	11794
14.109	15081	14.109	12112
14.112	15258	14.112	12232
14.115	14920	14.115	12190
14.117	14374	14.117	12216
14.12	14444	14.12	12361
14.123	14869	14.123	12745
14.125	14708	14.125	12633
14.128	14599	14.128	12039
14.131	14504	14.131	11908
14.133	14131	14.133	12165
14.136	14150	14.136	12080
14.139	14344	14.139	11728
14.141	14268	14.141	11511
14.144	14077	14.144	11212
14.147	13833	14.147	11165
14.149	13703	14.149	11606
14.152	13806	14.152	11756
14.155	13957	14.155	11550
14.157	13940	14.157	12048
14.16	13952	14.16	12830
14.163	13947	14.163	12723
14.165	14117	14.165	12353
14.168	14022	14.168	12195
14.171	13775	14.171	12134
14.173	14080	14.173	12274
14.176	14664	14.176	12682
14.179	15138	14.179	13042
14.181	15004	14.181	12918
14.184	14500	14.184	12683
14.187	14097	14.187	12360
14.189	14241	14.189	12079
14.192	14586	14.192	12196
14.195	14552	14.195	12393
14.197	14110	14.197	12272
14.2	13859	14.2	12011
14.203	14131	14.203	12238
14.205	14526	14.205	12575
14.208	14676	14.208	12513
14.211	14605	14.211	12533
14.213	14598	14.213	12697
14.216	14589	14.216	12670
14.219	14287	14.219	12191
14.221	14154	14.221	11973
14.224	14461	14.224	12281
14.227	14635	14.227	12604
14.229	14612	14.229	12472
14.232	14583	14.232	12279
14.235	14509	14.235	12117
14.237	14248	14.237	11742
14.24	13913	14.24	11646
14.243	13921	14.243	11862
14.245	14085	14.245	11896
14.248	14175	14.248	11680
14.251	14420	14.251	11677
14.253	14475	14.253	12111
14.256	14190	14.256	12345
14.259	13988	14.259	12104
14.261	13779	14.261	12012
14.264	13589	14.264	12176
14.267	13659	14.267	12075
14.269	13731	14.269	11819
14.272	13648	14.272	12085
14.275	13724	14.275	12259
14.277	13643	14.277	12077
14.28	13520	14.28	11830
14.283	13492	14.283	11847
14.285	13981	14.285	11893
14.288	14578	14.288	11860
14.291	14531	14.291	11726
14.293	14077	14.293	11467
14.296	13882	14.296	11426
14.299	14150	14.299	11800
14.301	14209	14.301	12245
14.304	13981	14.304	12345
14.307	13803	14.307	12503
14.309	13660	14.309	12621
14.312	13568	14.312	12544
14.315	13909	14.315	12276
14.317	14234	14.317	12023
14.32	14131	14.32	11994
14.323	14128	14.323	12239
14.325	14014	14.325	12517
14.328	13550	14.328	12621
14.331	13588	14.331	12652
14.333	13790	14.333	12632
14.336	13813	14.336	12577
14.339	13602	14.339	12139
14.341	13247	14.341	11708
14.344	13315	14.344	11883
14.347	13441	14.347	12179
14.349	13527	14.349	12227
14.352	13713	14.352	12012
14.355	13896	14.355	11885
14.357	14060	14.357	12134
14.36	13934	14.36	12459
14.363	13559	14.363	12304
14.365	13355	14.365	11925
14.368	13172	14.368	11675
14.371	12988	14.371	11655
14.373	12819	14.373	11817
14.376	12874	14.376	11960
14.379	13152	14.379	12038
14.381	13376	14.381	11906
14.384	13617	14.384	11708
14.387	13883	14.387	11383
14.389	13930	14.389	11260
14.392	13620	14.392	11415
14.395	13671	14.395	11684
14.397	14165	14.397	11686
14.4	14138	14.4	11525
14.403	14195	14.403	11493
14.405	14508	14.405	11516
14.408	14387	14.408	11508
14.411	14352	14.411	11542
14.413	14743	14.413	11443
14.416	14772	14.416	11410
14.419	14417	14.419	11241
14.421	14246	14.421	11161
14.424	14382	14.424	11548
14.427	14575	14.427	12259
14.429	14568	14.429	12309
14.432	14390	14.432	11825
14.435	14372	14.435	11644
14.437	14823	14.437	12020
14.44	15052	14.44	12213
14.443	14731	14.443	12043
14.445	14523	14.445	11752
14.448	14425	14.448	11619
14.451	14511	14.451	11625
14.453	14865	14.453	11804
14.456	14894	14.456	12269
14.459	14751	14.459	12537
14.461	14966	14.461	12368
14.464	15140	14.464	12305
14.467	15115	14.467	12341
14.469	14972	14.469	12500
14.472	14853	14.472	12604
14.475	14973	14.475	12101
14.477	14662	14.477	11487
14.48	14276	14.48	11589
14.483	14062	14.483	11809
14.485	13888	14.485	11783
14.488	13970	14.488	11764
14.491	14280	14.491	11738
14.493	14632	14.493	11990
14.496	14904	14.496	12216
14.499	14676	14.499	11922
14.501	14308	14.501	11768
14.504	14330	14.504	12067
14.507	14703	14.507	12244
14.509	14798	14.509	12190
14.512	14585	14.512	12170
14.515	14587	14.515	12380
14.517	14630	14.517	12468
14.52	14403	14.52	12414
14.523	13993	14.523	12470
14.525	13737	14.525	12520
14.528	13583	14.528	12563
14.531	13550	14.531	12661
14.533	13896	14.533	12779
14.536	14472	14.536	12834
14.539	14521	14.539	12689
14.541	14074	14.541	12996
14.544	13964	14.544	13383
14.547	13951	14.547	13130
14.549	13726	14.549	12715
14.552	13709	14.552	12748
14.555	13874	14.555	12769
14.557	13723	14.557	12550
14.56	13649	14.56	12326
14.563	13698	14.563	12358
14.565	13959	14.565	12602
14.568	13996	14.568	12197
14.571	13649	14.571	11627
14.573	13566	14.573	11618
14.576	13583	14.576	11932
14.579	13376	14.579	11980
14.581	13355	14.581	11887
14.584	13608	14.584	11844
14.587	14143	14.587	11939
14.589	14163	14.589	12041
14.592	14003	14.592	11933
14.595	14172	14.595	11662
14.597	14144	14.597	11635
14.6	13633	14.6	11527
14.603	13571	14.603	11568
14.605	13839	14.605	12192
14.608	14147	14.608	12597
14.611	14402	14.611	12592
14.613	14875	14.613	12596
14.616	14987	14.616	12340
14.619	14553	14.619	12073
14.621	14156	14.621	12008
14.624	13867	14.624	12120
14.627	13840	14.627	12030
14.629	14053	14.629	11944
14.632	14227	14.632	11900
14.635	14236	14.635	11681
14.637	13962	14.637	11461
14.64	13703	14.64	11736
14.643	13888	14.643	12150
14.645	14180	14.645	12108
14.648	14206	14.648	11946
14.651	14070	14.651	12128
14.653	14271	14.653	12362
14.656	14634	14.656	12550
14.659	14542	14.659	12558
14.661	14383	14.661	12531
14.664	14280	14.664	12238
14.667	14204	14.667	11854
14.669	14576	14.669	11975
14.672	15051	14.672	12083
14.675	15038	14.675	12111
14.677	14494	14.677	12088
14.68	14157	14.68	11986
14.683	14194	14.683	12013
14.685	14215	14.685	12060
14.688	14158	14.688	12081
14.691	14078	14.691	12172
14.693	14136	14.693	12245
14.696	14463	14.696	11975
14.699	14640	14.699	11986
14.701	14575	14.701	12314
14.704	14418	14.704	12331
14.707	14062	14.707	12306
14.709	13743	14.709	12336
14.712	13643	14.712	12609
14.715	13741	14.715	12478
14.717	13747	14.717	11982
14.72	13980	14.72	11927
14.723	14273	14.723	11786
14.725	14070	14.725	11515
14.728	13742	14.728	11717
14.731	13692	14.731	11709
14.733	13950	14.733	11655
14.736	14071	14.736	12080
14.739	13997	14.739	12405
14.741	14020	14.741	12293
14.744	14080	14.744	12402
14.747	14290	14.747	12525
14.749	14878	14.749	12386
14.752	15070	14.752	12514
14.755	14759	14.755	12678
14.757	14634	14.757	12542
14.76	14793	14.76	12562
14.763	14736	14.763	12439
14.765	14772	14.765	12346
14.768	14926	14.768	12460
14.771	14819	14.771	12283
14.773	14667	14.773	12314
14.776	14791	14.776	12427
14.779	14868	14.779	12507
14.781	14665	14.781	12637
14.784	14638	14.784	12765
14.787	14532	14.787	12710
14.789	14241	14.789	12645
14.792	14314	14.792	12691
14.795	14365	14.795	12462
14.797	14066	14.797	12174
14.8	14050	14.8	12185
14.803	14174	14.803	12235
14.805	14149	14.805	12517
14.808	14398	14.808	12839
14.811	14408	14.811	12529
14.813	13930	14.813	12298
14.816	13709	14.816	12484
14.819	14041	14.819	12706
14.821	14524	14.821	12948
14.824	14457	14.824	12979
14.827	13975	14.827	12877
14.829	13766	14.829	12718
14.832	14049	14.832	12377
14.835	14169	14.835	12110
14.837	13729	14.837	12418
14.84	13533	14.84	12480
14.843	13918	14.843	12193
14.845	14186	14.845	11958
14.848	14023	14.848	11832
14.851	13834	14.851	11710
14.853	14055	14.853	11696
14.856	14624	14.856	11676
14.859	14561	14.859	11649
14.861	14088	14.861	11839
14.864	13820	14.864	12128
14.867	13841	14.867	12050
14.869	13758	14.869	11878
14.872	13630	14.872	11905
14.875	13694	14.875	11773
14.877	13875	14.877	11396
14.88	13912	14.88	11434
14.883	14078	14.883	11712
14.885	14061	14.885	11663
14.888	13784	14.888	11597
14.891	13599	14.891	11829
14.893	13712	14.893	12033
14.896	13787	14.896	11605
14.899	13612	14.899	10963
14.901	13685	14.901	10954
14.904	13983	14.904	11232
14.907	14212	14.907	11447
14.909	14401	14.909	11533
14.912	14344	14.912	11093
14.915	14033	14.915	10593
14.917	14051	14.917	10591
14.92	14131	14.92	10772
14.923	13974	14.923	11317
14.925	13708	14.925	11551
14.928	13589	14.928	11321
14.931	13568	14.931	11396
14.933	13307	14.933	11845
14.936	13201	14.936	12162
14.939	13429	14.939	12205
14.941	13659	14.941	12177
14.944	13739	14.944	12075
14.947	13510	14.947	11857
14.949	13382	14.949	11830
14.952	13718	14.952	11895
14.955	13632	14.955	11679
14.957	13246	14.957	11689
14.96	13153	14.96	11570
14.963	13311	14.963	11364
14.965	13573	14.965	11824
14.968	13765	14.968	11980
14.971	13621	14.971	11676
14.973	13315	14.973	11503
14.976	13003	14.976	11261
14.979	12673	14.979	11028
14.981	12881	14.981	11006
14.984	13305	14.984	11454
14.987	13281	14.987	11768
14.989	13248	14.989	11692
14.992	13514	14.992	11413
14.995	13642	14.995	11154
14.997	13696	14.997	11158
15	13508	15	11143
15.003	13382	15.003	11133
15.005	13586	15.005	11280
15.008	13413	15.008	11306
15.011	13008	15.011	11137
15.013	12987	15.013	11048
15.016	13427	15.016	11196
15.019	13577	15.019	11465
15.021	13470	15.021	11333
15.024	13556	15.024	11169
15.027	13883	15.027	11258
15.029	14100	15.029	11536
15.032	14225	15.032	11686
15.035	14077	15.035	11630
15.037	13630	15.037	11631
15.04	13759	15.04	11344
15.043	14113	15.043	11055
15.045	13904	15.045	11224
15.048	13512	15.048	11070
15.051	13637	15.051	10553
15.053	13690	15.053	10660
15.056	13485	15.056	11172
15.059	13258	15.059	11397
15.061	13320	15.061	11136
15.064	13766	15.064	11038
15.067	13957	15.067	11174
15.069	13728	15.069	11344
15.072	13825	15.072	11548
15.075	13811	15.075	12063
15.077	13480	15.077	12259
15.08	13669	15.08	11732
15.083	14163	15.083	11592
15.085	14094	15.085	11831
15.088	13761	15.088	11576
15.091	13877	15.091	11273
15.093	14355	15.093	11202
15.096	14451	15.096	11014
15.099	14103	15.099	10902
15.101	13717	15.101	11176
15.104	13637	15.104	11422
15.107	13586	15.107	11407
15.109	13145	15.109	11340
15.112	12964	15.112	11223
15.115	13182	15.115	11030
15.117	13921	15.117	11015
15.12	14752	15.12	11081
15.123	14552	15.123	11010
15.125	13909	15.125	11092
15.128	13581	15.128	11325
15.131	13704	15.131	11203
15.133	13929	15.133	11088
15.136	13637	15.136	11087
15.139	13463	15.139	10879
15.141	14083	15.141	11113
15.144	14733	15.144	11560
15.147	14825	15.147	11518
15.149	14658	15.149	11161
15.152	14297	15.152	10678
15.155	14103	15.155	10460
15.157	14143	15.157	10744
15.16	13917	15.16	10869
15.163	13610	15.163	10874
15.165	13402	15.165	10902
15.168	13159	15.168	11052
15.171	13332	15.171	11595
15.173	13661	15.173	12040
15.176	13733	15.176	11855
15.179	13427	15.179	11316
15.181	13368	15.181	11265
15.184	13387	15.184	11533
15.187	13541	15.187	11266
15.189	13773	15.189	11104
15.192	13725	15.192	11347
15.195	13480	15.195	11597
15.197	13285	15.197	11827
15.2	13029	15.2	11863
15.203	13260	15.203	11712
15.205	13667	15.205	11345
15.208	13475	15.208	11364
15.211	13250	15.211	11647
15.213	13305	15.213	11861
15.216	13227	15.216	12046
15.219	13270	15.219	12023
15.221	13247	15.221	12027
15.224	12940	15.224	12041
15.227	12434	15.227	11829
15.229	12232	15.229	11833
15.232	12533	15.232	11972
15.235	12562	15.235	11803
15.237	12703	15.237	11953
15.24	13323	15.24	12022
15.243	13671	15.243	11933
15.245	13455	15.245	12042
15.248	13178	15.248	12049
15.251	13067	15.251	11870
15.253	13142	15.253	11796
15.256	13267	15.256	11639
15.259	13343	15.259	11404
15.261	13383	15.261	11357
15.264	13520	15.264	11188
15.267	13344	15.267	11075
15.269	13493	15.269	11069
15.272	13673	15.272	11157
15.275	13363	15.275	11396
15.277	12853	15.277	11483
15.28	12839	15.28	11615
15.283	12823	15.283	11647
15.285	12888	15.285	11505
15.288	13208	15.288	11372
15.291	13816	15.291	11027
15.293	14275	15.293	10695
15.296	13986	15.296	10825
15.299	13539	15.299	11070
15.301	13621	15.301	11385
15.304	13883	15.304	11320
15.307	14108	15.307	10924
15.309	13595	15.309	10791
15.312	13109	15.312	10929
15.315	13297	15.315	11272
15.317	13377	15.317	11480
15.32	13243	15.32	11283
15.323	13247	15.323	10856
15.325	13540	15.325	10185
[truncated: 45,261 more rows]
