# Supplementary material for: Selective conversion of CO2 to isobutane-enriched C4 alkanes over InZrOx-Beta composite catalyst
Source: Nat Commun. 2023 May 6;14:2627. doi: 10.1038/s41467-023-38336-5 (PMC10164185; doi:10.1038/s41467-023-38336-5)
Supplement: Supplementary file 3 — Source Data [file 41467_2023_38336_MOESM3_ESM.zip › Source_Data_for_Figures_in_Supplementary_Information/Source_Data_Supplementary_Figure_25.xlsx]

## Sheet: Sheet1
N2 sorption isotherms
InZrOx(SCP-4)				InZrOx(SCP-8)
Relative Pressure	Quantity Adsorbed	Relative Pressure	Quantity Adsorbed	Relative Pressure	Quantity Adsorbed	Relative Pressure	Quantity Adsorbed
P/Po	cm3/g STP	P/Po	cm3/g STP	P/Po	cm3/g STP	P/Po	cm3/g STP
0.000200072	4.23272	1.00086	171.716	0.000185158	3.75505	0.9991	169.404
0.000798379	8.35943	0.96881	159.038	0.000342305	5.72849	0.98252	161.159
0.00141	9.37672	0.93983	153.038	0.000731732	7.51264	0.96657	156.734
0.00273	10.5491	0.91598	146.292	0.00137	8.70892	0.93931	151.106
0.00529	11.7214	0.90491	138.524	0.0024	9.71273	0.92841	148.564
0.01093	13.0673	0.88647	117.04	0.00511	11.1111	0.9027	131.525
0.03371	15.5031	0.88202	111.717	0.01091	12.5482	0.88579	109.889
0.06618	17.3912	0.86024	89.4582	0.03118	14.829	0.8809	104.28
0.06985	17.5698	0.8517	83.4146	0.06587	16.8894	0.85651	81.9786
0.07992	18.0326	0.83026	72.4732	0.06985	17.0794	0.83042	68.9825
0.08988	18.4595	0.80316	63.6744	0.07997	17.526	0.78907	57.475
0.09986	18.8621	0.73523	50.89	0.08991	17.9408	0.73541	48.6605
0.11961	19.6383	0.68901	45.6068	0.09994	18.3361	0.6885	43.6079
0.13973	20.3576	0.65486	42.5715	0.1197	19.0636	0.6541	40.7024
0.15969	21.066	0.60304	38.921	0.13982	19.7582	0.60278	37.2889
0.17973	21.7272	0.55258	36.0097	0.15979	20.4124	0.5526	34.5327
0.19972	22.3911	0.50226	33.5365	0.17978	21.0468	0.50215	32.197
0.22466	23.2061	0.45194	31.3327	0.19983	21.6618	0.45191	30.1163
0.24969	24.0265	0.40225	28.95	0.22469	22.4191	0.40227	27.863
0.27478	24.8265	0.35206	26.9102	0.2498	23.1909	0.35184	25.9709
0.29985	25.6635	0.30113	25.1936	0.27483	23.96	0.30131	24.3565
0.34823	27.3324	0.2516	23.5984	0.29984	24.7277	0.25145	22.8472
0.39858	29.1754	0.20151	22.0232	0.34837	26.2746	0.20128	21.3506
0.44847	31.1632	0.14076	20.0188	0.39864	28.0155	0.14063	19.4864
0.49832	33.3479			0.44849	29.8702
0.54806	35.7608			0.4983	31.9051
0.59794	38.4785			0.54808	34.1749
0.64748	41.5943			0.59789	36.7591
0.69704	45.3812			0.64835	39.727
0.74665	50.1936			0.69707	43.2265
0.79562	56.7215			0.74661	47.7778
0.8192	60.8297			0.79602	53.993
0.84733	67.183			0.81909	57.8266
0.87179	74.7224			0.84745	63.772
0.89629	85.3123			0.87178	70.7313
0.91842	99.8188			0.89617	80.6274
0.93737	118.233			0.91981	95.1964
0.94741	130.389			0.93871	113.013
0.96344	147.538			0.9489	124.968
0.9755	155.172			0.9645	141.657
0.99049	161.341			0.97475	149.493
1.00086	171.716			0.97741	151.407
				0.99043	158.013
				0.9991	169.404
