# Supplementary material for: Selective conversion of CO2 to isobutane-enriched C4 alkanes over InZrOx-Beta composite catalyst
Source: Nat Commun. 2023 May 6;14:2627. doi: 10.1038/s41467-023-38336-5 (PMC10164185; doi:10.1038/s41467-023-38336-5)
Supplement: Supplementary file 3 — Source Data [file 41467_2023_38336_MOESM3_ESM.zip › Source_Data_for_Figures_in_Supplementary_Information/Source_Data_Supplementary_Figure_26/Supplementary_Figure_26c_and_f.xlsx]

## Sheet: c
Diameter(nm)
9.918
7.724
7.417
7.22
6.808
5.528
7.068
6.755
6.498
3.922
3.922
5.029
7.494
6.434
7.134
7.076
7.521
4.114
7.473
7.452
8.21
9.002
5.72
5.611
6.062
8.506
8.134
4.114
5.269
4.776
6.365
5.181
3.889
6.273
4.385
4.388
3.747
5.495
6.682
5.301
5.334
5.898
5.49
9.251
9.918
9.144
8.134
7.637
6.686
6.686
8.229
5.951
5.828
5.452
5.72
6.466
8.537
6.205
8.235
6.096
6.265
5.307
5.961
7.948
4.968
6.79
5.301
5.123
5.436
5.29
6.024
5.863
5.547
3.133
7.025
3.764
7.317
4.103
6.362
5.589
5.748
5.927
4.879
6.647
6.339
5.868
4.585
4.103
5.641
6.132
5.819
5.933
5.469
6.242
5.148
3.858
4.089
4.04
4.828
5.198

## Sheet: f
Diameter(nm)
5.559
5.103
4.634
4.302
5.782
6.18
5.542
5.654
4.695
4.074
5.782
6.184
5.328
5.146
4.939
5.372
3.835
4.852
6.469
4.475
5.79
4.51
4.723
6.56
3.74
4.606
4.294
4.068
5.249
4.633
4.381
4.568
3.406
4.119
2.589
4.597
4.214
5.171
3.028
6.356
4.682
4.666
5.684
6.439
4.502
4.117
5.149
4.152
4.34
4.916
5.997
3.733
5.432
5.696
5.272
5.385
3.841
3.743
4.798
5.173
3.562
6.23
4.986
5.385
5.85
4.609
3.456
4.553
5.122
4.313
3.431
3.406
4.095
3.389
4.986
3.538
5.573
4.792
3.406
4.073
2.915
6.005
4.609
4.102
3.93
4.286
3.65
3.456
4.081
4.313
5.32
4.313
5.055
4.609
5.184
3.406
3.834
5.751
5.272
4.653
