# Supplementary material for: Selective conversion of CO2 to isobutane-enriched C4 alkanes over InZrOx-Beta composite catalyst
Source: Nat Commun. 2023 May 6;14:2627. doi: 10.1038/s41467-023-38336-5 (PMC10164185; doi:10.1038/s41467-023-38336-5)
Supplement: Supplementary file 3 — Source Data [file 41467_2023_38336_MOESM3_ESM.zip › Source_Data_for_Figures_in_Supplementary_Information/Source_Data_Supplementary_Figure_27/Supplementary_Figure_27a.xlsx]

## Sheet: Sheet1
	si-83-up		si-83-down		in-54-up		in-54-down		in-63-up		in-63-down
-20.6113	0	-20.6113	0	-20.6113	0	-20.6113	0	-20.6113	0	-20.6113	0
-20.5134	0	-20.5134	0	-20.5134	0	-20.5134	0	-20.5134	0	-20.5134	0
-20.4155	0	-20.4155	0	-20.4155	0	-20.4155	0	-20.4155	0	-20.4155	0
-20.3176	0	-20.3176	0	-20.3176	0	-20.3176	0	-20.3176	0	-20.3176	0
-20.2197	0	-20.2197	0	-20.2197	0	-20.2197	0	-20.2197	0	-20.2197	0
-20.1218	0	-20.1218	0	-20.1218	0	-20.1218	0	-20.1218	0	-20.1218	0
-20.0239	0	-20.0239	0	-20.0239	0	-20.0239	0	-20.0239	0	-20.0239	0
-19.926	0	-19.926	0	-19.926	0	-19.926	0	-19.926	0	-19.926	0
-19.8281	0	-19.8281	0	-19.8281	0	-19.8281	0	-19.8281	0	-19.8281	0
-19.7302	0	-19.7302	0	-19.7302	0	-19.7302	0	-19.7302	0	-19.7302	0
-19.6323	0	-19.6323	0	-19.6323	0	-19.6323	0	-19.6323	0	-19.6323	0
-19.5345	0	-19.5345	0	-19.5345	0	-19.5345	0	-19.5345	0	-19.5345	0
-19.4366	0	-19.4366	0	-19.4366	0	-19.4366	0	-19.4366	0	-19.4366	0
-19.3387	0	-19.3387	0	-19.3387	0	-19.3387	0	-19.3387	0	-19.3387	0
-19.2408	0	-19.2408	0	-19.2408	0	-19.2408	0	-19.2408	0	-19.2408	0
-19.1429	0	-19.1429	0	-19.1429	0	-19.1429	0	-19.1429	0	-19.1429	0
-19.045	0	-19.045	0	-19.045	0	-19.045	0	-19.045	0	-19.045	0
-18.9471	0	-18.9471	0	-18.9471	0	-18.9471	0	-18.9471	0	-18.9471	0
-18.8492	0	-18.8492	0	-18.8492	0	-18.8492	0	-18.8492	0.0001	-18.8492	0
-18.7513	0	-18.7513	0	-18.7513	0.0001	-18.7513	0	-18.7513	0.0001	-18.7513	0
-18.6534	0.0001	-18.6534	0	-18.6534	0.0004	-18.6534	-0.0001	-18.6534	0.0001	-18.6534	0
-18.5555	0.0004	-18.5555	0	-18.5555	0.0007	-18.5555	-0.0004	-18.5555	0.0015	-18.5555	-0.0001
-18.4576	0.0009	-18.4576	0	-18.4576	0.001	-18.4576	-0.0004	-18.4576	0.004	-18.4576	-0.0011
-18.3598	0.0013	-18.3598	-0.0001	-18.3598	0.0016	-18.3598	-0.0005	-18.3598	0.0057	-18.3598	-0.0027
-18.2619	0.0017	-18.2619	-0.0001	-18.2619	0.002	-18.2619	-0.0009	-18.2619	0.0058	-18.2619	-0.0034
-18.164	0.0025	-18.164	-0.0001	-18.164	0.0024	-18.164	-0.0015	-18.164	0.0064	-18.164	-0.0037
-18.0661	0.0041	-18.0661	-0.0002	-18.0661	0.0027	-18.0661	-0.0019	-18.0661	0.0072	-18.0661	-0.0046
-17.9682	0.0052	-17.9682	-0.0004	-17.9682	0.0029	-17.9682	-0.0024	-17.9682	0.0066	-17.9682	-0.0062
-17.8703	0.0067	-17.8703	-0.0009	-17.8703	0.0038	-17.8703	-0.0028	-17.8703	0.0065	-17.8703	-0.0069
-17.7724	0.0112	-17.7724	-0.001	-17.7724	0.0073	-17.7724	-0.0024	-17.7724	0.0116	-17.7724	-0.0083
-17.6745	0.0182	-17.6745	-0.0005	-17.6745	0.0124	-17.6745	-0.0017	-17.6745	0.0188	-17.6745	-0.0115
-17.5766	0.0188	-17.5766	-0.0003	-17.5766	0.0133	-17.5766	-0.0018	-17.5766	0.0184	-17.5766	-0.0145
-17.4787	0.0113	-17.4787	-0.0035	-17.4787	0.0089	-17.4787	-0.0037	-17.4787	0.012	-17.4787	-0.0149
-17.3808	0.0037	-17.3808	-0.0131	-17.3808	0.0051	-17.3808	-0.0075	-17.3808	0.011	-17.3808	-0.0154
-17.2829	0.0017	-17.2829	-0.0236	-17.2829	0.0043	-17.2829	-0.0113	-17.2829	0.0201	-17.2829	-0.0173
-17.1851	0.0049	-17.1851	-0.0237	-17.1851	0.0074	-17.1851	-0.0112	-17.1851	0.0319	-17.1851	-0.0214
-17.0872	0.0118	-17.0872	-0.0156	-17.0872	0.0181	-17.0872	-0.0088	-17.0872	0.0328	-17.0872	-0.0288
-16.9893	0.0182	-16.9893	-0.01	-16.9893	0.0379	-16.9893	-0.0077	-16.9893	0.0218	-16.9893	-0.0325
-16.8914	0.0197	-16.8914	-0.0074	-16.8914	0.054	-16.8914	-0.0063	-16.8914	0.0134	-16.8914	-0.0257
-16.7935	0.0172	-16.7935	-0.0048	-16.7935	0.0506	-16.7935	-0.0044	-16.7935	0.0116	-16.7935	-0.0163
-16.6956	0.0129	-16.6956	-0.0056	-16.6956	0.0297	-16.6956	-0.0062	-16.6956	0.0095	-16.6956	-0.0116
-16.5977	0.0098	-16.5977	-0.0152	-16.5977	0.0111	-16.5977	-0.0176	-16.5977	0.0075	-16.5977	-0.0102
-16.4998	0.0113	-16.4998	-0.0325	-16.4998	0.013	-16.4998	-0.0394	-16.4998	0.0085	-16.4998	-0.0112
-16.4019	0.0155	-16.4019	-0.0424	-16.4019	0.0409	-16.4019	-0.057	-16.4019	0.009	-16.4019	-0.0118
-16.304	0.0176	-16.304	-0.0313	-16.304	0.0717	-16.304	-0.0524	-16.304	0.0082	-16.304	-0.0071
-16.2061	0.0236	-16.2061	-0.0143	-16.2061	0.067	-16.2061	-0.03	-16.2061	0.023	-16.2061	-0.0057
-16.1082	0.0458	-16.1082	-0.0202	-16.1082	0.0321	-16.1082	-0.0112	-16.1082	0.0739	-16.1082	-0.0336
-16.0104	0.0643	-16.0104	-0.0456	-16.0104	0.0102	-16.0104	-0.0055	-16.0104	0.1152	-16.0104	-0.0835
-15.9125	0.047	-15.9125	-0.0507	-15.9125	0.0107	-15.9125	-0.0054	-15.9125	0.0869	-15.9125	-0.093
-15.8146	0.0141	-15.8146	-0.0256	-15.8146	0.0113	-15.8146	-0.0033	-15.8146	0.0271	-15.8146	-0.0492
-15.7167	0.0015	-15.7167	-0.0031	-15.7167	0.0061	-15.7167	-0.0013	-15.7167	0.0027	-15.7167	-0.0103
-15.6188	0.0022	-15.6188	-0.0027	-15.6188	0.0021	-15.6188	-0.0014	-15.6188	0.0038	-15.6188	-0.0032
-15.5209	0.0007	-15.5209	-0.0006	-15.5209	0.0006	-15.5209	-0.0013	-15.5209	0.0011	-15.5209	-0.0012
-15.423	0.0001	-15.423	-0.0063	-15.423	0	-15.423	-0.0203	-15.423	0.0002	-15.423	-0.0056
-15.3251	0	-15.3251	-0.0152	-15.3251	0.0001	-15.3251	-0.0478	-15.3251	0	-15.3251	-0.0144
-15.2272	0	-15.2272	-0.0161	-15.2272	0.0001	-15.2272	-0.0586	-15.2272	0	-15.2272	-0.0169
-15.1293	0	-15.1293	-0.0085	-15.1293	0	-15.1293	-0.0548	-15.1293	0	-15.1293	-0.0107
-15.0314	0	-15.0314	-0.0021	-15.0314	0	-15.0314	-0.0463	-15.0314	0	-15.0314	-0.0035
-14.9336	0	-14.9336	-0.0003	-14.9336	0	-14.9336	-0.026	-14.9336	0	-14.9336	-0.0004
-14.8357	0	-14.8357	-0.0002	-14.8357	0	-14.8357	-0.0052	-14.8357	0	-14.8357	-0.0005
-14.7378	0	-14.7378	-0.0001	-14.7378	0	-14.7378	-0.0023	-14.7378	0	-14.7378	-0.0002
-14.6399	0	-14.6399	0	-14.6399	0	-14.6399	-0.0015	-14.6399	0	-14.6399	0
-14.542	0	-14.542	0	-14.542	0	-14.542	-0.0004	-14.542	0	-14.542	0
-14.4441	0	-14.4441	0	-14.4441	0	-14.4441	0	-14.4441	0	-14.4441	0
-14.3462	0	-14.3462	0	-14.3462	0	-14.3462	0	-14.3462	0	-14.3462	0
-14.2483	0	-14.2483	0	-14.2483	0	-14.2483	0	-14.2483	0	-14.2483	0
-14.1504	0	-14.1504	0	-14.1504	0	-14.1504	0	-14.1504	0	-14.1504	0
-14.0525	0	-14.0525	0	-14.0525	0	-14.0525	0	-14.0525	0	-14.0525	0
-13.9546	0	-13.9546	0	-13.9546	0	-13.9546	0	-13.9546	0	-13.9546	0
-13.8567	0	-13.8567	0	-13.8567	0	-13.8567	0	-13.8567	0	-13.8567	0
-13.7589	0	-13.7589	0	-13.7589	0	-13.7589	0	-13.7589	0	-13.7589	0
-13.661	0	-13.661	0	-13.661	0	-13.661	0	-13.661	0	-13.661	0
-13.5631	0	-13.5631	0	-13.5631	0	-13.5631	0	-13.5631	0	-13.5631	0
-13.4652	0	-13.4652	0	-13.4652	0	-13.4652	0	-13.4652	0	-13.4652	0
-13.3673	0	-13.3673	0	-13.3673	0	-13.3673	0	-13.3673	0	-13.3673	0
-13.2694	0	-13.2694	0	-13.2694	0	-13.2694	0	-13.2694	0	-13.2694	0
-13.1715	0	-13.1715	0	-13.1715	0	-13.1715	0	-13.1715	0	-13.1715	0
-13.0736	0	-13.0736	0	-13.0736	0	-13.0736	0	-13.0736	0	-13.0736	0
-12.9757	0	-12.9757	0	-12.9757	0	-12.9757	0	-12.9757	0	-12.9757	0
-12.8778	0	-12.8778	0	-12.8778	0	-12.8778	0	-12.8778	0	-12.8778	0
-12.7799	0	-12.7799	0	-12.7799	0	-12.7799	0	-12.7799	0	-12.7799	0
-12.682	0	-12.682	0	-12.682	0	-12.682	0	-12.682	0	-12.682	0
-12.5842	0	-12.5842	0	-12.5842	0	-12.5842	0	-12.5842	0	-12.5842	0
-12.4863	0	-12.4863	0	-12.4863	0	-12.4863	0	-12.4863	0	-12.4863	0
-12.3884	0	-12.3884	0	-12.3884	0	-12.3884	0	-12.3884	0	-12.3884	0
-12.2905	0	-12.2905	0	-12.2905	0	-12.2905	0	-12.2905	0	-12.2905	0
-12.1926	0	-12.1926	0	-12.1926	0	-12.1926	0	-12.1926	0	-12.1926	0
-12.0947	0	-12.0947	0	-12.0947	0	-12.0947	0	-12.0947	0	-12.0947	0
-11.9968	0	-11.9968	0	-11.9968	0	-11.9968	0	-11.9968	0	-11.9968	0
-11.8989	0	-11.8989	0	-11.8989	0	-11.8989	0	-11.8989	0	-11.8989	0
-11.801	0	-11.801	0	-11.801	0	-11.801	0	-11.801	0	-11.801	0
-11.7031	0	-11.7031	0	-11.7031	0	-11.7031	0	-11.7031	0	-11.7031	0
-11.6052	0	-11.6052	0	-11.6052	0	-11.6052	0	-11.6052	0	-11.6052	0
-11.5073	0	-11.5073	0	-11.5073	0	-11.5073	0	-11.5073	0	-11.5073	0
-11.4095	0	-11.4095	0	-11.4095	0	-11.4095	0	-11.4095	0	-11.4095	0
-11.3116	0	-11.3116	0	-11.3116	0	-11.3116	0	-11.3116	0	-11.3116	0
-11.2137	0	-11.2137	0	-11.2137	0	-11.2137	0	-11.2137	0	-11.2137	0
-11.1158	0	-11.1158	0	-11.1158	0	-11.1158	0	-11.1158	0	-11.1158	0
-11.0179	0	-11.0179	0	-11.0179	0	-11.0179	0	-11.0179	0	-11.0179	0
-10.92	0	-10.92	0	-10.92	0	-10.92	0	-10.92	0	-10.92	0
-10.8221	0	-10.8221	0	-10.8221	0	-10.8221	0	-10.8221	0	-10.8221	0
-10.7242	0	-10.7242	0	-10.7242	0	-10.7242	0	-10.7242	0	-10.7242	0
-10.6263	0	-10.6263	0	-10.6263	0	-10.6263	0	-10.6263	0	-10.6263	0
-10.5284	0	-10.5284	0	-10.5284	0	-10.5284	0	-10.5284	0	-10.5284	0
-10.4305	0	-10.4305	0	-10.4305	0	-10.4305	0	-10.4305	0	-10.4305	0
-10.3326	0	-10.3326	0	-10.3326	0	-10.3326	0	-10.3326	0	-10.3326	0
-10.2348	0	-10.2348	0	-10.2348	0	-10.2348	0	-10.2348	0	-10.2348	0
-10.1369	0	-10.1369	0	-10.1369	0	-10.1369	0	-10.1369	0	-10.1369	0
-10.039	0	-10.039	0	-10.039	0	-10.039	0	-10.039	0	-10.039	0
-9.9411	0	-9.9411	0	-9.9411	0	-9.9411	0	-9.9411	0	-9.9411	0
-9.8432	0	-9.8432	0	-9.8432	0	-9.8432	0	-9.8432	0	-9.8432	0
-9.7453	0	-9.7453	0	-9.7453	0	-9.7453	0	-9.7453	0	-9.7453	0
-9.6474	0	-9.6474	0	-9.6474	0	-9.6474	0	-9.6474	0	-9.6474	0
-9.5495	0	-9.5495	0	-9.5495	0	-9.5495	0	-9.5495	0	-9.5495	0
-9.4516	0	-9.4516	0	-9.4516	0	-9.4516	0	-9.4516	0	-9.4516	0
-9.3537	0	-9.3537	0	-9.3537	0	-9.3537	0	-9.3537	0	-9.3537	0
-9.2558	0	-9.2558	0	-9.2558	0	-9.2558	0	-9.2558	0	-9.2558	0
-9.1579	0	-9.1579	0	-9.1579	0	-9.1579	0	-9.1579	0	-9.1579	0
-9.0601	0	-9.0601	0	-9.0601	0	-9.0601	0	-9.0601	0	-9.0601	0
-8.9622	0	-8.9622	0	-8.9622	0	-8.9622	0	-8.9622	0	-8.9622	0
-8.8643	0	-8.8643	0	-8.8643	0	-8.8643	0	-8.8643	0	-8.8643	0
-8.7664	0	-8.7664	0	-8.7664	0	-8.7664	0	-8.7664	0	-8.7664	0
-8.6685	0	-8.6685	0	-8.6685	0	-8.6685	0	-8.6685	0	-8.6685	0
-8.5706	0	-8.5706	0	-8.5706	0	-8.5706	0	-8.5706	0	-8.5706	0
-8.4727	0	-8.4727	0	-8.4727	0	-8.4727	0	-8.4727	0	-8.4727	0
-8.3748	0	-8.3748	0	-8.3748	0	-8.3748	0	-8.3748	0	-8.3748	0
-8.2769	0	-8.2769	0	-8.2769	0	-8.2769	0	-8.2769	0	-8.2769	0
-8.179	0	-8.179	0	-8.179	0	-8.179	0	-8.179	0	-8.179	0
-8.0811	0	-8.0811	0	-8.0811	0	-8.0811	0	-8.0811	0	-8.0811	0
-7.9833	0	-7.9833	0	-7.9833	0	-7.9833	0	-7.9833	0	-7.9833	0
-7.8854	0	-7.8854	0	-7.8854	0	-7.8854	0	-7.8854	0	-7.8854	0
-7.7875	0	-7.7875	0	-7.7875	0	-7.7875	0	-7.7875	0	-7.7875	0
-7.6896	0	-7.6896	0	-7.6896	0	-7.6896	0	-7.6896	0	-7.6896	0
-7.5917	0	-7.5917	0	-7.5917	0	-7.5917	0	-7.5917	0	-7.5917	0
-7.4938	0	-7.4938	0	-7.4938	0	-7.4938	0	-7.4938	0	-7.4938	0
-7.3959	0	-7.3959	0	-7.3959	0	-7.3959	0	-7.3959	0	-7.3959	0
-7.298	0	-7.298	0	-7.298	0	-7.298	0	-7.298	0	-7.298	0
-7.2001	0	-7.2001	0	-7.2001	0	-7.2001	0	-7.2001	0	-7.2001	0
-7.1022	0	-7.1022	0	-7.1022	0	-7.1022	0	-7.1022	0	-7.1022	0
-7.0043	0	-7.0043	0	-7.0043	0	-7.0043	0	-7.0043	0	-7.0043	0
-6.9064	0.0001	-6.9064	0	-6.9064	0	-6.9064	0	-6.9064	0	-6.9064	0
-6.8086	0.0012	-6.8086	-0.0001	-6.8086	0.0001	-6.8086	0	-6.8086	0	-6.8086	0
-6.7107	0.0066	-6.7107	-0.0008	-6.7107	0.0004	-6.7107	-0.0002	-6.7107	0.0002	-6.7107	0
-6.6128	0.0195	-6.6128	-0.0033	-6.6128	0.0012	-6.6128	-0.0004	-6.6128	0.0007	-6.6128	-0.0001
-6.5149	0.0163	-6.5149	-0.0108	-6.5149	0.0009	-6.5149	-0.0006	-6.5149	0.0008	-6.5149	-0.0006
-6.417	0.1018	-6.417	-0.0229	-6.417	0.0077	-6.417	-0.0022	-6.417	0.0035	-6.417	-0.0007
-6.3191	0.411	-6.3191	-0.0218	-6.3191	0.0254	-6.3191	-0.0066	-6.3191	0.0148	-6.3191	-0.0028
-6.2212	0.6919	-6.2212	-0.2691	-6.2212	0.0406	-6.2212	-0.019	-6.2212	0.0249	-6.2212	-0.0129
-6.1233	0.6018	-6.1233	-0.6639	-6.1233	0.0356	-6.1233	-0.0365	-6.1233	0.0229	-6.1233	-0.0257
-6.0254	0.2596	-6.0254	-0.7689	-6.0254	0.0175	-6.0254	-0.0403	-6.0254	0.0138	-6.0254	-0.0284
-5.9275	0.049	-5.9275	-0.4429	-5.9275	0.0058	-5.9275	-0.0241	-5.9275	0.0097	-5.9275	-0.0194
-5.8296	0.0396	-5.8296	-0.1171	-5.8296	0.0035	-5.8296	-0.0076	-5.8296	0.0114	-5.8296	-0.0113
-5.7317	0.084	-5.7317	-0.0293	-5.7317	0.0041	-5.7317	-0.0023	-5.7317	0.0133	-5.7317	-0.0098
-5.6339	0.1014	-5.6339	-0.046	-5.6339	0.0046	-5.6339	-0.0028	-5.6339	0.0126	-5.6339	-0.0099
-5.536	0.0947	-5.536	-0.0651	-5.536	0.0048	-5.536	-0.0035	-5.536	0.0102	-5.536	-0.009
-5.4381	0.0706	-5.4381	-0.078	-5.4381	0.0042	-5.4381	-0.004	-5.4381	0.0079	-5.4381	-0.0083
-5.3402	0.0417	-5.3402	-0.07	-5.3402	0.0039	-5.3402	-0.0039	-5.3402	0.0065	-5.3402	-0.008
-5.2423	0.0267	-5.2423	-0.0454	-5.2423	0.0046	-5.2423	-0.0042	-5.2423	0.0064	-5.2423	-0.0074
-5.1444	0.0189	-5.1444	-0.0257	-5.1444	0.0054	-5.1444	-0.0046	-5.1444	0.0075	-5.1444	-0.0076
-5.0465	0.0099	-5.0465	-0.0134	-5.0465	0.0048	-5.0465	-0.0043	-5.0465	0.0074	-5.0465	-0.0076
-4.9486	0.0096	-4.9486	-0.0064	-4.9486	0.004	-4.9486	-0.0036	-4.9486	0.0067	-4.9486	-0.0068
-4.8507	0.0299	-4.8507	-0.009	-4.8507	0.0041	-4.8507	-0.0031	-4.8507	0.0066	-4.8507	-0.0061
-4.7528	0.0597	-4.7528	-0.0259	-4.7528	0.0052	-4.7528	-0.0026	-4.7528	0.0075	-4.7528	-0.0062
-4.6549	0.068	-4.6549	-0.048	-4.6549	0.0067	-4.6549	-0.0028	-4.6549	0.008	-4.6549	-0.0069
-4.557	0.0509	-4.557	-0.0534	-4.557	0.0092	-4.557	-0.0036	-4.557	0.0081	-4.557	-0.0073
-4.4592	0.0419	-4.4592	-0.0421	-4.4592	0.0147	-4.4592	-0.0058	-4.4592	0.0093	-4.4592	-0.0075
-4.3613	0.0529	-4.3613	-0.0394	-4.3613	0.022	-4.3613	-0.01	-4.3613	0.0123	-4.3613	-0.0091
-4.2634	0.0615	-4.2634	-0.0532	-4.2634	0.0257	-4.2634	-0.0148	-4.2634	0.016	-4.2634	-0.0127
-4.1655	0.0559	-4.1655	-0.0639	-4.1655	0.0238	-4.1655	-0.0178	-4.1655	0.0181	-4.1655	-0.0161
-4.0676	0.0521	-4.0676	-0.0577	-4.0676	0.0217	-4.0676	-0.0177	-4.0676	0.0187	-4.0676	-0.0163
-3.9697	0.0565	-3.9697	-0.0499	-3.9697	0.0232	-3.9697	-0.0172	-3.9697	0.0187	-3.9697	-0.0151
-3.8718	0.0536	-3.8718	-0.0549	-3.8718	0.0245	-3.8718	-0.0181	-3.8718	0.0173	-3.8718	-0.0155
-3.7739	0.0401	-3.7739	-0.0578	-3.7739	0.0238	-3.7739	-0.0191	-3.7739	0.0145	-3.7739	-0.0161
-3.676	0.032	-3.676	-0.0446	-3.676	0.0229	-3.676	-0.0185	-3.676	0.0133	-3.676	-0.0148
-3.5781	0.0382	-3.5781	-0.031	-3.5781	0.0223	-3.5781	-0.0178	-3.5781	0.0172	-3.5781	-0.0148
-3.4802	0.0493	-3.4802	-0.0341	-3.4802	0.0219	-3.4802	-0.0176	-3.4802	0.024	-3.4802	-0.0191
-3.3823	0.0543	-3.3823	-0.0454	-3.3823	0.0229	-3.3823	-0.0177	-3.3823	0.0286	-3.3823	-0.0233
-3.2845	0.0543	-3.2845	-0.0505	-3.2845	0.027	-3.2845	-0.0188	-3.2845	0.0311	-3.2845	-0.025
-3.1866	0.0539	-3.1866	-0.0469	-3.1866	0.0334	-3.1866	-0.0196	-3.1866	0.0351	-3.1866	-0.0257
-3.0887	0.0543	-3.0887	-0.0395	-3.0887	0.0395	-3.0887	-0.019	-3.0887	0.0438	-3.0887	-0.0265
-2.9908	0.0537	-2.9908	-0.0339	-2.9908	0.0442	-2.9908	-0.0199	-2.9908	0.052	-2.9908	-0.0272
-2.8929	0.0487	-2.8929	-0.0348	-2.8929	0.0462	-2.8929	-0.0263	-2.8929	0.0517	-2.8929	-0.0311
-2.795	0.0424	-2.795	-0.045	-2.795	0.0447	-2.795	-0.0366	-2.795	0.047	-2.795	-0.0425
-2.6971	0.043	-2.6971	-0.06	-2.6971	0.0443	-2.6971	-0.0449	-2.6971	0.0482	-2.6971	-0.0603
-2.5992	0.0515	-2.5992	-0.0695	-2.5992	0.05	-2.5992	-0.048	-2.5992	0.0533	-2.5992	-0.0715
-2.5013	0.0611	-2.5013	-0.0711	-2.5013	0.0588	-2.5013	-0.0479	-2.5013	0.0534	-2.5013	-0.0684
-2.4034	0.0658	-2.4034	-0.0696	-2.4034	0.0619	-2.4034	-0.0454	-2.4034	0.0511	-2.4034	-0.0606
-2.3055	0.0657	-2.3055	-0.0668	-2.3055	0.0574	-2.3055	-0.0427	-2.3055	0.0555	-2.3055	-0.056
-2.2077	0.0641	-2.2077	-0.0628	-2.2077	0.0521	-2.2077	-0.0447	-2.2077	0.0632	-2.2077	-0.0575
-2.1098	0.0646	-2.1098	-0.0607	-2.1098	0.0502	-2.1098	-0.0509	-2.1098	0.063	-2.1098	-0.0643
-2.0119	0.0714	-2.0119	-0.0599	-2.0119	0.0493	-2.0119	-0.0518	-2.0119	0.0554	-2.0119	-0.0652
-1.914	0.0784	-1.914	-0.0597	-1.914	0.051	-1.914	-0.0445	-1.914	0.0496	-1.914	-0.0566
-1.8161	0.0755	-1.8161	-0.0646	-1.8161	0.0565	-1.8161	-0.0403	-1.8161	0.0456	-1.8161	-0.0486
-1.7182	0.0654	-1.7182	-0.0798	-1.7182	0.06	-1.7182	-0.0485	-1.7182	0.0383	-1.7182	-0.0454
-1.6203	0.0746	-1.6203	-0.1037	-1.6203	0.0603	-1.6203	-0.0656	-1.6203	0.0336	-1.6203	-0.0436
-1.5224	0.1264	-1.5224	-0.1225	-1.5224	0.0669	-1.5224	-0.0796	-1.5224	0.0436	-1.5224	-0.0427
-1.4245	0.1882	-1.4245	-0.1272	-1.4245	0.0863	-1.4245	-0.0796	-1.4245	0.0624	-1.4245	-0.042
-1.3266	0.2038	-1.3266	-0.1378	-1.3266	0.1102	-1.3266	-0.0675	-1.3266	0.0703	-1.3266	-0.0411
-1.2287	0.1682	-1.2287	-0.1767	-1.2287	0.1177	-1.2287	-0.0611	-1.2287	0.0624	-1.2287	-0.0489
-1.1308	0.1233	-1.1308	-0.2154	-1.1308	0.0985	-1.1308	-0.0735	-1.1308	0.0519	-1.1308	-0.0662
-1.033	0.1064	-1.033	-0.2079	-1.033	0.0694	-1.033	-0.0857	-1.033	0.0516	-1.033	-0.0732
-0.9351	0.1242	-0.9351	-0.163	-0.9351	0.0633	-0.9351	-0.076	-0.9351	0.0724	-0.9351	-0.0614
-0.8372	0.1464	-0.8372	-0.1186	-0.8372	0.0929	-0.8372	-0.0624	-0.8372	0.1117	-0.8372	-0.0567
-0.7393	0.1315	-0.7393	-0.0939	-0.7393	0.1245	-0.7393	-0.0681	-0.7393	0.1399	-0.7393	-0.0767
-0.6414	0.0833	-0.6414	-0.0858	-0.6414	0.1243	-0.6414	-0.0772	-0.6414	0.1323	-0.6414	-0.1049
-0.5435	0.056	-0.5435	-0.0821	-0.5435	0.0998	-0.5435	-0.0669	-0.5435	0.0965	-0.5435	-0.125
-0.4456	0.1248	-0.4456	-0.0785	-0.4456	0.0761	-0.4456	-0.0536	-0.4456	0.0654	-0.4456	-0.1198
-0.3477	0.2812	-0.3477	-0.1002	-0.3477	0.0711	-0.3477	-0.0658	-0.3477	0.0602	-0.3477	-0.0793
-0.2498	0.3376	-0.2498	-0.1641	-0.2498	0.0661	-0.2498	-0.097	-0.2498	0.0569	-0.2498	-0.0403
-0.1519	0.1981	-0.1519	-0.2067	-0.1519	0.037	-0.1519	-0.1197	-0.1519	0.0322	-0.1519	-0.0338
-0.054	0.0408	-0.054	-0.1762	-0.054	0.008	-0.054	-0.1336	-0.054	0.0076	-0.054	-0.0424
0.0439	0.0095	0.0439	-0.1128	0.0439	0.0018	0.0439	-0.1411	0.0439	0.0009	0.0439	-0.0409
0.1417	0.0058	0.1417	-0.0594	0.1417	0.001	0.1417	-0.1155	0.1417	0.0007	0.1417	-0.0273
0.2396	0.0003	0.2396	-0.0237	0.2396	0.0004	0.2396	-0.0595	0.2396	0.0009	0.2396	-0.0126
0.3375	0.003	0.3375	-0.0068	0.3375	0.0011	0.3375	-0.0152	0.3375	0.0021	0.3375	-0.0058
0.4354	0.0046	0.4354	-0.0065	0.4354	0.0022	0.4354	-0.0063	0.4354	0.0032	0.4354	-0.0107
0.5333	0.0033	0.5333	-0.0196	0.5333	0.0028	0.5333	-0.0119	0.5333	0.0028	0.5333	-0.0228
0.6312	0.0015	0.6312	-0.0364	0.6312	0.0025	0.6312	-0.0261	0.6312	0.0021	0.6312	-0.0275
0.7291	0.0017	0.7291	-0.038	0.7291	0.0016	0.7291	-0.0323	0.7291	0.004	0.7291	-0.0179
0.827	0.0042	0.827	-0.0212	0.827	0.0013	0.827	-0.0204	0.827	0.0098	0.827	-0.0061
0.9249	0.0064	0.9249	-0.0056	0.9249	0.0016	0.9249	-0.0065	0.9249	0.0159	0.9249	-0.0015
1.0228	0.0065	1.0228	-0.0016	1.0228	0.0015	1.0228	-0.0018	1.0228	0.019	1.0228	-0.0033
1.1207	0.0053	1.1207	-0.0031	1.1207	0.0025	1.1207	-0.0012	1.1207	0.0199	1.1207	-0.0102
1.2186	0.0042	1.2186	-0.0052	1.2186	0.0076	1.2186	-0.0043	1.2186	0.0168	1.2186	-0.0204
1.3164	0.0031	1.3164	-0.0059	1.3164	0.0139	1.3164	-0.0112	1.3164	0.0087	1.3164	-0.0235
1.4143	0.0022	1.4143	-0.0045	1.4143	0.0134	1.4143	-0.0162	1.4143	0.0022	1.4143	-0.0144
1.5122	0.0015	1.5122	-0.0024	1.5122	0.0078	1.5122	-0.0132	1.5122	0.0009	1.5122	-0.0042
1.6101	0.0013	1.6101	-0.0013	1.6101	0.0044	1.6101	-0.0069	1.6101	0.0042	1.6101	-0.0016
1.708	0.0014	1.708	-0.0014	1.708	0.0045	1.708	-0.0039	1.708	0.0146	1.708	-0.0079
1.8059	0.0019	1.8059	-0.0017	1.8059	0.0065	1.8059	-0.0051	1.8059	0.029	1.8059	-0.0204
1.9038	0.0027	1.9038	-0.0022	1.9038	0.0102	1.9038	-0.0096	1.9038	0.0369	1.9038	-0.0299
2.0017	0.0033	2.0017	-0.0029	2.0017	0.0151	2.0017	-0.0154	2.0017	0.0408	2.0017	-0.0352
2.0996	0.0035	2.0996	-0.0038	2.0996	0.0187	2.0996	-0.0199	2.0996	0.0459	2.0996	-0.0438
2.1975	0.0021	2.1975	-0.0037	2.1975	0.0165	2.1975	-0.0204	2.1975	0.0401	2.1975	-0.0467
2.2954	0.0017	2.2954	-0.0016	2.2954	0.0089	2.2954	-0.0142	2.2954	0.02	2.2954	-0.0306
2.3933	0.005	2.3933	-0.0011	2.3933	0.0028	2.3933	-0.0057	2.3933	0.0053	2.3933	-0.0091
2.4911	0.031	2.4911	-0.0084	2.4911	0.0024	2.4911	-0.0025	2.4911	0.012	2.4911	-0.0026
2.589	0.0682	2.589	-0.0321	2.589	0.0048	2.589	-0.0043	2.589	0.0374	2.589	-0.0161
2.6869	0.0933	2.6869	-0.0671	2.6869	0.0063	2.6869	-0.0062	2.6869	0.0608	2.6869	-0.0439
2.7848	0.1733	2.7848	-0.1001	2.7848	0.0065	2.7848	-0.0066	2.7848	0.0593	2.7848	-0.0647
2.8827	0.4393	2.8827	-0.2004	2.8827	0.0084	2.8827	-0.007	2.8827	0.041	2.8827	-0.0582
2.9806	0.7239	2.9806	-0.4829	2.9806	0.011	2.9806	-0.0104	2.9806	0.0331	2.9806	-0.0413
3.0785	0.6467	3.0785	-0.7311	3.0785	0.0095	3.0785	-0.0135	3.0785	0.0354	3.0785	-0.038
3.1764	0.2909	3.1764	-0.5917	3.1764	0.0044	3.1764	-0.0103	3.1764	0.0309	3.1764	-0.0375
3.2743	0.0407	3.2743	-0.2284	3.2743	0.0008	3.2743	-0.0037	3.2743	0.0194	3.2743	-0.0262
3.3722	0.0209	3.3722	-0.0142	3.3722	0.0006	3.3722	-0.0007	3.3722	0.0119	3.3722	-0.0147
3.4701	0.0109	3.4701	-0.0219	3.4701	0.0027	3.4701	-0.0017	3.4701	0.0109	3.4701	-0.0115
3.568	0.002	3.568	-0.0084	3.568	0.005	3.568	-0.0045	3.568	0.0106	3.568	-0.0116
3.6658	0.0027	3.6658	-0.0011	3.6658	0.0058	3.6658	-0.0061	3.6658	0.0086	3.6658	-0.0093
3.7637	0.0026	3.7637	-0.0023	3.7637	0.0047	3.7637	-0.0051	3.7637	0.0083	3.7637	-0.0074
3.8616	0.0036	3.8616	-0.0025	3.8616	0.0041	3.8616	-0.0038	3.8616	0.0121	3.8616	-0.0091
3.9595	0.0058	3.9595	-0.0042	3.9595	0.0056	3.9595	-0.0047	3.9595	0.0183	3.9595	-0.0146
4.0574	0.0069	4.0574	-0.0056	4.0574	0.007	4.0574	-0.0073	4.0574	0.0209	4.0574	-0.0194
4.1553	0.0079	4.1553	-0.0064	4.1553	0.0083	4.1553	-0.0085	4.1553	0.0217	4.1553	-0.0205
4.2532	0.0119	4.2532	-0.0084	4.2532	0.0107	4.2532	-0.0097	4.2532	0.0271	4.2532	-0.0234
4.3511	0.0196	4.3511	-0.0135	4.3511	0.0135	4.3511	-0.0124	4.3511	0.0335	4.3511	-0.0307
4.449	0.0273	4.449	-0.0205	4.449	0.0142	4.449	-0.0147	4.449	0.0343	4.449	-0.0353
4.5469	0.0309	4.5469	-0.0244	4.5469	0.0127	4.5469	-0.0145	4.5469	0.0342	4.5469	-0.0351
4.6448	0.0457	4.6448	-0.0248	4.6448	0.0116	4.6448	-0.0129	4.6448	0.0376	4.6448	-0.0372
4.7426	0.1043	4.7426	-0.0429	4.7426	0.0128	4.7426	-0.0125	4.7426	0.041	4.7426	-0.0415
4.8405	0.1809	4.8405	-0.1065	4.8405	0.0145	4.8405	-0.0148	4.8405	0.0391	4.8405	-0.0419
4.9384	0.1951	4.9384	-0.182	4.9384	0.0132	4.9384	-0.0172	4.9384	0.0318	4.9384	-0.0379
5.0363	0.1737	5.0363	-0.2079	5.0363	0.0108	5.0363	-0.0162	5.0363	0.0244	5.0363	-0.0321
5.1342	0.2032	5.1342	-0.205	5.1342	0.0113	5.1342	-0.0139	5.1342	0.0209	5.1342	-0.0265
5.2321	0.2372	5.2321	-0.207	5.2321	0.013	5.2321	-0.0143	5.2321	0.0202	5.2321	-0.0224
5.33	0.2178	5.33	-0.1982	5.33	0.0148	5.33	-0.0166	5.33	0.0239	5.33	-0.0226
5.4279	0.1955	5.4279	-0.1937	5.4279	0.0177	5.4279	-0.0199	5.4279	0.0323	5.4279	-0.029
5.5258	0.1841	5.5258	-0.1946	5.5258	0.0187	5.5258	-0.0215	5.5258	0.0363	5.5258	-0.0351
5.6237	0.1497	5.6237	-0.1676	5.6237	0.0144	5.6237	-0.0175	5.6237	0.0306	5.6237	-0.0328
5.7216	0.127	5.7216	-0.1373	5.7216	0.0103	5.7216	-0.0117	5.7216	0.0236	5.7216	-0.0267
5.8195	0.1468	5.8195	-0.1456	5.8195	0.0106	5.8195	-0.0108	5.8195	0.0243	5.8195	-0.0252
5.9173	0.162	5.9173	-0.1667	5.9173	0.012	5.9173	-0.0128	5.9173	0.027	5.9173	-0.0273
6.0152	0.1468	6.0152	-0.1635	6.0152	0.0113	6.0152	-0.0131	6.0152	0.0267	6.0152	-0.0277
6.1131	0.1327	6.1131	-0.155	6.1131	0.0107	6.1131	-0.0127	6.1131	0.0262	6.1131	-0.0275
6.211	0.1236	6.211	-0.1534	6.211	0.0134	6.211	-0.0144	6.211	0.0266	6.211	-0.0281
6.3089	0.1016	6.3089	-0.1399	6.3089	0.0169	6.3089	-0.0166	6.3089	0.0269	6.3089	-0.0279
6.4068	0.0765	6.4068	-0.1146	6.4068	0.0175	6.4068	-0.0165	6.4068	0.0283	6.4068	-0.0294
6.5047	0.0598	6.5047	-0.0917	6.5047	0.0151	6.5047	-0.015	6.5047	0.0308	6.5047	-0.0338
6.6026	0.0446	6.6026	-0.0725	6.6026	0.0104	6.6026	-0.0126	6.6026	0.0303	6.6026	-0.0357
6.7005	0.0258	6.7005	-0.0474	6.7005	0.0051	6.7005	-0.009	6.7005	0.0229	6.7005	-0.0271
6.7984	0.01	6.7984	-0.0191	6.7984	0.0014	6.7984	-0.0047	6.7984	0.0119	6.7984	-0.0119
6.8963	0.0016	6.8963	-0.0016	6.8963	0.0003	6.8963	-0.0011	6.8963	0.0033	6.8963	-0.0015
6.9942	0.0009	6.9942	-0.0024	6.9942	0.0003	6.9942	-0.0003	6.9942	0.0006	6.9942	-0.0012
7.092	0.0007	7.092	-0.0013	7.092	0	7.092	-0.0003	7.092	0.0007	7.092	-0.0007
7.1899	0.0002	7.1899	-0.0002	7.1899	0	7.1899	-0.0001	7.1899	0.0002	7.1899	-0.0002
7.2878	0	7.2878	0	7.2878	0	7.2878	0	7.2878	0	7.2878	0
7.3857	0	7.3857	0	7.3857	0	7.3857	0	7.3857	0	7.3857	0
7.4836	0	7.4836	0	7.4836	0	7.4836	0	7.4836	0	7.4836	0
7.5815	0	7.5815	0	7.5815	0	7.5815	0	7.5815	0	7.5815	0
7.6794	0	7.6794	0	7.6794	0	7.6794	0	7.6794	0	7.6794	0
7.7773	0	7.7773	0	7.7773	0	7.7773	0	7.7773	0	7.7773	0
7.8752	0	7.8752	0	7.8752	0	7.8752	0	7.8752	0	7.8752	0
7.9731	0	7.9731	0	7.9731	0	7.9731	0	7.9731	0	7.9731	0
8.071	0	8.071	0	8.071	0	8.071	0	8.071	0	8.071	0
8.1689	0	8.1689	0	8.1689	0	8.1689	0	8.1689	0	8.1689	0
8.2667	0	8.2667	0	8.2667	0	8.2667	0	8.2667	0	8.2667	0
8.3646	0	8.3646	0	8.3646	0	8.3646	0	8.3646	0	8.3646	0
8.4625	0	8.4625	0	8.4625	0	8.4625	0	8.4625	0	8.4625	0
8.5604	0	8.5604	0	8.5604	0	8.5604	0	8.5604	0	8.5604	0
8.6583	0	8.6583	0	8.6583	0	8.6583	0	8.6583	0	8.6583	0
8.7562	0	8.7562	0	8.7562	0	8.7562	0	8.7562	0	8.7562	0
										--
										--
										--
										--
										--
										--
										--
										--
										--
										--
