# Supplementary material for: Selective conversion of CO2 to isobutane-enriched C4 alkanes over InZrOx-Beta composite catalyst
Source: Nat Commun. 2023 May 6;14:2627. doi: 10.1038/s41467-023-38336-5 (PMC10164185; doi:10.1038/s41467-023-38336-5)
Supplement: Supplementary file 3 — Source Data [file 41467_2023_38336_MOESM3_ESM.zip › Source_Data_for_Figures_in_Supplementary_Information/Source_Data_Supplementary_Figure_28.xlsx]

## Sheet: a
InZrOx(CP)		InZrOx(SCP-4)		InZrOx(SCP-8)
TOS (h)	MeOH/DME	TOS (h)	MeOH/DME	TOS (h)	MeOH/DME
5.07194	0.55183	6.05694	1.02269	11.7608	0.38049
6.77083	0.18133	11.1103	0.64439	13.4486	0.32974
10.165	0.15279	17.0092	0.55993	16.5447	0.29878
13.5561	0.13049	21.2256	0.50641	20.7831	0.26192
16.9489	0.1361	25.4542	0.52893	27.5547	0.22648
22.8931	0.21155	29.6869	0.36795	34.3181	0.21214
28.8211	0.71	34.7553	0.34955	40.2378	0.2135
32.1997	0.51187	40.6653	0.34251	46.1681	0.24128
35.5739	0.89902	47.4322	0.33176	51.2475	0.36826
38.9444	1.12796	52.1383	0.33773	56.3253	0.41914
42.3117	2.11942	57.2108	0.33434	61.4067	0.45573
44.8411	1.66296	62.2786	0.34459	66.5017	0.45546
51.5872	2.18358	67.3594	0.38846	73.2933	0.50271
59.1686	3.1057	72.4506	0.42276	79.2231	0.49926
68.12	4.62534	77.5342	0.46428	84.3072	0.52348
70.6461	4.85761	82.6058	0.49538	89.4147	0.54701
73.1714	5.37992	88.5192	1.4672	94.5214	0.52746
79.8878	7.0475	96.9894	2.28968	96.7978	1.03114
82.4031	7.39659			101.884	0.56894
84.9175	7.9744			104.425	0.60384
				109.51	0.33814
				114.611	0.31975
				119.718	0.32321
				124.828	1.32252
				128.231	1.51076
				130.466	1.65369
				133.874	1.76686
				138.989	2.00601

## Sheet: b
InZrOx(CP)		InZrOx(SCP-4)		InZrOx(SCP-8)
TOS (h)	butane	TOS (h)	butane	TOS (h)	butane
5.07194	52.2813	6.05694	49.8658	11.7608	50.3658
6.77083	51.8691	11.1103	49.4591	13.4486	50.4646
10.165	51.4511	17.0092	49.907	16.5447	50.6648
13.5561	51.4506	21.2256	50.2956	20.7831	50.964
16.9489	51.55	25.4542	50.6397	27.5547	51.4624
22.8931	51.8497	29.6869	50.7292	34.3181	51.8408
28.8211	52.6149	34.7553	51.1322	40.2378	52.1266
32.1997	52.0033	40.6653	51.5848	46.1681	52.3333
35.5739	52.0762	47.4322	52.0175	51.2475	52.4421
38.9444	52.0318	52.1383	52.2151	56.3253	52.5404
42.3117	51.5427	57.2108	52.3586	61.4067	52.6068
44.8411	52.2874	62.2786	52.3034	66.5017	52.6792
51.5872	51.4961	67.3594	52.0761	73.2933	52.6892
59.1686	50.5715	72.4506	51.614	79.2231	52.6153
68.12	48.7545	77.5342	50.8134	84.3072	52.526
70.6461	48.2634	82.6058	49.6428	89.4147	52.3529
73.1714	47.6132	88.5192	47.4767	94.5214	52.159
79.8878	45.5418	96.9894	44.493	96.7978	51.7864
82.4031	44.8828			101.884	51.671
84.9175	44.1368			104.425	51.4598
				109.51	51.1084
				114.611	50.5761
				119.718	49.9962
				124.828	48.8436
				128.231	48.2507
				130.466	47.8475
				133.874	47.2592
				138.989	46.3034
