# Supplementary material for: Selective conversion of CO2 to isobutane-enriched C4 alkanes over InZrOx-Beta composite catalyst
Source: Nat Commun. 2023 May 6;14:2627. doi: 10.1038/s41467-023-38336-5 (PMC10164185; doi:10.1038/s41467-023-38336-5)
Supplement: Supplementary file 3 — Source Data [file 41467_2023_38336_MOESM3_ESM.zip › Source_Data_for_Figures_in_Supplementary_Information/Source_Data_Supplementary_Figure_29.xlsx]

## Sheet: Sheet1
HBeta(40)-InZrOx(CP)-24h		HBeta(40)-InZrOx(CP)-42h		HBeta(40)-InZrOx(SCP-4)-24h		HBeta(40)-InZrOx(SCP-4)-42h
Temperature (ºC)	TCD (a.u.)	Temperature (ºC)	TCD (a.u.)	Temperature (ºC)	TCD (a.u.)	Temperature (ºC)	TCD (a.u.)
120.123	0.32183	120.024	0.32063	120.002	0.32152	120.108	0.32087
120.241	0.32187	120.133	0.32069	120.006	0.32153	120.307	0.32093
120.426	0.32187	120.327	0.32073	120.025	0.3216	120.599	0.32092
120.71	0.32192	120.619	0.3207	120.081	0.32161	121.022	0.32099
121.103	0.32194	121.022	0.32075	120.2	0.32154	121.535	0.32106
121.594	0.32205	121.518	0.32075	120.418	0.32153	122.16	0.32118
122.201	0.32211	122.135	0.32084	120.726	0.32161	122.886	0.32123
122.889	0.32218	122.835	0.32092	121.141	0.32164	123.699	0.3213
123.694	0.32227	123.634	0.321	121.67	0.32166	124.59	0.32144
124.558	0.32244	124.518	0.32114	122.305	0.32179	125.544	0.32164
125.512	0.32261	125.461	0.32128	123.036	0.32187	126.553	0.32191
126.522	0.32274	126.468	0.32136	123.863	0.322	127.598	0.32202
127.564	0.32295	127.506	0.32154	124.764	0.32217	128.674	0.3223
128.639	0.3233	128.588	0.32181	125.729	0.32233	129.763	0.32254
129.76	0.32346	129.696	0.3219	126.747	0.32262	130.865	0.32278
130.881	0.32367	130.815	0.32223	127.821	0.3228	131.967	0.32311
132.016	0.32395	131.937	0.32247	128.907	0.3231	133.064	0.32338
133.139	0.32433	133.056	0.32273	130.027	0.32334	134.159	0.32367
134.26	0.32463	134.169	0.32296	131.143	0.32366	135.232	0.32401
135.367	0.32493	135.259	0.32326	132.268	0.32401	136.286	0.32432
136.459	0.32523	136.356	0.32348	133.387	0.32439	137.321	0.32463
137.538	0.32557	137.415	0.32377	134.489	0.3247	138.332	0.325
138.593	0.32591	138.47	0.32403	135.576	0.32502	139.331	0.32532
139.614	0.32616	139.5	0.32427	136.639	0.3254	140.305	0.32563
140.64	0.32645	140.505	0.32451	137.693	0.32583	141.266	0.32595
141.629	0.32676	141.496	0.32463	138.722	0.32624	142.201	0.32634
142.606	0.32711	142.469	0.32491	139.726	0.32655	143.125	0.32655
143.56	0.32746	143.42	0.32516	140.723	0.32699	144.032	0.32691
144.491	0.32763	144.354	0.32531	141.681	0.32729	144.924	0.32718
145.407	0.32793	145.277	0.32548	142.623	0.32769	145.81	0.3275
146.322	0.32828	146.185	0.32569	143.561	0.32807	146.681	0.32781
147.206	0.32843	147.075	0.32595	144.491	0.32841	147.55	0.32804
148.091	0.32859	147.961	0.32606	145.392	0.32879	148.414	0.3283
148.96	0.32881	148.829	0.32613	146.294	0.3291	149.261	0.32859
149.837	0.329	149.699	0.32626	147.177	0.32947	150.105	0.32883
150.696	0.32923	150.552	0.32643	148.061	0.3298	150.951	0.32905
151.547	0.32937	151.405	0.32651	148.933	0.33012	151.786	0.32928
152.37	0.32954	152.248	0.3267	149.791	0.33042	152.617	0.32953
153.214	0.32968	153.092	0.32684	150.646	0.33073	153.451	0.32975
154.033	0.32981	153.927	0.32696	151.496	0.33099	154.278	0.32994
154.866	0.32996	154.765	0.32711	152.341	0.33135	155.104	0.33024
155.69	0.33009	155.598	0.32723	153.188	0.33162	155.912	0.33049
156.497	0.33025	156.424	0.32736	154.022	0.33184	156.743	0.33067
157.319	0.33042	157.245	0.32743	154.845	0.33207	157.562	0.33085
158.139	0.33054	158.067	0.32755	155.687	0.33231	158.382	0.33098
158.949	0.33061	158.89	0.3276	156.517	0.33256	159.212	0.33118
159.759	0.33067	159.706	0.32769	157.331	0.33277	160.022	0.3313
160.586	0.33084	160.522	0.32775	158.163	0.33295	160.86	0.3315
161.407	0.3308	161.346	0.32786	158.979	0.33316	161.683	0.33165
162.232	0.33098	162.174	0.32789	159.806	0.33335	162.518	0.3318
163.05	0.33102	162.992	0.32791	160.628	0.33352	163.342	0.33195
163.866	0.33102	163.8	0.32802	161.454	0.33369	164.175	0.33202
164.681	0.33104	164.62	0.32804	162.286	0.3339	164.996	0.33218
165.51	0.33111	165.427	0.32809	163.108	0.33404	165.813	0.33226
166.313	0.33107	166.235	0.32808	163.929	0.33426	166.622	0.33242
167.137	0.33124	167.024	0.32809	164.747	0.33428	167.445	0.33243
167.938	0.33127	167.822	0.32812	165.571	0.33446	168.251	0.33256
168.745	0.33119	168.613	0.32814	166.382	0.33465	169.07	0.33266
169.559	0.33121	169.404	0.3282	167.19	0.33476	169.876	0.33272
170.371	0.33136	170.181	0.32816	167.996	0.33478	170.685	0.33281
171.179	0.33116	170.975	0.32818	168.813	0.33499	171.491	0.3329
171.989	0.33129	171.758	0.32812	169.623	0.33506	172.293	0.33295
172.787	0.33121	172.531	0.32822	170.418	0.33514	173.1	0.33311
173.595	0.3311	173.329	0.32817	171.216	0.3352	173.901	0.33305
174.404	0.33116	174.108	0.32817	172.027	0.3353	174.711	0.3331
175.208	0.33123	174.9	0.32811	172.82	0.33537	175.514	0.33305
176.011	0.33118	175.676	0.32807	173.628	0.33542	176.318	0.33306
176.823	0.33112	176.464	0.32798	174.434	0.33543	177.113	0.33312
177.632	0.33114	177.252	0.32804	175.238	0.33549	177.924	0.33319
178.427	0.33109	178.035	0.328	176.041	0.33553	178.73	0.3331
179.231	0.33095	178.832	0.32793	176.854	0.3356	179.538	0.33308
180.03	0.33095	179.622	0.32791	177.649	0.33558	180.352	0.33313
180.839	0.33093	180.405	0.3279	178.462	0.33552	181.16	0.33312
181.654	0.33088	181.205	0.32785	179.267	0.33552	181.958	0.33308
182.456	0.3308	182.005	0.32784	180.075	0.33548	182.771	0.33306
183.257	0.33074	182.794	0.32779	180.878	0.33555	183.588	0.33293
184.076	0.3307	183.601	0.32774	181.673	0.3355	184.383	0.33295
184.892	0.33076	184.399	0.32772	182.501	0.33551	185.205	0.33289
185.687	0.33059	185.194	0.32763	183.304	0.33549	186.009	0.33292
186.507	0.33051	186.001	0.32763	184.118	0.33538	186.814	0.33283
187.317	0.33052	186.791	0.3275	184.914	0.33533	187.628	0.33267
188.128	0.33044	187.601	0.32748	185.726	0.33522	188.44	0.33261
188.934	0.33035	188.393	0.32742	186.537	0.3352	189.248	0.33249
189.74	0.33019	189.203	0.32739	187.348	0.3351	190.063	0.33239
190.554	0.33018	190.011	0.32735	188.146	0.33501	190.876	0.33238
191.363	0.33007	190.817	0.32732	188.963	0.33493	191.678	0.33231
192.184	0.32994	191.622	0.32728	189.767	0.33487	192.481	0.33221
192.989	0.32995	192.432	0.32718	190.577	0.33473	193.29	0.33215
193.804	0.32986	193.251	0.32716	191.379	0.3347	194.107	0.33212
194.619	0.32978	194.059	0.32705	192.194	0.33465	194.918	0.332
195.428	0.32972	194.869	0.32707	193.009	0.33452	195.725	0.3319
196.237	0.32969	195.684	0.32701	193.816	0.33448	196.548	0.33188
197.059	0.32962	196.482	0.3269	194.637	0.33432	197.348	0.33171
197.867	0.32956	197.295	0.32689	195.45	0.33413	198.152	0.33164
198.68	0.32946	198.11	0.3268	196.264	0.33415	198.947	0.33151
199.489	0.32942	198.917	0.32673	197.075	0.33406	199.752	0.33148
200.315	0.32933	199.723	0.32673	197.886	0.33392	200.548	0.33136
201.135	0.32928	200.542	0.32665	198.699	0.3338	201.354	0.33127
201.93	0.32921	201.338	0.32663	199.507	0.33375	202.147	0.33116
202.765	0.32916	202.134	0.32655	200.324	0.33365	202.948	0.33101
203.575	0.3291	202.944	0.32648	201.125	0.33341	203.739	0.33095
204.39	0.32908	203.767	0.32645	201.945	0.33334	204.544	0.33087
205.198	0.32885	204.561	0.3264	202.762	0.33322	205.353	0.3308
206.017	0.32889	205.374	0.32639	203.57	0.33325	206.152	0.33071
206.827	0.32884	206.185	0.32635	204.378	0.3331	206.96	0.33065
207.637	0.32874	206.994	0.32634	205.196	0.33297	207.766	0.33051
208.453	0.32873	207.807	0.32614	206	0.33281	208.57	0.33043
209.256	0.32871	208.614	0.3261	206.81	0.33262	209.387	0.33037
210.073	0.32861	209.425	0.32609	207.632	0.33257	210.194	0.3303
210.886	0.32861	210.241	0.32597	208.44	0.33251	210.994	0.33021
211.689	0.32856	211.047	0.32594	209.246	0.33238	211.808	0.3302
212.504	0.32847	211.859	0.32593	210.062	0.33229	212.624	0.33006
213.317	0.32841	212.656	0.32586	210.858	0.33219	213.43	0.33007
214.136	0.32834	213.48	0.32586	211.686	0.33206	214.249	0.32996
214.945	0.32838	214.288	0.32585	212.495	0.33192	215.06	0.32989
215.75	0.32833	215.094	0.32581	213.306	0.33183	215.871	0.32982
216.572	0.32825	215.908	0.32576	214.125	0.33166	216.685	0.32981
217.385	0.32822	216.717	0.32575	214.934	0.33156	217.504	0.32962
218.196	0.32815	217.529	0.32568	215.741	0.33147	218.315	0.32961
219.011	0.3281	218.36	0.32564	216.557	0.33137	219.132	0.32951
219.821	0.3281	219.157	0.32559	217.367	0.33121	219.956	0.32948
220.631	0.32805	219.978	0.32558	218.181	0.33118	220.769	0.3294
221.441	0.32802	220.794	0.3256	218.997	0.33109	221.589	0.32939
222.271	0.32802	221.618	0.32557	219.809	0.33101	222.417	0.32929
223.086	0.32794	222.445	0.32557	220.627	0.33097	223.237	0.3292
223.898	0.32796	223.274	0.3255	221.447	0.33085	224.07	0.32912
224.719	0.32794	224.093	0.32553	222.266	0.33072	224.903	0.3291
225.544	0.32789	224.926	0.32547	223.082	0.33065	225.731	0.32904
226.382	0.32782	225.747	0.32547	223.901	0.33057	226.566	0.32904
227.216	0.32784	226.581	0.32536	224.736	0.3305	227.405	0.32888
228.046	0.32777	227.409	0.3254	225.566	0.33036	228.249	0.32887
228.871	0.32779	228.252	0.32536	226.397	0.33033	229.093	0.32881
229.712	0.3278	229.086	0.32537	227.232	0.33034	229.939	0.3288
230.568	0.32774	229.936	0.32534	228.072	0.33025	230.782	0.32874
231.398	0.32777	230.774	0.32535	228.917	0.33022	231.637	0.3288
232.254	0.32771	231.628	0.32541	229.757	0.33009	232.488	0.32873
233.106	0.32769	232.468	0.32547	230.6	0.33007	233.34	0.32874
233.952	0.32774	233.32	0.32537	231.451	0.33008	234.192	0.32873
234.798	0.32781	234.166	0.32537	232.287	0.33003	235.055	0.32873
235.653	0.32767	235.027	0.32537	233.13	0.32995	235.906	0.32869
236.504	0.32774	235.867	0.32537	233.982	0.32993	236.765	0.32866
237.358	0.32769	236.726	0.32537	234.829	0.3299	237.619	0.32864
238.208	0.32768	237.576	0.32533	235.676	0.32982	238.495	0.3286
239.058	0.32771	238.423	0.32535	236.522	0.32979	239.349	0.32861
239.909	0.32766	239.286	0.3253	237.378	0.3298	240.2	0.32863
240.747	0.32769	240.128	0.3253	238.224	0.32986	241.032	0.32858
241.578	0.32771	240.952	0.32532	239.083	0.32973	241.87	0.3286
242.418	0.32761	241.782	0.32532	239.938	0.32973	242.713	0.32861
243.26	0.32769	242.625	0.32534	240.778	0.32966	243.55	0.32853
244.108	0.32764	243.47	0.32543	241.613	0.3297	244.401	0.32856
244.957	0.32767	244.304	0.32539	242.463	0.32974	245.254	0.32853
245.801	0.32769	245.154	0.32541	243.3	0.32974	246.101	0.32848
246.646	0.32767	246.005	0.32545	244.144	0.32965	246.96	0.32851
247.513	0.32774	246.858	0.32543	244.994	0.32967	247.816	0.32848
248.355	0.32769	247.711	0.3254	245.845	0.32954	248.685	0.32845
249.203	0.32767	248.575	0.32547	246.692	0.32962	249.539	0.32845
250.065	0.32773	249.434	0.32541	247.548	0.32968	250.406	0.32853
250.917	0.32768	250.301	0.32548	248.413	0.32957	251.276	0.32853
251.766	0.32778	251.152	0.32547	249.266	0.32963	252.146	0.32853
252.637	0.32778	252.024	0.32556	250.126	0.32965	253.009	0.32857
253.486	0.3278	252.888	0.32554	250.984	0.32962	253.877	0.32857
254.345	0.3278	253.758	0.32551	251.836	0.32962	254.746	0.32849
255.206	0.3278	254.625	0.32551	252.692	0.32967	255.617	0.32856
256.071	0.32782	255.492	0.32551	253.544	0.32963	256.483	0.32856
256.925	0.3279	256.361	0.32556	254.408	0.32962	257.348	0.32858
257.804	0.32785	257.216	0.32558	255.258	0.32967	258.212	0.32861
258.649	0.32791	258.077	0.32558	256.128	0.32972	259.067	0.32859
259.522	0.32787	258.943	0.32569	256.995	0.32974	259.921	0.32865
260.386	0.3279	259.806	0.3256	257.86	0.32968	260.782	0.32862
261.253	0.32789	260.675	0.32565	258.718	0.32966	261.639	0.32864
262.115	0.32784	261.532	0.32564	259.588	0.32974	262.487	0.32868
262.985	0.32788	262.385	0.3257	260.453	0.32978	263.354	0.32863
263.843	0.32783	263.243	0.32567	261.311	0.32974	264.196	0.32866
264.719	0.32786	264.098	0.32571	262.175	0.32979	265.054	0.32869
265.575	0.32786	264.959	0.3257	263.053	0.32976	265.902	0.32872
266.436	0.32782	265.823	0.32572	263.904	0.32983	266.76	0.32874
267.302	0.32786	266.684	0.32576	264.776	0.32978	267.61	0.32876
268.17	0.32792	267.541	0.32573	265.634	0.32982	268.474	0.32877
269.013	0.32788	268.404	0.32574	266.513	0.32987	269.335	0.32879
269.866	0.32792	269.268	0.32581	267.37	0.32993	270.199	0.32871
270.742	0.32793	270.124	0.32575	268.228	0.32997	271.06	0.32882
271.6	0.32797	270.991	0.3258	269.089	0.33001	271.929	0.32879
272.45	0.32786	271.865	0.32585	269.964	0.32995	272.788	0.32887
273.327	0.32796	272.726	0.32582	270.81	0.33002	273.658	0.32881
274.187	0.32801	273.592	0.32581	271.668	0.33004	274.526	0.32888
275.052	0.32802	274.46	0.32582	272.528	0.33006	275.393	0.32885
275.905	0.32809	275.314	0.32586	273.381	0.33015	276.259	0.32885
276.769	0.32798	276.191	0.32592	274.236	0.33012	277.133	0.32887
277.636	0.328	277.047	0.32595	275.097	0.33015	278.001	0.32886
278.494	0.32799	277.897	0.32586	275.957	0.33012	278.848	0.32881
279.346	0.32796	278.758	0.32593	276.811	0.33017	279.709	0.32893
280.206	0.32803	279.618	0.326	277.682	0.33016	280.571	0.32896
281.076	0.32792	280.471	0.32591	278.536	0.33018	281.418	0.32898
281.932	0.32806	281.336	0.32597	279.4	0.33024	282.269	0.32894
282.803	0.32811	282.189	0.32597	280.263	0.33024	283.122	0.32899
283.652	0.32809	283.054	0.3259	281.118	0.33028	283.975	0.329
284.515	0.32805	283.921	0.32596	281.988	0.3303	284.822	0.32901
285.376	0.32809	284.777	0.32597	282.847	0.33037	285.687	0.32906
286.225	0.32804	285.644	0.32599	283.713	0.33045	286.548	0.32908
287.079	0.32798	286.507	0.32597	284.581	0.3304	287.407	0.32908
287.955	0.32807	287.363	0.32595	285.453	0.3305	288.271	0.32911
288.814	0.32808	288.227	0.32598	286.301	0.33051	289.148	0.32911
289.678	0.32801	289.081	0.32599	287.174	0.33051	290.03	0.32909
290.529	0.32795	289.95	0.32596	288.041	0.33049	290.912	0.32922
291.4	0.32802	290.811	0.32601	288.897	0.33054	291.808	0.3292
292.255	0.32805	291.674	0.32607	289.757	0.33064	292.697	0.32931
293.112	0.32804	292.532	0.32602	290.62	0.33066	293.586	0.32931
293.975	0.32808	293.396	0.32602	291.479	0.33072	294.482	0.32928
294.85	0.32802	294.256	0.32606	292.347	0.33074	295.376	0.32937
295.694	0.32797	295.114	0.32604	293.209	0.33078	296.27	0.32938
296.554	0.32806	295.984	0.32604	294.068	0.33075	297.16	0.32937
297.423	0.32799	296.846	0.3261	294.93	0.33077	298.055	0.32956
298.296	0.32798	297.715	0.32613	295.793	0.33091	298.945	0.32948
299.125	0.328	298.575	0.32614	296.647	0.33088	299.837	0.3295
300.002	0.32796	299.437	0.32605	297.518	0.33086	300.728	0.32957
300.842	0.32797	300.313	0.32609	298.381	0.33096	301.618	0.32962
301.718	0.3279	301.183	0.32611	299.24	0.33099	302.5	0.32957
302.579	0.32791	302.05	0.32619	300.119	0.33103	303.381	0.32969
303.444	0.32789	302.901	0.32615	300.968	0.33102	304.262	0.32966
304.301	0.32791	303.771	0.32615	301.836	0.33111	305.133	0.32967
305.178	0.32789	304.643	0.32617	302.7	0.33108	306	0.32965
306.034	0.32791	305.499	0.32606	303.564	0.33114	306.87	0.32969
306.892	0.32791	306.365	0.32609	304.424	0.33107	307.735	0.32969
307.765	0.32784	307.214	0.32606	305.293	0.33107	308.608	0.32972
308.65	0.32776	308.097	0.3261	306.155	0.33109	309.473	0.32972
309.506	0.32784	308.95	0.3261	307.012	0.33123	310.338	0.32969
310.382	0.32785	309.815	0.3261	307.886	0.33121	311.202	0.32971
311.25	0.32777	310.689	0.32606	308.739	0.33127	312.064	0.32967
312.111	0.32785	311.564	0.32601	309.605	0.33128	312.931	0.32968
312.97	0.32769	312.41	0.32608	310.457	0.33131	313.803	0.32974
313.83	0.32773	313.281	0.32605	311.334	0.33124	314.67	0.32968
314.69	0.32762	314.137	0.32601	312.186	0.33136	315.543	0.32973
315.534	0.32764	314.988	0.32602	313.061	0.33131	316.41	0.32971
316.397	0.32759	315.854	0.32596	313.913	0.33137	317.275	0.32966
317.247	0.32764	316.723	0.32598	314.8	0.33137	318.152	0.32972
318.1	0.3275	317.58	0.32594	315.662	0.33141	319.025	0.32972
318.967	0.32754	318.436	0.32592	316.535	0.33146	319.903	0.32974
319.82	0.32747	319.301	0.32593	317.39	0.3314	320.763	0.32976
320.669	0.32746	320.167	0.3259	318.268	0.33141	321.623	0.32978
321.503	0.32745	321.011	0.32593	319.132	0.33142	322.482	0.32972
322.343	0.32741	321.851	0.32593	319.992	0.33144	323.338	0.32968
323.187	0.3273	322.697	0.32588	320.843	0.33147	324.187	0.32968
324.039	0.3273	323.548	0.32581	321.684	0.33143	325.04	0.32972
324.883	0.32729	324.395	0.32579	322.531	0.33141	325.901	0.32968
325.729	0.32728	325.245	0.32575	323.383	0.33147	326.757	0.32969
326.591	0.32717	326.096	0.32572	324.237	0.33144	327.612	0.32963
327.432	0.32721	326.946	0.32572	325.079	0.33147	328.475	0.32961
328.292	0.32712	327.795	0.32568	325.936	0.33142	329.332	0.32959
329.156	0.32707	328.648	0.32569	326.784	0.33151	330.185	0.32951
330.014	0.32707	329.504	0.32555	327.626	0.33139	331.042	0.32957
330.877	0.32702	330.358	0.32552	328.482	0.33149	331.895	0.32959
331.745	0.32695	331.22	0.32555	329.341	0.33141	332.745	0.32953
332.61	0.32702	332.072	0.32549	330.199	0.33144	333.594	0.32953
333.465	0.32697	332.929	0.32545	331.055	0.33144	334.429	0.32945
334.335	0.32695	333.797	0.32542	331.921	0.33136	335.273	0.32947
335.198	0.32673	334.665	0.32545	332.776	0.33143	336.108	0.32937
336.056	0.32667	335.521	0.32539	333.642	0.33147	336.943	0.32934
336.915	0.32657	336.381	0.32528	334.505	0.33142	337.774	0.32931
337.77	0.32659	337.233	0.32529	335.373	0.33141	338.593	0.32926
338.628	0.32652	338.095	0.32522	336.228	0.33144	339.413	0.32924
339.478	0.32642	338.962	0.32518	337.089	0.33136	340.241	0.32918
340.324	0.32639	339.809	0.32523	337.952	0.33139	341.066	0.32914
341.179	0.32634	340.661	0.32512	338.799	0.33132	341.892	0.32911
342.031	0.32635	341.532	0.3251	339.657	0.33136	342.724	0.32907
342.889	0.32627	342.376	0.32497	340.495	0.3313	343.549	0.32897
343.739	0.32623	343.214	0.32495	341.359	0.33129	344.391	0.32898
344.58	0.32612	344.067	0.32483	342.2	0.3312	345.219	0.32891
345.435	0.32606	344.91	0.3248	343.052	0.3311	346.062	0.32882
346.287	0.32594	345.763	0.32472	343.908	0.33117	346.898	0.32874
347.14	0.32598	346.613	0.32467	344.752	0.33111	347.736	0.32872
347.992	0.32579	347.469	0.32468	345.595	0.33104	348.58	0.32866
348.843	0.32581	348.315	0.32461	346.436	0.33107	349.422	0.32866
349.689	0.32581	349.157	0.32453	347.283	0.33095	350.257	0.32856
350.55	0.32578	350.01	0.32442	348.136	0.33092	351.099	0.32848
351.399	0.32562	350.854	0.32437	348.987	0.33089	351.938	0.3284
352.229	0.32562	351.707	0.32436	349.831	0.33084	352.773	0.32836
353.099	0.32551	352.545	0.32432	350.681	0.3308	353.601	0.32833
353.943	0.32541	353.398	0.32422	351.53	0.3307	354.439	0.32827
354.806	0.32541	354.24	0.32424	352.368	0.33064	355.268	0.32818
355.652	0.32533	355.092	0.32408	353.223	0.33058	356.111	0.32817
356.511	0.32529	355.937	0.32407	354.068	0.33039	356.936	0.32804
357.355	0.32527	356.784	0.32397	354.914	0.33042	357.774	0.32799
358.195	0.3252	357.629	0.32396	355.758	0.33037	358.621	0.32793
359.05	0.32505	358.468	0.32384	356.609	0.33024	359.461	0.32793
359.886	0.32503	359.313	0.32377	357.448	0.33022	360.299	0.32779
360.729	0.32487	360.159	0.32372	358.297	0.33024	361.15	0.32768
361.568	0.32493	361	0.32373	359.138	0.33008	361.987	0.32769
362.422	0.32485	361.834	0.32358	359.98	0.32994	362.83	0.32765
363.264	0.32482	362.68	0.3236	360.832	0.32999	363.672	0.32754
364.115	0.32473	363.514	0.32347	361.685	0.32981	364.512	0.32739
364.96	0.32463	364.359	0.32343	362.53	0.32975	365.35	0.32736
365.812	0.32456	365.185	0.32334	363.355	0.32966	366.186	0.32721
366.664	0.32446	366.031	0.32333	364.211	0.32959	367.027	0.32727
367.505	0.32441	366.853	0.32331	365.052	0.32949	367.87	0.32708
368.35	0.32434	367.686	0.32322	365.901	0.32943	368.718	0.32705
369.202	0.32429	368.524	0.32314	366.749	0.32931	369.552	0.32702
370.049	0.3242	369.358	0.32308	367.587	0.32929	370.391	0.32699
370.908	0.32415	370.185	0.32302	368.432	0.32914	371.221	0.32693
371.745	0.32413	371.018	0.32286	369.288	0.329	372.069	0.32684
372.596	0.32404	371.853	0.32285	370.126	0.32898	372.91	0.32665
373.44	0.32397	372.69	0.32287	370.978	0.32887	373.741	0.32665
374.281	0.32389	373.527	0.3227	371.832	0.32885	374.587	0.32658
375.126	0.32383	374.375	0.3227	372.668	0.32862	375.426	0.32652
375.971	0.32384	375.212	0.32265	373.515	0.32865	376.268	0.3264
376.802	0.32373	376.057	0.32254	374.359	0.32855	377.111	0.32632
377.654	0.32371	376.893	0.32249	375.199	0.32847	377.946	0.32621
378.491	0.32369	377.72	0.3225	376.033	0.3283	378.797	0.32622
379.322	0.32357	378.565	0.3225	376.868	0.32809	379.635	0.32605
380.159	0.32354	379.402	0.32235	377.707	0.32809	380.479	0.326
380.994	0.32346	380.225	0.32231	378.557	0.32803	381.319	0.32593
381.834	0.32349	381.063	0.32226	379.391	0.32791	382.158	0.32599
382.678	0.32338	381.902	0.32226	380.241	0.32786	382.986	0.32581
383.517	0.32334	382.747	0.32221	381.08	0.32774	383.822	0.32581
384.351	0.3233	383.583	0.32225	381.916	0.32764	384.657	0.32579
385.203	0.32319	384.416	0.32211	382.763	0.32751	385.476	0.32569
386.042	0.32325	385.265	0.32211	383.598	0.32749	386.316	0.3256
386.881	0.3232	386.103	0.32206	384.439	0.32741	387.146	0.32561
387.72	0.32309	386.949	0.32185	385.279	0.32731	387.982	0.32552
388.56	0.32315	387.79	0.32192	386.128	0.32716	388.823	0.32549
389.388	0.32311	388.635	0.32185	386.955	0.32705	389.658	0.32536
390.231	0.323	389.484	0.32191	387.8	0.32701	390.507	0.32532
391.072	0.32294	390.327	0.32179	388.64	0.32698	391.34	0.3252
391.899	0.32288	391.178	0.32171	389.483	0.32685	392.184	0.32516
392.73	0.32287	392.024	0.3217	390.334	0.32679	393.022	0.32512
393.563	0.32289	392.87	0.32159	391.163	0.32673	393.866	0.32509
394.404	0.32281	393.713	0.32162	392.005	0.32661	394.707	0.32495
395.234	0.32281	394.549	0.32152	392.847	0.32651	395.55	0.32493
396.075	0.32278	395.391	0.32158	393.683	0.32641	396.389	0.3248
396.922	0.32269	396.233	0.32144	394.525	0.32632	397.229	0.32477
397.757	0.32268	397.07	0.32149	395.362	0.32626	398.073	0.3247
398.592	0.32266	397.915	0.32151	396.205	0.32616	398.911	0.32468
399.436	0.32259	398.758	0.32143	397.052	0.32609	399.747	0.3246
400.266	0.32253	399.601	0.32136	397.894	0.32603	400.589	0.3245
401.104	0.3225	400.45	0.3214	398.75	0.32602	401.421	0.3245
401.938	0.32247	401.277	0.32133	399.58	0.32591	402.254	0.32447
402.756	0.32249	402.105	0.32129	400.406	0.32577	403.091	0.32445
403.593	0.32243	402.936	0.32131	401.24	0.32573	403.928	0.32437
404.422	0.32241	403.782	0.32133	402.072	0.32578	404.767	0.32432
405.256	0.32238	404.612	0.32127	402.9	0.32565	405.603	0.3243
406.095	0.3223	405.446	0.32127	403.737	0.32559	406.446	0.32418
406.921	0.32234	406.285	0.32123	404.58	0.32548	407.287	0.32419
407.76	0.32233	407.12	0.32121	405.406	0.32544	408.133	0.32414
408.587	0.32226	407.963	0.32122	406.24	0.3254	408.973	0.32417
409.422	0.32229	408.794	0.32123	407.081	0.32527	409.813	0.32408
410.251	0.32226	409.637	0.32111	407.906	0.32525	410.655	0.32408
411.091	0.3222	410.485	0.32111	408.744	0.32526	411.496	0.32396
411.922	0.32227	411.314	0.32118	409.578	0.32518	412.34	0.32387
412.764	0.32216	412.151	0.32109	410.415	0.32509	413.174	0.32389
413.603	0.32217	412.999	0.32104	411.261	0.3251	414.022	0.32383
414.448	0.3222	413.833	0.32107	412.096	0.32501	414.857	0.32379
415.284	0.32212	414.673	0.32103	412.938	0.32495	415.689	0.3238
416.132	0.32218	415.518	0.32105	413.778	0.32485	416.53	0.32369
416.973	0.32207	416.361	0.32101	414.609	0.3248	417.374	0.32371
417.819	0.32216	417.206	0.32092	415.452	0.32477	418.221	0.32366
418.653	0.32214	418.057	0.32097	416.288	0.32468	419.071	0.32362
419.493	0.32212	418.902	0.32103	417.131	0.32465	419.908	0.32357
420.339	0.32206	419.756	0.32098	417.971	0.32459	420.759	0.32364
421.173	0.32207	420.596	0.3209	418.816	0.32454	421.608	0.32362
422.016	0.322	421.441	0.3209	419.66	0.32447	422.455	0.32351
422.861	0.32207	422.294	0.32097	420.493	0.32451	423.298	0.32344
423.691	0.32206	423.141	0.3209	421.347	0.3245	424.154	0.32347
424.538	0.32202	423.982	0.32092	422.182	0.32438	425.003	0.32342
425.369	0.32196	424.836	0.32086	423.02	0.32435	425.845	0.32342
426.221	0.32201	425.676	0.32088	423.859	0.32436	426.686	0.32341
427.046	0.32204	426.524	0.32088	424.699	0.32432	427.532	0.32334
427.888	0.32204	427.361	0.32081	425.541	0.32424	428.365	0.32334
428.736	0.32196	428.209	0.3208	426.382	0.32432	429.215	0.32336
429.575	0.32202	429.048	0.3208	427.22	0.32418	430.049	0.32332
430.424	0.32207	429.901	0.32085	428.058	0.32416	430.891	0.32327
431.262	0.32201	430.729	0.32081	428.901	0.32406	431.73	0.32332
432.108	0.322	431.581	0.32088	429.738	0.32404	432.576	0.32325
432.955	0.3219	432.411	0.32076	430.576	0.32402	433.407	0.32333
433.799	0.32191	433.253	0.32083	431.42	0.32397	434.251	0.32317
434.648	0.32194	434.083	0.32076	432.257	0.32389	435.084	0.32323
435.483	0.32195	434.932	0.32084	433.106	0.32394	435.924	0.32315
436.325	0.3219	435.768	0.32078	433.947	0.32386	436.757	0.3231
437.159	0.32201	436.618	0.32073	434.785	0.32389	437.606	0.3231
438.008	0.32188	437.449	0.32074	435.628	0.32374	438.446	0.32311
438.842	0.32187	438.3	0.32075	436.472	0.32386	439.287	0.32305
439.675	0.32184	439.137	0.32075	437.316	0.32383	440.129	0.32302
440.506	0.32184	439.986	0.32072	438.154	0.32373	440.966	0.323
441.351	0.32185	440.812	0.32077	439	0.32372	441.812	0.32299
442.179	0.32192	441.658	0.32068	439.845	0.32372	442.664	0.32298
443.029	0.32191	442.503	0.32065	440.677	0.32366	443.501	0.32302
443.865	0.32193	443.339	0.32063	441.525	0.32371	444.346	0.32295
444.707	0.32187	444.185	0.32063	442.361	0.32373	445.187	0.32295
445.55	0.32191	445.02	0.32065	443.199	0.32357	446.026	0.32293
446.392	0.32185	445.842	0.32065	444.042	0.32361	446.858	0.32293
447.225	0.32192	446.693	0.32072	444.888	0.32364	447.697	0.32296
448.068	0.32185	447.523	0.32055	445.73	0.32359	448.525	0.32287
448.902	0.32186	448.364	0.32064	446.578	0.32357	449.372	0.32292
449.739	0.32177	449.206	0.32066	447.421	0.32351	450.204	0.32292
450.587	0.32184	450.051	0.32059	448.276	0.32344	451.036	0.32287
451.413	0.32186	450.886	0.32058	449.119	0.32343	451.881	0.3229
452.264	0.32185	451.735	0.32059	449.964	0.32351	452.722	0.32288
453.093	0.32183	452.582	0.32064	450.803	0.32353	453.556	0.32285
453.933	0.32183	453.424	0.32067	451.654	0.32348	454.407	0.32286
454.779	0.32177	454.263	0.32066	452.484	0.32343	455.238	0.32282
455.613	0.32181	455.11	0.32063	453.333	0.3234	456.079	0.3228
456.455	0.32171	455.953	0.32062	454.175	0.3234	456.924	0.32284
457.286	0.32173	456.788	0.32066	455.007	0.32339	457.763	0.3229
458.127	0.3218	457.628	0.32059	455.836	0.32341	458.595	0.32283
458.963	0.32172	458.47	0.32064	456.683	0.32342	459.423	0.32275
459.796	0.32167	459.332	0.32056	457.515	0.32336	460.265	0.32278
460.632	0.32171	460.175	0.3205	458.359	0.32325	461.102	0.32279
461.477	0.3217	461.039	0.3205	459.194	0.32328	461.944	0.32274
462.32	0.3217	461.904	0.32054	460.021	0.32327	462.776	0.32271
463.157	0.32163	462.768	0.32048	460.857	0.32328	463.616	0.3227
464.006	0.32172	463.636	0.32057	461.691	0.32324	464.45	0.32285
464.845	0.3216	464.482	0.32063	462.544	0.3232	465.281	0.3227
465.692	0.3216	465.348	0.32055	463.368	0.32322	466.117	0.32269
466.531	0.32169	466.21	0.32054	464.213	0.32327	466.959	0.32273
467.361	0.32166	467.075	0.3205	465.056	0.32328	467.797	0.32275
468.202	0.32166	467.929	0.32054	465.902	0.32322	468.645	0.32274
469.048	0.32165	468.767	0.32057	466.742	0.32319	469.485	0.32274
469.881	0.3216	469.642	0.32063	467.593	0.32323	470.33	0.32269
470.712	0.32159	470.496	0.32056	468.43	0.3232	471.175	0.32277
471.547	0.32165	471.342	0.32058	469.276	0.32322	472.017	0.32272
472.375	0.32162	472.194	0.32056	470.114	0.32318	472.858	0.32271
473.217	0.3217	473.053	0.32061	470.964	0.32313	473.712	0.32274
474.054	0.32168	473.896	0.32057	471.799	0.32325	474.548	0.32269
474.893	0.32161	474.736	0.32061	472.642	0.32321	475.389	0.32267
475.723	0.32168	475.589	0.32062	473.472	0.32325	476.231	0.32269
476.574	0.32168	476.445	0.32052	474.303	0.3232	477.065	0.32262
477.413	0.32164	477.3	0.32059	475.152	0.32325	477.906	0.32273
478.243	0.32159	478.142	0.32057	475.997	0.32311	478.748	0.32274
479.091	0.32163	478.991	0.32053	476.826	0.32323	479.582	0.3227
479.924	0.32164	479.837	0.32058	477.678	0.32325	480.418	0.32269
480.77	0.32171	480.685	0.32057	478.524	0.32325	481.248	0.3227
481.611	0.32166	481.525	0.32057	479.362	0.32321	482.095	0.32267
482.448	0.32165	482.365	0.32048	480.193	0.32308	482.939	0.32272
483.303	0.32156	483.203	0.32051	481.042	0.32319	483.778	0.32262
484.136	0.32166	484.059	0.32052	481.879	0.32325	484.628	0.32276
484.981	0.32171	484.903	0.32054	482.735	0.32326	485.468	0.32269
485.812	0.32166	485.739	0.32052	483.578	0.32325	486.314	0.32267
486.647	0.3217	486.582	0.32064	484.426	0.32319	487.159	0.3227
487.492	0.32167	487.402	0.32067	485.268	0.32311	488.008	0.3227
488.324	0.32166	488.238	0.32058	486.107	0.32311	488.846	0.32278
489.161	0.32169	489.054	0.32057	486.948	0.32319	489.686	0.32272
490.007	0.32162	489.872	0.32062	487.782	0.32324	490.527	0.32275
490.846	0.32164	490.68	0.32052	488.616	0.32314	491.361	0.32273
491.688	0.32165	491.482	0.32052	489.461	0.32323	492.198	0.3228
492.544	0.32167	492.294	0.3206	490.292	0.32318	493.033	0.32276
493.377	0.32171	493.103	0.32052	491.119	0.32322	493.866	0.32278
494.232	0.32169	493.913	0.32053	491.981	0.3232	494.704	0.32274
495.066	0.32168	494.723	0.32061	492.822	0.32319	495.543	0.32275
495.917	0.32168	495.549	0.32057	493.653	0.32312	496.385	0.32274
496.76	0.3217	496.383	0.32053	494.49	0.3232	497.221	0.32274
497.595	0.32176	497.196	0.32054	495.339	0.32324	498.066	0.32274
498.443	0.32171	498.03	0.32062	496.18	0.32325	498.906	0.32274
499.277	0.32169	498.865	0.32056	497.018	0.32323	499.754	0.3228
500.11	0.3217	499.704	0.32062	497.863	0.32319	500.591	0.32274
500.95	0.32173	500.526	0.32064	498.7	0.3232	501.433	0.32278
501.793	0.32166	501.369	0.3206	499.533	0.32324	502.279	0.3228
502.623	0.32168	502.208	0.3207	500.386	0.32319	503.123	0.32275
503.469	0.32168	503.061	0.3207	501.204	0.32323	503.959	0.32279
504.304	0.32178	503.906	0.32068	502.037	0.32332	504.791	0.3227
505.144	0.32174	504.761	0.32061	502.867	0.32329	505.644	0.32279
505.978	0.32173	505.61	0.32067	503.708	0.32329	506.481	0.32282
506.826	0.32168	506.47	0.32065	504.542	0.32316	507.325	0.32283
507.66	0.32174	507.327	0.32069	505.382	0.3233	508.159	0.32284
508.504	0.32174	508.181	0.32073	506.213	0.32324	509.003	0.32281
509.338	0.32179	509.042	0.32073	507.059	0.32325	509.835	0.32281
510.168	0.32179	509.908	0.32075	507.889	0.32327	510.68	0.3228
511.002	0.32189	510.756	0.32074	508.733	0.3233	511.518	0.32283
511.848	0.32181	511.621	0.32069	509.568	0.32337	512.359	0.32289
512.685	0.32191	512.48	0.32068	510.412	0.32336	513.194	0.32291
513.52	0.3218	513.332	0.32074	511.255	0.32336	514.043	0.32293
514.351	0.32187	514.187	0.32079	512.088	0.32333	514.879	0.32295
515.187	0.32186	515.036	0.32082	512.924	0.32331	515.727	0.323
516.033	0.32187	515.89	0.3208	513.753	0.32338	516.563	0.32297
516.859	0.32187	516.743	0.32076	514.581	0.32336	517.394	0.32301
517.706	0.32184	517.596	0.32081	515.416	0.32337	518.231	0.3231
518.547	0.32193	518.447	0.32088	516.25	0.32337	519.073	0.32299
519.39	0.32185	519.299	0.32083	517.084	0.32336	519.907	0.32302
520.229	0.32192	520.162	0.3209	517.937	0.32332	520.738	0.323
521.068	0.32191	521.014	0.32087	518.768	0.32337	521.573	0.3231
521.921	0.3219	521.862	0.32093	519.62	0.32345	522.407	0.32305
522.754	0.3219	522.703	0.32084	520.446	0.32346	523.244	0.32307
523.603	0.32198	523.557	0.32087	521.296	0.32342	524.076	0.32307
524.427	0.32191	524.409	0.32091	522.135	0.32343	524.909	0.32313
525.267	0.32193	525.248	0.32098	522.972	0.32352	525.746	0.3232
526.105	0.32199	526.101	0.32095	523.82	0.32354	526.588	0.32319
526.929	0.32192	526.946	0.32097	524.642	0.32355	527.422	0.32325
527.777	0.32199	527.785	0.32095	525.486	0.32355	528.268	0.32321
528.59	0.32205	528.622	0.32095	526.329	0.32358	529.112	0.32335
529.436	0.322	529.465	0.32107	527.163	0.32359	529.961	0.32332
530.269	0.32207	530.312	0.3209	528.011	0.32352	530.794	0.32332
531.106	0.32202	531.142	0.32109	528.857	0.32356	531.63	0.32335
531.936	0.32204	531.994	0.32115	529.692	0.32359	532.455	0.32341
532.792	0.32205	532.833	0.32112	530.52	0.32355	533.286	0.32337
533.615	0.32211	533.66	0.32109	531.356	0.32365	534.112	0.32345
534.457	0.32212	534.489	0.3211	532.207	0.32367	534.938	0.32351
535.306	0.32219	535.32	0.32113	533.03	0.32364	535.786	0.32344
536.152	0.32205	536.16	0.32113	533.852	0.32374	536.622	0.32354
536.98	0.3221	536.991	0.32114	534.708	0.32368	537.459	0.3235
537.83	0.32207	537.818	0.32109	535.545	0.32377	538.302	0.32356
538.674	0.32219	538.672	0.32117	536.384	0.32375	539.134	0.32366
539.508	0.32221	539.502	0.3212	537.22	0.32377	539.979	0.32367
540.357	0.32217	540.34	0.32114	538.051	0.32372	540.82	0.32364
541.203	0.32221	541.179	0.32118	538.895	0.32382	541.662	0.32371
542.043	0.32218	542.013	0.32125	539.722	0.32387	542.519	0.32375
542.876	0.32222	542.849	0.32121	540.565	0.32389	543.361	0.32378
543.726	0.32229	543.696	0.32121	541.402	0.32381	544.205	0.32383
544.569	0.32227	544.51	0.32124	542.232	0.32389	545.042	0.32388
545.396	0.32231	545.355	0.32127	543.076	0.32398	545.875	0.32389
546.228	0.32234	546.196	0.32132	543.904	0.32393	546.714	0.32388
547.062	0.32226	547.02	0.32128	544.745	0.32399	547.553	0.32396
547.901	0.32231	547.861	0.3213	545.589	0.32403	548.375	0.32392
548.733	0.32233	548.697	0.32136	546.421	0.32407	549.214	0.32395
549.577	0.32228	549.525	0.32138	547.264	0.32412	550.038	0.32401
550.391	0.32242	550.371	0.32142	548.107	0.32404	550.874	0.32406
551.232	0.32242	551.208	0.32135	548.934	0.32415	551.713	0.32408
552.068	0.32239	552.047	0.32139	549.763	0.32415	552.542	0.3241
552.895	0.32255	552.886	0.32139	550.607	0.32422	553.372	0.32412
553.736	0.32251	553.722	0.32151	551.444	0.32423	554.211	0.32422
554.565	0.32248	554.552	0.32146	552.281	0.32429	555.046	0.3243
555.39	0.32248	555.381	0.32148	553.118	0.32421	555.869	0.32427
556.222	0.32245	556.206	0.3214	553.953	0.32432	556.706	0.32432
557.057	0.32254	557.006	0.3215	554.787	0.32434	557.539	0.32432
557.888	0.32256	557.819	0.32151	555.624	0.32434	558.365	0.32442
558.726	0.32257	558.62	0.32156	556.44	0.32438	559.197	0.32442
559.548	0.32256	559.421	0.32156	557.287	0.32441	560.014	0.32441
560.379	0.32254	560.221	0.32154	558.123	0.32448	560.844	0.32445
561.219	0.32259	561.031	0.32156	558.961	0.32443	561.667	0.32444
562.048	0.32264	561.844	0.32167	559.797	0.32449	562.492	0.32453
562.881	0.32263	562.652	0.32154	560.619	0.32454	563.317	0.32455
563.719	0.32267	563.463	0.32161	561.46	0.32443	564.148	0.32454
564.557	0.32273	564.294	0.32166	562.292	0.3245	564.969	0.32458
565.377	0.32277	565.099	0.32167	563.115	0.32457	565.807	0.32456
566.204	0.32279	565.936	0.32169	563.952	0.32468	566.633	0.32464
567.049	0.32272	566.748	0.3216	564.786	0.32459	567.463	0.3246
567.869	0.3228	567.572	0.32179	565.619	0.32461	568.278	0.32465
568.696	0.3229	568.387	0.32177	566.463	0.32468	569.102	0.32477
569.533	0.32293	569.217	0.32179	567.297	0.32471	569.915	0.3248
570.367	0.32295	570.039	0.32185	568.131	0.32473	570.739	0.32481
571.198	0.323	570.864	0.32185	568.959	0.3247	571.558	0.32487
572.023	0.32299	571.689	0.32184	569.796	0.3247	572.383	0.32488
572.854	0.32306	572.498	0.3219	570.628	0.32482	573.2	0.325
573.668	0.32305	573.327	0.322	571.466	0.32482	574.029	0.32498
574.504	0.32312	574.151	0.32196	572.299	0.3249	574.862	0.32504
575.323	0.32314	574.99	0.322	573.126	0.32493	575.698	0.32508
576.153	0.3231	575.816	0.32206	573.969	0.3248	576.538	0.32508
576.978	0.32312	576.632	0.32205	574.808	0.32495	577.362	0.32509
577.813	0.32318	577.448	0.32211	575.637	0.32489	578.2	0.32509
578.645	0.3232	578.276	0.3221	576.454	0.32498	579.032	0.3251
579.482	0.32324	579.101	0.32215	577.286	0.32501	579.867	0.32509
580.303	0.32328	579.916	0.32223	578.117	0.32508	580.702	0.32518
581.147	0.32325	580.738	0.32223	578.938	0.32504	581.539	0.32517
581.973	0.32318	581.576	0.32232	579.766	0.32507	582.364	0.32517
582.801	0.32331	582.403	0.32227	580.583	0.32511	583.19	0.32527
583.641	0.3233	583.228	0.32243	581.417	0.32504	584.031	0.32528
584.471	0.32342	584.056	0.32245	582.24	0.32507	584.863	0.32536
585.294	0.32345	584.883	0.32244	583.083	0.32514	585.702	0.32531
586.133	0.32344	585.712	0.32252	583.907	0.32513	586.541	0.32531
586.956	0.32344	586.537	0.3225	584.744	0.32514	587.366	0.32525
587.791	0.32355	587.368	0.32262	585.578	0.32516	588.204	0.32531
588.607	0.32357	588.204	0.32262	586.414	0.32519	589.034	0.3253
589.438	0.32358	589.027	0.32262	587.263	0.32509	589.85	0.32531
590.272	0.32356	589.848	0.32266	588.077	0.32519	590.681	0.32529
591.091	0.32359	590.681	0.32269	588.912	0.32516	591.504	0.32539
591.922	0.32367	591.506	0.32284	589.73	0.32513	592.326	0.32532
592.752	0.32368	592.343	0.3228	590.556	0.32523	593.151	0.32531
593.593	0.32371	593.168	0.32282	591.385	0.32517	593.973	0.3252
594.41	0.3237	593.998	0.3229	592.217	0.32524	594.796	0.32516
595.255	0.32378	594.816	0.3229	593.045	0.32518	595.628	0.32521
596.081	0.32384	595.641	0.32292	593.891	0.32529	596.441	0.32517
596.928	0.32377	596.468	0.32298	594.71	0.3252	597.272	0.32516
597.758	0.32383	597.3	0.323	595.539	0.32517	598.109	0.32513
598.58	0.32389	598.123	0.32301	596.359	0.32523	598.94	0.32508
599.403	0.32393	598.951	0.32306	597.199	0.32516	599.768	0.32507
600.244	0.32398	599.776	0.32302	598.027	0.32511	600.592	0.32503
601.072	0.324	600.606	0.32308	598.861	0.32524	601.441	0.32505
601.912	0.32397	601.453	0.32311	599.693	0.32516	602.269	0.32504
602.735	0.32404	602.291	0.32311	600.518	0.32517	603.105	0.32494
603.561	0.32408	603.119	0.32315	601.357	0.32516	603.948	0.32498
604.402	0.32417	603.958	0.3232	602.188	0.32512	604.767	0.32495
605.241	0.32415	604.801	0.3232	603.039	0.32516	605.601	0.32491
606.083	0.32433	605.633	0.32322	603.87	0.32518	606.431	0.3249
606.912	0.32423	606.471	0.32327	604.704	0.32511	607.268	0.32491
607.76	0.32434	607.309	0.32331	605.559	0.32504	608.102	0.32483
608.607	0.32432	608.156	0.32327	606.382	0.32511	608.947	0.3248
609.456	0.3244	608.984	0.32331	607.236	0.32514	609.782	0.32474
610.296	0.32436	609.808	0.32332	608.075	0.32508	610.632	0.32471
611.152	0.3244	610.655	0.32327	608.919	0.32501	611.479	0.32469
611.986	0.32436	611.507	0.32343	609.76	0.32503	612.336	0.32464
612.833	0.32445	612.351	0.32343	610.607	0.32501	613.18	0.32464
613.681	0.32442	613.182	0.32342	611.474	0.32494	614.035	0.32461
614.527	0.32445	614.052	0.32346	612.305	0.32488	614.888	0.32463
615.374	0.32455	614.899	0.32345	613.156	0.32498	615.76	0.3246
616.228	0.3245	615.739	0.32345	614.004	0.32501	616.632	0.32449
617.069	0.32453	616.584	0.32342	614.871	0.32483	617.51	0.32449
617.924	0.32461	617.442	0.32348	615.706	0.3248	618.381	0.32448
618.767	0.3246	618.287	0.32353	616.555	0.32483	619.259	0.32436
619.618	0.32457	619.13	0.32349	617.42	0.32484	620.122	0.32435
620.461	0.3246	619.97	0.32345	618.253	0.32477	621.001	0.3243
621.311	0.32457	620.83	0.32348	619.08	0.32466	621.881	0.32426
622.151	0.32466	621.681	0.32341	619.929	0.32467	622.75	0.32423
622.998	0.3247	622.529	0.32336	620.781	0.3246	623.614	0.32421
623.857	0.32465	623.374	0.32348	621.628	0.32464	624.488	0.32422
624.691	0.32465	624.225	0.32342	622.469	0.32466	625.344	0.3242
625.535	0.3247	625.078	0.32349	623.313	0.32459	626.219	0.32414
626.368	0.32462	625.937	0.32342	624.166	0.32453	627.071	0.32404
627.228	0.32466	626.781	0.32352	624.994	0.32449	627.941	0.32396
628.073	0.32457	627.617	0.3234	625.852	0.3244	628.811	0.32392
628.921	0.32461	628.468	0.32343	626.687	0.32434	629.672	0.32396
629.78	0.32462	629.305	0.32345	627.51	0.32434	630.533	0.32393
630.623	0.32462	630.148	0.32338	628.357	0.32433	631.395	0.32389
631.464	0.3246	630.996	0.32352	629.191	0.32431	632.253	0.32388
632.315	0.32465	631.842	0.32346	630.024	0.32427	633.108	0.32379
633.169	0.32473	632.686	0.32351	630.864	0.32422	633.951	0.32379
634.014	0.32465	633.536	0.32343	631.712	0.32414	634.809	0.32369
634.864	0.3247	634.37	0.32337	632.554	0.32419	635.662	0.32369
635.708	0.32465	635.224	0.32334	633.396	0.32407	636.512	0.32367
636.553	0.32465	636.066	0.32334	634.237	0.32407	637.358	0.32362
637.402	0.32462	636.92	0.32342	635.087	0.32404	638.22	0.32361
638.245	0.32451	637.765	0.32322	635.956	0.32404	639.076	0.32362
639.089	0.32462	638.617	0.32329	636.792	0.32402	639.932	0.32352
639.934	0.32463	639.467	0.32329	637.642	0.324	640.788	0.32346
640.79	0.32459	640.317	0.32328	638.486	0.32395	641.642	0.32351
641.64	0.3246	641.169	0.32331	639.328	0.32388	642.497	0.32349
642.487	0.32464	642.021	0.32328	640.181	0.32379	643.341	0.32347
643.324	0.32462	642.874	0.32327	641.03	0.32377	644.196	0.32341
644.179	0.32465	643.701	0.32336	641.871	0.32365	645.037	0.32338
645.024	0.32469	644.567	0.32328	642.726	0.32372	645.902	0.32338
645.865	0.32464	645.401	0.32316	643.576	0.32369	646.745	0.32336
646.715	0.32458	646.257	0.32318	644.428	0.32366	647.589	0.32327
647.569	0.32456	647.095	0.32316	645.275	0.32362	648.453	0.32331
648.408	0.32462	647.947	0.3231	646.122	0.32351	649.297	0.32331
649.253	0.32454	648.793	0.32307	646.964	0.32355	650.133	0.32317
650.089	0.32454	649.637	0.32308	647.812	0.32346	650.92	0.32318
650.906	0.32459	650.441	0.32305	648.65	0.32341	651.655	0.32314
651.666	0.32451	651.184	0.32306	649.496	0.32345	652.31	0.32313
652.35	0.32453	651.86	0.32301	650.338	0.32338	652.842	0.32306
652.903	0.32454	652.435	0.32298	651.147	0.32336	653.157	0.32307
653.246	0.32442	652.759	0.32293	651.912	0.32331	653.238	0.3229
653.357	0.32435	652.871	0.32274	652.611	0.32331	653.171	0.3227
653.29	0.32413	652.834	0.32264	653.149	0.32325	652.981	0.32256
653.122	0.32405	652.681	0.32252	653.475	0.32317	652.74	0.32242
652.9	0.32391	652.479	0.32235	653.554	0.32304	652.481	0.32223
652.66	0.32375	652.252	0.32218	653.475	0.3229	652.236	0.32205
652.425	0.32358	652.028	0.32198	653.291	0.32281	652.007	0.32196
652.189	0.32335	651.816	0.32185	653.053	0.32264	651.799	0.32177
651.989	0.32319	651.614	0.32165	652.799	0.32241	651.603	0.32163
651.786	0.3231	651.432	0.32155	652.559	0.32225	651.437	0.32157
651.613	0.32284	651.27	0.32147	652.328	0.3221	651.29	0.32138
651.447	0.32274	651.124	0.32128	652.126	0.32196	651.152	0.3213
651.305	0.32262	650.992	0.32126	651.935	0.32179	651.024	0.32114
651.16	0.32254	650.868	0.32116	651.761	0.32178	650.912	0.32107
651.044	0.32239	650.773	0.32115	651.623	0.32157	650.796	0.32095
650.927	0.32229	650.674	0.32103	651.482	0.32145	650.69	0.32085
650.826	0.3222	650.576	0.32084	651.363	0.32138	650.594	0.3208
650.727	0.32207	650.498	0.32083	651.229	0.32125	650.505	0.32072
650.647	0.32197	650.418	0.3207	651.129	0.32118	650.418	0.32059
650.573	0.32197	650.355	0.32054	651.014	0.32107	650.347	0.32055
650.516	0.32189	650.285	0.32063	650.924	0.32096	650.294	0.32048
650.447	0.32188	650.239	0.32056	650.84	0.32091	650.241	0.32032
650.395	0.3218	650.187	0.32044	650.761	0.32078	650.187	0.32029
650.343	0.32176	650.138	0.32042	650.699	0.32083	650.14	0.32031
650.31	0.32159	650.103	0.32035	650.626	0.32071	650.103	0.32022
650.26	0.32162	650.069	0.32039	650.58	0.3207	650.066	0.32015
650.207	0.32142	650.028	0.32027	650.53	0.32064	650.037	0.32009
650.175	0.32146	650.001	0.32024	650.495	0.32048	649.998	0.3201
650.141	0.32145	649.962	0.3202	650.446	0.32048	649.975	0.32002
650.117	0.32139	649.95	0.32011	650.432	0.32038	649.944	0.31998
650.074	0.32135	649.919	0.32009	650.397	0.32036	649.921	0.3199
650.062	0.32125	649.898	0.32009	650.348	0.32026	649.883	0.31985
650.062	0.32124	649.875	0.32016	650.32	0.32031	649.871	0.31987
650.042	0.32123	649.871	0.32002	650.292	0.32025	649.844	0.31986
650.02	0.32121	649.857	0.31999	650.271	0.32019	649.82	0.31982
650.009	0.32111	649.861	0.31996	650.245	0.32021	649.822	0.31969
649.991	0.32114	649.85	0.32	650.221	0.32017	649.811	0.31967
649.985	0.32105	649.843	0.31987	650.204	0.32012	649.832	0.31962
649.976	0.32109	649.828	0.31978	650.192	0.32009	649.837	0.31962
649.967	0.32105	649.829	0.31981	650.177	0.32008	649.84	0.3196
649.973	0.32101	649.828	0.3197	650.167	0.31991	649.848	0.31955
649.959	0.32093	649.822	0.31968	650.166	0.31989	649.844	0.31954
649.956	0.32099	649.827	0.3197	650.155	0.3198	649.857	0.31953
649.949	0.32093	649.835	0.3196	650.14	0.31984	649.854	0.31947
649.952	0.32099	649.839	0.31969	650.147	0.3198	649.869	0.31947
649.951	0.32089	649.861	0.31965	650.128	0.31982	649.869	0.31949
649.925	0.32084	649.886	0.3197	650.126	0.31985	649.883	0.31946
649.935	0.32084	649.875	0.31957	650.126	0.31984	649.884	0.31945
649.935	0.32089	649.895	0.31955	650.116	0.31984	649.889	0.3194
649.937	0.32076	649.909	0.31949	650.116	0.31977	649.906	0.31938
649.938	0.32077	649.915	0.31952	650.104	0.3197	649.924	0.31937
649.919	0.32074	649.93	0.31945	650.113	0.31965	649.935	0.3193
649.919	0.32071	649.935	0.31945	650.103	0.31966	--	--
		649.955	0.3194	650.108	0.31968	--	--
				650.109	0.3196	--	--
				650.109	0.31958	--	--
				--	--	--	--
				--	--	--	--
				--	--	--	--
				--	--	--	--
