# Supplementary material for: Selective conversion of CO2 to isobutane-enriched C4 alkanes over InZrOx-Beta composite catalyst
Source: Nat Commun. 2023 May 6;14:2627. doi: 10.1038/s41467-023-38336-5 (PMC10164185; doi:10.1038/s41467-023-38336-5)
Supplement: Supplementary file 3 — Source Data [file 41467_2023_38336_MOESM3_ESM.zip › Source_Data_for_Figures_in_Supplementary_Information/Source_Data_Supplementary_Figure_30.xlsx]

## Sheet: Sheet1
CO2-TPD profiles
InZrOx(CP)		InZrOx(SCP-4)		InZrOx(SCP-8)
Temperature (ºC)	TCD (a.u.)	Temperature (ºC)	TCD (a.u.)	Temperature (ºC)	TCD (a.u.)
50.0029	0.29205	50.0072	0.29936	50.0118	0.29742
50.0089	0.2921	50.015	0.29932	50.0172	0.29744
50.0297	0.29205	50.0093	0.29936	50.0197	0.29747
50.0369	0.29212	50.0172	0.29934	50.0344	0.29744
50.0526	0.29211	50.0125	0.29928	50.0419	0.29746
50.0687	0.29206	50.0247	0.29932	50.0498	0.2974
50.0777	0.292	50.0308	0.29938	50.0652	0.29746
50.0827	0.29211	50.0297	0.29934	50.0823	0.29744
50.1009	0.29202	50.029	0.2994	50.092	0.29749
50.1042	0.29195	50.0326	0.29938	50.1027	0.29747
50.1135	0.29197	50.0369	0.29935	50.1153	0.29752
50.1296	0.29198	50.0308	0.29943	50.1195	0.29751
50.1385	0.29192	50.0297	0.29931	50.1296	0.2975
50.14	0.29195	50.029	0.2994	50.1432	0.29741
50.1525	0.29201	50.0354	0.29942	50.1528	0.29747
50.1543	0.29206	50.0344	0.29944	50.1697	0.29752
50.1679	0.29209	50.0419	0.29942	50.1775	0.2975
50.185	0.29215	50.0326	0.2993	50.1836	0.29746
50.1962	0.29213	50.0419	0.29938	50.1965	0.2974
50.2044	0.29206	50.0462	0.29933	50.2466	0.29744
50.2137	0.29206	50.053	0.29935	50.3354	0.29753
50.1994	0.29202	50.0669	0.29933	50.4725	0.29752
50.1915	0.29206	50.0573	0.29937	50.7023	0.29755
50.1976	0.29204	50.0652	0.29935	51.0076	0.29752
50.2012	0.29208	50.0544	0.2994	51.406	0.29756
50.1994	0.29203	50.0605	0.29938	51.9007	0.29763
50.204	0.29218	50.0623	0.29942	52.4984	0.29775
50.2058	0.29208	50.0587	0.29936	53.1696	0.29778
50.2169	0.2922	50.054	0.29945	53.9327	0.29795
50.2069	0.29211	50.0623	0.29948	54.7614	0.29806
50.2058	0.29214	50.0605	0.29936	55.6791	0.29825
50.2123	0.29209	50.0576	0.29942	56.6384	0.29843
50.223	0.29207	50.0591	0.29945	57.6532	0.29864
50.2184	0.29212	50.053	0.29943	58.7052	0.29888
50.2069	0.29212	50.0494	0.29939	59.7987	0.29916
50.2044	0.29214	50.053	0.29938	60.9119	0.29943
50.2194	0.29211	50.0462	0.29942	62.0341	0.29977
50.2069	0.2921	50.0494	0.29944	63.1716	0.30016
50.2101	0.2921	50.0494	0.29936	64.3138	0.30047
50.2058	0.29212	50.0498	0.29941	65.4284	0.30093
50.2058	0.29204	50.0795	0.29937	66.5642	0.30131
50.2101	0.29209	50.1621	0.29938	67.6913	0.30173
50.1979	0.29206	50.3089	0.29931	68.7949	0.30211
50.1868	0.29216	50.5144	0.29933	69.878	0.30238
50.1743	0.29215	50.8319	0.29945	70.959	0.3028
50.179	0.29213	51.2324	0.29943	72.0092	0.30321
50.2151	0.2922	51.7256	0.29963	73.0551	0.30351
50.2792	0.29222	52.3141	0.29966	74.0663	0.30378
50.4098	0.29225	53.0053	0.29972	75.0635	0.30408
50.6003	0.2922	53.7777	0.29981	76.0504	0.30434
50.8941	0.29216	54.6142	0.30005	77.0115	0.30451
51.2825	0.29216	55.532	0.30017	77.9682	0.30472
51.7604	0.29233	56.5135	0.30033	78.9089	0.30483
52.3331	0.2924	57.544	0.30056	79.8299	0.30503
52.9978	0.29246	58.6017	0.30081	80.7369	0.30511
53.7699	0.29262	59.696	0.301	81.6264	0.30515
54.5878	0.29275	60.821	0.30138	82.5109	0.30519
55.4808	0.29298	61.956	0.30161	83.3803	0.30524
56.4466	0.29307	63.1011	0.30195	84.2577	0.30529
57.4642	0.29344	64.2311	0.3024	85.1124	0.30524
58.5133	0.29376	65.3672	0.30267	85.9665	0.30519
59.6101	0.2941	66.494	0.30308	86.8166	0.30526
60.7211	0.2944	67.5994	0.3035	87.6567	0.30523
61.8526	0.29488	68.7057	0.30381	88.5054	0.30512
63.003	0.29526	69.7875	0.30421	89.3251	0.3051
64.1488	0.29581	70.8559	0.30457	90.1601	0.305
65.2974	0.29623	71.9065	0.30496	90.9977	0.30496
66.4368	0.29681	72.9348	0.30532	91.8314	0.30486
67.56	0.29744	73.9414	0.30559	92.6536	0.3048
68.6653	0.29801	74.9307	0.30587	93.4733	0.30476
69.7638	0.29859	75.9036	0.30616	94.2944	0.30467
70.8419	0.29917	76.8644	0.30643	95.1134	0.30452
71.899	0.2997	77.7996	0.30663	95.9187	0.30449
72.9456	0.3003	78.7171	0.30688	96.7477	0.30439
73.9668	0.30071	79.6334	0.30695	97.5653	0.30433
74.9687	0.30117	80.5258	0.3071	98.3907	0.30423
75.9613	0.30154	81.4206	0.30721	99.2071	0.30407
76.9284	0.30186	82.2961	0.30731	100.027	0.30398
77.8805	0.30228	83.1709	0.30736	100.859	0.30393
78.8277	0.30257	84.0357	0.30749	101.672	0.30384
79.7469	0.3026	84.8959	0.30751	102.518	0.30378
80.6586	0.30295	85.7528	0.30749	103.341	0.3037
81.5541	0.30309	86.5907	0.3075	104.17	0.30357
82.444	0.30309	87.4305	0.30755	104.989	0.30355
83.3338	0.30313	88.2824	0.30752	105.808	0.30347
84.1954	0.30316	89.1021	0.30758	106.635	0.30337
85.0595	0.30311	89.9336	0.30757	107.455	0.30333
85.9028	0.30301	90.7575	0.30748	108.275	0.30323
86.7686	0.30307	91.5959	0.30741	109.088	0.30317
87.6148	0.30297	92.4184	0.30738	109.906	0.30301
88.4556	0.30295	93.2503	0.3073	110.72	0.30294
89.2907	0.3028	94.0678	0.30726	111.551	0.30295
90.1175	0.3027	94.8982	0.30729	112.368	0.30269
90.953	0.30263	95.719	0.30707	113.179	0.30261
91.7849	0.30249	96.5519	0.30704	113.983	0.30246
92.6103	0.30236	97.3702	0.30693	114.795	0.30244
93.4203	0.30224	98.1802	0.30689	115.61	0.30247
94.2546	0.30208	98.9978	0.30688	116.437	0.30236
95.0572	0.30194	99.82	0.30674	117.244	0.3022
95.8736	0.30182	100.656	0.30671	118.058	0.30222
96.6962	0.30171	101.475	0.3066	118.881	0.3022
97.503	0.30159	102.308	0.3066	119.69	0.3021
98.3391	0.30142	103.138	0.3064	120.514	0.30209
99.1463	0.30132	103.962	0.3063	121.327	0.30202
99.9714	0.30123	104.788	0.30629	122.13	0.30196
100.8	0.30102	105.602	0.30614	122.953	0.30193
101.637	0.30093	106.435	0.30608	123.768	0.30187
102.452	0.30087	107.256	0.30608	124.582	0.30182
103.276	0.30071	108.08	0.30601	125.399	0.30183
104.103	0.3006	108.902	0.30593	126.213	0.30176
104.929	0.30047	109.712	0.30579	127.029	0.30166
105.752	0.30037	110.533	0.30566	127.845	0.30164
106.571	0.30031	111.348	0.30559	128.666	0.30162
107.409	0.3002	112.155	0.30553	129.479	0.30154
108.227	0.30013	112.983	0.30541	130.3	0.30154
109.032	0.29999	113.785	0.30535	131.11	0.30146
109.861	0.29992	114.593	0.30531	131.925	0.30141
110.66	0.29987	115.416	0.30519	132.744	0.30142
111.473	0.29978	116.221	0.3051	133.559	0.30133
112.294	0.29977	117.054	0.305	134.374	0.30133
113.091	0.29965	117.868	0.30497	135.19	0.30128
113.896	0.29955	118.69	0.30495	135.999	0.30125
114.708	0.29944	119.51	0.30481	136.816	0.30119
115.522	0.29932	120.317	0.30478	137.619	0.30124
116.332	0.2993	121.146	0.30475	138.423	0.30108
117.155	0.29923	121.951	0.30468	139.242	0.3011
117.958	0.29911	122.768	0.30464	140.038	0.30101
118.762	0.29905	123.598	0.30457	140.848	0.30096
119.569	0.29897	124.415	0.30444	141.648	0.30101
120.387	0.29883	125.233	0.30449	142.461	0.30089
121.196	0.29884	126.038	0.30445	143.253	0.3009
122.013	0.29876	126.853	0.30435	144.054	0.30083
122.827	0.29873	127.669	0.30431	144.867	0.30084
123.66	0.29871	128.48	0.30426	145.669	0.30081
124.467	0.29857	129.283	0.30421	146.475	0.30078
125.282	0.29857	130.102	0.30416	147.273	0.30079
126.084	0.2985	130.917	0.30404	148.084	0.30073
126.899	0.29848	131.721	0.30402	148.883	0.30071
127.729	0.2984	132.541	0.30404	149.703	0.30066
128.541	0.29838	133.351	0.30391	150.52	0.30066
129.344	0.29835	134.161	0.30389	151.319	0.30065
130.173	0.29827	134.975	0.30376	152.134	0.30057
130.988	0.29827	135.785	0.30378	152.941	0.30058
131.804	0.29814	136.592	0.3037	153.751	0.30054
132.617	0.29804	137.405	0.30368	154.56	0.3005
133.425	0.29807	138.222	0.30366	155.368	0.30048
134.234	0.29794	139.027	0.30361	156.18	0.3005
135.053	0.29792	139.84	0.30358	156.992	0.30049
135.861	0.2979	140.643	0.30357	157.812	0.30047
136.684	0.29781	141.456	0.30352	158.628	0.30045
137.505	0.29769	142.261	0.30351	159.443	0.30044
138.324	0.29764	143.076	0.30339	160.251	0.30041
139.133	0.29763	143.892	0.30346	161.083	0.30043
139.936	0.2975	144.699	0.30335	161.913	0.30042
140.759	0.29757	145.512	0.30328	162.739	0.30034
141.572	0.29752	146.33	0.30326	163.559	0.30034
142.39	0.29737	147.142	0.3032	164.381	0.30038
143.192	0.29742	147.959	0.30321	165.189	0.3003
144.018	0.29741	148.779	0.30318	166.011	0.30029
144.818	0.29734	149.587	0.30315	166.819	0.30026
145.625	0.29728	150.395	0.30309	167.63	0.30025
146.433	0.2972	151.213	0.30316	168.443	0.30024
147.247	0.29714	152.026	0.30312	169.26	0.30021
148.05	0.29715	152.839	0.30302	170.076	0.30017
148.865	0.29707	153.642	0.30301	170.887	0.30018
149.664	0.29703	154.453	0.30294	171.695	0.30008
150.486	0.29702	155.259	0.30296	172.502	0.3001
151.295	0.29692	156.059	0.30294	173.315	0.3001
152.1	0.2969	156.868	0.30293	174.12	0.30007
152.907	0.29696	157.674	0.30293	174.927	0.30004
153.708	0.29692	158.486	0.3029	175.723	0.30002
154.521	0.2969	159.293	0.30283	176.528	0.30006
155.322	0.29689	160.096	0.30277	177.323	0.29999
156.129	0.29679	160.93	0.30285	178.138	0.29999
156.936	0.29681	161.75	0.30274	178.93	0.29995
157.728	0.29676	162.569	0.30272	179.735	0.29997
158.554	0.29663	163.382	0.30267	180.552	0.29993
159.361	0.29668	164.199	0.30272	181.35	0.29985
160.159	0.29669	165.023	0.30264	182.159	0.29986
160.972	0.29663	165.848	0.30256	182.973	0.29983
161.789	0.29659	166.66	0.30257	183.778	0.29982
162.618	0.29662	167.474	0.30258	184.589	0.2998
163.438	0.29641	168.291	0.30252	185.402	0.29984
164.251	0.29646	169.086	0.3025	186.222	0.2998
165.075	0.29635	169.895	0.3025	187.025	0.29982
165.886	0.29655	170.695	0.30252	187.843	0.29972
166.703	0.29633	171.509	0.30242	188.657	0.29972
167.514	0.29637	172.318	0.30236	189.471	0.29971
168.333	0.29633	173.123	0.30235	190.285	0.29968
169.146	0.29634	173.916	0.3023	191.098	0.29965
169.944	0.29633	174.711	0.30229	191.902	0.29966
170.758	0.29619	175.519	0.3024	192.715	0.29961
171.567	0.29625	176.328	0.30229	193.53	0.29961
172.369	0.29629	177.13	0.30226	194.345	0.29959
173.176	0.29623	177.937	0.3023	195.147	0.29959
173.982	0.29621	178.747	0.30231	195.963	0.2995
174.785	0.2962	179.543	0.3023	196.766	0.29949
175.596	0.29615	180.354	0.3023	197.567	0.29941
176.406	0.29607	181.162	0.30224	198.375	0.29949
177.216	0.29607	181.974	0.30216	199.193	0.29947
178.026	0.2961	182.779	0.30214	200.002	0.29945
178.838	0.29611	183.598	0.3022	200.813	0.2993
179.639	0.29603	184.406	0.30215	201.62	0.29943
180.446	0.29607	185.216	0.30214	202.441	0.29942
181.258	0.29598	186.029	0.30213	203.253	0.29941
182.059	0.296	186.84	0.30207	204.073	0.29938
182.875	0.29597	187.652	0.30204	204.891	0.29935
183.68	0.29591	188.463	0.30207	205.702	0.29938
184.489	0.29591	189.258	0.30197	206.536	0.29932
185.313	0.29584	190.074	0.30194	207.352	0.29932
186.122	0.29588	190.878	0.30197	208.162	0.29932
186.928	0.2959	191.683	0.30191	208.979	0.29926
187.743	0.29583	192.484	0.30191	209.799	0.29925
188.554	0.29577	193.301	0.30181	210.617	0.29928
189.364	0.29578	194.111	0.30188	211.434	0.29925
190.178	0.29576	194.922	0.30185	212.251	0.29926
190.993	0.29581	195.727	0.30184	213.079	0.29924
191.81	0.29578	196.544	0.3018	213.884	0.29923
192.616	0.29568	197.362	0.30184	214.694	0.29913
193.432	0.29571	198.167	0.30186	215.508	0.29917
194.24	0.29573	198.975	0.30177	216.324	0.29918
195.049	0.2956	199.788	0.30178	217.138	0.29916
195.876	0.29553	200.611	0.30163	217.944	0.29913
196.674	0.2956	201.432	0.30167	218.756	0.29922
197.482	0.2956	202.247	0.30155	219.566	0.29912
198.296	0.29562	203.065	0.3017	220.385	0.29914
199.103	0.29553	203.876	0.30165	221.201	0.29914
199.917	0.29555	204.698	0.30158	222.014	0.29907
200.738	0.29555	205.499	0.30162	222.839	0.29908
201.54	0.29554	206.321	0.30159	223.672	0.2991
202.368	0.29555	207.136	0.30158	224.493	0.29896
203.17	0.2955	207.947	0.3016	225.32	0.29891
203.992	0.29559	208.76	0.3016	226.148	0.2989
204.816	0.29555	209.571	0.30152	226.987	0.29892
205.627	0.29558	210.387	0.30149	227.827	0.2989
206.436	0.29559	211.197	0.30155	228.664	0.2989
207.258	0.2955	212.003	0.30155	229.52	0.29898
208.073	0.29547	212.809	0.30147	230.378	0.29893
208.895	0.29553	213.614	0.3015	231.226	0.29887
209.709	0.29552	214.426	0.30152	232.077	0.29887
210.529	0.2955	215.239	0.30145	232.941	0.29888
211.347	0.29551	216.043	0.30142	233.794	0.29889
212.163	0.29542	216.861	0.30132	234.648	0.2989
212.974	0.29552	217.662	0.30143	235.498	0.2989
213.78	0.29545	218.465	0.3013	236.36	0.29887
214.603	0.29539	219.285	0.30136	237.213	0.29893
215.41	0.29535	220.096	0.30134	238.069	0.29883
216.212	0.29532	220.92	0.30131	238.932	0.29887
217.025	0.29527	221.757	0.30135	239.788	0.29887
217.846	0.2953	222.574	0.30133	240.635	0.29884
218.663	0.29527	223.402	0.30129	241.466	0.29888
219.473	0.29527	224.235	0.30131	242.311	0.29881
220.284	0.29525	225.067	0.30117	243.164	0.29881
221.097	0.29525	225.89	0.30129	244.001	0.29886
221.917	0.29511	226.726	0.30123	244.843	0.29884
222.732	0.29519	227.568	0.30126	245.678	0.29884
223.543	0.29511	228.414	0.3012	246.533	0.29879
224.366	0.29506	229.249	0.30119	247.379	0.29878
225.183	0.29506	230.094	0.30111	248.237	0.29876
226.01	0.295	230.931	0.30117	249.091	0.29874
226.847	0.29515	231.783	0.30113	249.949	0.29884
227.677	0.29512	232.647	0.30113	250.816	0.29872
228.511	0.29517	233.487	0.30106	251.672	0.29874
229.357	0.29516	234.338	0.30105	252.53	0.29874
230.2	0.29511	235.193	0.30108	253.403	0.29867
231.042	0.29516	236.048	0.30105	254.259	0.29872
231.906	0.29511	236.909	0.30108	255.116	0.2987
232.76	0.29505	237.757	0.30107	255.978	0.29869
233.605	0.29509	238.627	0.30106	256.846	0.29861
234.458	0.29507	239.483	0.30101	257.711	0.29866
235.326	0.29505	240.327	0.30102	258.581	0.29862
236.173	0.29503	241.166	0.30097	259.433	0.29855
237.034	0.295	242.016	0.30105	260.308	0.29866
237.898	0.295	242.852	0.30105	261.171	0.2986
238.761	0.29503	243.704	0.301	262.043	0.29857
239.633	0.29497	244.54	0.30095	262.908	0.2986
240.489	0.29495	245.383	0.30107	263.772	0.29856
241.342	0.29494	246.228	0.30102	264.64	0.29853
242.18	0.29489	247.082	0.30104	265.5	0.29852
243.037	0.2949	247.945	0.301	266.365	0.29848
243.864	0.29493	248.804	0.30097	267.227	0.29849
244.721	0.2949	249.668	0.30094	268.077	0.29851
245.573	0.29488	250.515	0.30093	268.938	0.29846
246.416	0.29491	251.384	0.30091	269.795	0.29848
247.274	0.29498	252.249	0.30092	270.659	0.29849
248.121	0.29497	253.095	0.30101	271.517	0.29841
248.977	0.29494	253.976	0.30092	272.376	0.29845
249.853	0.29495	254.831	0.30094	273.23	0.29845
250.706	0.29496	255.686	0.30091	274.091	0.29844
251.561	0.29494	256.558	0.30089	274.942	0.29843
252.429	0.2949	257.43	0.3009	275.809	0.2985
253.281	0.29495	258.292	0.30094	276.661	0.29839
254.155	0.29489	259.159	0.30091	277.529	0.2984
255.018	0.29485	260.012	0.30093	278.398	0.29838
255.897	0.2949	260.885	0.30087	279.266	0.2984
256.761	0.29485	261.741	0.30091	280.126	0.29839
257.631	0.2949	262.602	0.30084	280.988	0.29838
258.503	0.29493	263.461	0.30078	281.851	0.29833
259.365	0.29488	264.331	0.3008	282.705	0.29837
260.234	0.29472	265.189	0.30087	283.573	0.29837
261.1	0.2948	266.039	0.30079	284.443	0.29837
261.952	0.29484	266.918	0.30079	285.305	0.29837
262.813	0.29483	267.784	0.30079	286.166	0.29827
263.675	0.29469	268.653	0.30073	287.031	0.29828
264.532	0.29477	269.514	0.30075	287.888	0.29829
265.399	0.29469	270.388	0.30078	288.747	0.29832
266.257	0.29471	271.253	0.30078	289.609	0.29834
267.119	0.29473	272.11	0.30071	290.475	0.29831
267.979	0.29483	272.968	0.30074	291.357	0.29828
268.839	0.29479	273.851	0.30082	292.211	0.2983
269.706	0.29488	274.708	0.30078	293.072	0.29827
270.563	0.29477	275.558	0.30064	293.944	0.29831
271.423	0.29491	276.443	0.30074	294.819	0.29834
272.285	0.29496	277.302	0.30068	295.698	0.29836
273.15	0.29488	278.161	0.30067	296.546	0.29833
274.002	0.29489	279.027	0.30069	297.42	0.29837
274.86	0.295	279.898	0.30067	298.285	0.29833
275.728	0.29495	280.758	0.30066	299.149	0.29828
276.584	0.29493	281.617	0.30069	300.008	0.29836
277.443	0.2949	282.473	0.30078	300.873	0.29837
278.307	0.29494	283.342	0.3007	301.742	0.29836
279.17	0.29491	284.2	0.30073	302.601	0.29839
280.045	0.29498	285.068	0.30069	303.463	0.2984
280.895	0.29492	285.934	0.3007	304.332	0.29837
281.746	0.29499	286.799	0.30061	305.193	0.29839
282.616	0.29494	287.672	0.30069	306.047	0.29844
283.488	0.29495	288.533	0.30067	306.905	0.29843
284.341	0.29491	289.386	0.30071	307.759	0.29838
285.221	0.29499	290.255	0.30067	308.615	0.29839
286.084	0.29499	291.112	0.30064	309.482	0.29842
286.939	0.29504	291.983	0.30069	310.335	0.2984
287.804	0.29509	292.852	0.30074	311.21	0.29844
288.664	0.2951	293.719	0.3007	312.075	0.29839
289.546	0.29516	294.578	0.30071	312.936	0.29847
290.401	0.29513	295.441	0.30079	313.803	0.29839
291.277	0.29517	296.298	0.30074	314.666	0.29841
292.149	0.29518	297.173	0.30068	315.527	0.29842
293.003	0.29519	298.037	0.30075	316.388	0.29845
293.875	0.29523	298.896	0.30072	317.267	0.29848
294.748	0.29519	299.758	0.30072	318.129	0.29852
295.622	0.29523	300.61	0.30068	318.997	0.29854
296.476	0.29521	301.478	0.30082	319.861	0.29858
297.346	0.29529	302.345	0.30071	320.703	0.29863
298.22	0.29535	303.19	0.30071	321.548	0.29861
299.08	0.29534	304.053	0.30073	322.396	0.29861
299.95	0.29534	304.899	0.30078	323.241	0.2987
300.793	0.29533	305.759	0.30077	324.082	0.29871
301.663	0.29531	306.622	0.30079	324.939	0.29878
302.504	0.29537	307.472	0.30078	325.79	0.29875
303.358	0.29529	308.338	0.30082	326.645	0.29882
304.225	0.29534	309.195	0.30086	327.502	0.29878
305.086	0.29526	310.063	0.30091	328.352	0.29883
305.929	0.29524	310.924	0.30093	329.21	0.29882
306.796	0.29525	311.797	0.30089	330.062	0.29893
307.648	0.29537	312.647	0.30091	330.911	0.29889
308.491	0.29532	313.514	0.30099	331.784	0.299
309.36	0.29534	314.376	0.30093	332.644	0.29903
310.215	0.29526	315.238	0.30094	333.494	0.299
311.059	0.29532	316.118	0.30092	334.35	0.29905
311.91	0.29538	316.988	0.30103	335.217	0.29907
312.762	0.29531	317.858	0.30108	336.074	0.29909
313.63	0.29543	318.717	0.30103	336.921	0.29913
314.489	0.29537	319.581	0.30107	337.779	0.29915
315.347	0.29549	320.424	0.30114	338.637	0.2992
316.206	0.29551	321.279	0.30109	339.5	0.29922
317.067	0.29538	322.115	0.30116	340.349	0.29921
317.924	0.29554	322.963	0.30117	341.206	0.29928
318.785	0.29562	323.817	0.30115	342.061	0.2993
319.653	0.29566	324.665	0.30116	342.912	0.29939
320.489	0.2956	325.52	0.30124	343.753	0.29939
321.341	0.29575	326.367	0.30133	344.607	0.29949
322.196	0.29565	327.212	0.30134	345.46	0.29948
323.039	0.29574	328.078	0.30137	346.308	0.29954
323.89	0.29579	328.936	0.30143	347.154	0.29954
324.74	0.29582	329.802	0.30132	348.001	0.29956
325.599	0.29597	330.647	0.30137	348.833	0.29961
326.462	0.29596	331.505	0.30149	349.689	0.29969
327.32	0.29604	332.38	0.30152	350.54	0.29974
328.17	0.29612	333.232	0.30158	351.39	0.29975
329.027	0.29621	334.09	0.3016	352.234	0.29977
329.894	0.29609	334.945	0.30151	353.081	0.29986
330.755	0.29619	335.792	0.30163	353.922	0.29978
331.622	0.29642	336.65	0.30173	354.775	0.2998
332.503	0.29652	337.515	0.30175	355.612	0.29982
333.368	0.29659	338.356	0.30174	356.462	0.29989
334.241	0.29662	339.222	0.30185	357.303	0.2999
335.084	0.29676	340.056	0.30186	358.132	0.29989
335.952	0.29682	340.9	0.30186	358.976	0.29995
336.796	0.29694	341.747	0.30189	359.817	0.29997
337.653	0.29697	342.603	0.30201	360.66	0.29997
338.515	0.2971	343.458	0.30201	361.503	0.29997
339.363	0.29715	344.303	0.30204	362.349	0.29997
340.21	0.29732	345.17	0.30203	363.209	0.3
341.075	0.29739	346.009	0.3021	364.045	0.30004
341.917	0.29739	346.86	0.30216	364.891	0.30009
342.758	0.29764	347.704	0.30227	365.732	0.30012
343.608	0.29775	348.554	0.30226	366.572	0.3002
344.457	0.29786	349.405	0.30222	367.403	0.30013
345.302	0.29805	350.257	0.30234	368.256	0.30017
346.151	0.29811	351.087	0.30232	369.093	0.30019
347.009	0.29824	351.929	0.30236	369.937	0.30019
347.856	0.29842	352.779	0.3024	370.772	0.30033
348.694	0.29857	353.614	0.30249	371.616	0.30029
349.563	0.29877	354.466	0.30253	372.448	0.30024
350.398	0.29878	355.302	0.30241	373.304	0.30027
351.238	0.29892	356.151	0.30257	374.138	0.30019
352.075	0.2992	356.993	0.30261	374.979	0.30027
352.943	0.29935	357.836	0.30263	375.824	0.3003
353.764	0.29949	358.677	0.30265	376.652	0.30033
354.627	0.29972	359.526	0.30272	377.501	0.30036
355.468	0.29984	360.374	0.30276	378.338	0.30037
356.3	0.30001	361.218	0.30283	379.173	0.30043
357.136	0.30015	362.051	0.30283	380.017	0.30041
357.975	0.3003	362.891	0.30288	380.855	0.30047
358.82	0.30039	363.738	0.30284	381.708	0.30047
359.673	0.30066	364.587	0.30288	382.539	0.30043
360.498	0.3008	365.433	0.3029	383.38	0.30045
361.349	0.30088	366.274	0.30306	384.23	0.3005
362.186	0.30117	367.121	0.30297	385.081	0.30043
363.022	0.30134	367.964	0.30302	385.917	0.30051
363.873	0.30139	368.809	0.30308	386.753	0.30049
364.715	0.30163	369.649	0.30306	387.598	0.30053
365.562	0.30187	370.487	0.30318	388.443	0.3005
366.405	0.30196	371.323	0.30309	389.287	0.30048
367.241	0.30212	372.165	0.30317	390.125	0.30051
368.092	0.30243	372.991	0.30317	390.97	0.30051
368.938	0.30252	373.843	0.30317	391.813	0.30052
369.8	0.30274	374.695	0.30306	392.654	0.30056
370.639	0.30288	375.535	0.30326	393.492	0.30051
371.477	0.30297	376.379	0.30318	394.338	0.30055
372.32	0.30294	377.233	0.30323	395.183	0.30047
373.149	0.30306	378.078	0.30326	396.028	0.3005
374.008	0.30328	378.922	0.30335	396.864	0.30041
374.846	0.3034	379.783	0.30337	397.703	0.30046
375.684	0.30346	380.623	0.30333	398.549	0.30056
376.528	0.30354	381.466	0.30337	399.39	0.3006
377.384	0.3037	382.306	0.30344	400.232	0.30057
378.229	0.3038	383.142	0.30348	401.061	0.3005
379.07	0.30386	383.99	0.30346	401.882	0.30059
379.923	0.30402	384.827	0.3035	402.722	0.30064
380.773	0.30401	385.656	0.30343	403.568	0.30064
381.622	0.30416	386.508	0.30339	404.395	0.30064
382.469	0.30431	387.352	0.30346	405.244	0.30069
383.324	0.30432	388.187	0.30352	406.07	0.30066
384.153	0.30455	389.038	0.30358	406.91	0.30066
384.986	0.30456	389.882	0.30362	407.738	0.30068
385.836	0.30473	390.724	0.30354	408.583	0.30071
386.671	0.30485	391.551	0.30355	409.429	0.30074
387.506	0.30488	392.386	0.30354	410.269	0.30076
388.349	0.305	393.244	0.30357	411.104	0.30074
389.187	0.30498	394.077	0.30356	411.956	0.30075
390.029	0.30514	394.914	0.30358	412.797	0.30085
390.87	0.30516	395.761	0.30353	413.645	0.30092
391.713	0.30528	396.599	0.30352	414.499	0.3009
392.551	0.30519	397.449	0.30361	415.341	0.30095
393.41	0.30525	398.282	0.30376	416.2	0.30095
394.242	0.30532	399.122	0.30366	417.049	0.30096
395.112	0.30543	399.967	0.30376	417.892	0.3009
395.932	0.30534	400.797	0.30374	418.749	0.30098
396.782	0.30546	401.628	0.30378	419.579	0.30103
397.622	0.30552	402.463	0.30375	420.429	0.30099
398.464	0.30555	403.297	0.30379	421.269	0.30103
399.301	0.30558	404.124	0.30387	422.117	0.30114
400.139	0.3056	404.962	0.30381	422.957	0.30117
400.984	0.30548	405.796	0.30384	423.784	0.30117
401.808	0.30553	406.635	0.3038	424.634	0.30111
402.639	0.30558	407.483	0.30373	425.459	0.30111
403.474	0.30569	408.322	0.30392	426.298	0.30115
404.31	0.30575	409.165	0.30389	427.147	0.30112
405.16	0.30576	410.009	0.30391	427.985	0.30127
405.985	0.30565	410.852	0.30396	428.819	0.30124
406.821	0.30561	411.699	0.30395	429.668	0.30126
407.661	0.30574	412.537	0.30406	430.508	0.30126
408.508	0.30568	413.397	0.30414	431.347	0.30128
409.364	0.30557	414.232	0.3042	432.203	0.30132
410.192	0.30558	415.071	0.30422	433.022	0.30127
411.035	0.30566	415.917	0.30414	433.869	0.30128
411.872	0.30567	416.756	0.30425	434.709	0.3012
412.711	0.30559	417.602	0.30425	435.541	0.30124
413.561	0.30564	418.444	0.30428	436.369	0.3013
414.399	0.3056	419.288	0.30429	437.209	0.30127
415.251	0.30558	420.113	0.30441	438.055	0.30124
416.087	0.30553	420.955	0.30448	438.883	0.30128
416.915	0.30553	421.807	0.30435	439.714	0.30125
417.757	0.30539	422.646	0.30447	440.562	0.30126
418.615	0.30539	423.479	0.30453	441.414	0.30121
419.45	0.30537	424.327	0.3045	442.248	0.30123
420.298	0.3054	425.155	0.30458	443.088	0.30103
421.157	0.30531	425.998	0.30459	443.924	0.30118
421.993	0.30529	426.847	0.30462	444.758	0.30107
422.831	0.30524	427.698	0.30463	445.598	0.30107
423.685	0.30523	428.538	0.30467	446.444	0.30108
424.526	0.30512	429.37	0.30471	447.291	0.30109
425.36	0.3051	430.215	0.30466	448.131	0.30109
426.201	0.30503	431.06	0.3047	448.972	0.30109
427.034	0.30499	431.893	0.3047	449.811	0.30105
427.882	0.30494	432.749	0.30467	450.661	0.30099
428.725	0.30488	433.577	0.30472	451.484	0.30095
429.568	0.30481	434.422	0.30469	452.333	0.3009
430.387	0.3048	435.26	0.30475	453.165	0.30084
431.244	0.3047	436.094	0.30472	454.006	0.30086
432.079	0.30467	436.924	0.30476	454.853	0.30083
432.91	0.30465	437.759	0.3047	455.693	0.30079
433.758	0.30457	438.612	0.30474	456.54	0.30076
434.578	0.30447	439.458	0.3049	457.377	0.30075
435.421	0.30445	440.288	0.30484	458.231	0.30069
436.248	0.30445	441.116	0.30483	459.084	0.30061
437.082	0.30433	441.968	0.30482	459.937	0.30059
437.929	0.30425	442.827	0.30472	460.773	0.30048
438.777	0.30424	443.644	0.30478	461.613	0.30053
439.599	0.30411	444.491	0.30474	462.461	0.3004
440.448	0.30405	445.325	0.30475	463.291	0.30036
441.291	0.30402	446.172	0.30478	464.119	0.30036
442.131	0.30389	447.01	0.30478	464.959	0.30029
442.97	0.30394	447.846	0.30478	465.785	0.30023
443.812	0.30384	448.683	0.30476	466.637	0.30012
444.66	0.30371	449.518	0.30468	467.464	0.30012
445.505	0.30366	450.362	0.30474	468.309	0.30004
446.338	0.30339	451.214	0.30464	469.145	0.29998
447.182	0.30344	452.054	0.30466	469.974	0.29998
448.034	0.30332	452.906	0.30465	470.833	0.29992
448.878	0.30322	453.743	0.30447	471.655	0.29982
449.727	0.30321	454.577	0.30461	472.495	0.29972
450.55	0.30305	455.428	0.30454	473.346	0.2997
451.377	0.30297	456.256	0.30452	474.183	0.29952
452.223	0.30289	457.093	0.3044	475.034	0.29963
453.061	0.30279	457.928	0.30444	475.872	0.29959
453.891	0.30277	458.764	0.30436	476.711	0.29946
454.738	0.30275	459.598	0.30433	477.543	0.29948
455.567	0.30259	460.439	0.30428	478.403	0.29944
456.394	0.30252	461.278	0.30419	479.243	0.29935
457.238	0.30247	462.106	0.30421	480.089	0.2993
458.072	0.3023	462.949	0.30408	480.922	0.29918
458.913	0.30222	463.788	0.30408	481.757	0.29918
459.745	0.30208	464.621	0.30404	482.599	0.29915
460.6	0.3019	465.468	0.30397	483.437	0.29909
461.454	0.30179	466.303	0.30375	484.282	0.29904
462.291	0.30168	467.127	0.30375	485.126	0.29895
463.136	0.3015	467.971	0.3037	485.977	0.2989
463.986	0.30138	468.799	0.3036	486.816	0.2989
464.831	0.30123	469.646	0.30365	487.653	0.29883
465.65	0.30109	470.484	0.30355	488.504	0.2988
466.511	0.30095	471.32	0.30347	489.345	0.29872
467.338	0.30079	472.164	0.30338	490.194	0.29874
468.182	0.30058	473.009	0.30329	491.029	0.29863
469.006	0.30046	473.856	0.30323	491.874	0.29865
469.868	0.30034	474.695	0.30314	492.716	0.29863
470.701	0.30017	475.542	0.30311	493.565	0.29856
471.547	0.2999	476.393	0.30304	494.411	0.29851
472.382	0.29991	477.247	0.30294	495.257	0.29856
473.24	0.2997	478.091	0.30282	496.107	0.29849
474.072	0.29954	478.942	0.30274	496.944	0.29854
474.917	0.29936	479.785	0.30265	497.781	0.29856
475.755	0.2992	480.619	0.30263	498.627	0.29846
476.592	0.299	481.461	0.30251	499.466	0.29843
477.433	0.29888	482.284	0.30244	500.296	0.29846
478.248	0.29873	483.115	0.30249	501.143	0.29842
479.106	0.29848	483.955	0.30235	501.981	0.29829
479.941	0.29824	484.791	0.30232	502.818	0.29841
480.788	0.2981	485.637	0.30228	503.667	0.29832
481.618	0.29798	486.478	0.30219	504.509	0.29828
482.449	0.29777	487.318	0.30204	505.355	0.29834
483.294	0.29756	488.154	0.30203	506.203	0.29831
484.156	0.29743	489.005	0.30192	507.035	0.29828
484.987	0.29717	489.851	0.3019	507.877	0.29835
485.844	0.29696	490.694	0.30179	508.725	0.29831
486.684	0.29678	491.534	0.30171	509.55	0.29827
487.552	0.2967	492.371	0.30164	510.383	0.29829
488.394	0.29655	493.214	0.30165	511.214	0.29836
489.245	0.2963	494.068	0.30158	512.045	0.29835
490.079	0.29635	494.898	0.3016	512.89	0.29833
490.939	0.29614	495.73	0.30145	513.736	0.29816
491.78	0.29594	496.566	0.30168	514.576	0.29822
492.61	0.29588	497.412	0.30145	515.422	0.29816
493.432	0.29559	498.251	0.30135	516.263	0.29832
494.293	0.29555	499.085	0.30137	517.092	0.29831
495.135	0.29538	499.919	0.30133	517.95	0.29824
495.952	0.29516	500.769	0.30123	518.795	0.29826
496.787	0.29516	501.595	0.30125	519.622	0.29829
497.63	0.29501	502.437	0.3012	520.472	0.29832
498.466	0.29483	503.275	0.30119	521.31	0.2983
499.288	0.29483	504.103	0.30125	522.148	0.29827
500.149	0.29474	504.936	0.30122	522.981	0.29828
500.965	0.2947	505.774	0.30117	523.82	0.29819
501.798	0.2946	506.609	0.30117	524.651	0.29825
502.61	0.29448	507.441	0.30108	525.471	0.29824
503.462	0.2945	508.278	0.30113	526.302	0.29823
504.285	0.29435	509.115	0.30108	527.147	0.2982
505.124	0.29436	509.946	0.30107	527.976	0.29828
505.961	0.29434	510.778	0.30112	528.816	0.29828
506.809	0.29435	511.621	0.30104	529.641	0.29824
507.629	0.29433	512.458	0.30105	530.487	0.29829
508.48	0.29433	513.305	0.30103	531.314	0.2983
509.311	0.29418	514.153	0.30104	532.163	0.29833
510.145	0.29425	514.992	0.30105	532.994	0.29832
510.994	0.29413	515.827	0.30102	533.828	0.29827
511.823	0.29418	516.653	0.30101	534.674	0.2983
512.653	0.29419	517.495	0.30107	535.508	0.29833
513.505	0.29422	518.322	0.30101	536.348	0.29825
514.338	0.29421	519.161	0.3011	537.186	0.29828
515.173	0.29417	520.007	0.30098	538.029	0.29836
516.013	0.29422	520.838	0.301	538.858	0.29834
516.85	0.29428	521.677	0.30104	539.695	0.29823
517.699	0.29428	522.518	0.30101	540.541	0.29829
518.53	0.29427	523.354	0.30107	541.373	0.29831
519.356	0.29426	524.173	0.30101	542.2	0.2983
520.205	0.29426	525.005	0.301	543.047	0.29827
521.039	0.29423	525.848	0.30111	543.88	0.29833
521.895	0.29427	526.69	0.30107	544.726	0.29831
522.716	0.29423	527.528	0.30102	545.554	0.29832
523.56	0.29421	528.371	0.30101	546.389	0.29836
524.399	0.29419	529.21	0.30107	547.234	0.29826
525.244	0.29424	530.056	0.30105	548.077	0.29834
526.075	0.29424	530.896	0.30104	548.901	0.2983
526.934	0.29432	531.733	0.30099	549.733	0.29832
527.765	0.29426	532.561	0.30103	550.57	0.29832
528.617	0.29429	533.398	0.30107	551.401	0.2983
529.453	0.29433	534.238	0.30106	552.238	0.29831
530.29	0.2943	535.076	0.30108	553.063	0.29837
531.148	0.2943	535.909	0.3011	553.889	0.29826
531.995	0.29429	536.745	0.30107	554.725	0.29828
532.836	0.29433	537.571	0.30111	555.548	0.29825
533.673	0.29429	538.413	0.30106	556.383	0.29829
534.522	0.2943	539.244	0.30109	557.21	0.29826
535.352	0.2943	540.091	0.30116	558.055	0.2983
536.208	0.2943	540.927	0.30108	558.889	0.29826
537.045	0.29425	541.758	0.3011	559.714	0.29817
537.877	0.29436	542.598	0.30111	560.546	0.29831
538.73	0.2943	543.43	0.3011	561.385	0.29829
539.541	0.29428	544.277	0.30105	562.223	0.29829
540.393	0.29435	545.108	0.30107	563.055	0.29823
541.222	0.29434	545.952	0.30109	563.875	0.29824
542.073	0.29428	546.79	0.30108	564.707	0.29826
542.899	0.2943	547.621	0.3011	565.533	0.29824
543.746	0.29428	548.433	0.30108	566.378	0.2982
544.586	0.29425	549.283	0.30109	567.214	0.29814
545.418	0.29428	550.117	0.30102	568.042	0.29814
546.251	0.29422	550.953	0.30105	568.887	0.29818
547.095	0.29425	551.784	0.30099	569.723	0.29801
547.928	0.2942	552.627	0.30107	570.545	0.29805
548.762	0.29423	553.456	0.30096	571.385	0.29803
549.597	0.29426	554.274	0.30093	572.216	0.29818
550.433	0.29427	555.116	0.30104	573.045	0.29818
551.278	0.29409	555.946	0.30106	573.894	0.29817
552.109	0.2942	556.784	0.30099	574.741	0.29808
552.923	0.29424	557.603	0.30101	575.563	0.29808
553.759	0.29423	558.427	0.30099	576.383	0.29802
554.596	0.29421	559.271	0.30082	577.204	0.29808
555.433	0.2942	560.122	0.30094	578.037	0.2981
556.265	0.29413	560.936	0.3009	578.859	0.29809
557.081	0.29419	561.778	0.30091	579.694	0.29808
557.927	0.29423	562.61	0.301	580.534	0.29813
558.755	0.29415	563.455	0.30095	581.349	0.29807
559.583	0.29414	564.28	0.3009	582.192	0.29806
560.417	0.29407	565.11	0.30082	583.033	0.29804
561.251	0.29408	565.93	0.30091	583.857	0.29809
562.089	0.29412	566.781	0.30082	584.693	0.29806
562.925	0.2941	567.607	0.30086	585.515	0.29806
563.761	0.29407	568.442	0.30081	586.353	0.29804
564.599	0.29402	569.272	0.30077	587.19	0.29799
565.419	0.29403	570.096	0.30082	588.01	0.298
566.262	0.29399	570.92	0.30084	588.845	0.29799
567.095	0.29393	571.758	0.30076	589.674	0.29796
567.914	0.29398	572.588	0.30071	590.504	0.29796
568.746	0.29393	573.428	0.30074	591.329	0.29787
569.608	0.29401	574.256	0.30083	592.163	0.29794
570.426	0.29395	575.082	0.30074	592.999	0.29785
571.25	0.29394	575.918	0.30079	593.834	0.29797
572.095	0.29391	576.75	0.30076	594.655	0.29796
572.922	0.29389	577.578	0.30071	595.489	0.29791
573.735	0.29387	578.431	0.3007	596.306	0.29796
574.557	0.29385	579.268	0.30079	597.127	0.29795
575.383	0.2939	580.087	0.30072	597.944	0.29791
576.2	0.29381	580.939	0.30073	598.752	0.29794
577.039	0.29383	581.763	0.30075	599.522	0.29787
577.861	0.29379	582.588	0.30076	600.227	0.29787
578.689	0.29378	583.42	0.30074	600.86	0.29788
579.505	0.29374	584.262	0.30078
580.342	0.29373	585.095	0.3007
581.174	0.29374	585.923	0.30066
581.992	0.29372	586.766	0.30066
582.822	0.29369	587.577	0.30069
583.661	0.29368	588.402	0.30069
584.498	0.29367	589.241	0.30065
585.318	0.29368	590.072	0.30065
586.134	0.29364	590.893	0.30057
586.971	0.29358	591.73	0.30067
587.829	0.29351	592.555	0.30065
588.65	0.29344	593.39	0.30065
589.462	0.29337	594.212	0.30056
590.296	0.29351	595.054	0.30058
591.133	0.29342	595.876	0.30063
591.954	0.29348	596.713	0.30057
592.786	0.29343	597.536	0.30058
593.622	0.29342	598.351	0.30054
594.448	0.29341	599.135	0.30056
595.277	0.29339	599.852	0.30049
596.101	0.29347	600.502	0.30046
596.936	0.2934
597.76	0.2934
598.567	0.29332
599.358	0.29327
600.091	0.29326
600.797	0.29329
