# Supplementary material for: Selective conversion of CO2 to isobutane-enriched C4 alkanes over InZrOx-Beta composite catalyst
Source: Nat Commun. 2023 May 6;14:2627. doi: 10.1038/s41467-023-38336-5 (PMC10164185; doi:10.1038/s41467-023-38336-5)
Supplement: Supplementary file 3 — Source Data [file 41467_2023_38336_MOESM3_ESM.zip › Source_Data_for_Figures_in_Supplementary_Information/Source_Data_Supplementary_Figure_31.xlsx]

## Sheet: Sheet1
O 1s XPS spectra
InZrOx(CP)							InZrOx(SCP-4)							InZrOx(SCP-8)
537	12220	12220	12220	12220	12220	12220	537	12582.5	12582.5	12582.5	12582.5	12582.5	12582.5	537	12060	12060	12060	12060	12060	12060
536.95	12163.3	12220	12220	12220	12220	12220	536.95	12507.5	12582.5	12582.5	12582.5	12582.5	12582.5	536.95	12152.5	12060	12060	12060	12060	12060
536.9	12076.7	12220	12220	12220	12220	12220	536.9	12582.5	12582.6	12582.6	12582.6	12582.6	12582.6	536.9	12037.5	12059.9	12059.9	12059.9	12059.9	12059.9
536.85	12183.3	12220.2	12220.2	12220.2	12220.2	12220.2	536.85	12670	12582.6	12582.6	12582.6	12582.6	12582.6	536.85	11985	12059.9	12059.9	12059.9	12059.9	12059.9
536.8	12270	12220.2	12220.2	12220.2	12220.2	12220.2	536.8	12617.5	12582.5	12582.5	12582.5	12582.5	12582.5	536.8	11910	12060	12060	12060	12060	12060
536.75	12295	12220.2	12220.2	12220.2	12220.2	12220.2	536.75	12470	12582.5	12582.5	12582.5	12582.5	12582.5	536.75	11855	12060.1	12060.1	12060.1	12060.1	12060.1
536.7	12398.3	12220.1	12220.1	12220.1	12220.1	12220.1	536.7	12560	12582.6	12582.5	12582.5	12582.5	12582.6	536.7	11852.5	12060.3	12060.3	12060.3	12060.3	12060.3
536.65	12111.7	12219.9	12219.9	12219.9	12219.9	12219.9	536.65	12445	12582.6	12582.6	12582.6	12582.6	12582.6	536.65	12095	12060.5	12060.5	12060.5	12060.5	12060.5
536.6	12115	12220	12220	12220	12220	12220	536.6	12482.5	12582.7	12582.7	12582.7	12582.7	12582.7	536.6	11767.5	12060.5	12060.5	12060.5	12060.5	12060.5
536.55	12306.7	12220.1	12220.1	12220.1	12220.1	12220.1	536.55	12312.5	12582.8	12582.8	12582.8	12582.8	12582.8	536.55	11975	12060.7	12060.7	12060.7	12060.7	12060.7
536.5	12185	12220	12220	12220	12220	12220	536.5	12467.5	12583	12583	12583	12583	12583	536.5	11857.5	12060.8	12060.8	12060.8	12060.8	12060.8
536.45	12270	12220.1	12220.1	12220.1	12220.1	12220.1	536.45	12247.5	12583.1	12583.1	12583.1	12583.1	12583.1	536.45	12027.5	12061	12061	12061	12061	12061
536.4	12003.3	12220	12220	12220	12220	12220	536.4	12522.5	12583.4	12583.4	12583.4	12583.4	12583.4	536.4	11827.5	12061	12061	12061	12061	12061
536.35	12163.3	12220.2	12220.2	12220.2	12220.2	12220.2	536.35	12302.5	12583.4	12583.4	12583.4	12583.4	12583.4	536.35	11827.5	12061.2	12061.2	12061.2	12061.2	12061.2
536.3	11998.3	12220.3	12220.3	12220.3	12220.3	12220.3	536.3	12395	12583.7	12583.7	12583.7	12583.7	12583.7	536.3	11780	12061.4	12061.4	12061.4	12061.4	12061.4
536.25	12176.7	12220.5	12220.5	12220.5	12220.5	12220.5	536.25	12360	12583.8	12583.8	12583.8	12583.8	12583.8	536.25	11927.5	12061.7	12061.6	12061.6	12061.6	12061.7
536.2	12233.3	12220.5	12220.5	12220.5	12220.5	12220.5	536.2	12500	12584	12584	12584	12584	12584	536.2	11887.5	12061.8	12061.8	12061.8	12061.8	12061.8
536.15	11805	12220.5	12220.5	12220.5	12220.5	12220.5	536.15	12605	12584.1	12584.1	12584.1	12584.1	12584.1	536.15	11935	12061.9	12061.9	12061.9	12061.9	12061.9
536.1	11996.7	12220.9	12220.9	12220.9	12220.9	12220.9	536.1	12442.5	12584.1	12584.1	12584.1	12584.1	12584.1	536.1	11685	12062	12062	12062	12062	12062
536.05	12045	12221.1	12221.1	12221.1	12221.1	12221.1	536.05	12520	12584.2	12584.2	12584.2	12584.2	12584.2	536.05	11745	12062.4	12062.4	12062.4	12062.4	12062.4
536	11758.3	12221.3	12221.2	12221.2	12221.2	12221.3	536	12395	12584.3	12584.2	12584.2	12584.2	12584.3	536	11935	12062.6	12062.6	12062.6	12062.6	12062.6
535.95	11985	12221.7	12221.7	12221.7	12221.7	12221.7	535.95	12607.5	12584.5	12584.4	12584.4	12584.4	12584.5	535.95	11770	12062.8	12062.8	12062.8	12062.8	12062.8
535.9	12250	12221.9	12221.9	12221.9	12221.9	12221.9	535.9	12645	12584.5	12584.4	12584.4	12584.4	12584.5	535.9	11855	12063	12063	12063	12063	12063
535.85	12081.7	12221.9	12221.9	12221.9	12221.9	12221.9	535.85	12495	12584.5	12584.3	12584.3	12584.3	12584.5	535.85	11865	12063.2	12063.2	12063.2	12063.2	12063.2
535.8	12241.7	12222	12222	12222	12222	12222	535.8	12445	12584.7	12584.4	12584.4	12584.4	12584.7	535.8	12070	12063.4	12063.4	12063.4	12063.4	12063.4
535.75	12045	12222	12222	12222	12222	12222	535.75	12500	12584.9	12584.5	12584.5	12584.5	12584.9	535.75	11967.5	12063.4	12063.4	12063.4	12063.4	12063.4
535.7	11791.7	12222.1	12222.1	12222.1	12222.1	12222.1	535.7	12290	12585.1	12584.6	12584.6	12584.6	12585.1	535.7	11550	12063.5	12063.4	12063.4	12063.4	12063.5
535.65	12146.7	12222.5	12222.5	12222.5	12222.5	12222.5	535.65	12472.5	12585.5	12584.8	12584.8	12584.8	12585.5	535.65	12020	12064	12063.9	12063.9	12063.9	12064
535.6	12138.3	12222.6	12222.6	12222.6	12222.6	12222.6	535.6	12607.5	12585.8	12584.9	12584.9	12584.9	12585.8	535.6	11942.5	12064	12063.9	12063.9	12063.9	12064
535.55	12126.7	12222.7	12222.7	12222.7	12222.7	12222.7	535.55	12537.5	12586.1	12584.9	12584.9	12584.9	12586.1	535.55	11800	12064.2	12064	12064	12064	12064.2
535.5	12306.7	12222.8	12222.8	12222.8	12222.8	12222.8	535.5	12435	12586.5	12585	12585	12585	12586.5	535.5	11917.5	12064.5	12064.3	12064.3	12064.3	12064.5
535.45	11983.3	12222.8	12222.7	12222.7	12222.7	12222.8	535.45	12257.5	12587.1	12585.1	12585.1	12585.1	12587.1	535.45	11925	12064.7	12064.4	12064.4	12064.4	12064.7
535.4	12106.7	12223	12222.9	12222.9	12222.9	12223	535.4	12187.5	12588	12585.4	12585.4	12585.4	12588	535.4	11760	12065	12064.5	12064.5	12064.5	12065
535.35	12101.7	12223.2	12223	12223	12223	12223.2	535.35	12462.5	12589.2	12585.7	12585.7	12585.7	12589.2	535.35	11867.5	12065.4	12064.8	12064.8	12064.8	12065.4
535.3	12091.7	12223.4	12223.1	12223.1	12223.1	12223.4	535.3	12502.5	12590.3	12585.8	12585.8	12585.8	12590.3	535.3	11817.5	12065.8	12065	12065	12065	12065.8
535.25	12025	12223.6	12223.2	12223.2	12223.3	12223.6	535.25	12650	12591.6	12585.9	12585.9	12585.9	12591.6	535.25	11740	12066.2	12065.2	12065.2	12065.2	12066.2
535.2	12181.7	12223.9	12223.4	12223.4	12223.5	12223.9	535.2	12602.5	12593.2	12585.8	12585.8	12585.8	12593.2	535.2	11910	12066.9	12065.5	12065.5	12065.5	12066.9
535.15	11988.3	12224.2	12223.4	12223.4	12223.5	12224.1	535.15	12295	12595.2	12585.8	12585.8	12585.8	12595.2	535.15	11795	12067.5	12065.6	12065.6	12065.6	12067.5
535.1	11948.3	12224.6	12223.7	12223.7	12223.8	12224.5	535.1	12620	12598	12586	12586	12586.1	12597.9	535.1	11965	12068.4	12065.8	12065.8	12065.8	12068.4
535.05	11931.7	12225.2	12223.9	12223.9	12224.1	12225	535.05	12337.5	12601	12586	12586	12586	12601	535.05	11757.5	12069.3	12065.9	12065.9	12065.9	12069.3
535	12038.3	12225.9	12224.2	12224.2	12224.4	12225.7	535	12397.5	12605.1	12586.2	12586.2	12586.3	12605.1	535	12062.5	12070.6	12066.2	12066.2	12066.2	12070.6
534.95	12090	12226.7	12224.3	12224.3	12224.7	12226.3	534.95	12545	12610	12586.4	12586.4	12586.4	12609.9	534.95	12065	12072	12066.2	12066.2	12066.2	12072
534.9	12128.3	12227.5	12224.5	12224.5	12224.9	12227.1	534.9	12245	12615.8	12586.4	12586.4	12586.5	12615.7	534.9	11992.5	12073.8	12066.2	12066.2	12066.2	12073.8
534.85	11905	12228.6	12224.5	12224.5	12225.1	12228	534.85	12275	12623.1	12586.7	12586.7	12586.8	12622.9	534.85	11730	12076.1	12066.2	12066.2	12066.2	12076.1
534.8	12135	12230.1	12224.8	12224.8	12225.6	12229.4	534.8	12220	12631.8	12587	12587	12587.1	12631.6	534.8	11702.5	12079.2	12066.5	12066.5	12066.5	12079.2
534.75	12070	12231.8	12224.9	12224.9	12225.9	12230.8	534.75	12410	12642.2	12587.3	12587.3	12587.5	12642	534.75	11642.5	12083.1	12066.9	12066.9	12066.9	12083.1
534.7	12031.7	12233.9	12225.1	12225.1	12226.3	12232.6	534.7	12477.5	12654.6	12587.4	12587.4	12587.8	12654.2	534.7	11872.5	12087.9	12067.2	12067.2	12067.2	12087.9
534.65	11848.3	12236.6	12225.2	12225.2	12226.9	12234.9	534.65	12832.5	12669.1	12587.5	12587.5	12588	12668.6	534.65	11962.5	12093.6	12067.4	12067.4	12067.4	12093.6
534.6	11890	12240.1	12225.6	12225.6	12227.7	12237.9	534.6	12817.5	12686.1	12587.3	12587.3	12588	12685.4	534.6	12202.5	12100.6	12067.5	12067.5	12067.5	12100.5
534.55	11940	12244.3	12225.9	12225.9	12228.6	12241.5	534.55	12725	12706.1	12587.1	12587.1	12588	12705.2	534.55	12125	12108.9	12067.4	12067.4	12067.4	12108.9
534.5	12030	12249.4	12226.1	12226.1	12229.7	12245.8	534.5	12632.5	12729.6	12587	12587	12588.2	12728.4	534.5	12112.5	12119.2	12067.3	12067.3	12067.4	12119.1
534.45	12115	12255.5	12226.3	12226.3	12230.9	12251	534.45	12705	12757.2	12587	12587	12588.5	12755.6	534.45	12162.5	12131.8	12067.3	12067.3	12067.4	12131.6
534.4	12050	12262.9	12226.4	12226.4	12232.2	12257.1	534.4	12652.5	12789.1	12586.9	12586.9	12589	12786.9	534.4	12505	12146.9	12067.2	12067.2	12067.4	12146.8
534.35	12030	12271.8	12226.6	12226.6	12233.9	12264.5	534.35	12757.5	12826	12586.8	12586.8	12589.6	12823.1	534.35	12197.5	12164.9	12066.8	12066.8	12067.1	12164.7
534.3	12128.3	12282.6	12226.8	12226.8	12236	12273.4	534.3	12867.5	12868.3	12586.7	12586.7	12590.4	12864.5	534.3	12392.5	12186.8	12066.7	12066.7	12067	12186.4
534.25	12248.3	12295.5	12226.8	12226.8	12238.5	12283.8	534.25	12945	12916.5	12586.4	12586.4	12591.4	12911.5	534.25	12162.5	12212.6	12066.4	12066.4	12066.9	12212.1
534.2	12181.7	12310.7	12226.8	12226.8	12241.5	12296	534.2	12855	12971.2	12586.1	12586.1	12592.6	12964.7	534.2	12322.5	12243.5	12066.3	12066.3	12067	12242.8
534.15	12213.3	12328.7	12226.9	12226.9	12245.2	12310.4	534.15	13157.5	13033.2	12585.9	12585.9	12594.4	13024.7	534.15	12280	12279.7	12066.1	12066.1	12067	12278.8
534.1	12178.3	12349.9	12226.9	12226.9	12249.6	12327.1	534.1	13227.5	13102.8	12585.4	12585.4	12596.5	13091.7	534.1	12477.5	12322.2	12065.9	12065.9	12067.2	12321
534.05	12278.3	12374.7	12226.9	12226.9	12255.1	12346.5	534.05	13640	13180.6	12584.9	12584.9	12599.2	13166.3	534.05	12235	12371.5	12065.6	12065.6	12067.3	12369.8
534	12590	12403.5	12226.9	12226.9	12261.7	12368.7	534	13307.5	13266.9	12584	12584	12602.4	13248.5	534	12477.5	12428.8	12065.4	12065.4	12067.8	12426.4
533.95	12471.7	12436.5	12226.5	12226.5	12269.4	12393.7	533.95	13560	13362.8	12583.4	12583.4	12606.9	13339.3	533.95	12612.5	12494.5	12065	12065	12068.3	12491.3
533.9	12410	12474.6	12226.3	12226.3	12278.7	12422.2	533.9	13805	13468.4	12582.6	12582.6	12612.5	13438.5	533.9	12627.5	12569.6	12064.6	12064.6	12068.9	12565.3
533.85	12736.7	12518.3	12226.1	12226.1	12290.1	12454.4	533.85	13547.5	13584.2	12581.5	12581.5	12619.5	13546.2	533.85	12905	12655.2	12064.1	12064.1	12069.8	12649.4
533.8	12703.3	12567.5	12225.7	12225.7	12303.3	12489.9	533.8	13757.5	13710.7	12580.7	12580.7	12628.6	13662.8	533.8	12950	12751.7	12063.4	12063.4	12071	12744
533.75	12703.3	12623.2	12225.3	12225.3	12319.1	12529.4	533.75	13905	13847.9	12579.7	12579.7	12639.8	13787.8	533.75	12932.5	12860.2	12062.6	12062.6	12072.7	12850.1
533.7	12746.7	12685.8	12224.8	12224.8	12337.9	12572.7	533.7	14455	13996	12578.6	12578.6	12653.6	13921.1	533.7	13020	12981.5	12061.8	12061.8	12075.1	12968.3
533.65	12785	12755.7	12224.4	12224.4	12360.1	12620	533.65	14242.5	14154.9	12577	12577	12670.1	14061.9	533.65	13475	13116.4	12061	12061	12078.3	13099.1
533.6	12631.7	12833.4	12223.9	12223.9	12386.1	12671.2	533.6	14325	14325.4	12575.6	12575.6	12690.6	14210.4	533.6	13522.5	13265.3	12059.8	12059.8	12082.2	13242.9
533.55	13126.7	12919.2	12223.5	12223.5	12416.6	12726.1	533.55	14440	14506.8	12574.2	12574.2	12715.5	14365.4	533.55	13405	13428.7	12058.5	12058.5	12087.5	13399.7
533.5	13210	13013.1	12222.7	12222.7	12451.6	12784.1	533.5	14542.5	14699	12572.6	12572.6	12745.5	14526.1	533.5	13905	13607.4	12057.3	12057.3	12094.5	13570.1
533.45	13096.7	13115.5	12221.8	12221.8	12492.1	12845.2	533.45	14575	14901.8	12571	12571	12781.3	14691.4	533.45	13927.5	13800.9	12055.7	12055.7	12103.2	13753.4
533.4	13008.3	13227	12221	12221	12539	12909	533.4	14885	15115	12569.3	12569.3	12824	14860.2	533.4	13855	14009.9	12054.1	12054.1	12114.3	13949.6
533.35	13465	13347.8	12220.3	12220.3	12592.9	12975.2	533.35	15400	15338.1	12567.3	12567.4	12874.2	15031.2	533.35	14257.5	14234.5	12052.5	12052.5	12128.5	14158.5
533.3	13413.3	13477.2	12219.1	12219.1	12653.9	13042.5	533.3	15420	15570	12565	12565	12932.8	15202.1	533.3	14352.5	14473.5	12050.6	12050.6	12146	14378.1
533.25	13811.7	13615.8	12218.1	12218.1	12723.2	13110.7	533.25	15755	15810.7	12562.5	12562.6	13001.3	15371.9	533.25	14652.5	14727.1	12048.6	12048.6	12167.6	14608
533.2	13960	13763.2	12216.6	12216.6	12801.3	13178.5	533.2	15990	16059.5	12559.9	12560	13080.5	15538.8	533.2	15097.5	14994.2	12046.3	12046.3	12194	14846.5
533.15	14015	13919.5	12215	12215	12889.1	13245.4	533.15	16450	16315.7	12557	12557.1	13171.6	15700.9	533.15	15245	15273.9	12043.6	12043.7	12225.8	15091.6
533.1	13981.7	14084.8	12213.4	12213.4	12987.5	13310.7	533.1	16435	16578.8	12553.7	12553.9	13275.9	15856.4	533.1	15542.5	15565.7	12040.8	12040.9	12264.4	15342.1
533.05	14113.3	14258.5	12211.8	12211.8	13097.1	13373.2	533.05	16602.5	16847.9	12550.5	12550.7	13394.5	16003.5	533.05	15455	15867.6	12037.8	12037.9	12310.5	15594.9
533	14265	14440.4	12210.1	12210.1	13218.4	13432.1	533	16925	17122.5	12547.1	12547.5	13528.6	16140.5	533	16145	16179	12034.8	12034.9	12365.6	15848.1
532.95	14500	14630.2	12208.2	12208.3	13352.2	13486.3	532.95	17212.5	17401.8	12543.4	12544	13679.2	16265.4	532.95	16265	16497.6	12031.2	12031.4	12430.2	16098.5
532.9	14688.3	14827.5	12206.2	12206.2	13498.8	13534.9	532.9	17595	17685.1	12539.5	12540.3	13847	16376.6	532.9	16382.5	16822.4	12027.5	12027.8	12506	16343.6
532.85	14661.7	15032.1	12203.9	12204	13658.9	13577.1	532.85	17967.5	17972	12535.2	12536.5	14033.3	16472.7	532.85	17187.5	17152.2	12023.7	12024.1	12594.5	16581
532.8	14946.7	15243.3	12201.7	12201.8	13832.6	13612.3	532.8	18245	18261.3	12530.6	12532.4	14238	16552.1	532.8	17392.5	17483.9	12019.2	12019.8	12696.1	16806.5
532.75	15143.3	15460.6	12199.2	12199.4	14020	13639.7	532.75	18645	18552.5	12525.9	12528.4	14462	16613.8	532.75	17787.5	17816.8	12014.5	12015.4	12812.7	17017.8
532.7	15461.7	15683.7	12196.6	12196.8	14221.3	13658.7	532.7	18732.5	18845	12520.7	12524.3	14705.2	16656.9	532.7	18180	18149.2	12009.5	12010.7	12945.4	17212.1
532.65	15915	15911.8	12193.6	12194	14436.1	13669	532.65	19110	19138.3	12515.5	12520.5	14967.9	16680.9	532.65	18375	18479.5	12004.1	12005.9	13095.4	17386.5
532.6	16125	16144.5	12190.2	12190.8	14664.2	13670	532.6	19240	19431.8	12510	12517	15249.5	16685.1	532.6	19010	18806.8	11998.6	12001.1	13264	17538.9
532.55	16401.7	16381	12186.7	12187.5	14904.9	13662.1	532.55	19695	19724.1	12504.3	12514	15549	16669.7	532.55	19465	19128.7	11992.5	11996	13451.3	17666.3
532.5	16748.3	16620.7	12182.9	12184	15157.4	13645.1	532.5	19980	20014.5	12498.3	12511.6	15865	16634.5	532.5	19685	19444.4	11986	11990.9	13658.3	17767.1
532.45	17043.3	16863	12178.8	12180.4	15420.8	13619.3	532.45	20672.5	20302.3	12492	12510.2	16196.1	16580	532.45	19510	19753	11979.2	11986.2	13885.5	17839.8
532.4	17248.3	17106.9	12174.4	12176.7	15693.9	13585	532.4	20945	20586.2	12485.1	12509.8	16539.9	16506.7	532.4	19840	20054	11972.7	11982.3	14133.5	17883.6
532.35	17515	17352.2	12169.8	12173.2	15975.6	13542.9	532.35	21100	20865.7	12478	12511.3	16894.9	16415.5	532.35	20345	20346.4	11965.8	11979	14401.6	17897.4
532.3	17706.7	17597.1	12164.9	12169.8	16263.5	13493.7	532.3	21455	21139.2	12470.8	12515.3	17257.3	16308.1	532.3	20605	20628.6	11958.5	11976.6	14688.5	17880.6
532.25	18015	17841	12159.9	12166.8	16556.1	13438	532.25	21482.5	21405.7	12463.2	12522.4	17624.4	16185.4	532.25	21315	20900.5	11951	11975.5	14993.4	17833.6
532.2	18348.3	18082.8	12154.6	12164.3	16851.1	13376.7	532.2	21632.5	21664.5	12455.6	12533.8	17992.7	16049.2	532.2	21555	21161.2	11942.8	11975.9	15314.3	17756.6
532.15	18720	18321.3	12149	12162.5	17146.4	13310.5	532.15	22312.5	21914.2	12447.9	12550.4	18358.4	15901.2	532.15	21490	21410.7	11934.4	11978.8	15649.6	17651.1
532.1	18880	18555.6	12143.1	12161.8	17439.7	13240.3	532.1	22397.5	22153.8	12439.6	12573.2	18717.5	15742.4	532.1	21620	21649	11926.1	11985.1	15997.4	17518.6
532.05	18861.7	18784	12137	12162.6	17727.9	13167.5	532.05	22595	22382.3	12431.3	12604.1	19065.3	15575.4	532.05	21912.5	21875	11917.6	11995.7	16353.6	17361.1
532	19066.7	19005.8	12130.9	12165.8	18008.8	13092.9	532	22712.5	22599.2	12422.8	12644.9	19398	15401.9	532	22247.5	22088.8	11908.9	12011.3	16715	17180.4
531.95	19420	19219.6	12124.6	12171.9	18279.7	13017.3	531.95	22722.5	22804.5	12414.1	12697.8	19711.2	15223.7	531.95	22605	22290.1	11899.9	12033.4	17077.6	16979
531.9	19331.7	19424.4	12118	12181.5	18537.5	12941.5	531.9	23285	22998	12405.5	12765.3	20000.8	15042.8	531.9	22655	22479	11890.6	12063.4	17437.2	16759.5
531.85	19536.7	19619.8	12111.5	12196.1	18780.2	12866.5	531.85	22790	23180.2	12396.3	12849.9	20262.8	14860.1	531.85	22340	22655.9	11881.2	12103.5	17790.1	16524.7
531.8	19868.3	19804.5	12104.8	12216.8	19004.5	12793	531.8	23192.5	23352.5	12387.6	12955.3	20493.5	14678.8	531.8	22885	22821.2	11872.1	12156.1	18130.9	16278.4
531.75	20035	19978.3	12097.8	12244.8	19207.9	12721.3	531.75	23412.5	23515.8	12378.5	13084.4	20689.2	14499.2	531.75	23087.5	22975.1	11862.5	12222.8	18454.7	16022.5
531.7	20158.3	20141.4	12090.6	12282.2	19388.2	12652.1	531.7	23485	23672.5	12369.2	13241	20847.1	14322.9	531.7	23150	23118.7	11852.7	12306.8	18757	15760.3
531.65	20338.3	20294.1	12083.3	12331.2	19543.5	12586	531.65	23725	23825.7	12359.9	13429.4	20964.8	14151.3	531.65	23275	23253.6	11842.8	12411.3	19033.2	15494.8
531.6	20571.7	20437.7	12075.9	12394.4	19671.9	12523.2	531.6	23875	23978.8	12350.4	13654	21040.3	13985.1	531.6	23212.5	23381.6	11832.9	12539.8	19279.3	15228.2
531.55	20453.3	20573.1	12068.2	12474.2	19771.4	12463.9	531.55	23860	24135.5	12340.7	13918.8	21072.4	13825.7	531.55	23360	23504.9	11823	12695.9	19490.9	14964
531.5	20481.7	20703	12060.6	12574.3	19841.4	12408.6	531.5	24227.5	24300.9	12331	14228.7	21060.5	13673.6	531.5	23345	23626.2	11812.9	12883.6	19664.4	14704
531.45	20730	20829.9	12053	12698.1	19880.6	12357.1	531.45	24230	24479.5	12321	14587.8	21004.5	13529.3	531.45	23520	23749	11802.8	13107.2	19797.1	14450.4
531.4	20846.7	20957	12045.1	12849.4	19888.5	12309.4	531.4	24097.5	24677.2	12311	15000.6	20905.3	13393.2	531.4	23815	23876.8	11792.6	13370.9	19886.4	14204.9
531.35	20785	21088.4	12037.2	13032.5	19864.8	12265.4	531.35	24770	24899.6	12301.1	15471.9	20764.2	13265.8	531.35	23830	24014.2	11782.1	13679.4	19930.5	13968.5
531.3	20925	21228.4	12029.3	13251.8	19810	12225.2	531.3	25375	25151.1	12290.6	16002.9	20582.7	13146.6	531.3	24312.5	24165.5	11771.6	14036.5	19928.8	13743.5
531.25	21715	21381.9	12021.2	13511.5	19724.4	12188.5	531.25	25412.5	25436.9	12279.6	16597.1	20363.4	13035.7	531.25	24282.5	24335.4	11760.7	14446.1	19880.6	13530.1
531.2	21348.3	21553.5	12012.5	13815.8	19608.3	12154.3	531.2	26205	25762.1	12268.6	17256.4	20109.7	12933.2	531.2	24240	24529.4	11749.8	14912.3	19787.1	13329.5
531.15	21851.7	21749.7	12004	14169.9	19464.2	12123.7	531.15	26005	26129.7	12256.9	17980.8	19824.3	12838.4	531.15	24415	24752.2	11738.9	15438.2	19649.7	13142.1
531.1	22006.7	21975.4	11995.1	14577.8	19292.5	12095.4	531.1	27032.5	26543.9	12245.4	18771.3	19511.6	12751.7	531.1	25070	25008.7	11727.9	16026.6	19470.1	12967.7
531.05	21841.7	22235.5	11986.1	15042.1	19095.9	12069.6	531.05	27465	27003.8	12232.9	19622.7	19175.2	12671.8	531.05	25267.5	25301.8	11716.2	16676.9	19251	12806.4
531	22333.3	22535.3	11977.2	15566.7	18876.6	12046.4	531	27845	27510.3	12220.1	20532.3	18819.6	12598.8	531	25932.5	25635.6	11704.4	17390.3	18996	12658.1
530.95	22860	22878	11967.8	16152.6	18636.2	12024.8	530.95	28357.5	28061.6	12207	21494.5	18449	12532.2	530.95	26080	26011.7	11692	18165.1	18708.5	12522.1
530.9	23311.7	23266.7	11958	16800.6	18377.4	12004.6	530.9	28862.5	28653.8	12193.5	22501.6	18067.7	12471.4	530.9	26915	26431.7	11679.5	18999.1	18393.3	12398.3
530.85	24145	23703.6	11947.7	17511	18102.4	11985.6	530.85	29397.5	29282	12179.5	23545.7	17679.4	12415.8	530.85	27002.5	26895.1	11666.2	19888.2	18053.8	12285.4
530.8	24546.7	24187.7	11936.7	18279.4	17814.2	11967.3	530.8	30350	29937.2	12165	24613.1	17289	12365.1	530.8	27750	27399.1	11652.8	20824.9	17696.2	12183.6
530.75	24558.3	24718.3	11925.3	19103.1	17515.8	11949.9	530.75	30385	30610.2	12149.7	25691.8	16899.5	12318.4	530.75	28102.5	27939.9	11638.8	21801.7	17324.3	12091.4
530.7	25168.3	25292.4	11913.8	19976.5	17210.1	11933.5	530.7	31085	31290.9	12134.4	26768.7	16515.1	12275.9	530.7	28565	28512	11624.4	22809.1	16943.2	12008.5
530.65	25883.3	25904.2	11901.9	20891.2	16899.2	11917.5	530.65	31945	31966	12118.5	27827.9	16138.5	12236.6	530.65	29120	29107.7	11609.6	23835.8	16557.3	11933.9
530.6	26568.3	26547.2	11889.2	21838.7	16585.4	11901.6	530.6	32142.5	32622.5	12101.8	28854.3	15771.9	12200	530.6	29615	29718.4	11594.4	24870	16170.4	11866.7
530.55	27288.3	27210.6	11876	22805.1	16271.7	11885.6	530.55	33300	33244.8	12085	29829.5	15419.1	12166.2	530.55	30457.5	30331.6	11578.7	25895.1	15787.6	11806.2
530.5	28106.7	27884.1	11862	23778.4	15960.2	11869.6	530.5	33592.5	33818	12067.2	30737.5	15080.9	12134	530.5	31020	30935.5	11562.2	26896.8	15411.6	11751.4
530.45	28600	28555.1	11847.3	24743.8	15652.8	11853.2	530.45	34220	34327.9	12049.1	31562.7	14759.5	12103.9	530.45	32120	31517	11545.2	27859.6	15046.1	11701.8
530.4	29333.3	29209.8	11832.2	25685.8	15351.7	11836.7	530.4	34252.5	34759.8	12030.5	32289.8	14455.9	12075.1	530.4	31985	32061.6	11527.3	28766.8	14693.2	11656.1
530.35	29890	29834.2	11816.4	26589	15058.1	11819.8	530.35	34682.5	35101.5	12011.8	32906.2	14170.9	12048.1	530.35	32202.5	32556.6	11509.5	29604.7	14356	11614.9
530.3	30190	30411.5	11800	27434.7	14774.2	11802.7	530.3	35292.5	35339.7	11992.8	33397.8	13905.4	12022.1	530.3	32560	32986.6	11491.4	30355.4	14036.7	11577.4
530.25	30628.3	30927.5	11783.4	28207.7	14501.2	11785.4	530.25	35280	35464.8	11973.2	33755.5	13659	11996.8	530.25	33022.5	33338.4	11473	31005.7	13736.1	11542.7
530.2	31110	31367.5	11766.4	28892.3	14240	11767.9	530.2	35570	35469.6	11953.6	33972.3	13432	11972.5	530.2	33297.5	33599.8	11454.3	31542.8	13455.1	11510.4
530.15	31530	31717.6	11748.9	29474.1	13991.3	11750	530.15	35227.5	35348.4	11933.8	34043.4	13223.8	11948.8	530.15	33742.5	33760.1	11435.2	31956	13194.3	11480.3
530.1	32005	31966.2	11731	29941	13755.4	11731.8	530.1	34997.5	35098.9	11914.2	33967.2	13034	11926.1	530.1	33570	33810.3	11415.8	32236.9	12953.3	11451.8
530.05	32055	32102.5	11712.6	30281.3	13533.2	11713.3	530.05	34870	34721.7	11894.9	33745.1	12862.1	11904.2	530.05	33412.5	33744.3	11396.5	32379.3	12733	11425
530	32088.3	32119.5	11694.3	30488.4	13324.9	11694.7	530	34417.5	34219.5	11875.6	33380.8	12706.9	11882.9	530	33520	33558.1	11377.3	32380.3	12532.5	11399.8
529.95	31740	32012.2	11675.8	30557.1	13130.5	11676.2	529.95	33645	33598.2	11856.6	32881.5	12567.5	11862.4	529.95	33060	33250	11358	32239.3	12350.9	11375.7
529.9	31673.3	31778.8	11657.7	30486	12950.3	11657.9	529.9	33300	32866.2	11838.3	32256.9	12443.2	11842.8	529.9	32762.5	32821.9	11339	31959.3	12187.7	11352.9
529.85	31736.7	31419.5	11639.6	30275.5	12783.4	11639.8	529.85	32340	32032.5	11820.3	31517.1	12332.3	11823.8	529.85	32462.5	32276.7	11320.4	31544.8	12041.5	11331.2
529.8	30936.7	30938.7	11621.4	29930.4	12629.6	11621.5	529.8	31500	31111.9	11803.1	30678	12234.3	11805.7	529.8	31492.5	31622.4	11301.9	31004.7	11911.3	11310.3
529.75	30641.7	30343.7	11604	29458.5	12489.1	11604	529.75	30112.5	30117	11786.5	29753.5	12148	11788.6	529.75	30860	30867.8	11284.3	30349.3	11796.4	11290.8
529.7	29641.7	29643	11586.8	28869	12360.7	11586.8	529.7	29272.5	29063	11771.1	28760	12072.5	11772.7	529.7	30555	30023.4	11267.3	29590.5	11695.1	11272.2
529.65	29055	28848.9	11570.4	28174.8	12244.5	11570.5	529.65	28050	27964.9	11756.4	27713.7	12006.5	11757.6	529.65	29287.5	29101.3	11250.4	28742	11606	11254.2
529.6	28318.3	27973	11554.6	27388.4	12139.2	11554.6	529.6	27037.5	26837.2	11742.8	26629.9	11949.1	11743.6	529.6	28415	28115	11234.7	27818.5	11528.4	11237.6
529.55	27360	27032.5	11539.5	26527.4	12044.5	11539.5	529.55	25727.5	25697.6	11729.9	25527.5	11899.4	11730.6	529.55	27295	27081.1	11219.7	26837.7	11461	11221.9
529.5	26448.3	26041.9	11525.2	25607.2	11959.8	11525.2	529.5	24930	24559.8	11718.1	24420.8	11856.7	11718.6	529.5	25932.5	26013.5	11205.7	25814.8	11402.8	11207.3
529.45	25205	25017.1	11511.7	24644.6	11884.2	11511.7	529.45	23772.5	23436.8	11707	23323.8	11819.7	11707.4	529.45	25545	24927.3	11192.9	24766	11353	11194.1
529.4	23865	23974.2	11499.3	23656.2	11817.3	11499.3	529.4	22282.5	22341.4	11696.9	22250	11788	11697.2	529.4	24015	23836.1	11180.4	23705.9	11309.7	11181.3
529.35	22601.7	22927.3	11488.1	22657	11758.4	11488.1	529.35	21202.5	21283.3	11688	21209.8	11761.4	11688.2	529.35	22805	22753.2	11169.2	22648.7	11273	11169.8
529.3	21700	21893.1	11478.1	21664.2	11707	11478.1	529.3	19920	20274	11680	20215.1	11738.8	11680.2	529.3	21712.5	21693.4	11159	21610	11242	11159.5
529.25	20746.7	20882.9	11468.8	20689.8	11661.9	11468.8	529.25	18990	19319.8	11673.1	19272.9	11719.9	11673.2	529.25	20772.5	20666.3	11149.8	20600.1	11215.7	11150.2
529.2	19696.7	19908	11460.4	19745.8	11622.6	11460.4	529.2	17925	18426.1	11667	18388.9	11704.1	11667	529.2	19405	19681.4	11141.4	19629.2	11193.5	11141.7
529.15	18666.7	18978.3	11453	18842.5	11588.7	11453	529.15	17290	17597	11661.7	17567.7	11691	11661.8	529.15	18510	18747	11134.2	18706	11175.1	11134.4
529.1	17823.3	18100.3	11446.5	17987.2	11559.5	11446.5	529.1	16432.5	16833.6	11657	16810.6	11680	11657	529.1	17415	17867.9	11127.8	17835.9	11159.7	11128
529.05	17070	17281.9	11440.7	17188	11534.6	11440.7	529.05	15962.5	16138.9	11653	16120.9	11670.9	11653	529.05	17065	17050.8	11122.3	17025.9	11147.1	11122.4
529	16400	16526	11435.6	16448.4	11513.2	11435.6	529	15277.5	15511	11649.4	15497	11663.3	11649.4	529	16347.5	16296.9	11117.1	16277.7	11136.3	11117.2
528.95	15701.7	15834.7	11431.1	15770.8	11495	11431.1	528.95	14757.5	14948.6	11646.3	14937.8	11657.1	11646.3	528.95	15387.5	15607.9	11112.6	15593.2	11127.3	11112.6
528.9	15188.3	15208.8	11427.3	15156.4	11479.7	11427.3	528.9	14355	14449	11643.7	14440.7	11652	11643.7	528.9	14652.5	14984	11108.9	14972.8	11120.1	11108.9
528.85	14630	14646.7	11423.9	14603.9	11466.6	11423.9	528.85	13972.5	14008.2	11641.4	14001.9	11647.8	11641.4	528.85	14245	14423.3	11105.8	14414.8	11114.3	11105.8
528.8	14103.3	14148	11421	14113.2	11455.8	11421	528.8	13652.5	13623.5	11639.5	13618.6	11644.3	11639.5	528.8	13635	13924.7	11103	13918.3	11109.5	11103
528.75	13548.3	13709.2	11418.5	13681	11446.8	11418.5	528.75	13492.5	13289.9	11637.8	13286.2	11641.4	11637.8	528.75	13485	13484.6	11100.8	13479.8	11105.6	11100.8
528.7	13423.3	13326.5	11416.6	13303.7	11439.4	11416.6	528.7	13462.5	13002.9	11636.2	13000.1	11639	11636.2	528.7	13155	13099	11098.8	13095.4	11102.3	11098.8
528.65	13038.3	12995.5	11414.8	12977.2	11433.1	11414.8	528.65	12927.5	12757.7	11634.7	12755.6	11636.8	11634.7	528.65	12815	12764.2	11097	12761.5	11099.6	11097
528.6	13046.7	12711.6	11413.3	12697	11428	11413.3	528.6	12627.5	12550	11633.6	12548.5	11635.1	11633.6	528.6	12587.5	12475.4	11095.5	12473.4	11097.4	11095.5
528.55	12616.7	12470.6	11411.9	12458.9	11423.5	11411.9	528.55	12435	12375.8	11632.8	12374.7	11633.9	11632.8	528.55	12150	12228.9	11094.1	12227.5	11095.6	11094.2
528.5	12486.7	12267.8	11410.8	12258.5	11420	11410.8	528.5	12542.5	12230.6	11632.1	12229.7	11632.9	11632.1	528.5	12040	12020.1	11093.2	12019	11094.3	11093.2
528.45	12470	12098.4	11409.8	12091.1	11417.1	11409.8	528.45	12625	12110.2	11631.3	12109.6	11631.9	11631.3	528.45	12035	11844.3	11092.4	11843.5	11093.2	11092.4
528.4	12393.3	11958.1	11408.8	11952.3	11414.6	11408.8	528.4	12507.5	12011.1	11630.5	12010.6	11630.9	11630.5	528.4	11740	11697.5	11091.6	11696.9	11092.1	11091.6
528.35	12293.3	11842.6	11407.9	11838.1	11412.5	11407.9	528.35	12420	11930.1	11629.7	11929.8	11630.1	11629.7	528.35	11845	11575.8	11091	11575.4	11091.4	11091
528.3	11953.3	11748.8	11407.1	11745.2	11410.7	11407.1	528.3	12197.5	11864.7	11629.1	11864.4	11629.3	11629.1	528.3	11827.5	11475.8	11090.4	11475.5	11090.6	11090.4
528.25	11941.7	11673.1	11406.6	11670.4	11409.4	11406.6	528.25	12160	11812.1	11628.6	11812	11628.8	11628.6	528.25	11762.5	11394	11089.7	11393.9	11089.9	11089.7
528.2	12133.3	11612.5	11406.2	11610.4	11408.3	11406.2	528.2	11957.5	11770.2	11628.2	11770.1	11628.3	11628.2	528.2	11690	11327.8	11089.1	11327.7	11089.3	11089.1
528.15	11983.3	11564.1	11405.5	11562.4	11407.2	11405.5	528.15	12197.5	11737.1	11627.9	11737	11628	11627.9	528.15	11115	11274.5	11088.6	11274.5	11088.7	11088.6
528.1	11913.3	11525.9	11405	11524.7	11406.2	11405	528.1	11997.5	11710.8	11627.4	11710.7	11627.5	11627.4	528.1	11560	11232.4	11088.6	11232.3	11088.7	11088.6
528.05	11890	11496.1	11404.5	11495.1	11405.5	11404.5	528.05	11995	11690.3	11627.1	11690.3	11627.1	11627.1	528.05	11672.5	11198.7	11088.2	11198.7	11088.2	11088.2
528	11783.3	11472.9	11404.1	11472.2	11404.8	11404.1	528	11797.5	11674.4	11626.8	11674.4	11626.8	11626.8	528	11427.5	11172	11087.7	11172	11087.7	11087.7
527.95	11890	11455.1	11403.7	11454.5	11404.3	11403.7	527.95	11920	11662.3	11626.6	11662.3	11626.7	11626.6	527.95	11282.5	11151.3	11087.4	11151.3	11087.4	11087.4
527.9	11723.3	11441.4	11403.3	11440.9	11403.7	11403.3	527.9	11982.5	11652.9	11626.4	11652.9	11626.4	11626.4	527.9	11467.5	11135.4	11087.2	11135.4	11087.2	11087.2
527.85	11671.7	11431	11403	11430.6	11403.3	11403	527.85	12052.5	11645.7	11626.1	11645.6	11626.1	11626.1	527.85	11565	11122.9	11086.9	11122.9	11086.9	11086.9
527.8	11556.7	11423.2	11402.8	11422.9	11403	11402.8	527.8	12185	11640.1	11625.7	11640.1	11625.7	11625.7	527.8	11595	11113.2	11086.5	11113.2	11086.5	11086.5
527.75	11825	11417.4	11402.6	11417.2	11402.8	11402.6	527.75	11925	11635.7	11625.3	11635.7	11625.3	11625.3	527.75	11420	11105.8	11086	11105.8	11086	11086
527.7	11788.3	11412.9	11402.2	11412.7	11402.4	11402.2	527.7	11870	11632.6	11625	11632.6	11625	11625	527.7	11352.5	11100.2	11085.7	11100.2	11085.7	11085.7
527.65	11556.7	11409.5	11401.9	11409.4	11402	11401.9	527.65	11610	11630.2	11624.8	11630.2	11624.8	11624.8	527.65	11587.5	11096	11085.5	11096	11085.5	11085.5
527.6	11768.3	11407.1	11401.8	11407.1	11401.8	11401.8	527.6	11902.5	11628.7	11624.8	11628.7	11624.8	11624.8	527.6	11065	11092.7	11085	11092.7	11085	11085
527.55	11915	11405.2	11401.4	11405.1	11401.5	11401.4	527.55	12075	11627.4	11624.6	11627.3	11624.6	11624.6	527.55	11147.5	11090.5	11085.1	11090.5	11085.1	11085.1
527.5	11778.3	11403.6	11401	11403.6	11401	11401	527.5	12020	11626.1	11624.2	11626.1	11624.2	11624.2	527.5	11175	11088.9	11085	11088.9	11085	11085
527.45	11840	11402.5	11400.6	11402.4	11400.6	11400.6	527.45	12080	11625.2	11623.9	11625.2	11623.9	11623.9	527.45	11065	11087.7	11084.9	11087.7	11084.9	11084.9
527.4	11841.7	11401.5	11400.2	11401.5	11400.2	11400.2	527.4	11767.5	11624.4	11623.5	11624.4	11623.5	11623.5	527.4	11385	11086.9	11085	11086.9	11085	11085
527.35	11538.3	11400.7	11399.8	11400.7	11399.8	11399.8	527.35	11857.5	11624	11623.4	11624	11623.4	11623.4	527.35	11305	11086	11084.7	11086	11084.7	11084.7
527.3	11661.7	11400.3	11399.7	11400.3	11399.7	11399.7	527.3	11965	11623.6	11623.2	11623.6	11623.2	11623.2	527.3	11127.5	11085.4	11084.5	11085.4	11084.5	11084.5
527.25	11685	11399.9	11399.5	11399.8	11399.5	11399.5	527.25	11892.5	11623.2	11622.9	11623.2	11622.9	11622.9	527.25	11287.5	11085.1	11084.5	11085.1	11084.5	11084.5
527.2	11633.3	11399.5	11399.2	11399.5	11399.2	11399.2	527.2	11755	11622.9	11622.7	11622.9	11622.7	11622.7	527.2	11155	11084.7	11084.3	11084.7	11084.3	11084.3
527.15	11663.3	11399.2	11399	11399.2	11399	11399	527.15	11942.5	11622.7	11622.5	11622.7	11622.5	11622.5	527.15	11247.5	11084.5	11084.2	11084.5	11084.2	11084.2
527.1	11571.7	11398.9	11398.8	11398.9	11398.8	11398.8	527.1	11792.5	11622.4	11622.3	11622.4	11622.3	11622.3	527.1	11172.5	11084.3	11084.1	11084.3	11084.1	11084.1
527.05	11621.7	11398.7	11398.6	11398.7	11398.6	11398.6	527.05	11880	11622.2	11622.1	11622.2	11622.1	11622.1	527.05	11052.5	11084.1	11084	11084.1	11084	11084
527	11686.7	11398.4	11398.4	11398.4	11398.4	11398.4	527	12002.5	11622	11621.9	11622	11621.9	11621.9	527	11277.5	11084.1	11084	11084.1	11084	11084
526.95	11813.3	11398.2	11398.1	11398.2	11398.1	11398.1	526.95	11827.5	11621.6	11621.6	11621.6	11621.6	11621.6	526.95	11195	11083.9	11083.9	11083.9	11083.9	11083.9
526.9	11730	11397.8	11397.8	11397.8	11397.8	11397.8	526.9	11755	11621.5	11621.4	11621.5	11621.4	11621.4	526.9	11012.5	11083.8	11083.8	11083.8	11083.8	11083.8
526.85	11513.3	11397.5	11397.5	11397.5	11397.5	11397.5	526.85	11660	11621.3	11621.3	11621.3	11621.3	11621.3	526.85	11147.5	11083.9	11083.8	11083.9	11083.8	11083.8
526.8	11468.3	11397.4	11397.4	11397.4	11397.4	11397.4	526.8	11892.5	11621.3	11621.3	11621.3	11621.3	11621.3	526.8	11195	11083.8	11083.8	11083.8	11083.8	11083.8
526.75	11451.7	11397.3	11397.3	11397.3	11397.3	11397.3	526.75	11807.5	11621.1	11621.1	11621.1	11621.1	11621.1	526.75	11245	11083.7	11083.7	11083.7	11083.7	11083.7
526.7	11511.7	11397.2	11397.2	11397.2	11397.2	11397.2	526.7	11737.5	11620.9	11620.9	11620.9	11620.9	11620.9	526.7	11385	11083.5	11083.5	11083.5	11083.5	11083.5
526.65	11506.7	11397.1	11397.1	11397.1	11397.1	11397.1	526.65	12060	11620.8	11620.8	11620.8	11620.8	11620.8	526.65	11075	11083.3	11083.3	11083.3	11083.3	11083.3
526.6	11490	11397	11397	11397	11397	11397	526.6	11885	11620.4	11620.4	11620.4	11620.4	11620.4	526.6	11145	11083.3	11083.3	11083.3	11083.3	11083.3
526.55	11631.7	11397	11397	11397	11397	11397	526.55	11712.5	11620.2	11620.2	11620.2	11620.2	11620.2	526.55	11315	11083.2	11083.2	11083.2	11083.2	11083.2
526.5	11481.7	11396.7	11396.7	11396.7	11396.7	11396.7	526.5	11740	11620.1	11620.1	11620.1	11620.1	11620.1	526.5	11300	11083	11083	11083	11083	11083
526.45	11570	11396.7	11396.7	11396.7	11396.7	11396.7	526.45	11610	11620	11620	11620	11620	11620	526.45	11255	11082.8	11082.8	11082.8	11082.8	11082.8
526.4	11533.3	11396.5	11396.5	11396.5	11396.5	11396.5	526.4	11695	11620	11620	11620	11620	11620	526.4	11122.5	11082.7	11082.7	11082.7	11082.7	11082.7
526.35	11626.7	11396.4	11396.4	11396.4	11396.4	11396.4	526.35	11780	11620	11620	11620	11620	11620	526.35	11222.5	11082.6	11082.6	11082.6	11082.6	11082.6
526.3	11701.7	11396.2	11396.2	11396.2	11396.2	11396.2	526.3	11537.5	11619.8	11619.8	11619.8	11619.8	11619.8	526.3	11235	11082.5	11082.5	11082.5	11082.5	11082.5
526.25	11513.3	11395.9	11395.9	11395.9	11395.9	11395.9	526.25	11530	11619.9	11619.9	11619.9	11619.9	11619.9	526.25	11085	11082.4	11082.4	11082.4	11082.4	11082.4
526.2	11615	11395.8	11395.8	11395.8	11395.8	11395.8	526.2	11760	11620	11620	11620	11620	11620	526.2	11122.5	11082.4	11082.4	11082.4	11082.4	11082.4
526.15	11428.3	11395.6	11395.6	11395.6	11395.6	11395.6	526.15	11947.5	11619.9	11619.9	11619.9	11619.9	11619.9	526.15	11232.5	11082.4	11082.4	11082.4	11082.4	11082.4
526.1	11366.7	11395.6	11395.6	11395.6	11395.6	11395.6	526.1	11810	11619.6	11619.6	11619.6	11619.6	11619.6	526.1	11090	11082.2	11082.2	11082.2	11082.2	11082.2
526.05	11490	11395.6	11395.6	11395.6	11395.6	11395.6	526.05	12050	11619.4	11619.4	11619.4	11619.4	11619.4	526.05	11260	11082.2	11082.2	11082.2	11082.2	11082.2
526	11456.7	11395.5	11395.5	11395.5	11395.5	11395.5	526	11772.5	11619.1	11619.1	11619.1	11619.1	11619.1	526	11052.5	11082.1	11082.1	11082.1	11082.1	11082.1
525.95	11565	11395.5	11395.5	11395.5	11395.5	11395.5	525.95	11602.5	11619	11619	11619	11619	11619	525.95	11310	11082.1	11082.1	11082.1	11082.1	11082.1
525.9	11293.3	11395.3	11395.3	11395.3	11395.3	11395.3	525.9	11815	11619	11619	11619	11619	11619	525.9	11300	11081.9	11081.9	11081.9	11081.9	11081.9
525.85	11483.3	11395.4	11395.4	11395.4	11395.4	11395.4	525.85	11735	11618.8	11618.8	11618.8	11618.8	11618.8	525.85	11100	11081.7	11081.7	11081.7	11081.7	11081.7
525.8	11491.7	11395.3	11395.3	11395.3	11395.3	11395.3	525.8	11747.5	11618.7	11618.7	11618.7	11618.7	11618.7	525.8	11305	11081.7	11081.7	11081.7	11081.7	11081.7
525.75	11753.3	11395.2	11395.2	11395.2	11395.2	11395.2	525.75	11645	11618.6	11618.6	11618.6	11618.6	11618.6	525.75	11312.5	11081.5	11081.5	11081.5	11081.5	11081.5
525.7	11793.3	11394.9	11394.9	11394.9	11394.9	11394.9	525.7	11812.5	11618.6	11618.6	11618.6	11618.6	11618.6	525.7	11485	11081.3	11081.3	11081.3	11081.3	11081.3
525.65	11521.7	11394.5	11394.5	11394.5	11394.5	11394.5	525.65	11802.5	11618.4	11618.4	11618.4	11618.4	11618.4	525.65	11377.5	11080.9	11080.9	11080.9	11080.9	11080.9
525.6	11546.7	11394.4	11394.4	11394.4	11394.4	11394.4	525.6	11572.5	11618.2	11618.2	11618.2	11618.2	11618.2	525.6	11037.5	11080.7	11080.7	11080.7	11080.7	11080.7
525.55	11520	11394.3	11394.3	11394.3	11394.3	11394.3	525.55	11750	11618.3	11618.3	11618.3	11618.3	11618.3	525.55	11210	11080.7	11080.7	11080.7	11080.7	11080.7
525.5	11623.3	11394.2	11394.2	11394.2	11394.2	11394.2	525.5	11800	11618.2	11618.2	11618.2	11618.2	11618.2	525.5	11262.5	11080.6	11080.6	11080.6	11080.6	11080.6
525.45	11740	11394	11394	11394	11394	11394	525.45	11617.5	11618	11618	11618	11618	11618	525.45	11325	11080.4	11080.4	11080.4	11080.4	11080.4
525.4	11616.7	11393.6	11393.6	11393.6	11393.6	11393.6	525.4	11637.5	11618	11618	11618	11618	11618	525.4	11152.5	11080.2	11080.2	11080.2	11080.2	11080.2
525.35	11680	11393.5	11393.5	11393.5	11393.5	11393.5	525.35	11660	11618	11618	11618	11618	11618	525.35	10990	11080.2	11080.2	11080.2	11080.2	11080.2
525.3	11493.3	11393.2	11393.2	11393.2	11393.2	11393.2	525.3	11852.5	11618	11618	11618	11618	11618	525.3	11162.5	11080.2	11080.2	11080.2	11080.2	11080.2
525.25	11581.7	11393.1	11393.1	11393.1	11393.1	11393.1	525.25	12142.5	11617.8	11617.8	11617.8	11617.8	11617.8	525.25	11355	11080.2	11080.2	11080.2	11080.2	11080.2
525.2	11346.7	11392.9	11392.9	11392.9	11392.9	11392.9	525.2	12100	11617.3	11617.3	11617.3	11617.3	11617.3	525.2	11240	11079.9	11079.9	11079.9	11079.9	11079.9
525.15	11570	11393	11393	11393	11393	11393	525.15	11885	11616.9	11616.9	11616.9	11616.9	11616.9	525.15	11285	11079.8	11079.8	11079.8	11079.8	11079.8
525.1	11405	11392.8	11392.8	11392.8	11392.8	11392.8	525.1	11832.5	11616.7	11616.7	11616.7	11616.7	11616.7	525.1	11322.5	11079.6	11079.6	11079.6	11079.6	11079.6
525.05	11448.3	11392.8	11392.8	11392.8	11392.8	11392.8	525.05	11695	11616.5	11616.5	11616.5	11616.5	11616.5	525.05	11252.5	11079.4	11079.4	11079.4	11079.4	11079.4
525	11633.3	11392.8	11392.8	11392.8	11392.8	11392.8	525	11750	11616.5	11616.5	11616.5	11616.5	11616.5	525	11165	11079.2	11079.2	11079.2	11079.2	11079.2
524.95	11378.3	11392.5	11392.5	11392.5	11392.5	11392.5	524.95	11972.5	11616.3	11616.3	11616.3	11616.3	11616.3	524.95	10972.5	11079.2	11079.2	11079.2	11079.2	11079.2
524.9	11338.3	11392.5	11392.5	11392.5	11392.5	11392.5	524.9	11895	11616	11616	11616	11616	11616	524.9	11387.5	11079.3	11079.3	11079.3	11079.3	11079.3
524.85	11370	11392.6	11392.6	11392.6	11392.6	11392.6	524.85	11892.5	11615.8	11615.8	11615.8	11615.8	11615.8	524.85	11135	11079	11079	11079	11079	11079
524.8	11501.7	11392.6	11392.6	11392.6	11392.6	11392.6	524.8	11762.5	11615.6	11615.6	11615.6	11615.6	11615.6	524.8	11047.5	11079	11079	11079	11079	11079
524.75	11611.7	11392.5	11392.5	11392.5	11392.5	11392.5	524.75	11692.5	11615.5	11615.5	11615.5	11615.5	11615.5	524.75	11127.5	11079	11079	11079	11079	11079
524.7	11630	11392.3	11392.3	11392.3	11392.3	11392.3	524.7	11777.5	11615.4	11615.4	11615.4	11615.4	11615.4	524.7	11110	11078.9	11078.9	11078.9	11078.9	11078.9
524.65	11486.7	11392.1	11392.1	11392.1	11392.1	11392.1	524.65	11772.5	11615.2	11615.2	11615.2	11615.2	11615.2	524.65	11152.5	11078.9	11078.9	11078.9	11078.9	11078.9
524.6	11470	11392	11392	11392	11392	11392	524.6	11932.5	11615.1	11615.1	11615.1	11615.1	11615.1	524.6	10955	11078.9	11078.9	11078.9	11078.9	11078.9
524.55	11438.3	11392	11392	11392	11392	11392	524.55	11597.5	11614.9	11614.9	11614.9	11614.9	11614.9	524.55	11225	11079	11079	11079	11079	11079
524.5	11413.3	11391.9	11391.9	11391.9	11391.9	11391.9	524.5	11670	11614.9	11614.9	11614.9	11614.9	11614.9	524.5	11207.5	11078.8	11078.8	11078.8	11078.8	11078.8
524.45	11340	11391.9	11391.9	11391.9	11391.9	11391.9	524.45	11887.5	11614.8	11614.8	11614.8	11614.8	11614.8	524.45	11127.5	11078.7	11078.7	11078.7	11078.7	11078.7
524.4	11465	11391.9	11391.9	11391.9	11391.9	11391.9	524.4	11755	11614.6	11614.6	11614.6	11614.6	11614.6	524.4	11062.5	11078.7	11078.7	11078.7	11078.7	11078.7
524.35	11573.3	11391.9	11391.9	11391.9	11391.9	11391.9	524.35	11835	11614.5	11614.5	11614.5	11614.5	11614.5	524.35	11210	11078.7	11078.7	11078.7	11078.7	11078.7
524.3	11493.3	11391.7	11391.7	11391.7	11391.7	11391.7	524.3	11745	11614.3	11614.3	11614.3	11614.3	11614.3	524.3	11172.5	11078.6	11078.6	11078.6	11078.6	11078.6
524.25	11368.3	11391.6	11391.6	11391.6	11391.6	11391.6	524.25	11750	11614.2	11614.2	11614.2	11614.2	11614.2	524.25	11280	11078.5	11078.5	11078.5	11078.5	11078.5
524.2	11510	11391.6	11391.6	11391.6	11391.6	11391.6	524.2	11770	11614.1	11614.1	11614.1	11614.1	11614.1	524.2	11202.5	11078.3	11078.3	11078.3	11078.3	11078.3
524.15	11591.7	11391.5	11391.5	11391.5	11391.5	11391.5	524.15	11795	11613.9	11613.9	11613.9	11613.9	11613.9	524.15	10927.5	11078.2	11078.2	11078.2	11078.2	11078.2
524.1	11658.3	11391.4	11391.4	11391.4	11391.4	11391.4	524.1	11745	11613.8	11613.8	11613.8	11613.8	11613.8	524.1	11115	11078.3	11078.3	11078.3	11078.3	11078.3
524.05	11635	11391.1	11391.1	11391.1	11391.1	11391.1	524.05	12102.5	11613.7	11613.7	11613.7	11613.7	11613.7	524.05	11082.5	11078.3	11078.3	11078.3	11078.3	11078.3
524	11576.7	11390.9	11390.9	11390.9	11390.9	11390.9	524	12017.5	11613.3	11613.3	11613.3	11613.3	11613.3	524	11230	11078.3	11078.3	11078.3	11078.3	11078.3
523.95	11496.7	11390.7	11390.7	11390.7	11390.7	11390.7	523.95	11730	11612.9	11612.9	11612.9	11612.9	11612.9	523.95	11177.5	11078.2	11078.2	11078.2	11078.2	11078.2
523.9	11506.7	11390.6	11390.6	11390.6	11390.6	11390.6	523.9	11747.5	11612.8	11612.8	11612.8	11612.8	11612.8	523.9	11202.5	11078.1	11078.1	11078.1	11078.1	11078.1
523.85	11516.7	11390.5	11390.5	11390.5	11390.5	11390.5	523.85	11670	11612.7	11612.7	11612.7	11612.7	11612.7	523.85	11272.5	11078	11078	11078	11078	11078
523.8	11483.3	11390.4	11390.4	11390.4	11390.4	11390.4	523.8	11767.5	11612.7	11612.7	11612.7	11612.7	11612.7	523.8	11045	11077.8	11077.8	11077.8	11077.8	11077.8
523.75	11496.7	11390.3	11390.3	11390.3	11390.3	11390.3	523.75	11580	11612.5	11612.5	11612.5	11612.5	11612.5	523.75	11140	11077.8	11077.8	11077.8	11077.8	11077.8
523.7	11635	11390.2	11390.2	11390.2	11390.2	11390.2	523.7	11687.5	11612.6	11612.6	11612.6	11612.6	11612.6	523.7	11405	11077.8	11077.8	11077.8	11077.8	11077.8
523.65	11390	11390	11390	11390	11390	11390	523.65	11612.5	11612.5	11612.5	11612.5	11612.5	11612.5	523.65	11077.5	11077.5	11077.5	11077.5	11077.5	11077.5
														523.6	11057.5	11077.5	11077.5	11077.5	11077.5	11077.5
														523.55	11090	11077.5	11077.5	11077.5	11077.5	11077.5
														523.5	11077.5	11077.5	11077.5	11077.5	11077.5	11077.5
