# Supplementary material for: Selective conversion of CO2 to isobutane-enriched C4 alkanes over InZrOx-Beta composite catalyst
Source: Nat Commun. 2023 May 6;14:2627. doi: 10.1038/s41467-023-38336-5 (PMC10164185; doi:10.1038/s41467-023-38336-5)
Supplement: Supplementary file 3 — Source Data [file 41467_2023_38336_MOESM3_ESM.zip › Source_Data_for_Figures_in_Supplementary_Information/Source_Data_Supplementary_Figure_32.xlsx]

## Sheet: Sheet1
TGA curves
InZrOx(CP)/H-Beta(40)		InZrOx(SCP-4)/H-Beta(40)		InZrOx(SCP-4=8)/H-Beta(40)
Temp. (°C)	Weight loss (%)	Temp. (°C)	Weight loss (%)	Temp. (°C)	Weight loss (%)
23.826	100	23.515	100	22.373	100
23.824	100.001	23.509	100.002	22.366	99.9988
23.819	100.005	23.508	100.005	22.358	100.001
23.81	100.009	23.506	100.008	22.346	100.005
23.807	100.013	23.507	100.012	22.343	100.01
23.81	100.015	23.51	100.014	22.342	100.012
23.812	100.016	23.514	100.015	22.344	100.013
23.813	100.016	23.516	100.015	22.344	100.012
23.811	100.015	23.516	100.016	22.341	100.012
23.808	100.014	23.519	100.016	22.34	100.012
23.807	100.014	23.518	100.016	22.34	100.011
23.806	100.014	23.518	100.016	22.34	100.011
23.806	100.014	23.521	100.017	22.338	100.01
23.806	100.013	23.524	100.017	22.329	100.01
23.81	100.013	23.525	100.017	22.329	100.009
23.815	100.013	23.527	100.017	22.329	100.009
23.817	100.012	23.527	100.018	22.331	100.008
23.817	100.012	23.528	100.018	22.331	100.008
23.811	100.012	23.523	100.018	22.327	100.007
23.809	100.012	23.52	100.018	22.327	100.007
23.811	100.011	23.514	100.019	22.333	100.007
23.814	100.012	23.514	100.019	22.338	100.007
23.816	100.012	23.512	100.019	22.337	100.007
23.816	100.012	23.514	100.019	22.332	100.006
23.819	100.011	23.513	100.02	22.326	100.006
23.823	100.011	23.516	100.02	22.321	100.005
23.818	100.011	23.524	100.02	22.317	100.004
23.814	100.01	23.528	100.021	22.317	100.004
23.816	100.01	23.534	100.021	22.318	100.003
23.827	100.01	23.531	100.021	22.32	100.003
23.835	100.01	23.531	100.021	22.32	100.003
23.839	100.009	23.533	100.021	22.319	100.003
23.844	100.009	23.533	100.021	22.319	100.002
23.844	100.009	23.529	100.021	22.322	100.001
23.843	100.01	23.528	100.021	22.324	100.001
23.838	100.01	23.527	100.021	22.324	100
23.837	100.01	23.533	100.022	22.324	100
23.837	100.009	23.535	100.022	22.323	99.9994
23.837	100.009	23.535	100.022	22.323	99.9984
23.84	100.009	23.535	100.022	22.325	99.9978
23.848	100.009	23.542	100.022	22.331	99.9972
23.851	100.008	23.552	100.022	22.333	99.9966
23.855	100.008	23.561	100.022	22.337	99.9963
23.856	100.008	23.563	100.022	22.342	99.9956
23.852	100.008	23.564	100.023	22.348	99.995
23.849	100.009	23.566	100.023	22.35	99.9947
23.846	100.009	23.564	100.023	22.35	99.9944
23.845	100.008	23.559	100.024	22.349	99.9941
23.852	100.008	23.559	100.024	22.346	99.9938
23.863	100.007	23.562	100.024	22.347	99.9934
23.872	100.007	23.568	100.024	22.35	99.9928
23.876	100.007	23.569	100.024	22.358	99.9922
23.876	100.006	23.575	100.024	22.369	99.9909
23.879	100.006	23.579	100.024	22.373	99.99
23.883	100.005	23.588	100.024	22.383	99.9891
23.89	100.005	23.596	100.024	22.384	99.9887
23.893	100.004	23.598	100.024	22.385	99.9884
23.899	100.004	23.6	100.024	22.385	99.9881
23.911	100.004	23.599	100.024	22.39	99.9881
23.921	100.003	23.604	100.024	22.399	99.9881
23.93	100.002	23.611	100.024	22.408	99.9878
23.933	100.002	23.622	100.024	22.411	99.9875
23.938	100.002	23.635	100.024	22.419	99.9872
23.951	100.002	23.652	100.024	22.425	99.9869
23.964	100.003	23.663	100.024	22.437	99.9862
23.975	100.003	23.674	100.025	22.451	99.9856
23.983	100.003	23.684	100.025	22.467	99.985
23.987	100.003	23.696	100.025	22.483	99.9844
23.994	100.003	23.707	100.025	22.492	99.9838
24.005	100.003	23.719	100.024	22.499	99.9828
24.022	100.002	23.723	100.024	22.508	99.9822
24.043	100.002	23.734	100.024	22.526	99.9816
24.066	100.002	23.746	100.024	22.542	99.9813
24.086	100.002	23.762	100.025	22.555	99.9816
24.098	100.002	23.78	100.025	22.568	99.9816
24.107	100.001	23.798	100.026	22.585	99.9816
24.116	100	23.816	100.025	22.605	99.9813
24.132	100	23.836	100.025	22.619	99.9803
24.149	100	23.856	100.025	22.635	99.9797
24.171	100	23.879	100.025	22.652	99.9788
24.19	100	23.899	100.025	22.674	99.9781
24.211	100	23.922	100.025	22.7	99.9775
24.232	100	23.943	100.025	22.721	99.9769
24.258	99.9997	23.967	100.025	22.741	99.9766
24.281	99.9994	23.99	100.025	22.756	99.9759
24.301	99.9991	24.008	100.025	22.778	99.9753
24.322	99.9984	24.028	100.025	22.805	99.9747
24.345	99.9981	24.049	100.025	22.832	99.9741
24.374	99.9978	24.073	100.025	22.86	99.9734
24.402	99.9978	24.098	100.024	22.884	99.9725
24.434	99.9975	24.129	100.025	22.908	99.9719
24.462	99.9972	24.155	100.024	22.937	99.9709
24.49	99.9972	24.183	100.024	22.966	99.9706
24.518	99.9969	24.216	100.025	22.994	99.9703
24.547	99.9966	24.255	100.025	23.025	99.9703
24.586	99.9963	24.293	100.025	23.053	99.9703
24.621	99.9959	24.329	100.025	23.086	99.97
24.66	99.9953	24.362	100.025	23.118	99.9694
24.695	99.995	24.397	100.025	23.151	99.9688
24.728	99.9947	24.436	100.025	23.185	99.9681
24.763	99.9944	24.472	100.025	23.221	99.9678
24.8	99.9941	24.511	100.025	23.266	99.9672
24.841	99.9938	24.551	100.025	23.305	99.9669
24.879	99.9938	24.587	100.024	23.346	99.9659
24.923	99.9938	24.626	100.024	23.384	99.9653
24.967	99.9938	24.667	100.024	23.427	99.9647
25.015	99.9941	24.715	100.024	23.471	99.9638
25.053	99.9941	24.764	100.024	23.515	99.9628
25.096	99.9938	24.812	100.024	23.554	99.9619
25.141	99.9938	24.854	100.023	23.601	99.9606
25.191	99.9938	24.901	100.023	23.651	99.96
25.244	99.9934	24.944	100.023	23.707	99.9591
25.296	99.9931	24.993	100.023	23.757	99.9584
25.344	99.9922	25.046	100.023	23.803	99.9578
25.39	99.9919	25.103	100.023	23.844	99.9572
25.435	99.9916	25.156	100.022	23.891	99.9569
25.489	99.9919	25.204	100.022	23.944	99.9569
25.549	99.9919	25.257	100.022	24.001	99.9562
25.614	99.9919	25.316	100.022	24.055	99.9559
25.671	99.9912	25.372	100.021	24.11	99.9553
25.724	99.9909	25.428	100.021	24.166	99.955
25.78	99.9909	25.485	100.02	24.222	99.9547
25.837	99.9909	25.545	100.02	24.274	99.9541
25.9	99.9909	25.606	100.02	24.331	99.9534
25.96	99.9909	25.669	100.02	24.39	99.9528
26.026	99.9906	25.734	100.02	24.452	99.9519
26.093	99.9903	25.794	100.019	24.512	99.9509
26.16	99.99	25.857	100.019	24.573	99.95
26.225	99.9903	25.918	100.019	24.642	99.9494
26.291	99.9903	25.99	100.018	24.713	99.9491
26.362	99.9903	26.068	100.018	24.785	99.9488
26.431	99.99	26.147	100.018	24.858	99.9481
26.501	99.9894	26.22	100.017	24.93	99.9472
26.568	99.9891	26.289	100.017	24.997	99.9466
26.645	99.9884	26.358	100.016	25.065	99.9459
26.723	99.9878	26.429	100.015	25.135	99.945
26.802	99.9872	26.501	100.015	25.21	99.9444
26.871	99.9866	26.58	100.014	25.288	99.9434
26.945	99.9859	26.654	100.013	25.36	99.9422
27.019	99.9853	26.739	100.013	25.433	99.9409
27.104	99.9847	26.815	100.013	25.502	99.94
27.186	99.9841	26.896	100.012	25.578	99.9394
27.272	99.9834	26.974	100.012	25.654	99.9384
27.358	99.9831	27.055	100.011	25.731	99.9369
27.439	99.9828	27.142	100.011	25.814	99.9356
27.526	99.9831	27.23	100.01	25.898	99.9344
27.611	99.9828	27.318	100.009	25.979	99.9334
27.697	99.9828	27.405	100.009	26.062	99.9328
27.782	99.9822	27.49	100.009	26.143	99.9322
27.869	99.9813	27.578	100.009	26.237	99.9316
27.96	99.98	27.664	100.008	26.328	99.9303
28.054	99.9788	27.75	100.007	26.418	99.9294
28.148	99.9775	27.834	100.007	26.502	99.9281
28.24	99.9769	27.922	100.006	26.586	99.9275
28.33	99.9762	28.015	100.006	26.674	99.9262
28.426	99.9756	28.112	100.005	26.773	99.9253
28.523	99.9747	28.212	100.004	26.87	99.9237
28.629	99.9734	28.307	100.003	26.973	99.9225
28.73	99.9725	28.402	100.003	27.067	99.9209
28.831	99.9719	28.5	100.002	27.161	99.92
28.926	99.9712	28.603	100.001	27.252	99.9191
29.024	99.9703	28.707	100	27.345	99.9178
29.123	99.9697	28.807	99.9994	27.447	99.9169
29.224	99.9688	28.901	99.9984	27.55	99.9159
29.323	99.9678	29	99.9978	27.651	99.915
29.426	99.9669	29.101	99.9975	27.75	99.9137
29.532	99.9663	29.204	99.9969	27.853	99.9128
29.638	99.9656	29.313	99.9959	27.96	99.9119
29.745	99.9647	29.419	99.995	28.065	99.9109
29.853	99.9641	29.522	99.9941	28.168	99.9094
29.96	99.9631	29.626	99.9934	28.269	99.9081
30.069	99.9628	29.732	99.9925	28.375	99.9069
30.178	99.9619	29.843	99.9919	28.482	99.9056
30.293	99.9609	29.957	99.9909	28.589	99.9044
30.409	99.9603	30.07	99.9903	28.698	99.9031
30.527	99.9594	30.183	99.9897	28.809	99.9022
30.644	99.9584	30.293	99.9884	28.922	99.9009
30.756	99.9572	30.4	99.9875	29.037	99.8994
30.869	99.9559	30.511	99.9859	29.151	99.8978
30.983	99.9547	30.623	99.9847	29.268	99.8959
31.099	99.9537	30.738	99.9834	29.39	99.8934
31.218	99.9531	30.855	99.9822	29.504	99.8916
31.343	99.9525	30.97	99.9813	29.625	99.8897
31.471	99.9519	31.085	99.9803	29.739	99.8884
31.592	99.9509	31.204	99.9794	29.857	99.8872
31.718	99.95	31.326	99.9784	29.978	99.8859
31.837	99.9491	31.446	99.9775	30.098	99.8844
31.956	99.9481	31.563	99.9762	30.216	99.8831
32.073	99.9475	31.683	99.9753	30.328	99.8819
32.187	99.9463	31.807	99.9737	30.446	99.8803
32.313	99.9453	31.93	99.9722	30.568	99.8791
32.439	99.9441	32.052	99.9706	30.69	99.8772
32.567	99.9428	32.18	99.97	30.812	99.8756
32.695	99.9416	32.307	99.9691	30.935	99.8741
32.818	99.94	32.435	99.9681	31.061	99.8725
32.942	99.9387	32.556	99.9669	31.192	99.8706
33.067	99.9375	32.686	99.9656	31.318	99.8688
33.191	99.9359	32.817	99.9644	31.441	99.8669
33.315	99.9347	32.95	99.9628	31.57	99.865
33.441	99.9331	33.073	99.9609	31.698	99.8631
33.569	99.9316	33.198	99.9594	31.827	99.8609
33.7	99.93	33.323	99.9578	31.953	99.8588
33.834	99.9284	33.455	99.9559	32.082	99.8566
33.968	99.9272	33.587	99.9544	32.221	99.8547
34.102	99.9256	33.719	99.9531	32.351	99.8528
34.233	99.9241	33.849	99.9519	32.483	99.8512
34.364	99.9225	33.974	99.9506	32.61	99.8491
34.492	99.9206	34.109	99.9494	32.744	99.8472
34.629	99.9188	34.246	99.9481	32.868	99.8456
34.766	99.9175	34.388	99.9466	33	99.8438
34.905	99.9159	34.521	99.945	33.133	99.8419
35.041	99.9144	34.654	99.9431	33.27	99.8397
35.177	99.9128	34.787	99.9412	33.405	99.8378
35.314	99.9109	34.926	99.9397	33.544	99.8356
35.451	99.9094	35.065	99.9384	33.685	99.8341
35.583	99.9078	35.205	99.9366	33.826	99.8325
35.716	99.9062	35.346	99.9347	33.972	99.8309
35.855	99.905	35.481	99.9328	34.114	99.8294
35.994	99.9034	35.621	99.9309	34.257	99.8275
36.132	99.9019	35.759	99.9294	34.395	99.8253
36.267	99.9003	35.904	99.9278	34.526	99.8231
36.408	99.8988	36.048	99.9259	34.663	99.8209
36.548	99.8972	36.189	99.9244	34.803	99.8181
36.689	99.8959	36.335	99.9225	34.951	99.8153
36.828	99.8944	36.479	99.9209	35.09	99.8128
36.967	99.8925	36.625	99.9194	35.225	99.8103
37.105	99.8909	36.769	99.9175	35.358	99.8081
37.246	99.8897	36.912	99.9153	35.498	99.8056
37.388	99.8884	37.054	99.9134	35.641	99.8031
37.531	99.8869	37.194	99.9116	35.788	99.8
37.676	99.8847	37.334	99.9097	35.931	99.7969
37.821	99.8828	37.481	99.9078	36.074	99.7938
37.968	99.8812	37.633	99.9059	36.217	99.7913
38.113	99.8797	37.784	99.9041	36.363	99.7887
38.252	99.8781	37.933	99.9019	36.509	99.7869
38.398	99.8766	38.085	99.8997	36.656	99.7847
38.544	99.8747	38.236	99.8975	36.804	99.7825
38.693	99.8725	38.387	99.8953	36.949	99.7803
38.843	99.8703	38.535	99.8919	37.094	99.7778
38.989	99.8688	38.685	99.8888	37.238	99.7756
39.136	99.8672	38.832	99.8853	37.384	99.7734
39.283	99.8653	38.982	99.8828	37.529	99.7716
39.434	99.8634	39.132	99.8803	37.674	99.7697
39.582	99.8612	39.283	99.8784	37.821	99.7672
39.733	99.8591	39.43	99.8762	37.97	99.7644
39.884	99.8566	39.578	99.8744	38.113	99.7616
40.037	99.8544	39.73	99.8725	38.261	99.7591
40.188	99.8525	39.89	99.8703	38.415	99.7562
40.335	99.8506	40.045	99.8688	38.57	99.7531
40.481	99.8484	40.194	99.8662	38.724	99.7497
40.631	99.8462	40.343	99.8637	38.869	99.7466
40.783	99.8447	40.5	99.8609	39.017	99.7441
40.939	99.8428	40.657	99.8584	39.165	99.7412
41.092	99.8406	40.813	99.8563	39.312	99.7384
41.239	99.8384	40.965	99.8544	39.463	99.7353
41.388	99.8366	41.112	99.8522	39.616	99.7322
41.541	99.8347	41.266	99.85	39.768	99.7294
41.696	99.8328	41.423	99.8475	39.924	99.7262
41.852	99.8303	41.578	99.845	40.075	99.7231
42.006	99.8284	41.732	99.8431	40.228	99.7203
42.161	99.8266	41.881	99.8409	40.378	99.7172
42.313	99.8247	42.038	99.8388	40.53	99.7141
42.469	99.8225	42.194	99.8366	40.686	99.7109
42.62	99.8209	42.35	99.8347	40.842	99.7078
42.775	99.8194	42.502	99.8322	40.991	99.7047
42.934	99.8178	42.657	99.8297	41.139	99.7016
43.089	99.8162	42.813	99.8272	41.292	99.6981
43.242	99.8144	42.971	99.825	41.45	99.6956
43.393	99.8122	43.132	99.8225	41.611	99.6931
43.55	99.8103	43.29	99.8197	41.765	99.6909
43.708	99.8088	43.448	99.8172	41.919	99.6884
43.862	99.8072	43.604	99.8147	42.076	99.6856
44.014	99.8053	43.763	99.8119	42.233	99.6825
44.168	99.8031	43.924	99.8094	42.395	99.6797
44.335	99.8003	44.085	99.8063	42.548	99.6766
44.498	99.7978	44.244	99.8031	42.709	99.6737
44.655	99.795	44.403	99.8003	42.861	99.6703
44.807	99.7919	44.557	99.7978	43.015	99.6672
44.963	99.7887	44.717	99.7956	43.164	99.6641
45.12	99.7859	44.876	99.7938	43.318	99.6609
45.277	99.7837	45.038	99.7913	43.472	99.6578
45.426	99.7816	45.197	99.7891	43.634	99.6547
45.578	99.7794	45.358	99.7866	43.793	99.6513
45.733	99.7769	45.515	99.7841	43.953	99.6484
45.889	99.7747	45.679	99.7812	44.106	99.6456
46.049	99.7722	45.842	99.7784	44.261	99.6431
46.208	99.77	46.003	99.7759	44.418	99.64
46.364	99.7675	46.162	99.7731	44.575	99.6369
46.52	99.7656	46.32	99.7703	44.736	99.6334
46.678	99.7634	46.482	99.7681	44.891	99.63
46.841	99.7616	46.65	99.7656	45.052	99.6269
47.006	99.7594	46.812	99.7634	45.21	99.6238
47.167	99.7575	46.968	99.7609	45.375	99.6206
47.324	99.7556	47.127	99.7584	45.536	99.6175
47.477	99.7537	47.289	99.7559	45.697	99.6141
47.632	99.7522	47.454	99.7534	45.854	99.6109
47.786	99.7503	47.617	99.7509	46.014	99.6075
47.942	99.7481	47.782	99.7481	46.175	99.6044
48.097	99.7459	47.946	99.7466	46.339	99.6009
48.257	99.7438	48.111	99.7453	46.504	99.5978
48.417	99.7422	48.278	99.7441	46.666	99.5944
48.58	99.7403	48.442	99.7419	46.83	99.5913
48.739	99.7381	48.606	99.7394	46.989	99.5881
48.902	99.7359	48.77	99.7362	47.148	99.585
49.063	99.7334	48.931	99.7334	47.308	99.5819
49.226	99.7316	49.098	99.7306	47.466	99.5787
49.388	99.7291	49.26	99.7278	47.626	99.5753
49.55	99.7266	49.422	99.725	47.783	99.5719
49.705	99.7244	49.584	99.7222	47.948	99.5681
49.86	99.7225	49.743	99.7197	48.115	99.565
50.014	99.7203	49.902	99.7172	48.278	99.5616
50.171	99.7178	50.066	99.7144	48.434	99.5584
50.329	99.7153	50.233	99.7116	48.589	99.5553
50.488	99.7128	50.402	99.7081	48.747	99.5522
50.648	99.7106	50.571	99.7056	48.911	99.5494
50.813	99.7091	50.738	99.7025	49.072	99.5459
50.98	99.7078	50.906	99.7003	49.235	99.5419
51.145	99.7062	51.069	99.6975	49.4	99.5381
51.307	99.7041	51.231	99.6953	49.569	99.5347
51.469	99.7019	51.392	99.6928	49.733	99.5319
51.628	99.7	51.559	99.69	49.894	99.5284
51.792	99.6978	51.725	99.6872	50.053	99.525
51.953	99.6956	51.89	99.6847	50.217	99.5219
52.114	99.6928	52.058	99.6822	50.384	99.5184
52.273	99.6903	52.224	99.6797	50.549	99.515
52.432	99.6878	52.392	99.6769	50.716	99.5109
52.594	99.6853	52.557	99.6741	50.882	99.5072
52.758	99.6828	52.721	99.6713	51.049	99.5034
52.926	99.6806	52.89	99.6684	51.216	99.5
53.091	99.6787	53.057	99.6656	51.376	99.4969
53.257	99.6769	53.218	99.6628	51.533	99.4938
53.419	99.675	53.381	99.66	51.692	99.4906
53.582	99.6731	53.545	99.6575	51.861	99.4875
53.748	99.6713	53.713	99.6547	52.031	99.4844
53.916	99.6694	53.877	99.6522	52.203	99.4806
54.084	99.6675	54.04	99.6497	52.372	99.4775
54.25	99.665	54.206	99.6472	52.536	99.4741
54.415	99.6631	54.373	99.6447	52.699	99.4706
54.583	99.6612	54.54	99.6419	52.865	99.4675
54.749	99.6594	54.709	99.6394	53.037	99.4641
54.919	99.6569	54.874	99.6369	53.203	99.4609
55.087	99.6544	55.044	99.6341	53.367	99.4575
55.256	99.6522	55.213	99.6312	53.53	99.4541
55.424	99.6506	55.389	99.6284	53.701	99.4506
55.587	99.6491	55.56	99.6256	53.875	99.4472
55.753	99.6475	55.731	99.6231	54.046	99.4437
55.916	99.6456	55.898	99.6206	54.208	99.4409
56.082	99.6434	56.063	99.6178	54.364	99.4381
56.248	99.6416	56.225	99.6147	54.525	99.435
56.415	99.6397	56.39	99.6119	54.693	99.4316
56.589	99.6378	56.559	99.6091	54.863	99.4278
56.763	99.6359	56.73	99.6066	55.028	99.4247
56.931	99.6338	56.903	99.6041	55.189	99.4213
57.093	99.6319	57.071	99.6012	55.351	99.4181
57.257	99.6297	57.235	99.5984	55.515	99.415
57.425	99.6278	57.4	99.5959	55.688	99.4119
57.598	99.6256	57.566	99.5931	55.855	99.4091
57.768	99.6234	57.739	99.5903	56.024	99.4059
57.936	99.6213	57.906	99.5878	56.185	99.4028
58.104	99.6191	58.075	99.5853	56.35	99.3994
58.269	99.6166	58.24	99.5825	56.515	99.3962
58.435	99.6147	58.409	99.5797	56.681	99.3931
58.601	99.6131	58.576	99.5766	56.851	99.3903
58.765	99.6112	58.747	99.5734	57.021	99.3875
58.937	99.6094	58.914	99.5709	57.189	99.3841
59.106	99.6072	59.083	99.5691	57.355	99.38
59.274	99.6053	59.259	99.5669	57.521	99.3762
59.444	99.6031	59.433	99.5644	57.693	99.3731
59.608	99.6016	59.606	99.5622	57.859	99.3703
59.774	99.6	59.775	99.5597	58.027	99.3672
59.942	99.5978	59.938	99.5569	58.188	99.3637
60.112	99.5953	60.107	99.5541	58.357	99.36
60.284	99.5931	60.273	99.5509	58.524	99.3563
60.454	99.5913	60.438	99.5484	58.695	99.3528
60.624	99.5897	60.605	99.5459	58.861	99.3497
60.79	99.5884	60.774	99.5434	59.028	99.3466
60.958	99.5869	60.946	99.5406	59.192	99.3434
61.124	99.585	61.113	99.5378	59.361	99.3403
61.292	99.5831	61.282	99.5353	59.531	99.3369
61.458	99.5812	61.451	99.5328	59.701	99.3337
61.625	99.5797	61.62	99.5303	59.869	99.3306
61.791	99.5778	61.786	99.5281	60.034	99.3272
61.959	99.5756	61.952	99.5256	60.199	99.3238
62.132	99.5734	62.117	99.5234	60.365	99.3203
62.301	99.5719	62.282	99.5209	60.532	99.3172
62.471	99.5703	62.45	99.5184	60.701	99.3141
62.638	99.5687	62.617	99.5159	60.868	99.3109
62.811	99.5675	62.785	99.5131	61.036	99.3078
62.982	99.5659	62.956	99.5106	61.208	99.305
63.157	99.5644	63.128	99.5084	61.382	99.3022
63.328	99.5628	63.298	99.5062	61.556	99.2991
63.5	99.5613	63.465	99.5037	61.72	99.2956
63.664	99.56	63.632	99.5016	61.884	99.2922
63.83	99.5584	63.803	99.4988	62.045	99.2891
63.994	99.5569	63.972	99.4963	62.215	99.2859
64.162	99.555	64.142	99.4938	62.386	99.2825
64.334	99.5528	64.309	99.4912	62.561	99.2791
64.504	99.5506	64.478	99.4887	62.728	99.2756
64.673	99.5487	64.644	99.4862	62.888	99.2719
64.839	99.5472	64.814	99.4838	63.049	99.2684
65.007	99.5463	64.984	99.4816	63.219	99.2656
65.179	99.5447	65.156	99.4791	63.39	99.2631
65.353	99.5428	65.323	99.4769	63.556	99.2603
65.521	99.5406	65.49	99.4741	63.722	99.2569
65.685	99.5384	65.659	99.4712	63.892	99.2534
65.845	99.5366	65.827	99.4684	64.064	99.2503
66.01	99.5347	65.997	99.4659	64.232	99.2472
66.183	99.5328	66.165	99.4634	64.399	99.2441
66.354	99.5312	66.333	99.4613	64.57	99.2409
66.521	99.5294	66.501	99.4587	64.742	99.2372
66.688	99.5278	66.667	99.4566	64.907	99.2341
66.855	99.5263	66.834	99.4541	65.073	99.2309
67.023	99.5244	67.001	99.4516	65.24	99.2281
67.187	99.5225	67.168	99.4491	65.411	99.225
67.355	99.5206	67.338	99.4466	65.582	99.2219
67.526	99.5191	67.508	99.4441	65.75	99.2188
67.695	99.5175	67.679	99.4419	65.916	99.2156
67.863	99.5159	67.848	99.4397	66.08	99.2128
68.034	99.5147	68.016	99.4375	66.246	99.2097
68.204	99.5131	68.183	99.4356	66.408	99.2066
68.379	99.5116	68.349	99.4334	66.575	99.2034
68.547	99.51	68.517	99.4309	66.744	99.2006
68.711	99.5081	68.687	99.4287	66.917	99.1978
68.878	99.5062	68.857	99.4266	67.093	99.1947
69.043	99.5044	69.025	99.4241	67.268	99.1916
69.213	99.5028	69.191	99.4222	67.436	99.1884
69.379	99.5012	69.361	99.42	67.6	99.185
69.546	99.4997	69.531	99.4178	67.761	99.1816
69.71	99.4981	69.699	99.4156	67.925	99.1781
69.88	99.4963	69.868	99.4134	68.092	99.175
70.055	99.4947	70.037	99.4109	68.265	99.1722
70.227	99.4931	70.21	99.4084	68.436	99.17
70.394	99.4919	70.378	99.4062	68.605	99.1675
70.552	99.4903	70.542	99.4041	68.768	99.1653
70.716	99.4887	70.707	99.4019	68.933	99.1622
70.883	99.4875	70.873	99.3997	69.105	99.1594
71.055	99.4862	71.04	99.3975	69.278	99.1559
71.223	99.485	71.211	99.395	69.447	99.1525
71.391	99.4831	71.384	99.3925	69.615	99.1491
71.561	99.4816	71.558	99.39	69.781	99.1456
71.732	99.48	71.725	99.3872	69.949	99.1422
71.9	99.4788	71.888	99.3847	70.118	99.1394
72.066	99.4772	72.055	99.3825	70.285	99.1372
72.236	99.4756	72.225	99.38	70.457	99.1347
72.405	99.4737	72.395	99.3775	70.627	99.1322
72.57	99.4719	72.567	99.375	70.796	99.1291
72.736	99.4703	72.734	99.3725	70.962	99.1262
72.904	99.4688	72.905	99.37	71.127	99.1234
73.076	99.4672	73.079	99.3681	71.297	99.1209
73.25	99.4656	73.249	99.3662	71.469	99.1181
73.419	99.4641	73.416	99.3644	71.639	99.1153
73.587	99.4631	73.586	99.3622	71.807	99.1122
73.753	99.4619	73.755	99.36	71.972	99.1088
73.926	99.4609	73.921	99.3578	72.138	99.105
74.097	99.4594	74.084	99.3556	72.305	99.1012
74.268	99.4578	74.247	99.3534	72.474	99.0975
74.432	99.4562	74.415	99.3512	72.647	99.0944
74.595	99.4544	74.584	99.3494	72.818	99.0913
74.764	99.4528	74.752	99.3472	72.978	99.0884
74.932	99.4513	74.92	99.3447	73.139	99.0859
75.104	99.4503	75.084	99.3422	73.307	99.0831
75.27	99.4488	75.255	99.34	73.478	99.0806
75.436	99.4472	75.425	99.3378	73.65	99.0775
75.604	99.4459	75.6	99.3359	73.815	99.0741
75.772	99.4447	75.771	99.3341	73.982	99.0703
75.943	99.4431	75.939	99.3319	74.151	99.0669
76.112	99.4416	76.108	99.33	74.319	99.0637
76.281	99.4403	76.279	99.3278	74.485	99.0606
76.45	99.4391	76.452	99.3256	74.653	99.0575
76.622	99.4378	76.623	99.3238	74.823	99.0541
76.791	99.4359	76.787	99.3216	74.995	99.05
76.964	99.4344	76.95	99.3194	75.164	99.0466
77.13	99.4334	77.11	99.3172	75.33	99.0438
77.297	99.4322	77.276	99.3153	75.494	99.0413
77.468	99.4313	77.445	99.3131	75.661	99.0394
77.64	99.43	77.614	99.3113	75.825	99.0372
77.814	99.4287	77.782	99.3091	75.992	99.035
77.983	99.4275	77.953	99.3072	76.163	99.0325
78.152	99.4262	78.124	99.305	76.336	99.0297
78.32	99.4247	78.292	99.3031	76.504	99.0272
78.49	99.4234	78.461	99.3012	76.672	99.0247
78.656	99.4219	78.627	99.2994	76.834	99.0222
78.821	99.4206	78.798	99.2975	76.998	99.0191
78.986	99.4197	78.966	99.2953	77.162	99.0156
79.155	99.4188	79.136	99.2934	77.329	99.0125
79.327	99.4175	79.3	99.2913	77.502	99.0097
79.497	99.4166	79.462	99.2897	77.672	99.0069
79.666	99.415	79.623	99.2878	77.84	99.0044
79.828	99.4134	79.786	99.2862	78.005	99.0019
79.993	99.4119	79.953	99.2844	78.165	98.9997
80.161	99.4109	80.122	99.2825	78.329	98.9975
80.333	99.4097	80.288	99.2803	78.498	98.995
80.502	99.4091	80.455	99.2781	78.666	98.9922
80.676	99.4078	80.621	99.2763	78.835	98.9891
80.848	99.4062	80.797	99.2744	78.999	98.9856
81.017	99.4047	80.967	99.2725	79.165	98.9825
81.187	99.4031	81.134	99.2703	79.33	98.9797
81.356	99.4019	81.296	99.2681	79.497	98.9769
81.524	99.4006	81.464	99.2659	79.662	98.9741
81.694	99.3994	81.631	99.2644	79.828	98.9709
81.861	99.3981	81.798	99.2625	79.992	98.9678
82.028	99.3969	81.965	99.2606	80.158	98.9647
82.194	99.395	82.131	99.2584	80.328	98.9619
82.361	99.3934	82.299	99.2566	80.496	98.9591
82.53	99.3922	82.467	99.2547	80.669	98.9562
82.702	99.3909	82.634	99.2531	80.837	98.9531
82.873	99.39	82.806	99.2516	81.004	98.95
83.043	99.3888	82.975	99.2497	81.168	98.9472
83.204	99.3878	83.138	99.2475	81.338	98.9447
83.367	99.3863	83.299	99.2453	81.506	98.9422
83.535	99.385	83.463	99.2434	81.676	98.9394
83.706	99.3841	83.629	99.2416	81.845	98.9369
83.871	99.3834	83.802	99.2397	82.01	98.9344
84.035	99.3822	83.974	99.2381	82.175	98.9322
84.202	99.3809	84.141	99.2362	82.338	98.93
84.373	99.38	84.308	99.2344	82.506	98.9275
84.549	99.3787	84.471	99.2325	82.675	98.925
84.718	99.3775	84.641	99.2303	82.839	98.9222
84.885	99.3766	84.806	99.2284	83.003	98.9194
85.049	99.3756	84.973	99.2269	83.169	98.9166
85.214	99.3744	85.139	99.225	83.341	98.9144
85.379	99.3731	85.305	99.2234	83.509	98.9128
85.543	99.3716	85.471	99.2216	83.675	98.9109
85.715	99.37	85.635	99.2203	83.836	98.9081
85.882	99.3688	85.801	99.2194	84.002	98.905
86.047	99.3675	85.968	99.2178	84.165	98.9019
86.21	99.3662	86.138	99.2159	84.33	98.8991
86.378	99.3656	86.304	99.2141	84.496	98.8969
86.548	99.3647	86.472	99.2122	84.665	98.8953
86.718	99.3634	86.64	99.2103	84.834	98.8931
86.884	99.3622	86.807	99.2087	85	98.8909
87.048	99.3609	86.978	99.2069	85.166	98.8881
87.211	99.3597	87.145	99.2053	85.337	98.885
87.372	99.3584	87.313	99.2037	85.502	98.8819
87.535	99.3575	87.481	99.2022	85.667	98.8784
87.699	99.3566	87.65	99.2006	85.832	98.8756
87.865	99.3559	87.815	99.1988	86.002	98.8728
88.031	99.355	87.979	99.1969	86.172	98.8703
88.198	99.3534	88.142	99.195	86.344	98.8681
88.367	99.3509	88.309	99.1931	86.511	98.8656
88.534	99.3484	88.474	99.1912	86.673	98.8631
88.699	99.3462	88.646	99.1894	86.833	98.8606
88.863	99.345	88.811	99.1878	86.993	98.8588
89.025	99.3441	88.976	99.1866	87.163	98.8566
89.188	99.3431	89.143	99.185	87.328	98.8544
89.349	99.3419	89.31	99.1831	87.494	98.8519
89.51	99.3406	89.477	99.1813	87.662	98.8487
89.673	99.3397	89.638	99.1797	87.827	98.8453
89.841	99.3384	89.797	99.1781	87.995	98.8422
90.009	99.3375	89.961	99.1762	88.161	98.8391
90.172	99.3363	90.127	99.1744	88.33	98.8366
90.336	99.3356	90.298	99.1722	88.499	98.8341
90.502	99.3347	90.466	99.1706	88.663	98.8316
90.67	99.3337	90.628	99.1688	88.833	98.8287
90.835	99.3325	90.793	99.1675	89.004	98.8256
90.994	99.3309	90.957	99.1659	89.172	98.8228
91.152	99.3297	91.128	99.1647	89.333	98.82
91.308	99.3291	91.294	99.1634	89.492	98.8175
91.47	99.3284	91.459	99.1622	89.657	98.815
91.633	99.3278	91.619	99.1606	89.825	98.8125
91.798	99.3269	91.78	99.1587	89.99	98.8094
91.959	99.3259	91.948	99.1569	90.153	98.8063
92.123	99.3253	92.115	99.1553	90.32	98.8028
92.287	99.3241	92.283	99.1534	90.489	98.8
92.456	99.3231	92.451	99.1516	90.654	98.7975
92.624	99.3222	92.612	99.1503	90.815	98.795
92.794	99.3213	92.772	99.1488	90.976	98.7925
92.962	99.3203	92.934	99.1472	91.141	98.7897
93.129	99.3194	93.095	99.1453	91.307	98.7869
93.297	99.3187	93.262	99.1434	91.473	98.7844
93.467	99.3178	93.426	99.1419	91.638	98.7822
93.636	99.3166	93.591	99.1406	91.802	98.78
93.803	99.3153	93.756	99.1394	91.969	98.7778
93.971	99.3141	93.923	99.1378	92.136	98.7756
94.138	99.3128	94.092	99.1366	92.3	98.7741
94.306	99.3116	94.256	99.135	92.461	98.7722
94.473	99.3106	94.417	99.1334	92.627	98.7703
94.641	99.3094	94.576	99.1319	92.794	98.7681
94.804	99.3084	94.738	99.1303	92.961	98.7656
94.969	99.3078	94.903	99.1287	93.126	98.7634
95.131	99.3072	95.067	99.1272	93.29	98.7609
95.3	99.3066	95.231	99.1253	93.454	98.7581
95.468	99.3056	95.393	99.1241	93.617	98.7547
95.635	99.3047	95.555	99.1228	93.779	98.7516
95.803	99.3041	95.72	99.1216	93.946	98.7481
95.967	99.3031	95.884	99.1203	94.113	98.7456
96.134	99.3025	96.053	99.1188	94.279	98.7431
96.298	99.3012	96.214	99.1172	94.444	98.7406
96.461	99.3006	96.377	99.1156	94.608	98.7378
96.622	99.2994	96.538	99.1141	94.774	98.7353
96.782	99.2984	96.702	99.1125	94.941	98.7331
96.944	99.2972	96.866	99.1109	95.102	98.7313
97.112	99.2963	97.033	99.1091	95.262	98.7291
97.282	99.2956	97.195	99.1081	95.422	98.7272
97.452	99.2947	97.36	99.1066	95.587	98.725
97.617	99.2941	97.521	99.1047	95.755	98.7228
97.778	99.2928	97.681	99.1031	95.927	98.7203
97.938	99.2916	97.842	99.1016	96.097	98.7178
98.097	99.2903	98.005	99.1003	96.268	98.7159
98.258	99.2891	98.165	99.0991	96.43	98.7141
98.425	99.2881	98.326	99.0975	96.593	98.7125
98.591	99.2872	98.483	99.0959	96.753	98.7106
98.76	99.2862	98.642	99.0944	96.919	98.7081
98.925	99.2856	98.801	99.0928	97.087	98.7056
99.091	99.2847	98.963	99.0909	97.252	98.7028
99.253	99.2837	99.13	99.0897	97.413	98.7003
99.415	99.2828	99.296	99.0881	97.575	98.6981
99.578	99.2822	99.462	99.0869	97.738	98.6959
99.743	99.2816	99.623	99.0856	97.9	98.6941
99.906	99.2809	99.784	99.0841	98.062	98.6922
100.067	99.28	99.943	99.0825	98.223	98.6906
100.228	99.2791	100.099	99.0812	98.386	98.6884
100.393	99.2788	100.26	99.0797	98.552	98.6859
100.561	99.2781	100.425	99.0781	98.72	98.6838
100.723	99.2775	100.59	99.0766	98.885	98.6819
100.886	99.2763	100.753	99.0753	99.054	98.6803
101.049	99.275	100.919	99.0741	99.217	98.6778
101.217	99.2738	101.082	99.0728	99.379	98.6753
101.381	99.2728	101.247	99.0713	99.54	98.6722
101.549	99.2722	101.407	99.07	99.704	98.6694
101.714	99.2716	101.566	99.0687	99.869	98.6669
101.885	99.2709	101.726	99.0675	100.03	98.6644
102.051	99.27	101.889	99.0662	100.194	98.6625
102.217	99.2684	102.049	99.0647	100.353	98.66
102.382	99.2675	102.214	99.0634	100.515	98.6578
102.544	99.2662	102.377	99.0619	100.679	98.6556
102.708	99.2653	102.541	99.0603	100.841	98.6538
102.874	99.2641	102.703	99.0591	101.006	98.6522
103.039	99.2631	102.866	99.0575	101.167	98.6503
103.205	99.2625	103.031	99.0563	101.334	98.6484
103.367	99.2619	103.193	99.055	101.499	98.6469
103.534	99.2609	103.354	99.0537	101.664	98.6453
103.701	99.26	103.513	99.0528	101.827	98.6437
103.87	99.2588	103.674	99.0519	101.989	98.6422
104.036	99.2578	103.833	99.0506	102.153	98.64
104.201	99.2569	103.993	99.0491	102.312	98.6378
104.368	99.2559	104.155	99.0472	102.472	98.6353
104.532	99.2547	104.314	99.0459	102.634	98.6331
104.696	99.2541	104.475	99.0447	102.797	98.6309
104.861	99.2544	104.635	99.0438	102.962	98.6291
105.026	99.255	104.8	99.0425	103.129	98.6272
105.189	99.2553	104.963	99.0413	103.294	98.625
105.35	99.255	105.121	99.0397	103.457	98.6228
105.517	99.2544	105.278	99.0381	103.619	98.6206
105.686	99.2537	105.439	99.0366	103.781	98.6188
105.855	99.2528	105.602	99.0353	103.947	98.6156
106.02	99.2519	105.764	99.0341	104.112	98.6122
106.179	99.2509	105.927	99.0328	104.277	98.6084
106.337	99.25	106.089	99.0316	104.439	98.6059
106.495	99.2494	106.251	99.03	104.603	98.6038
106.655	99.2488	106.413	99.0288	104.765	98.6019
106.819	99.2481	106.57	99.0275	104.929	98.6
106.982	99.2472	106.722	99.0263	105.089	98.5981
107.148	99.2463	106.883	99.0247	105.249	98.5966
107.314	99.2453	107.046	99.0234	105.412	98.595
107.483	99.2447	107.211	99.0219	105.576	98.5931
107.647	99.2438	107.372	99.0206	105.737	98.5909
107.812	99.2425	107.529	99.0194	105.897	98.5891
107.973	99.2419	107.689	99.0184	106.058	98.5875
108.139	99.2409	107.848	99.0172	106.216	98.5859
108.304	99.24	108.009	99.0159	106.378	98.5844
108.472	99.2394	108.168	99.0147	106.541	98.5828
108.638	99.2384	108.333	99.0134	106.706	98.5812
108.798	99.2378	108.496	99.0122	106.871	98.5797
108.955	99.2369	108.66	99.0113	107.032	98.5778
109.118	99.2366	108.819	99.0103	107.193	98.5763
109.285	99.2359	108.983	99.0091	107.357	98.5744
109.45	99.2353	109.146	99.0078	107.519	98.5725
109.613	99.2344	109.309	99.0062	107.682	98.5709
109.777	99.2334	109.469	99.005	107.844	98.5694
109.941	99.2325	109.631	99.0034	108.008	98.5678
110.104	99.2309	109.793	99.0019	108.172	98.5659
110.269	99.2297	109.956	99	108.335	98.5644
110.437	99.2288	110.119	98.9988	108.497	98.5625
110.608	99.2281	110.283	98.9978	108.661	98.5606
110.775	99.2275	110.448	98.9972	108.825	98.5588
110.945	99.2272	110.609	98.9963	108.991	98.5569
111.115	99.2266	110.772	98.995	109.156	98.5547
111.281	99.2259	110.936	98.9938	109.315	98.5525
111.441	99.225	111.101	98.9922	109.477	98.5506
111.6	99.2241	111.264	98.9912	109.642	98.5491
111.76	99.2231	111.427	98.99	109.806	98.5472
111.926	99.2225	111.588	98.9894	109.968	98.5456
112.092	99.2219	111.754	98.9881	110.125	98.5438
112.259	99.2212	111.916	98.9872	110.285	98.5419
112.425	99.2206	112.084	98.9859	110.443	98.54
112.586	99.2203	112.248	98.9847	110.604	98.5381
112.748	99.2194	112.417	98.9834	110.767	98.5359
112.908	99.2184	112.584	98.9822	110.928	98.5341
113.073	99.2172	112.748	98.9809	111.085	98.5322
113.237	99.2163	112.909	98.9797	111.243	98.5306
113.397	99.2156	113.067	98.9784	111.406	98.5291
113.564	99.2147	113.229	98.9772	111.568	98.5272
113.727	99.2141	113.395	98.9756	111.726	98.5253
113.895	99.2131	113.559	98.9744	111.886	98.5234
114.059	99.2122	113.724	98.9731	112.045	98.5216
114.224	99.2109	113.888	98.9719	112.209	98.52
114.388	99.2094	114.052	98.9706	112.369	98.5181
114.553	99.2081	114.214	98.9697	112.529	98.5169
114.721	99.2072	114.375	98.9684	112.685	98.515
114.887	99.2066	114.534	98.9678	112.843	98.5131
115.054	99.2059	114.698	98.9669	113.004	98.5106
115.219	99.2053	114.864	98.9659	113.165	98.5088
115.386	99.2047	115.033	98.9644	113.329	98.5075
115.549	99.2044	115.201	98.9628	113.489	98.5062
115.714	99.2037	115.362	98.9616	113.648	98.5047
115.877	99.2025	115.526	98.9603	113.806	98.5031
116.044	99.2016	115.692	98.9594	113.97	98.5016
116.21	99.2006	115.86	98.9581	114.131	98.4997
116.371	99.1997	116.022	98.9569	114.293	98.4981
116.53	99.1991	116.179	98.9556	114.452	98.4963
116.692	99.1984	116.337	98.9544	114.613	98.4947
116.855	99.1978	116.5	98.9531	114.771	98.4931
117.023	99.1969	116.662	98.9522	114.93	98.4919
117.188	99.1959	116.822	98.9506	115.09	98.4906
117.353	99.1947	116.986	98.9494	115.251	98.4891
117.514	99.1941	117.153	98.9481	115.414	98.4875
117.674	99.1931	117.317	98.9469	115.571	98.4856
117.835	99.1919	117.48	98.9459	115.728	98.4831
117.999	99.1909	117.637	98.9434	115.885	98.4806
118.166	99.19	117.795	98.9409	116.04	98.4781
118.333	99.1894	117.957	98.9384	116.2	98.4762
118.5	99.1881	118.122	98.9369	116.36	98.4747
118.661	99.1872	118.286	98.9356	116.521	98.4728
118.819	99.1859	118.452	98.9341	116.682	98.4712
118.971	99.1853	118.615	98.9328	116.842	98.47
119.129	99.1847	118.779	98.9316	117.001	98.4684
119.289	99.1841	118.942	98.9309	117.163	98.4672
119.45	99.1834	119.108	98.9297	117.323	98.4659
119.613	99.1828	119.275	98.9284	117.487	98.4647
119.774	99.1819	119.441	98.9275	117.647	98.4631
119.937	99.1809	119.605	98.9266	117.81	98.4616
120.095	99.18	119.769	98.9256	117.973	98.46
120.253	99.1787	119.929	98.9244	118.133	98.4587
120.412	99.1775	120.088	98.9228	118.293	98.4575
120.573	99.1762	120.251	98.9213	118.45	98.4559
120.731	99.1756	120.414	98.92	118.61	98.4544
120.886	99.1747	120.58	98.9191	118.773	98.4525
121.044	99.1741	120.741	98.9184	118.935	98.4509
121.202	99.1734	120.905	98.9172	119.101	98.4494
121.359	99.1728	121.065	98.9163	119.263	98.4475
121.519	99.1722	121.227	98.9147	119.423	98.4459
121.679	99.1709	121.383	98.9137	119.579	98.4444
121.842	99.17	121.542	98.9125	119.736	98.4431
121.998	99.1684	121.702	98.9112	119.894	98.4412
122.153	99.1675	121.867	98.9103	120.053	98.4397
122.311	99.1666	122.03	98.9091	120.213	98.4381
122.469	99.1656	122.19	98.9081	120.372	98.4363
122.626	99.1647	122.348	98.9069	120.531	98.435
122.781	99.1641	122.509	98.9059	120.695	98.4334
122.938	99.1637	122.668	98.905	120.858	98.4319
123.094	99.1631	122.827	98.9038	121.02	98.4303
123.252	99.1622	122.984	98.9028	121.176	98.4287
123.41	99.1609	123.145	98.9016	121.334	98.4269
123.565	99.1597	123.304	98.9009	121.495	98.425
123.722	99.1587	123.467	98.9	121.651	98.4234
123.876	99.1581	123.628	98.8991	121.812	98.4216
124.032	99.1575	123.788	98.8981	121.973	98.4197
124.184	99.1569	123.945	98.8969	122.137	98.4181
124.344	99.1562	124.107	98.8962	122.298	98.4166
124.503	99.1556	124.273	98.8962	122.456	98.4153
124.665	99.1544	124.437	98.8969	122.615	98.4141
124.821	99.1538	124.602	98.8969	122.771	98.4128
124.979	99.1525	124.76	98.8962	122.931	98.4119
125.134	99.1519	124.918	98.8953	123.091	98.4103
125.291	99.1509	125.076	98.8941	123.254	98.4084
125.446	99.15	125.236	98.8928	123.414	98.4062
125.607	99.1497	125.397	98.8916	123.572	98.4044
125.764	99.1494	125.558	98.8903	123.73	98.4028
125.926	99.1488	125.719	98.8891	123.887	98.4013
126.08	99.1478	125.878	98.8878	124.047	98.3994
126.237	99.1466	126.037	98.8869	124.209	98.3978
126.396	99.1453	126.199	98.8859	124.369	98.3966
126.551	99.1444	126.355	98.885	124.53	98.3956
126.708	99.1441	126.516	98.8841	124.689	98.3944
126.858	99.1437	126.672	98.8828	124.854	98.3934
127.016	99.1428	126.832	98.8819	125.014	98.3922
127.171	99.1419	126.992	98.8809	125.171	98.3906
127.33	99.1406	127.152	98.88	125.33	98.3894
127.487	99.1388	127.316	98.8791	125.492	98.3875
127.642	99.1372	127.479	98.8778	125.656	98.3859
127.8	99.1356	127.639	98.8766	125.819	98.3844
127.959	99.1344	127.797	98.8756	125.976	98.3828
128.117	99.1334	127.954	98.8744	126.137	98.3819
128.275	99.1325	128.12	98.8731	126.296	98.3806
128.434	99.1316	128.283	98.8719	126.458	98.3794
128.593	99.1309	128.447	98.8706	126.62	98.3778
128.75	99.1303	128.608	98.8697	126.781	98.3762
128.907	99.1297	128.765	98.8691	126.942	98.3747
129.062	99.1291	128.921	98.8684	127.101	98.3731
129.219	99.1278	129.075	98.8675	127.263	98.3716
129.378	99.1272	129.232	98.8662	127.421	98.37
129.539	99.1262	129.392	98.865	127.581	98.3684
129.702	99.1256	129.551	98.8641	127.736	98.3669
129.863	99.1244	129.708	98.8628	127.895	98.3653
130.021	99.1234	129.862	98.8619	128.053	98.3637
130.181	99.1225	130.019	98.8606	128.212	98.3625
130.342	99.1222	130.174	98.8594	128.373	98.3612
130.505	99.1216	130.331	98.8578	128.536	98.36
130.666	99.1209	130.489	98.8569	128.699	98.3584
130.826	99.1203	130.649	98.8559	128.861	98.3566
130.987	99.1197	130.811	98.855	129.02	98.3547
131.151	99.1188	130.969	98.8541	129.178	98.3534
131.313	99.1181	131.132	98.8531	129.334	98.3522
131.474	99.1169	131.293	98.8519	129.492	98.3509
131.637	99.1159	131.456	98.8509	129.651	98.3494
131.8	99.115	131.615	98.8497	129.809	98.3478
131.958	99.1144	131.769	98.8491	129.966	98.3459
132.114	99.1134	131.924	98.8478	130.124	98.3444
132.271	99.1125	132.082	98.8466	130.284	98.3428
132.435	99.1116	132.236	98.8453	130.445	98.3413
132.603	99.1112	132.388	98.8444	130.607	98.3397
132.766	99.1109	132.541	98.8431	130.765	98.3391
132.927	99.1103	132.696	98.8422	130.92	98.3391
133.09	99.1094	132.853	98.8409	131.076	98.3388
133.252	99.1084	133.012	98.8397	131.235	98.3378
133.417	99.1078	133.171	98.8381	131.392	98.3366
133.576	99.1072	133.332	98.8372	131.55	98.3353
133.74	99.1066	133.49	98.8359	131.702	98.3341
133.903	99.1056	133.647	98.835	131.858	98.3322
134.065	99.1047	133.804	98.8337	132.019	98.3306
134.224	99.1038	133.964	98.8325	132.181	98.3287
134.379	99.1028	134.122	98.8316	132.343	98.3269
134.538	99.1022	134.279	98.8303	132.501	98.325
134.698	99.1016	134.432	98.8294	132.658	98.3234
134.86	99.1009	134.588	98.8284	132.815	98.3219
135.024	99.1003	134.745	98.8272	132.977	98.3206
135.187	99.0994	134.901	98.8259	133.135	98.32
135.349	99.0987	135.055	98.825	133.299	98.3194
135.509	99.0978	135.209	98.8238	133.456	98.3184
135.668	99.0975	135.367	98.8225	133.611	98.3172
135.83	99.0969	135.525	98.8213	133.765	98.3156
135.991	99.0962	135.682	98.8203	133.923	98.3137
136.153	99.0956	135.841	98.8191	134.084	98.3122
136.312	99.095	135.995	98.8184	134.247	98.3106
136.474	99.0944	136.151	98.8175	134.406	98.3091
136.632	99.0938	136.304	98.8169	134.565	98.3072
136.795	99.0928	136.458	98.8159	134.718	98.3056
136.952	99.0919	136.61	98.8147	134.87	98.3041
137.11	99.0909	136.762	98.8137	135.025	98.3031
137.265	99.0903	136.912	98.8128	135.186	98.3019
137.424	99.0897	137.064	98.8119	135.343	98.3003
137.587	99.0888	137.215	98.8106	135.5	98.2987
137.748	99.0881	137.373	98.8097	135.66	98.2972
137.905	99.0872	137.527	98.8084	135.822	98.2959
138.061	99.0863	137.685	98.8075	135.982	98.2947
138.222	99.0853	137.839	98.8063	136.138	98.2938
138.385	99.0844	137.995	98.8053	136.296	98.2928
138.548	99.0831	138.147	98.8041	136.454	98.2916
138.705	99.0822	138.301	98.8031	136.611	98.2903
138.862	99.0812	138.451	98.8022	136.768	98.2884
139.021	99.0806	138.601	98.8012	136.924	98.2869
139.182	99.0797	138.75	98.8003	137.081	98.2853
139.345	99.0787	138.903	98.7991	137.24	98.2837
139.503	99.0775	139.06	98.7981	137.395	98.2822
139.663	99.0766	139.216	98.7975	137.553	98.2806
139.822	99.0759	139.372	98.7966	137.711	98.2794
139.981	99.0753	139.524	98.7956	137.871	98.2781
140.138	99.0747	139.68	98.7944	138.03	98.2772
140.296	99.0741	139.836	98.7931	138.188	98.2766
140.455	99.0734	139.989	98.7922	138.347	98.2753
140.616	99.0728	140.138	98.7913	138.504	98.2741
140.771	99.0716	140.286	98.7903	138.655	98.2728
140.927	99.0706	140.434	98.7891	138.809	98.2719
141.083	99.07	140.585	98.7878	138.96	98.2709
141.244	99.0694	140.742	98.7866	139.116	98.27
141.401	99.0691	140.898	98.7856	139.272	98.2691
141.557	99.0684	141.051	98.785	139.427	98.2678
141.713	99.0678	141.202	98.7841	139.585	98.2666
141.869	99.0672	141.355	98.7831	139.746	98.265
142.028	99.0662	141.512	98.7819	139.904	98.2634
142.188	99.0656	141.67	98.7809	140.061	98.2619
142.348	99.0644	141.825	98.78	140.217	98.2603
142.51	99.0634	141.981	98.7791	140.374	98.2591
142.668	99.0625	142.134	98.7781	140.527	98.2581
142.825	99.0616	142.288	98.7775	140.679	98.2566
142.983	99.0603	142.439	98.7766	140.835	98.255
143.14	99.0594	142.592	98.7756	140.993	98.2531
143.297	99.0591	142.748	98.7744	141.15	98.2516
143.452	99.0594	142.905	98.7734	141.308	98.2503
143.61	99.06	143.059	98.7722	141.464	98.2491
143.768	99.06	143.215	98.7712	141.624	98.2478
143.926	99.0594	143.369	98.7703	141.778	98.2466
144.082	99.0584	143.524	98.7694	141.934	98.2456
144.239	99.0578	143.677	98.7687	142.093	98.2444
144.401	99.0569	143.833	98.7675	142.254	98.2431
144.559	99.0563	143.991	98.7662	142.413	98.2422
144.713	99.0556	144.146	98.7653	142.57	98.2409
144.867	99.0547	144.299	98.7641	142.726	98.2397
145.022	99.0544	144.452	98.7634	142.883	98.2384
145.175	99.0541	144.609	98.7625	143.041	98.2369
145.331	99.0534	144.768	98.7616	143.193	98.235
145.488	99.0525	144.927	98.7603	143.348	98.2334
145.648	99.0519	145.083	98.7591	143.501	98.2319
145.807	99.0516	145.239	98.7581	143.658	98.2303
145.964	99.0509	145.394	98.7569	143.819	98.2291
146.121	99.05	145.549	98.7559	143.982	98.2275
146.276	99.0491	145.703	98.755	144.145	98.2262
146.43	99.0484	145.856	98.7541	144.301	98.2247
146.589	99.0475	146.011	98.7534	144.455	98.2237
146.743	99.0466	146.165	98.7528	144.611	98.2225
146.901	99.0456	146.319	98.7516	144.77	98.2212
147.058	99.0447	146.477	98.7506	144.932	98.2206
147.214	99.0441	146.635	98.7494	145.088	98.2194
147.369	99.0431	146.79	98.7484	145.24	98.2184
147.523	99.0428	146.944	98.7475	145.394	98.2169
147.677	99.0422	147.097	98.7463	145.551	98.2153
147.839	99.0419	147.251	98.745	145.713	98.2134
147.996	99.0413	147.408	98.7441	145.875	98.2119
148.155	99.0406	147.564	98.7431	146.035	98.2106
148.308	99.0397	147.72	98.7425	146.192	98.2097
148.464	99.0387	147.873	98.7416	146.35	98.2091
148.62	99.0378	148.029	98.7409	146.511	98.2078
148.776	99.0369	148.185	98.74	146.672	98.2066
148.931	99.0362	148.334	98.7387	146.828	98.205
149.086	99.0353	148.485	98.7372	146.987	98.2041
149.24	99.0344	148.638	98.7359	147.143	98.2028
149.393	99.0337	148.794	98.735	147.306	98.2013
149.549	99.0331	148.949	98.7341	147.466	98.1997
149.706	99.0325	149.102	98.7331	147.63	98.1981
149.861	99.0322	149.258	98.7325	147.791	98.1969
150.018	99.0316	149.419	98.7316	147.956	98.195
150.171	99.0309	149.575	98.7309	148.115	98.1934
150.327	99.03	149.733	98.73	148.276	98.1919
150.481	99.0291	149.89	98.7291	148.437	98.1906
150.636	99.0288	150.048	98.7284	148.601	98.1894
150.794	99.0281	150.208	98.7278	148.761	98.1881
150.954	99.0272	150.369	98.7269	148.923	98.1869
151.111	99.0263	150.527	98.7259	149.082	98.1853
151.267	99.0256	150.683	98.725	149.243	98.1834
151.422	99.0247	150.833	98.7237	149.405	98.1816
151.575	99.0241	150.987	98.7231	149.567	98.1797
151.73	99.0238	151.143	98.7222	149.728	98.1784
151.882	99.0231	151.303	98.7212	149.884	98.1772
152.04	99.0225	151.46	98.7203	150.038	98.1762
152.194	99.0219	151.618	98.7191	150.193	98.175
152.35	99.0209	151.775	98.7181	150.356	98.1737
152.502	99.0203	151.934	98.7172	150.519	98.1722
152.654	99.0197	152.092	98.7163	150.68	98.1713
152.808	99.0191	152.251	98.7153	150.838	98.1703
152.963	99.0184	152.408	98.7144	150.994	98.1697
153.121	99.0175	152.563	98.7134	151.152	98.1688
153.28	99.0166	152.717	98.7128	151.309	98.1672
153.44	99.0153	152.877	98.7119	151.472	98.1659
153.601	99.0144	153.042	98.7109	151.634	98.1644
153.76	99.0138	153.207	98.7097	151.798	98.1634
153.921	99.0131	153.371	98.7087	151.961	98.1622
154.078	99.0125	153.528	98.7078	152.122	98.1612
154.237	99.0116	153.684	98.7069	152.281	98.16
154.395	99.0109	153.84	98.7059	152.436	98.1587
154.555	99.01	153.996	98.7047	152.595	98.1575
154.715	99.0091	154.156	98.7037	152.757	98.1559
154.872	99.0084	154.312	98.7025	152.917	98.1544
155.03	99.0078	154.466	98.7016	153.075	98.1531
155.184	99.0072	154.622	98.7006	153.235	98.1519
155.343	99.0062	154.78	98.7	153.395	98.1506
155.501	99.0053	154.944	98.6988	153.559	98.1488
155.66	99.0047	155.106	98.6978	153.72	98.1472
155.816	99.0041	155.266	98.6966	153.879	98.1456
155.976	99.0034	155.428	98.6959	154.039	98.1444
156.134	99.0025	155.589	98.6953	154.198	98.1428
156.291	99.0016	155.749	98.6947	154.358	98.1419
156.445	99.0006	155.907	98.6934	154.517	98.1406
156.602	98.9997	156.062	98.6922	154.675	98.14
156.76	98.9991	156.22	98.6912	154.831	98.1391
156.92	98.9984	156.381	98.6903	154.986	98.1381
157.078	98.9978	156.543	98.6894	155.141	98.1372
157.235	98.9972	156.703	98.6884	155.303	98.1363
157.393	98.9963	156.858	98.6872	155.465	98.1356
157.552	98.9953	157.013	98.6859	155.631	98.1344
157.709	98.9944	157.171	98.6853	155.789	98.1331
157.868	98.9941	157.336	98.6844	155.949	98.1312
158.025	98.9931	157.499	98.6834	156.108	98.1294
158.181	98.9922	157.659	98.6828	156.268	98.1278
158.337	98.9916	157.818	98.6819	156.428	98.1266
158.493	98.9906	157.976	98.6806	156.585	98.1253
158.648	98.99	158.134	98.6794	156.741	98.1241
158.803	98.9894	158.291	98.6781	156.896	98.1228
158.957	98.9884	158.448	98.6772	157.052	98.1213
159.114	98.9872	158.604	98.6762	157.213	98.1197
159.267	98.9862	158.764	98.6756	157.377	98.1184
159.421	98.9853	158.921	98.6747	157.538	98.1172
159.574	98.9847	159.082	98.6737	157.694	98.1159
159.733	98.9844	159.24	98.6731	157.852	98.1147
159.892	98.9841	159.402	98.6722	158.009	98.1134
160.049	98.9838	159.564	98.6716	158.169	98.1122
160.205	98.9838	159.729	98.6706	158.325	98.1109
160.358	98.9831	159.893	98.6697	158.483	98.11
160.512	98.9819	160.052	98.6688	158.634	98.1094
160.666	98.9809	160.209	98.6678	158.788	98.1088
160.818	98.9797	160.37	98.6669	158.941	98.1078
160.969	98.9791	160.529	98.6663	159.101	98.1066
161.119	98.9784	160.692	98.6656	159.261	98.1056
161.274	98.9781	160.854	98.6647	159.421	98.1044
161.432	98.9778	161.015	98.6634	159.579	98.1028
161.59	98.9772	161.181	98.6628	159.738	98.1016
161.744	98.9762	161.346	98.6622	159.892	98.1
161.895	98.9747	161.51	98.6616	160.048	98.0987
162.045	98.9737	161.673	98.6603	160.201	98.0972
162.194	98.9728	161.829	98.6591	160.355	98.0953
162.345	98.9722	161.987	98.6581	160.509	98.0938
162.499	98.9712	162.141	98.6572	160.665	98.0919
162.654	98.9706	162.299	98.6566	160.824	98.0903
162.81	98.9697	162.461	98.6553	160.987	98.0891
162.966	98.9694	162.622	98.6541	161.146	98.0881
163.123	98.9691	162.784	98.6534	161.305	98.0872
163.278	98.9688	162.942	98.6528	161.459	98.0863
163.428	98.9681	163.101	98.6519	161.612	98.0847
163.58	98.9675	163.263	98.6509	161.769	98.0834
163.737	98.9666	163.43	98.65	161.929	98.0822
163.895	98.9656	163.596	98.6494	162.091	98.0809
164.049	98.965	163.759	98.6484	162.251	98.08
164.201	98.9644	163.919	98.6472	162.408	98.0794
164.357	98.9634	164.078	98.6462	162.567	98.0784
164.514	98.9622	164.238	98.6453	162.725	98.0775
164.671	98.9609	164.402	98.6447	162.884	98.0766
164.824	98.9603	164.563	98.6441	163.04	98.0753
164.976	98.96	164.727	98.6431	163.197	98.0738
165.13	98.9591	164.889	98.6419	163.355	98.0719
165.287	98.9578	165.051	98.6409	163.514	98.0703
165.444	98.9566	165.217	98.64	163.676	98.0687
165.6	98.9556	165.383	98.6391	163.836	98.0672
165.754	98.9547	165.549	98.6381	163.997	98.0662
165.911	98.9541	165.716	98.6375	164.157	98.065
166.067	98.9537	165.879	98.6363	164.32	98.0634
166.226	98.9534	166.045	98.6353	164.477	98.0619
166.38	98.9528	166.212	98.6347	164.632	98.0603
166.536	98.9522	166.38	98.6341	164.787	98.0584
166.688	98.9513	166.547	98.6334	164.948	98.0572
166.847	98.9506	166.714	98.6328	165.105	98.0556
167.004	98.95	166.878	98.6319	165.265	98.0541
167.161	98.9494	167.043	98.6306	165.424	98.0528
167.314	98.9488	167.203	98.6294	165.588	98.0519
167.468	98.9481	167.365	98.6281	165.751	98.0506
167.623	98.9472	167.531	98.6272	165.91	98.0494
167.775	98.9466	167.702	98.6262	166.072	98.0484
167.93	98.9459	167.874	98.6253	166.231	98.0475
168.086	98.9453	168.044	98.6244	166.392	98.0463
168.241	98.9444	168.212	98.6234	166.554	98.0453
168.395	98.9437	168.379	98.6222	166.716	98.0441
168.551	98.9428	168.547	98.6209	166.877	98.0425
168.706	98.9422	168.716	98.6197	167.039	98.0413
168.866	98.9412	168.883	98.6191	167.199	98.0394
169.026	98.9406	169.051	98.6181	167.361	98.0378
169.188	98.9397	169.218	98.6178	167.522	98.0359
169.351	98.9394	169.382	98.6172	167.684	98.035
169.513	98.9387	169.547	98.6162	167.847	98.0337
169.671	98.9381	169.711	98.6153	168.008	98.0325
169.83	98.9375	169.875	98.6147	168.168	98.0306
169.988	98.9366	170.044	98.6137	168.323	98.0291
170.145	98.9356	170.211	98.6131	168.482	98.0281
170.3	98.935	170.382	98.6119	168.641	98.0272
170.454	98.9344	170.551	98.6103	168.802	98.0263
170.609	98.9338	170.717	98.6094	168.962	98.025
170.768	98.9328	170.877	98.6084	169.123	98.0238
170.933	98.9322	171.038	98.6078	169.283	98.0225
171.095	98.9316	171.199	98.6069	169.442	98.0209
171.256	98.9309	171.366	98.6056	169.601	98.0197
171.413	98.9306	171.532	98.6047	169.76	98.0184
171.569	98.9297	171.699	98.6034	169.921	98.0172
171.727	98.9291	171.867	98.6028	170.08	98.0166
171.887	98.9281	172.039	98.6019	170.237	98.0159
172.048	98.9275	172.208	98.6012	170.393	98.0153
172.21	98.9269	172.374	98.6006	170.549	98.0144
172.37	98.9266	172.539	98.5997	170.711	98.0138
172.53	98.9259	172.7	98.5984	170.875	98.0131
172.69	98.9253	172.862	98.5978	171.038	98.0128
172.847	98.9244	173.025	98.5966	171.196	98.0119
173.011	98.9234	173.191	98.5959	171.351	98.0106
173.168	98.9228	173.355	98.595	171.506	98.0084
173.333	98.9225	173.52	98.5938	171.665	98.0062
173.495	98.9222	173.683	98.5925	171.826	98.0044
173.66	98.9216	173.85	98.5916	171.986	98.0031
173.824	98.9206	174.016	98.5909	172.147	98.0019
173.986	98.92	174.185	98.5903	172.304	98.0006
174.148	98.9191	174.352	98.5894	172.462	97.9988
174.306	98.9184	174.518	98.5881	172.619	97.9966
174.467	98.9175	174.682	98.5872	172.778	97.995
174.628	98.9169	174.845	98.5863	172.941	97.9934
174.79	98.9163	175.007	98.5847	173.103	97.9925
174.952	98.9156	175.17	98.5828	173.261	97.9916
175.117	98.9147	175.333	98.5803	173.417	97.9903
175.284	98.9137	175.496	98.5781	173.573	97.9891
175.448	98.9128	175.657	98.5766	173.73	97.9875
175.61	98.9122	175.818	98.5753	173.885	97.9859
175.771	98.9116	175.981	98.5747	174.035	97.9844
175.936	98.9112	176.147	98.5738	174.187	97.9831
176.101	98.9106	176.312	98.5728	174.344	97.9813
176.266	98.91	176.479	98.5716	174.502	97.98
176.429	98.9094	176.641	98.5703	174.663	97.9784
176.592	98.9087	176.803	98.5694	174.821	97.9769
176.756	98.9084	176.963	98.5681	174.982	97.9753
176.918	98.9081	177.125	98.5669	175.143	97.9734
177.082	98.9078	177.287	98.5659	175.302	97.9716
177.246	98.9072	177.448	98.5653	175.459	97.97
177.413	98.9062	177.609	98.5647	175.616	97.9684
177.58	98.905	177.771	98.5641	175.772	97.9672
177.744	98.9038	177.936	98.5631	175.928	97.9659
177.913	98.9031	178.099	98.5622	176.084	97.9647
178.078	98.9025	178.263	98.5613	176.245	97.9634
178.244	98.9025	178.426	98.5603	176.406	97.9622
178.407	98.9019	178.59	98.5594	176.568	97.9613
178.571	98.9016	178.755	98.5584	176.726	97.96
178.736	98.9009	178.917	98.5578	176.887	97.9587
178.902	98.9003	179.076	98.5572	177.044	97.9575
179.069	98.8997	179.236	98.5566	177.204	97.9562
179.234	98.8988	179.397	98.5553	177.366	97.955
179.398	98.8975	179.558	98.5544	177.527	97.9541
179.562	98.8969	179.716	98.5531	177.686	97.9525
179.724	98.8959	179.872	98.5522	177.845	97.9506
179.888	98.895	180.031	98.5512	178.001	97.9491
180.047	98.8944	180.191	98.55	178.156	97.9478
180.206	98.8931	180.35	98.5487	178.309	97.9469
180.369	98.8922	180.507	98.5478	178.466	97.9456
180.528	98.8912	180.667	98.5472	178.628	97.9444
180.686	98.8906	180.825	98.5463	178.788	97.9428
180.843	98.8903	180.987	98.5447	178.945	97.9409
181.003	98.89	181.144	98.5434	179.104	97.9391
181.167	98.8894	181.303	98.5422	179.26	97.9375
181.326	98.8888	181.459	98.5413	179.42	97.9359
181.484	98.8881	181.619	98.5403	179.578	97.9347
181.642	98.8878	181.778	98.5394	179.737	97.9334
181.8	98.8869	181.934	98.5387	179.898	97.9325
181.958	98.8863	182.089	98.5378	180.058	97.9316
182.111	98.885	182.247	98.5369	180.22	97.9303
182.261	98.8844	182.409	98.5359	180.382	97.9291
182.412	98.8838	182.571	98.5347	180.546	97.9281
182.571	98.8828	182.73	98.5337	180.707	97.9266
182.731	98.8822	182.888	98.5334	180.867	97.9253
182.888	98.8812	183.046	98.5337	181.022	97.9237
183.044	98.8806	183.202	98.5344	181.182	97.9222
183.197	98.8803	183.36	98.5344	181.342	97.9206
183.353	98.8797	183.519	98.5337	181.503	97.9194
183.507	98.8794	183.682	98.5331	181.665	97.9181
183.66	98.8787	183.841	98.5319	181.828	97.9175
183.813	98.8781	183.997	98.5309	181.988	97.9163
183.966	98.8775	184.151	98.5297	182.147	97.915
184.121	98.8766	184.308	98.5288	182.305	97.9134
184.282	98.8759	184.465	98.5278	182.467	97.9119
184.442	98.8756	184.619	98.5272	182.63	97.9103
184.6	98.875	184.771	98.5263	182.788	97.9087
184.754	98.8747	184.928	98.5256	182.949	97.9072
184.91	98.8734	185.085	98.525	183.112	97.9059
185.066	98.8719	185.243	98.5238	183.277	97.9044
185.225	98.8703	185.397	98.5228	183.438	97.9028
185.386	98.8691	185.549	98.5216	183.595	97.9019
185.548	98.8681	185.699	98.5203	183.751	97.9009
185.706	98.8675	185.849	98.5191	183.906	97.9003
185.862	98.8669	185.997	98.5181	184.065	97.8994
186.018	98.8662	186.15	98.5172	184.226	97.8978
186.179	98.8653	186.308	98.5166	184.389	97.8962
186.341	98.8644	186.466	98.5159	184.553	97.8944
186.5	98.8637	186.625	98.5156	184.715	97.8928
186.655	98.8631	186.78	98.5147	184.875	97.8912
186.809	98.8625	186.934	98.5138	185.033	97.8897
186.965	98.8619	187.092	98.5125	185.195	97.8884
187.124	98.8616	187.25	98.5116	185.356	97.8872
187.284	98.8609	187.409	98.5106	185.519	97.8859
187.442	98.8606	187.566	98.5097	185.679	97.8847
187.605	98.86	187.723	98.5084	185.841	97.8831
187.766	98.8594	187.883	98.5066	186.003	97.8816
187.928	98.8584	188.04	98.5044	186.164	97.8803
188.088	98.8572	188.2	98.5022	186.322	97.8787
188.252	98.8563	188.36	98.5009	186.48	97.8772
188.415	98.8553	188.524	98.5	186.639	97.8759
188.575	98.8547	188.684	98.4991	186.801	97.8744
188.733	98.8538	188.842	98.4988	186.963	97.8734
188.894	98.8531	188.999	98.4988	187.124	97.8722
189.055	98.8525	189.157	98.4994	187.284	97.8706
189.217	98.8516	189.317	98.4991	187.446	97.8691
189.376	98.8506	189.476	98.4981	187.612	97.8672
189.534	98.85	189.634	98.4969	187.774	97.8656
189.692	98.8494	189.792	98.4956	187.937	97.8644
189.849	98.8487	189.953	98.4947	188.097	97.8628
190.009	98.8481	190.111	98.4941	188.262	97.8616
190.167	98.8472	190.272	98.4931	188.423	97.86
190.329	98.8466	190.433	98.4925	188.585	97.8584
190.49	98.8453	190.596	98.4912	188.748	97.8572
190.655	98.8444	190.758	98.49	188.911	97.8559
190.818	98.8434	190.919	98.4891	189.074	97.855
190.988	98.8428	191.079	98.4881	189.236	97.8534
191.153	98.8425	191.242	98.4872	189.395	97.8522
191.319	98.8419	191.405	98.4859	189.557	97.8509
191.484	98.8413	191.568	98.485	189.717	97.8497
191.653	98.8397	191.728	98.4841	189.881	97.8484
191.822	98.8384	191.885	98.4834	190.039	97.8469
191.99	98.8375	192.042	98.4828	190.195	97.8456
192.156	98.8369	192.204	98.4819	190.354	97.8441
192.325	98.8363	192.368	98.4813	190.514	97.8422
192.489	98.8356	192.532	98.4803	190.676	97.8406
192.655	98.835	192.693	98.4794	190.837	97.8397
192.82	98.8341	192.852	98.4784	190.999	97.8388
192.988	98.8334	193.009	98.4775	191.165	97.8381
193.157	98.8325	193.164	98.4766	191.333	97.8369
193.322	98.8319	193.325	98.4753	191.499	97.8353
193.488	98.8312	193.49	98.4744	191.662	97.8337
193.655	98.8306	193.656	98.4734	191.821	97.8325
193.825	98.83	193.819	98.4725	191.981	97.8316
193.997	98.8297	193.979	98.4712	192.14	97.8306
194.168	98.8291	194.138	98.4703	192.3	97.8294
194.34	98.8281	194.301	98.4694	192.46	97.8281
194.507	98.8272	194.464	98.4688	192.62	97.8269
194.673	98.8269	194.625	98.4681	192.78	97.8253
194.836	98.8266	194.787	98.4672	192.94	97.8241
195.003	98.8259	194.946	98.4659	193.101	97.8228
195.168	98.8253	195.108	98.465	193.261	97.8213
195.335	98.8247	195.267	98.4641	193.422	97.82
195.505	98.8241	195.428	98.4628	193.584	97.8184
195.669	98.8234	195.588	98.4616	193.747	97.8169
195.837	98.8225	195.748	98.4606	193.908	97.8153
195.999	98.8213	195.907	98.4594	194.074	97.8137
196.161	98.8203	196.063	98.4584	194.236	97.8122
196.322	98.8197	196.221	98.4578	194.397	97.8106
196.485	98.8191	196.381	98.4572	194.557	97.8088
196.651	98.8181	196.543	98.4562	194.724	97.8075
196.814	98.8175	196.701	98.4553	194.89	97.8063
196.98	98.8166	196.863	98.4547	195.055	97.805
197.147	98.8159	197.023	98.4534	195.219	97.8037
197.31	98.8153	197.186	98.4522	195.383	97.8025
197.473	98.8147	197.344	98.4509	195.549	97.8012
197.636	98.8137	197.507	98.45	195.712	97.7997
197.802	98.8131	197.669	98.4491	195.88	97.7984
197.969	98.8125	197.832	98.4481	196.049	97.7972
198.134	98.8119	197.988	98.4469	196.214	97.7959
198.301	98.8113	198.145	98.4463	196.379	97.7947
198.468	98.8109	198.3	98.4456	196.541	97.7934
198.635	98.8103	198.458	98.4447	196.707	97.7919
198.802	98.8097	198.616	98.4437	196.872	97.7903
198.968	98.8091	198.777	98.4428	197.039	97.7891
199.133	98.8078	198.943	98.4422	197.2	97.7878
199.294	98.8069	199.104	98.4412	197.36	97.7862
199.457	98.8063	199.264	98.4403	197.522	97.785
199.621	98.8053	199.418	98.4391	197.686	97.7837
199.786	98.8047	199.577	98.4381	197.851	97.7825
199.953	98.8037	199.735	98.4372	198.017	97.7812
200.118	98.8025	199.896	98.4363	198.181	97.78
200.289	98.8012	200.052	98.4356	198.346	97.7784
200.457	98.8003	200.21	98.4344	198.508	97.7772
200.628	98.7997	200.37	98.4334	198.669	97.7756
200.798	98.7991	200.532	98.4325	198.834	97.7734
200.967	98.7984	200.696	98.4319	198.999	97.7703
201.135	98.7978	200.856	98.4306	199.167	97.7669
201.304	98.7972	201.018	98.4294	199.329	97.7641
201.467	98.7969	201.177	98.4281	199.491	97.7622
201.632	98.7966	201.338	98.4272	199.653	97.7619
201.796	98.7959	201.499	98.4262	199.817	97.7616
201.965	98.795	201.657	98.4253	199.984	97.7613
202.138	98.7944	201.817	98.4241	200.151	97.7603
202.309	98.7938	201.977	98.4231	200.315	97.7591
202.474	98.7928	202.143	98.4222	200.476	97.7578
202.641	98.7922	202.305	98.4213	200.639	97.7569
202.811	98.7909	202.468	98.4203	200.802	97.7556
202.98	98.79	202.632	98.4197	200.966	97.7544
203.152	98.7887	202.797	98.4191	201.135	97.7528
203.322	98.7881	202.958	98.4184	201.305	97.7512
203.492	98.7875	203.118	98.4175	201.475	97.75
203.658	98.7872	203.281	98.4163	201.64	97.7488
203.822	98.7866	203.448	98.415	201.804	97.7481
203.988	98.7859	203.612	98.4137	201.971	97.7472
204.153	98.785	203.777	98.4128	202.139	97.7459
204.32	98.7841	203.94	98.4119	202.304	97.7447
204.484	98.7831	204.105	98.4112	202.466	97.7438
204.65	98.7828	204.27	98.4103	202.625	97.7428
204.816	98.7819	204.431	98.4094	202.789	97.7419
204.982	98.7806	204.592	98.4084	202.956	97.7409
205.149	98.7794	204.751	98.4072	203.125	97.7403
205.313	98.7781	204.913	98.4062	203.294	97.7397
205.477	98.7769	205.077	98.4056	203.461	97.7384
205.64	98.7756	205.242	98.4044	203.629	97.7372
205.803	98.7747	205.408	98.4034	203.798	97.7356
205.968	98.7738	205.573	98.4028	203.966	97.7341
206.133	98.7731	205.738	98.4019	204.13	97.7322
206.299	98.7722	205.902	98.4009	204.292	97.7309
206.468	98.7719	206.065	98.4	204.452	97.7294
206.635	98.7712	206.229	98.3991	204.613	97.7278
206.802	98.7706	206.393	98.3981	204.776	97.7259
206.964	98.7697	206.554	98.3969	204.942	97.7244
207.125	98.7684	206.717	98.3962	205.106	97.7231
207.286	98.7675	206.878	98.3953	205.27	97.7216
207.448	98.7669	207.043	98.3944	205.431	97.72
207.609	98.7659	207.208	98.3931	205.59	97.7181
207.769	98.7647	207.375	98.3925	205.751	97.7166
207.927	98.7638	207.539	98.3922	205.915	97.715
208.088	98.7625	207.703	98.3916	206.079	97.7141
208.25	98.7619	207.866	98.3906	206.243	97.7128
208.409	98.7609	208.027	98.3897	206.408	97.7119
208.57	98.7603	208.19	98.3888	206.574	97.7109
208.731	98.76	208.353	98.3881	206.738	97.7094
208.894	98.7597	208.517	98.3872	206.903	97.7084
209.053	98.7591	208.681	98.3859	207.068	97.7072
209.214	98.7581	208.845	98.385	207.231	97.7056
209.374	98.7575	209.008	98.3834	207.394	97.7041
209.533	98.7566	209.169	98.3822	207.56	97.7025
209.691	98.7556	209.332	98.3809	207.722	97.7013
209.851	98.7547	209.495	98.38	207.889	97.7
210.013	98.7534	209.658	98.3794	208.051	97.6991
210.172	98.7528	209.823	98.3784	208.216	97.6984
210.331	98.7519	209.985	98.3775	208.382	97.6975
210.493	98.7509	210.148	98.3766	208.548	97.6963
210.655	98.75	210.31	98.3756	208.711	97.6944
210.822	98.7491	210.473	98.3747	208.876	97.6925
210.982	98.7481	210.641	98.3734	209.04	97.6909
211.142	98.7475	210.81	98.3725	209.208	97.6897
211.301	98.7469	210.981	98.3713	209.37	97.6887
211.463	98.7459	211.146	98.3706	209.529	97.6881
211.628	98.7453	211.311	98.3697	209.685	97.6872
211.791	98.7447	211.472	98.3688	209.842	97.6859
211.952	98.7438	211.633	98.3678	210.003	97.685
212.113	98.7431	211.795	98.3669	210.167	97.6841
212.276	98.7422	211.957	98.3659	210.335	97.6828
212.438	98.7416	212.122	98.365	210.497	97.6813
212.601	98.7406	212.284	98.3644	210.658	97.6797
212.761	98.74	212.446	98.3634	210.819	97.6784
212.923	98.7394	212.612	98.3625	210.982	97.6769
213.084	98.7384	212.775	98.3609	211.146	97.6753
213.244	98.7378	212.938	98.36	211.307	97.6741
213.403	98.7366	213.101	98.3588	211.469	97.6728
213.557	98.7356	213.264	98.3581	211.631	97.6713
213.715	98.7344	213.432	98.3572	211.793	97.6697
213.877	98.7334	213.594	98.3559	211.957	97.6681
214.045	98.7325	213.756	98.3547	212.119	97.6669
214.21	98.7316	213.917	98.3538	212.281	97.6659
214.367	98.7306	214.081	98.3531	212.438	97.6647
214.527	98.7297	214.243	98.3525	212.601	97.6631
214.687	98.7291	214.401	98.3519	212.763	97.6612
214.852	98.7288	214.56	98.3506	212.926	97.6594
215.013	98.7281	214.722	98.3494	213.083	97.6581
215.173	98.7272	214.886	98.3481	213.238	97.6569
215.336	98.7262	215.048	98.3469	213.397	97.6553
215.5	98.7256	215.21	98.3459	213.558	97.6541
215.663	98.725	215.375	98.3456	213.72	97.6525
215.824	98.7244	215.541	98.3447	213.878	97.6509
215.983	98.7237	215.706	98.3438	214.034	97.6494
216.145	98.7231	215.872	98.3425	214.187	97.6478
216.309	98.7222	216.035	98.3413	214.344	97.6466
216.472	98.7209	216.195	98.3406	214.501	97.6453
216.638	98.72	216.354	98.3397	214.658	97.6441
216.803	98.7191	216.51	98.3391	214.816	97.6428
216.969	98.7181	216.666	98.3381	214.976	97.6416
217.134	98.7172	216.824	98.3372	215.136	97.6409
217.298	98.7163	216.982	98.3363	215.296	97.64
217.463	98.7153	217.144	98.335	215.454	97.6391
217.629	98.7144	217.31	98.3337	215.607	97.6381
217.791	98.7134	217.472	98.3325	215.758	97.6369
217.951	98.7122	217.632	98.3319	215.913	97.6359
218.111	98.7116	217.79	98.3309	216.071	97.6344
218.272	98.7109	217.951	98.3297	216.229	97.6334
218.44	98.7103	218.113	98.3287	216.384	97.6322
218.604	98.7094	218.277	98.3275	216.542	97.6309
218.769	98.7084	218.436	98.3266	216.7	97.6294
218.931	98.7075	218.596	98.3256	216.862	97.6278
219.095	98.7062	218.755	98.325	217.022	97.6266
219.26	98.705	218.914	98.3241	217.182	97.6256
219.423	98.7037	219.078	98.3234	217.338	97.6247
219.59	98.7028	219.244	98.3225	217.491	97.6238
219.754	98.7022	219.412	98.3216	217.643	97.6225
219.918	98.7016	219.573	98.3209	217.799	97.6216
220.082	98.7006	219.732	98.32	217.958	97.6206
220.244	98.6991	219.891	98.3191	218.12	97.62
220.408	98.6975	220.05	98.3184	218.281	97.6194
220.578	98.6966	220.212	98.3175	218.442	97.6188
220.746	98.6959	220.371	98.3166	218.597	97.6175
220.913	98.6953	220.536	98.3153	218.75	97.6159
221.078	98.6944	220.699	98.3141	218.905	97.6141
221.241	98.6931	220.861	98.3128	219.064	97.6119
221.406	98.6922	221.021	98.3122	219.225	97.61
221.566	98.6912	221.182	98.3116	219.383	97.6084
221.729	98.6906	221.343	98.3103	219.542	97.6075
221.896	98.6897	221.501	98.3091	219.701	97.6066
222.063	98.6887	221.659	98.3078	219.86	97.6053
222.23	98.6875	221.816	98.3072	220.019	97.6038
222.392	98.6866	221.979	98.3063	220.18	97.6025
222.555	98.6856	222.142	98.3059	220.342	97.6019
222.721	98.6847	222.301	98.3053	220.499	97.6012
222.889	98.6838	222.46	98.3044	220.655	97.6006
223.056	98.6831	222.621	98.3034	220.81	97.5994
223.217	98.6825	222.784	98.3025	220.968	97.5981
223.375	98.6819	222.947	98.3012	221.132	97.5966
223.534	98.6816	223.105	98.3	221.295	97.5953
223.698	98.6809	223.263	98.2991	221.456	97.5938
223.862	98.68	223.423	98.2984	221.617	97.5922
224.027	98.6791	223.583	98.2975	221.772	97.5903
224.19	98.6778	223.742	98.2969	221.929	97.5891
224.354	98.6769	223.899	98.2959	222.086	97.5884
224.515	98.6756	224.06	98.295	222.244	97.5878
224.675	98.675	224.22	98.2941	222.401	97.5872
224.838	98.6741	224.384	98.2931	222.561	97.5859
225.001	98.6734	224.545	98.2922	222.724	97.5847
225.163	98.6722	224.707	98.2913	222.889	97.5831
225.322	98.6709	224.869	98.2903	223.046	97.5816
225.486	98.6697	225.028	98.2891	223.2	97.5806
225.651	98.6684	225.185	98.2881	223.357	97.5797
225.813	98.6672	225.342	98.2872	223.519	97.5787
225.973	98.6663	225.505	98.2862	223.682	97.5781
226.13	98.665	225.67	98.285	223.841	97.5772
226.291	98.6637	225.832	98.2841	224.002	97.5766
226.454	98.6628	225.988	98.2831	224.165	97.5756
226.617	98.6619	226.149	98.2825	224.324	97.5747
226.777	98.6612	226.31	98.2819	224.483	97.5728
226.938	98.6603	226.471	98.2809	224.64	97.5709
227.096	98.6597	226.631	98.2797	224.8	97.5694
227.254	98.6587	226.789	98.2784	224.96	97.5681
227.411	98.6578	226.948	98.2772	225.116	97.5672
227.573	98.6562	227.109	98.2759	225.272	97.5662
227.74	98.6553	227.267	98.2753	225.427	97.5653
227.908	98.6544	227.426	98.2747	225.59	97.5637
228.071	98.6538	227.586	98.2738	225.747	97.5622
228.231	98.6534	227.747	98.2728	225.91	97.5606
228.391	98.6525	227.908	98.2716	226.07	97.5591
228.553	98.6516	228.063	98.2703	226.235	97.5578
228.714	98.6506	228.218	98.2691	226.398	97.5566
228.872	98.6494	228.373	98.2681	226.56	97.5556
229.032	98.6481	228.532	98.2672	226.719	97.5547
229.192	98.6472	228.689	98.2666	226.878	97.5537
229.355	98.6459	228.846	98.2656	227.041	97.5528
229.514	98.6447	229.001	98.2647	227.203	97.5522
229.671	98.6434	229.158	98.2641	227.362	97.5512
229.829	98.6425	229.318	98.2634	227.521	97.55
229.991	98.6419	229.474	98.2625	227.679	97.5484
230.15	98.6409	229.633	98.2616	227.839	97.5472
230.309	98.6394	229.792	98.2606	228	97.5466
230.465	98.6381	229.953	98.2597	228.163	97.5456
230.624	98.6366	230.115	98.2584	228.326	97.5444
230.786	98.6356	230.272	98.2578	228.492	97.5431
230.946	98.6347	230.432	98.2569	228.655	97.5416
231.106	98.6334	230.592	98.2559	228.819	97.5403
231.263	98.6319	230.754	98.2553	228.983	97.5394
231.42	98.6306	230.914	98.2544	229.145	97.5384
231.574	98.6297	231.075	98.2534	229.301	97.5372
231.728	98.6287	231.234	98.2528	229.456	97.5362
231.886	98.6278	231.395	98.2519	229.614	97.5356
232.046	98.6266	231.557	98.2512	229.778	97.5344
232.205	98.6256	231.721	98.25	229.943	97.5334
232.358	98.6247	231.887	98.2491	230.107	97.5322
232.51	98.6241	232.044	98.2478	230.27	97.5316
232.66	98.6228	232.202	98.2469	230.432	97.5309
232.814	98.6219	232.361	98.2456	230.596	97.5303
232.968	98.6209	232.52	98.2447	230.759	97.5297
233.123	98.62	232.678	98.2438	230.922	97.5288
233.282	98.6194	232.837	98.2431	231.084	97.5269
233.442	98.6184	232.995	98.2425	231.247	97.5247
233.603	98.6178	233.152	98.2416	231.41	97.5228
233.757	98.6172	233.309	98.2412	231.574	97.5209
233.909	98.6166	233.468	98.2403	231.737	97.5197
234.062	98.6156	233.628	98.2397	231.905	97.5184
234.221	98.6147	233.787	98.2387	232.074	97.5175
234.378	98.6137	233.946	98.2378	232.244	97.5162
234.535	98.6128	234.106	98.2369	232.414	97.515
234.689	98.6122	234.268	98.2359	232.576	97.5141
234.846	98.6116	234.433	98.235	232.739	97.5131
235.003	98.6106	234.596	98.2338	232.903	97.5122
235.159	98.6097	234.76	98.2328	233.067	97.5113
235.317	98.6088	234.92	98.2316	233.232	97.5103
235.482	98.6078	235.08	98.2306	233.395	97.5091
235.646	98.6066	235.242	98.2297	233.563	97.5075
235.808	98.6053	235.406	98.2288	233.728	97.5056
235.965	98.6044	235.569	98.2278	233.893	97.5041
236.124	98.6031	235.73	98.2269	234.058	97.5028
236.283	98.6022	235.893	98.2259	234.222	97.5019
236.445	98.6006	236.057	98.2253	234.39	97.5009
236.607	98.5994	236.222	98.2247	234.556	97.5003
236.768	98.5984	236.384	98.2241	234.722	97.4994
236.926	98.5975	236.551	98.2231	234.887	97.4984
237.081	98.5969	236.715	98.2219	235.053	97.4975
237.237	98.5962	236.878	98.2206	235.218	97.4966
237.398	98.5953	237.039	98.2197	235.383	97.4956
237.557	98.5944	237.201	98.2188	235.545	97.4944
237.719	98.5934	237.368	98.2181	235.712	97.4931
237.881	98.5925	237.535	98.2175	235.878	97.4922
238.045	98.5919	237.701	98.2166	236.045	97.4909
238.208	98.5906	237.862	98.2156	236.207	97.4897
238.368	98.5894	238.021	98.2147	236.375	97.4881
238.531	98.5878	238.182	98.2138	236.542	97.4862
238.695	98.5869	238.346	98.2128	236.711	97.485
238.859	98.5859	238.513	98.2116	236.878	97.4838
239.017	98.585	238.677	98.2103	237.044	97.4831
239.173	98.5841	238.837	98.2094	237.207	97.4822
239.331	98.5828	238.999	98.2078	237.369	97.4813
239.491	98.5822	239.161	98.2069	237.533	97.4797
239.653	98.5812	239.328	98.2056	237.699	97.4778
239.815	98.5803	239.494	98.2044	237.866	97.4756
239.972	98.5794	239.656	98.2031	238.034	97.4741
240.129	98.5781	239.818	98.2022	238.201	97.4728
240.289	98.5772	239.979	98.2016	238.367	97.4722
240.449	98.5759	240.141	98.2006	238.534	97.4716
240.613	98.5747	240.304	98.1997	238.702	97.4709
240.775	98.5738	240.468	98.1988	238.869	97.4703
240.933	98.5725	240.633	98.1981	239.034	97.4691
241.091	98.5716	240.798	98.1972	239.199	97.4681
241.251	98.5706	240.959	98.1966	239.368	97.4672
241.411	98.5697	241.119	98.1956	239.537	97.4663
241.569	98.5684	241.276	98.1947	239.704	97.4653
241.725	98.5675	241.439	98.1937	239.868	97.4641
241.885	98.5662	241.6	98.1928	240.031	97.4628
242.046	98.565	241.762	98.1916	240.196	97.4616
242.208	98.5637	241.922	98.1909	240.358	97.4606
242.369	98.5628	242.082	98.1903	240.521	97.4594
242.532	98.5619	242.241	98.1894	240.682	97.4584
242.693	98.5606	242.401	98.1884	240.851	97.4572
242.85	98.5594	242.56	98.1878	241.02	97.4559
243.007	98.5584	242.723	98.1869	241.189	97.4547
243.165	98.5575	242.885	98.1856	241.35	97.4534
243.326	98.5563	243.048	98.1841	241.512	97.4525
243.488	98.5547	243.21	98.1828	241.676	97.4522
243.649	98.5534	243.37	98.1819	241.841	97.4516
243.807	98.5525	243.53	98.1813	242.005	97.4509
243.965	98.5516	243.69	98.1806	242.167	97.45
244.123	98.5506	243.853	98.1797	242.331	97.4491
244.282	98.5497	244.017	98.1787	242.495	97.4478
244.441	98.5484	244.182	98.1778	242.66	97.4466
244.598	98.5469	244.342	98.1772	242.824	97.445
244.758	98.5453	244.501	98.1766	242.991	97.4441
244.919	98.5441	244.655	98.1756	243.158	97.4428
245.082	98.5428	244.813	98.1747	243.322	97.4419
245.243	98.5419	244.972	98.1737	243.485	97.4403
245.399	98.5409	245.139	98.1728	243.649	97.4387
245.554	98.5403	245.302	98.1716	243.812	97.4372
245.709	98.5391	245.469	98.1706	243.973	97.4353
245.872	98.5381	245.633	98.1697	244.128	97.4341
246.036	98.5372	245.799	98.1684	244.286	97.4328
246.202	98.5362	245.959	98.1675	244.448	97.4316
246.363	98.535	246.116	98.1663	244.61	97.4309
246.519	98.5337	246.277	98.165	244.773	97.4303
246.676	98.5322	246.443	98.1637	244.936	97.4297
246.839	98.5309	246.61	98.1628	245.098	97.4287
246.999	98.53	246.77	98.1622	245.258	97.4275
247.16	98.5291	246.929	98.1609	245.42	97.4266
247.321	98.5288	247.084	98.16	245.581	97.4259
247.483	98.5281	247.244	98.1591	245.741	97.4253
247.644	98.5272	247.406	98.1581	245.901	97.425
247.803	98.5256	247.569	98.1572	246.064	97.4247
247.961	98.5238	247.731	98.1562	246.227	97.4241
248.124	98.5222	247.893	98.1556	246.387	97.4234
248.285	98.5206	248.058	98.155	246.548	97.4228
248.449	98.5191	248.223	98.1544	246.707	97.4216
248.61	98.5178	248.387	98.1534	246.866	97.42
248.774	98.5166	248.549	98.1525	247.024	97.4184
248.937	98.5156	248.708	98.1513	247.185	97.4166
249.1	98.5144	248.871	98.1503	247.35	97.415
249.263	98.5131	249.03	98.1491	247.515	97.4141
249.431	98.5116	249.194	98.1481	247.673	97.4134
249.595	98.51	249.354	98.1472	247.833	97.4128
249.757	98.5091	249.516	98.1462	247.991	97.4122
249.919	98.5078	249.676	98.145	248.153	97.4109
250.082	98.5062	249.833	98.1441	248.313	97.4097
250.249	98.505	249.993	98.1431	248.473	97.4087
250.417	98.5037	250.15	98.1422	248.634	97.4078
250.583	98.5025	250.309	98.1412	248.797	97.4066
250.747	98.5012	250.467	98.14	248.956	97.4053
250.912	98.5	250.626	98.1391	249.117	97.4041
251.076	98.4988	250.786	98.1381	249.272	97.4028
251.242	98.4975	250.95	98.1372	249.434	97.4019
251.404	98.4959	251.108	98.1366	249.592	97.4009
251.566	98.4947	251.27	98.1356	249.751	97.4
251.732	98.4934	251.427	98.1347	249.909	97.3994
251.897	98.4922	251.586	98.1338	250.07	97.3991
252.062	98.4912	251.743	98.1328	250.23	97.3984
252.226	98.49	251.903	98.1316	250.394	97.3975
252.392	98.4891	252.065	98.1306	250.555	97.3962
252.558	98.4881	252.225	98.1294	250.715	97.3947
252.726	98.4872	252.384	98.1284	250.877	97.3934
252.892	98.4866	252.543	98.1275	251.039	97.3919
253.059	98.4853	252.704	98.1262	251.203	97.3909
253.227	98.4844	252.865	98.1253	251.368	97.39
253.392	98.4831	253.023	98.1244	251.531	97.3884
253.556	98.4819	253.186	98.1238	251.694	97.3866
253.719	98.4806	253.348	98.1231	251.853	97.3847
253.886	98.4794	253.51	98.1222	252.007	97.3831
254.056	98.4775	253.669	98.1209	252.167	97.3825
254.223	98.4756	253.829	98.1197	252.326	97.3816
254.388	98.4741	253.992	98.1191	252.489	97.38
254.551	98.4728	254.156	98.1181	252.652	97.3775
254.714	98.4722	254.317	98.1175	252.816	97.3753
254.875	98.4716	254.479	98.1166	252.981	97.3741
255.034	98.4709	254.643	98.1153	253.145	97.3731
255.193	98.4697	254.808	98.1141	253.309	97.3722
255.359	98.4681	254.97	98.1131	253.472	97.3709
255.521	98.4666	255.135	98.1122	253.635	97.3697
255.686	98.4653	255.298	98.1112	253.799	97.3684
255.846	98.4644	255.462	98.11	253.962	97.3669
256.01	98.4631	255.62	98.1088	254.131	97.3666
256.173	98.4619	255.778	98.1081	254.297	97.3666
256.338	98.4606	255.935	98.1072	254.464	97.3675
256.499	98.4594	256.097	98.1066	254.626	97.3675
256.659	98.4578	256.261	98.1053	254.787	97.3672
256.818	98.4566	256.425	98.1044	254.949	97.3666
256.98	98.4556	256.588	98.1034	255.111	97.3656
257.14	98.4547	256.75	98.1025	255.276	97.3647
257.301	98.4534	256.909	98.1019	255.442	97.3634
257.464	98.4519	257.07	98.1006	255.606	97.3628
257.624	98.4503	257.227	98.0997	255.768	97.3619
257.785	98.4494	257.39	98.0987	255.933	97.3609
257.943	98.4481	257.552	98.0978	256.1	97.3594
258.105	98.4472	257.716	98.0966	256.268	97.3575
258.264	98.4463	257.881	98.0956	256.436	97.3563
258.423	98.445	258.048	98.0944	256.604	97.3547
258.582	98.4437	258.215	98.0934	256.767	97.3538
258.743	98.4428	258.374	98.0922	256.928	97.3531
258.906	98.4416	258.534	98.0913	257.088	97.3525
259.068	98.4403	258.695	98.09	257.255	97.3516
259.227	98.4391	258.859	98.0888	257.425	97.3506
259.385	98.4378	259.023	98.0875	257.592	97.3497
259.542	98.4366	259.183	98.0869	257.76	97.3491
259.704	98.4353	259.344	98.0863	257.925	97.3484
259.865	98.4341	259.509	98.0859	258.09	97.3478
260.028	98.4328	259.677	98.085	258.254	97.3469
260.188	98.4319	259.842	98.0837	258.42	97.3456
260.352	98.4309	260.008	98.0828	258.591	97.3444
260.514	98.4297	260.171	98.0819	258.757	97.3428
260.678	98.4284	260.333	98.0806	258.923	97.3416
260.839	98.4272	260.496	98.08	259.086	97.3403
261.001	98.4259	260.658	98.0794	259.251	97.3397
261.162	98.4247	260.825	98.0784	259.417	97.3394
261.322	98.4234	260.992	98.0778	259.585	97.3391
261.481	98.4222	261.16	98.0766	259.747	97.3381
261.642	98.4206	261.328	98.0756	259.913	97.3366
261.804	98.4194	261.494	98.0747	260.078	97.335
261.967	98.4181	261.661	98.0738	260.246	97.3337
262.129	98.4169	261.826	98.0728	260.412	97.3328
262.297	98.4156	261.993	98.0719	260.577	97.3319
262.461	98.4141	262.16	98.0709	260.744	97.3306
262.628	98.4128	262.327	98.07	260.914	97.3294
262.792	98.4119	262.493	98.0687	261.08	97.3284
262.959	98.4103	262.66	98.0678	261.244	97.3278
263.122	98.4087	262.828	98.0666	261.408	97.3275
263.287	98.4072	262.995	98.0656	261.571	97.3266
263.451	98.4062	263.16	98.0647	261.733	97.3259
263.616	98.4053	263.325	98.0641	261.894	97.325
263.78	98.4041	263.493	98.0634	262.061	97.3238
263.944	98.4025	263.663	98.0628	262.231	97.3225
264.109	98.4009	263.833	98.0622	262.4	97.3216
264.273	98.3997	264.003	98.0616	262.567	97.3206
264.439	98.3988	264.176	98.06	262.731	97.3197
264.606	98.3978	264.345	98.0584	262.893	97.3187
264.773	98.3969	264.515	98.0569	263.054	97.3175
264.941	98.3956	264.686	98.0563	263.213	97.3162
265.107	98.3944	264.854	98.0553	263.376	97.3153
265.272	98.3928	265.026	98.0544	263.541	97.3144
265.437	98.3916	265.194	98.0531	263.706	97.3131
265.603	98.39	265.365	98.0519	263.867	97.3122
265.77	98.3875	265.536	98.0509	264.028	97.3113
265.938	98.3847	265.702	98.0503	264.188	97.3106
266.102	98.3825	265.871	98.0494	264.35	97.31
266.264	98.3809	266.04	98.0487	264.511	97.3091
266.423	98.3797	266.21	98.0481	264.671	97.3078
266.587	98.3781	266.382	98.0475	264.833	97.3059
266.756	98.3769	266.552	98.0466	264.997	97.3047
266.926	98.3756	266.724	98.0453	265.164	97.3037
267.092	98.3738	266.892	98.0438	265.331	97.3034
267.256	98.3725	267.058	98.0422	265.494	97.3031
267.418	98.3713	267.228	98.0413	265.656	97.3019
267.579	98.3703	267.401	98.0403	265.816	97.3006
267.741	98.3691	267.574	98.0397	265.977	97.2991
267.902	98.3672	267.746	98.0387	266.141	97.2978
268.066	98.3659	267.915	98.0381	266.304	97.2978
268.227	98.3647	268.082	98.0375	266.463	97.2984
268.389	98.3634	268.249	98.0366	266.62	97.2984
268.55	98.3625	268.415	98.035	266.777	97.2981
268.711	98.3612	268.585	98.0334	266.936	97.2972
268.871	98.3603	268.753	98.0322	267.096	97.2963
269.027	98.3591	268.924	98.0316	267.258	97.2953
269.183	98.3575	269.091	98.0309	267.422	97.2944
269.338	98.3563	269.259	98.0303	267.589	97.2931
269.497	98.355	269.426	98.0291	267.752	97.2919
269.658	98.3534	269.595	98.0281	267.914	97.2909
269.819	98.3516	269.762	98.0272	268.078	97.2903
269.977	98.3497	269.931	98.0259	268.239	97.2897
270.135	98.3484	270.1	98.0247	268.401	97.2887
270.291	98.3472	270.263	98.0234	268.562	97.2878
270.447	98.3462	270.427	98.0225	268.72	97.2869
270.601	98.3453	270.589	98.0212	268.881	97.2859
270.758	98.3441	270.751	98.0203	269.041	97.2853
270.918	98.3428	270.912	98.0197	269.205	97.2847
271.082	98.3413	271.073	98.0187	269.366	97.2841
271.24	98.3397	271.237	98.0178	269.528	97.2834
271.394	98.3381	271.402	98.0166	269.688	97.2825
271.547	98.3369	271.566	98.0156	269.85	97.2816
271.703	98.3356	271.73	98.0147	270.011	97.2803
271.86	98.3344	271.894	98.0138	270.168	97.2794
272.016	98.3331	272.056	98.0131	270.328	97.2784
272.174	98.3316	272.217	98.0122	270.491	97.2775
272.33	98.33	272.379	98.0113	270.654	97.2763
272.487	98.3284	272.54	98.01	270.817	97.2753
272.645	98.3269	272.698	98.0091	270.974	97.2738
272.801	98.3253	272.861	98.0081	271.135	97.2722
272.958	98.3238	273.025	98.0069	271.298	97.2709
273.112	98.3222	273.189	98.0059	271.465	97.2694
273.267	98.3206	273.352	98.0053	271.631	97.2678
273.419	98.3194	273.512	98.0047	271.792	97.2669
273.57	98.3181	273.673	98.0041	271.95	97.2659
273.725	98.3166	273.833	98.0028	272.109	97.265
273.882	98.315	273.996	98.0019	272.27	97.2644
274.039	98.3131	274.157	98.0006	272.429	97.2638
274.193	98.3116	274.319	97.9997	272.586	97.2631
274.349	98.3097	274.479	97.9988	272.745	97.2619
274.504	98.3081	274.64	97.9975	272.908	97.2603
274.66	98.3066	274.8	97.9963	273.068	97.2591
274.814	98.3056	274.96	97.995	273.231	97.2584
274.97	98.3041	275.122	97.9941	273.393	97.2575
275.126	98.3025	275.281	97.9928	273.556	97.2566
275.281	98.3009	275.441	97.9919	273.717	97.255
275.435	98.2994	275.603	97.9909	273.88	97.2534
275.59	98.2981	275.763	97.9897	274.041	97.2519
275.746	98.2972	275.926	97.9887	274.202	97.2503
275.904	98.2956	276.086	97.9878	274.359	97.2497
276.061	98.2941	276.25	97.9869	274.515	97.2494
276.215	98.2925	276.413	97.9859	274.674	97.2494
276.37	98.2909	276.577	97.985	274.835	97.2491
276.526	98.2897	276.741	97.9838	274.994	97.2484
276.685	98.2881	276.904	97.9825	275.155	97.2478
276.843	98.2869	277.069	97.9816	275.317	97.2469
277.002	98.2853	277.234	97.9806	275.481	97.2459
277.162	98.2831	277.395	97.9797	275.643	97.245
277.321	98.2812	277.559	97.9784	275.803	97.2441
277.482	98.2797	277.721	97.9775	275.965	97.2431
277.642	98.2784	277.886	97.9769	276.124	97.2419
277.803	98.2772	278.048	97.9762	276.284	97.2409
277.966	98.2753	278.209	97.9753	276.442	97.24
278.129	98.2734	278.371	97.9741	276.604	97.2391
278.291	98.2719	278.537	97.9728	276.764	97.2381
278.451	98.2706	278.7	97.9719	276.924	97.2366
278.615	98.2694	278.864	97.9706	277.087	97.2353
278.775	98.2678	279.027	97.9697	277.247	97.2338
278.94	98.2659	279.194	97.9688	277.409	97.2325
279.103	98.2644	279.36	97.9681	277.568	97.2313
279.267	98.2628	279.523	97.9669	277.729	97.2303
279.431	98.2616	279.686	97.9659	277.89	97.2294
279.591	98.2603	279.844	97.965	278.052	97.2284
279.754	98.2588	280.008	97.9641	278.216	97.2275
279.915	98.2575	280.171	97.9634	278.379	97.2266
280.08	98.2559	280.339	97.9625	278.54	97.2262
280.243	98.2547	280.507	97.9613	278.704	97.2256
280.408	98.2534	280.669	97.9603	278.865	97.2247
280.574	98.2519	280.832	97.9591	279.025	97.2234
280.74	98.2503	280.996	97.9578	279.183	97.2225
280.907	98.2484	281.164	97.9566	279.342	97.2219
281.071	98.2466	281.33	97.9553	279.506	97.2212
281.237	98.2453	281.491	97.9541	279.671	97.2203
281.405	98.2444	281.652	97.9528	279.835	97.2191
281.573	98.2431	281.812	97.9519	279.996	97.2181
281.741	98.2419	281.975	97.9509	280.156	97.2172
281.912	98.2403	282.136	97.95	280.317	97.2166
282.078	98.2391	282.298	97.9491	280.478	97.2153
282.242	98.2375	282.458	97.9481	280.638	97.2138
282.408	98.2359	282.618	97.9466	280.799	97.2125
282.576	98.2341	282.778	97.9453	280.961	97.2119
282.744	98.2319	282.938	97.9441	281.126	97.2119
282.909	98.23	283.101	97.9434	281.291	97.2119
283.073	98.2281	283.261	97.9425	281.452	97.2113
283.239	98.2266	283.423	97.9419	281.616	97.21
283.406	98.225	283.584	97.9409	281.776	97.2084
283.57	98.2234	283.747	97.94	281.939	97.2062
283.737	98.2219	283.908	97.9387	282.1	97.2044
283.904	98.2203	284.068	97.9378	282.261	97.2034
284.073	98.2188	284.227	97.9369	282.423	97.2019
284.239	98.2172	284.387	97.9359	282.585	97.2013
284.406	98.2156	284.544	97.9347	282.745	97.2003
284.573	98.2144	284.703	97.9338	282.904	97.2
284.741	98.2128	284.86	97.9325	283.067	97.1994
284.906	98.2113	285.022	97.9316	283.236	97.1981
285.071	98.2091	285.177	97.9306	283.402	97.1969
285.231	98.2072	285.335	97.9294	283.566	97.1959
285.39	98.2053	285.493	97.9284	283.724	97.1953
285.551	98.2034	285.66	97.9275	283.889	97.1944
285.715	98.2019	285.823	97.9266	284.05	97.1934
285.878	98.2	285.985	97.9256	284.215	97.1925
286.041	98.1984	286.141	97.9244	284.376	97.1919
286.204	98.1969	286.301	97.9237	284.541	97.1909
286.372	98.1953	286.463	97.9228	284.705	97.19
286.54	98.1934	286.625	97.9219	284.869	97.1891
286.703	98.1919	286.788	97.9206	285.03	97.1872
286.863	98.19	286.948	97.9197	285.186	97.185
287.023	98.1884	287.107	97.9188	285.342	97.1838
287.184	98.1869	287.265	97.9181	285.502	97.1841
287.345	98.1853	287.423	97.9175	285.667	97.1847
287.508	98.1834	287.584	97.9169	285.834	97.1847
287.672	98.1816	287.744	97.9159	285.999	97.1838
287.833	98.18	287.906	97.9147	286.166	97.1828
287.992	98.1781	288.067	97.9134	286.332	97.1822
288.151	98.1766	288.23	97.9125	286.498	97.1819
288.312	98.1747	288.394	97.9112	286.659	97.1813
288.474	98.1731	288.558	97.91	286.819	97.1803
288.636	98.1713	288.72	97.9087	286.979	97.1791
288.8	98.1697	288.883	97.9072	287.139	97.1778
288.962	98.1684	289.042	97.9059	287.301	97.1769
289.119	98.1672	289.199	97.9047	287.461	97.1759
289.276	98.1659	289.355	97.9038	287.622	97.1753
289.433	98.1641	289.516	97.9028	287.782	97.1747
289.593	98.1622	289.68	97.9016	287.946	97.1737
289.753	98.1603	289.841	97.9003	288.108	97.1725
289.917	98.1587	290.001	97.8991	288.272	97.1706
290.08	98.1569	290.16	97.8984	288.431	97.1694
290.244	98.155	290.32	97.8975	288.593	97.1681
290.407	98.1531	290.481	97.8966	288.754	97.1678
290.567	98.1513	290.642	97.8956	288.915	97.1669
290.732	98.1497	290.801	97.895	289.074	97.1659
290.894	98.1484	290.962	97.8941	289.234	97.165
291.057	98.1469	291.12	97.8928	289.399	97.1641
291.22	98.1453	291.279	97.8919	289.56	97.1631
291.38	98.1441	291.436	97.8909	289.722	97.1625
291.541	98.1437	291.595	97.8897	289.88	97.1619
291.7	98.1441	291.755	97.8888	290.04	97.1612
291.859	98.1441	291.914	97.8875	290.198	97.1606
292.021	98.1428	292.074	97.8866	290.355	97.1603
292.181	98.1412	292.235	97.8856	290.511	97.16
292.344	98.1394	292.396	97.8847	290.668	97.1594
292.506	98.1378	292.561	97.8834	290.828	97.1581
292.668	98.1359	292.722	97.8822	290.985	97.1562
292.83	98.1338	292.884	97.8809	291.144	97.1544
292.994	98.1316	293.044	97.88	291.301	97.1525
293.158	98.1294	293.206	97.8787	291.456	97.1497
293.327	98.1275	293.368	97.8778	291.614	97.1469
293.493	98.1259	293.53	97.8769	291.77	97.1437
293.661	98.1244	293.692	97.8759	291.928	97.1416
293.828	98.1228	293.856	97.8747	292.087	97.14
293.996	98.1213	294.02	97.8738	292.244	97.1391
294.158	98.1194	294.184	97.8728	292.399	97.1381
294.32	98.1175	294.345	97.8716	292.554	97.1369
294.483	98.1153	294.504	97.8706	292.707	97.135
294.654	98.1134	294.659	97.8697	292.86	97.1334
294.823	98.1112	294.817	97.8688	293.014	97.1322
294.988	98.1094	294.98	97.8678	293.172	97.1312
295.15	98.1075	295.144	97.8666	293.326	97.1303
295.313	98.1056	295.307	97.8653	293.477	97.1297
295.477	98.1038	295.466	97.8641	293.629	97.1287
295.645	98.1019	295.626	97.8631	293.785	97.1275
295.808	98.1	295.788	97.8622	293.94	97.1256
295.973	98.0981	295.949	97.8612	294.096	97.1234
296.133	98.0966	296.109	97.8603	294.254	97.1219
296.294	98.095	296.269	97.8591	294.412	97.1203
296.459	98.0928	296.43	97.8578	294.568	97.1197
296.628	98.0906	296.592	97.8566	294.727	97.1188
296.797	98.0884	296.75	97.8559	294.888	97.1181
296.965	98.0866	296.906	97.855	295.048	97.1172
297.134	98.085	297.063	97.8544	295.202	97.1166
297.303	98.0831	297.22	97.8531	295.353	97.1153
297.472	98.0812	297.381	97.8519	295.51	97.1141
297.636	98.0797	297.539	97.8506	295.668	97.1125
297.801	98.0775	297.698	97.8494	295.827	97.1109
297.965	98.0759	297.858	97.8484	295.985	97.1103
298.129	98.0741	298.023	97.8472	296.145	97.1103
298.293	98.0722	298.187	97.8462	296.306	97.1106
298.46	98.0703	298.351	97.845	296.465	97.1106
298.627	98.0684	298.51	97.8438	296.626	97.11
298.792	98.0662	298.67	97.8425	296.783	97.1097
298.954	98.0641	298.831	97.8416	296.94	97.1088
299.115	98.0619	298.989	97.8406	297.099	97.1075
299.278	98.0597	299.148	97.84	297.259	97.1066
299.444	98.0575	299.308	97.8388	297.417	97.1056
299.613	98.0553	299.471	97.8375	297.577	97.105
299.778	98.0534	299.636	97.8366	297.737	97.1044
299.938	98.0516	299.8	97.8353	297.901	97.1034
300.101	98.05	299.964	97.8344	298.061	97.1025
300.266	98.0481	300.126	97.8337	298.223	97.1019
300.433	98.0459	300.289	97.8328	298.387	97.1016
300.596	98.0441	300.455	97.8319	298.551	97.1012
300.761	98.0422	300.622	97.8309	298.712	97.1006
300.928	98.0403	300.789	97.83	298.87	97.0994
301.097	98.0384	300.953	97.8291	299.03	97.0978
301.267	98.0362	301.116	97.8278	299.192	97.0966
301.435	98.0344	301.281	97.8266	299.354	97.0959
301.6	98.0319	301.447	97.8244	299.515	97.0953
301.767	98.03	301.615	97.8219	299.677	97.0947
301.937	98.0278	301.781	97.8194	299.841	97.0938
302.113	98.0259	301.946	97.8178	300.003	97.0925
302.287	98.0241	302.11	97.8166	300.165	97.0913
302.459	98.0219	302.276	97.8156	300.325	97.0903
302.63	98.0194	302.443	97.815	300.488	97.0894
302.804	98.0169	302.61	97.8141	300.648	97.0884
302.98	98.0144	302.779	97.8128	300.806	97.0878
303.156	98.0125	302.951	97.8116	300.967	97.0869
303.332	98.0103	303.123	97.8103	301.13	97.0863
303.508	98.0084	303.294	97.8091	301.294	97.0856
303.683	98.0059	303.46	97.8081	301.457	97.0847
303.856	98.0037	303.623	97.8072	301.617	97.0834
304.029	98.0012	303.79	97.8056	301.781	97.0822
304.205	97.9988	303.955	97.8044	301.943	97.0812
304.381	97.9966	304.126	97.8031	302.108	97.0803
304.557	97.9947	304.294	97.8019	302.271	97.0797
304.733	97.9928	304.461	97.8006	302.434	97.0784
304.911	97.9906	304.627	97.7997	302.596	97.0772
305.087	97.9887	304.791	97.7984	302.762	97.0756
305.262	97.9862	304.959	97.7975	302.924	97.0738
305.435	97.9844	305.125	97.7966	303.088	97.0722
305.61	97.9822	305.29	97.7953	303.249	97.0709
305.784	97.98	305.452	97.7947	303.414	97.07
305.957	97.9781	305.616	97.7931	303.578	97.0691
306.132	97.9762	305.78	97.7919	303.742	97.0681
306.31	97.9744	305.945	97.7903	303.902	97.0672
306.487	97.9725	306.108	97.7887	304.064	97.0662
306.663	97.9703	306.269	97.7875	304.226	97.065
306.835	97.9681	306.433	97.7862	304.392	97.0641
307.011	97.9659	306.598	97.7856	304.557	97.0631
307.187	97.9638	306.766	97.7847	304.72	97.0619
307.369	97.9616	306.931	97.7841	304.884	97.0609
307.547	97.9594	307.093	97.7828	305.044	97.06
307.723	97.9572	307.258	97.7819	305.208	97.0594
307.895	97.955	307.422	97.7806	305.368	97.0588
308.067	97.9525	307.587	97.7791	305.531	97.0578
308.24	97.9503	307.748	97.7775	305.693	97.0566
308.417	97.9478	307.911	97.7763	305.861	97.0556
308.595	97.9456	308.073	97.775	306.026	97.0544
308.77	97.9437	308.235	97.7741	306.188	97.0534
308.942	97.9416	308.399	97.7731	306.352	97.0522
309.114	97.9394	308.562	97.7722	306.518	97.0512
309.291	97.9369	308.727	97.7709	306.683	97.0503
309.469	97.9344	308.89	97.7697	306.846	97.0494
309.644	97.9316	309.05	97.7687	307.01	97.0487
309.819	97.9291	309.21	97.7672	307.173	97.0481
309.993	97.9266	309.369	97.7659	307.34	97.0475
310.17	97.9244	309.53	97.7644	307.506	97.0466
310.343	97.9219	309.695	97.7628	307.673	97.0453
310.516	97.9194	309.857	97.7616	307.84	97.0441
310.688	97.9172	310.019	97.7603	308.004	97.0428
310.861	97.915	310.179	97.7594	308.17	97.0416
311.034	97.9131	310.339	97.7581	308.337	97.0409
311.207	97.9109	310.499	97.7572	308.503	97.0403
311.376	97.9084	310.659	97.7556	308.669	97.04
311.547	97.9059	310.82	97.7541	308.83	97.0391
311.718	97.9031	310.981	97.7525	308.991	97.0378
311.893	97.9006	311.142	97.7509	309.151	97.0362
312.067	97.8988	311.302	97.75	309.315	97.035
312.241	97.8966	311.464	97.7494	309.48	97.0334
312.415	97.8941	311.626	97.7488	309.646	97.0319
312.591	97.8916	311.79	97.7481	309.806	97.0306
312.765	97.8891	311.953	97.7469	309.964	97.0294
312.937	97.8863	312.118	97.7456	310.122	97.0284
313.107	97.8841	312.276	97.7441	310.285	97.0275
313.279	97.8822	312.436	97.7425	310.453	97.0269
313.45	97.88	312.592	97.7409	310.621	97.0259
313.622	97.8775	312.751	97.74	310.784	97.025
313.793	97.8753	312.911	97.7387	310.95	97.0241
313.963	97.8725	313.07	97.7375	311.113	97.0231
314.135	97.87	313.232	97.7362	311.28	97.0219
314.308	97.8675	313.389	97.735	311.443	97.0206
314.485	97.865	313.546	97.7338	311.607	97.0194
314.657	97.8628	313.706	97.7325	311.768	97.0187
314.827	97.8603	313.867	97.7316	311.933	97.0181
314.994	97.8581	314.028	97.7303	312.094	97.0172
315.166	97.8559	314.19	97.7288	312.256	97.0159
315.341	97.8538	314.353	97.7275	312.415	97.015
315.512	97.8512	314.517	97.7266	312.568	97.0141
315.686	97.8491	314.679	97.7253	312.724	97.0131
315.854	97.8472	314.835	97.7244	312.881	97.0122
316.026	97.8453	314.995	97.7231	313.042	97.0116
316.194	97.8431	315.155	97.7219	313.204	97.0106
316.362	97.8409	315.321	97.7209	313.365	97.0097
316.529	97.8384	315.485	97.7197	313.528	97.0084
316.697	97.8359	315.647	97.7181	313.691	97.0069
316.864	97.8331	315.807	97.7169	313.852	97.0056
317.029	97.8306	315.968	97.7153	314.015	97.0047
317.196	97.8284	316.13	97.7138	314.175	97.0037
317.362	97.8263	316.291	97.7122	314.336	97.0025
317.53	97.8244	316.451	97.7109	314.493	97.0012
317.7	97.8225	316.611	97.7097	314.65	97.0003
317.872	97.8203	316.77	97.7084	314.807	96.9994
318.043	97.8181	316.929	97.7072	314.964	96.9984
318.211	97.8156	317.091	97.7059	315.121	96.9975
318.377	97.8131	317.255	97.705	315.282	96.9966
318.543	97.8103	317.416	97.7034	315.448	96.9956
318.71	97.8066	317.579	97.7019	315.615	96.9947
318.877	97.8025	317.744	97.7006	315.783	96.9934
319.044	97.7987	317.911	97.6991	315.948	96.9919
319.208	97.7956	318.074	97.6978	316.111	96.9906
319.372	97.7931	318.237	97.6963	316.272	96.9897
319.536	97.7906	318.401	97.695	316.433	96.9887
319.702	97.7884	318.565	97.6937	316.598	96.9878
319.866	97.7866	318.731	97.6925	316.763	96.9872
320.03	97.7847	318.895	97.6912	316.929	96.9859
320.193	97.7828	319.062	97.69	317.094	96.9847
320.357	97.7806	319.229	97.6891	317.261	96.9834
320.521	97.7781	319.397	97.6881	317.428	96.9822
320.686	97.7756	319.563	97.6869	317.591	96.9809
320.85	97.7728	319.725	97.6853	317.756	96.9794
321.014	97.7703	319.888	97.6838	317.924	96.9781
321.178	97.7678	320.049	97.6825	318.092	96.9769
321.344	97.765	320.211	97.6813	318.26	96.9753
321.509	97.7625	320.373	97.6797	318.427	96.9741
321.673	97.7597	320.535	97.6784	318.597	96.9731
321.835	97.7572	320.703	97.6769	318.766	96.9722
322	97.7547	320.869	97.6756	318.934	96.9709
322.162	97.7525	321.038	97.6744	319.098	96.97
322.326	97.75	321.205	97.6731	319.263	96.9688
322.488	97.7472	321.374	97.6719	319.43	96.9678
322.65	97.7441	321.54	97.6706	319.6	96.9666
322.81	97.7412	321.708	97.6694	319.769	96.9659
322.971	97.7387	321.878	97.6681	319.941	96.965
323.136	97.7366	322.046	97.6669	320.112	96.9641
323.299	97.7341	322.214	97.6656	320.286	96.9625
323.464	97.7313	322.383	97.6641	320.459	96.9613
323.628	97.7291	322.551	97.6625	320.629	96.9594
323.791	97.7269	322.718	97.6609	320.796	96.9581
323.953	97.7247	322.883	97.6591	320.964	96.9572
324.115	97.7228	323.051	97.6578	321.135	96.9566
324.277	97.7203	323.224	97.6562	321.306	96.9556
324.438	97.7178	323.394	97.6547	321.479	96.9544
324.601	97.7153	323.562	97.6531	321.651	96.9525
[truncated: 2,913 more rows]
