# Supplementary material for: Selective conversion of CO2 to isobutane-enriched C4 alkanes over InZrOx-Beta composite catalyst
Source: Nat Commun. 2023 May 6;14:2627. doi: 10.1038/s41467-023-38336-5 (PMC10164185; doi:10.1038/s41467-023-38336-5)
Supplement: Supplementary file 3 — Source Data [file 41467_2023_38336_MOESM3_ESM.zip › Source_Data_for_Figures_in_Supplementary_Information/Source_Data_Supplementary_Figure_33.xlsx]

## Sheet: a
XRD patterns
	fresh-InZrOx(SCP-4)		used-InZrOx(SCP-4)
2θ (°)	Intensity (a.u.)	2θ (°)	Intensity (a.u.)
5	186.667	5	173.333
5.02	226.667	5.02	206.667
5.04	200	5.04	153.333
5.06	213.333	5.06	153.333
5.08	166.667	5.08	166.667
5.1	166.667	5.1	186.667
5.12	173.333	5.12	173.333
5.14	173.333	5.14	166.667
5.16	166.667	5.16	173.333
5.18	173.333	5.18	173.333
5.2	173.333	5.2	166.667
5.22	146.667	5.22	173.333
5.24	120	5.24	153.333
5.26	220	5.26	173.333
5.28	193.333	5.28	193.333
5.3	180	5.3	213.333
5.32	166.667	5.32	186.667
5.34	140	5.34	186.667
5.36	153.333	5.36	146.667
5.38	200	5.38	153.333
5.4	166.667	5.4	233.333
5.42	140	5.42	200
5.44	153.333	5.44	173.333
5.46	193.333	5.46	193.333
5.48	173.333	5.48	153.333
5.5	140	5.5	133.333
5.52	173.333	5.52	193.333
5.54	200	5.54	206.667
5.56	206.667	5.56	226.667
5.58	200	5.58	180
5.6	206.667	5.6	173.333
5.62	193.333	5.62	133.333
5.64	193.333	5.64	166.667
5.66	213.333	5.66	186.667
5.68	226.667	5.68	160
5.7	226.667	5.7	153.333
5.72	200	5.72	186.667
5.74	213.333	5.74	193.333
5.76	186.667	5.76	160
5.78	160	5.78	153.333
5.8	166.667	5.8	173.333
5.82	173.333	5.82	160
5.84	173.333	5.84	153.333
5.86	193.333	5.86	173.333
5.88	160	5.88	220
5.9	193.333	5.9	206.667
5.92	166.667	5.92	180
5.94	180	5.94	120
5.96	146.667	5.96	160
5.98	160	5.98	146.667
6	133.333	6	160
6.02	133.333	6.02	133.333
6.04	166.667	6.04	160
6.06	186.667	6.06	166.667
6.08	153.333	6.08	140
6.1	126.667	6.1	133.333
6.12	146.667	6.12	173.333
6.14	193.333	6.14	140
6.16	200	6.16	126.667
6.18	180	6.18	140
6.2	166.667	6.2	173.333
6.22	146.667	6.22	140
6.24	146.667	6.24	106.667
6.26	186.667	6.26	140
6.28	160	6.28	146.667
6.3	160	6.3	166.667
6.32	126.667	6.32	166.667
6.34	86.6667	6.34	153.333
6.36	180	6.36	153.333
6.38	146.667	6.38	166.667
6.4	166.667	6.4	200
6.42	166.667	6.42	166.667
6.44	100	6.44	120
6.46	120	6.46	133.333
6.48	126.667	6.48	140
6.5	133.333	6.5	166.667
6.52	133.333	6.52	160
6.54	160	6.54	126.667
6.56	166.667	6.56	120
6.58	200	6.58	160
6.6	133.333	6.6	186.667
6.62	153.333	6.62	166.667
6.64	146.667	6.64	220
6.66	126.667	6.66	200
6.68	166.667	6.68	173.333
6.7	166.667	6.7	186.667
6.72	166.667	6.72	133.333
6.74	160	6.74	160
6.76	166.667	6.76	126.667
6.78	146.667	6.78	166.667
6.8	160	6.8	146.667
6.82	200	6.82	106.667
6.84	166.667	6.84	140
6.86	146.667	6.86	126.667
6.88	193.333	6.88	153.333
6.9	146.667	6.9	173.333
6.92	126.667	6.92	140
6.94	113.333	6.94	133.333
6.96	140	6.96	213.333
6.98	93.3333	6.98	180
7	93.3333	7	160
7.02	180	7.02	166.667
7.04	186.667	7.04	126.667
7.06	133.333	7.06	153.333
7.08	146.667	7.08	173.333
7.1	153.333	7.1	213.333
7.12	173.333	7.12	153.333
7.14	166.667	7.14	153.333
7.16	120	7.16	133.333
7.18	113.333	7.18	126.667
7.2	160	7.2	106.667
7.22	160	7.22	153.333
7.24	153.333	7.24	166.667
7.26	140	7.26	113.333
7.28	106.667	7.28	106.667
7.3	126.667	7.3	146.667
7.32	120	7.32	153.333
7.34	120	7.34	173.333
7.36	126.667	7.36	120
7.38	126.667	7.38	133.333
7.4	120	7.4	140
7.42	140	7.42	106.667
7.44	140	7.44	166.667
7.46	153.333	7.46	193.333
7.48	93.3333	7.48	166.667
7.5	133.333	7.5	166.667
7.52	200	7.52	200
7.54	180	7.54	133.333
7.56	140	7.56	113.333
7.58	153.333	7.58	140
7.6	140	7.6	160
7.62	126.667	7.62	133.333
7.64	126.667	7.64	106.667
7.66	153.333	7.66	166.667
7.68	146.667	7.68	146.667
7.7	133.333	7.7	160
7.72	146.667	7.72	153.333
7.74	153.333	7.74	126.667
7.76	146.667	7.76	140
7.78	113.333	7.78	100
7.8	106.667	7.8	113.333
7.82	126.667	7.82	173.333
7.84	113.333	7.84	120
7.86	120	7.86	146.667
7.88	100	7.88	153.333
7.9	120	7.9	120
7.92	140	7.92	133.333
7.94	126.667	7.94	153.333
7.96	106.667	7.96	140
7.98	100	7.98	106.667
8	126.667	8	166.667
8.02	140	8.02	200
8.04	93.3333	8.04	173.333
8.06	100	8.06	133.333
8.08	146.667	8.08	140
8.1	126.667	8.1	193.333
8.12	160	8.12	140
8.14	186.667	8.14	140
8.16	140	8.16	153.333
8.18	140	8.18	140
8.2	120	8.2	140
8.22	140	8.22	153.333
8.24	113.333	8.24	133.333
8.26	120	8.26	133.333
8.28	133.333	8.28	140
8.3	160	8.3	146.667
8.32	153.333	8.32	80
8.34	180	8.34	100
8.36	200	8.36	160
8.38	140	8.38	140
8.4	86.6667	8.4	173.333
8.42	73.3333	8.42	160
8.44	113.333	8.44	140
8.46	113.333	8.46	146.667
8.48	126.667	8.48	160
8.5	166.667	8.5	113.333
8.52	120	8.52	140
8.54	120	8.54	140
8.56	160	8.56	160
8.58	160	8.58	153.333
8.6	126.667	8.6	126.667
8.62	153.333	8.62	160
8.64	146.667	8.64	186.667
8.66	106.667	8.66	166.667
8.68	86.6667	8.68	160
8.7	86.6667	8.7	180
8.72	120	8.72	173.333
8.74	113.333	8.74	126.667
8.76	146.667	8.76	146.667
8.78	86.6667	8.78	80
8.8	120	8.8	160
8.82	160	8.82	133.333
8.84	113.333	8.84	153.333
8.86	120	8.86	160
8.88	153.333	8.88	153.333
8.9	126.667	8.9	133.333
8.92	126.667	8.92	146.667
8.94	106.667	8.94	173.333
8.96	160	8.96	166.667
8.98	160	8.98	113.333
9	166.667	9	126.667
9.02	146.667	9.02	100
9.04	120	9.04	140
9.06	100	9.06	120
9.08	106.667	9.08	126.667
9.1	166.667	9.1	140
9.12	186.667	9.12	153.333
9.14	180	9.14	166.667
9.16	166.667	9.16	153.333
9.18	133.333	9.18	160
9.2	126.667	9.2	153.333
9.22	126.667	9.22	140
9.24	153.333	9.24	106.667
9.26	140	9.26	140
9.28	120	9.28	186.667
9.3	200	9.3	166.667
9.32	173.333	9.32	146.667
9.34	160	9.34	106.667
9.36	133.333	9.36	106.667
9.38	140	9.38	133.333
9.4	173.333	9.4	140
9.42	120	9.42	153.333
9.44	160	9.44	140
9.46	173.333	9.46	126.667
9.48	153.333	9.48	133.333
9.5	120	9.5	153.333
9.52	106.667	9.52	133.333
9.54	140	9.54	146.667
9.56	146.667	9.56	153.333
9.58	120	9.58	146.667
9.6	166.667	9.6	140
9.62	146.667	9.62	120
9.64	113.333	9.64	160
9.66	133.333	9.66	133.333
9.68	113.333	9.68	166.667
9.7	133.333	9.7	173.333
9.72	120	9.72	106.667
9.74	153.333	9.74	126.667
9.76	100	9.76	166.667
9.78	146.667	9.78	133.333
9.8	146.667	9.8	166.667
9.82	106.667	9.82	100
9.84	100	9.84	120
9.86	133.333	9.86	186.667
9.88	153.333	9.88	166.667
9.9	120	9.9	180
9.92	113.333	9.92	133.333
9.94	153.333	9.94	146.667
9.96	113.333	9.96	153.333
9.98	140	9.98	133.333
10	160	10	133.333
10.02	133.333	10.02	140
10.04	166.667	10.04	186.667
10.06	166.667	10.06	193.333
10.08	146.667	10.08	166.667
10.1	133.333	10.1	153.333
10.12	160	10.12	140
10.14	166.667	10.14	133.333
10.16	146.667	10.16	126.667
10.18	113.333	10.18	166.667
10.2	153.333	10.2	166.667
10.22	166.667	10.22	160
10.24	153.333	10.24	180
10.26	160	10.26	166.667
10.28	146.667	10.28	120
10.3	133.333	10.3	133.333
10.32	120	10.32	146.667
10.34	146.667	10.34	120
10.36	160	10.36	140
10.38	140	10.38	120
10.4	133.333	10.4	173.333
10.42	113.333	10.42	206.667
10.44	133.333	10.44	133.333
10.46	166.667	10.46	80
10.48	120	10.48	73.3333
10.5	106.667	10.5	173.333
10.52	120	10.52	126.667
10.54	146.667	10.54	193.333
10.56	126.667	10.56	160
10.58	106.667	10.58	126.667
10.6	173.333	10.6	140
10.62	126.667	10.62	140
10.64	113.333	10.64	173.333
10.66	126.667	10.66	140
10.68	120	10.68	146.667
10.7	86.6667	10.7	180
10.72	86.6667	10.72	140
10.74	126.667	10.74	106.667
10.76	166.667	10.76	146.667
10.78	180	10.78	120
10.8	126.667	10.8	146.667
10.82	160	10.82	120
10.84	113.333	10.84	160
10.86	140	10.86	153.333
10.88	146.667	10.88	113.333
10.9	160	10.9	146.667
10.92	140	10.92	126.667
10.94	120	10.94	126.667
10.96	193.333	10.96	126.667
10.98	153.333	10.98	120
11	100	11	180
11.02	120	11.02	173.333
11.04	173.333	11.04	120
11.06	160	11.06	140
11.08	146.667	11.08	146.667
11.1	140	11.1	140
11.12	206.667	11.12	133.333
11.14	173.333	11.14	166.667
11.16	160	11.16	113.333
11.18	106.667	11.18	153.333
11.2	153.333	11.2	133.333
11.22	153.333	11.22	160
11.24	153.333	11.24	153.333
11.26	186.667	11.26	120
11.28	140	11.28	126.667
11.3	106.667	11.3	160
11.32	113.333	11.32	140
11.34	113.333	11.34	120
11.36	140	11.36	126.667
11.38	153.333	11.38	100
11.4	126.667	11.4	133.333
11.42	126.667	11.42	160
11.44	153.333	11.44	120
11.46	140	11.46	166.667
11.48	120	11.48	200
11.5	120	11.5	160
11.52	120	11.52	166.667
11.54	120	11.54	173.333
11.56	173.333	11.56	213.333
11.58	166.667	11.58	206.667
11.6	180	11.6	193.333
11.62	180	11.62	146.667
11.64	213.333	11.64	166.667
11.66	186.667	11.66	180
11.68	140	11.68	133.333
11.7	146.667	11.7	146.667
11.72	173.333	11.72	166.667
11.74	153.333	11.74	160
11.76	133.333	11.76	120
11.78	160	11.78	113.333
11.8	120	11.8	166.667
11.82	113.333	11.82	173.333
11.84	160	11.84	153.333
11.86	133.333	11.86	193.333
11.88	113.333	11.88	153.333
11.9	133.333	11.9	173.333
11.92	126.667	11.92	133.333
11.94	126.667	11.94	160
11.96	106.667	11.96	153.333
11.98	140	11.98	126.667
12	120	12	146.667
12.02	120	12.02	140
12.04	153.333	12.04	133.333
12.06	160	12.06	153.333
12.08	133.333	12.08	153.333
12.1	146.667	12.1	133.333
12.12	133.333	12.12	173.333
12.14	166.667	12.14	186.667
12.16	153.333	12.16	173.333
12.18	140	12.18	180
12.2	113.333	12.2	153.333
12.22	120	12.22	126.667
12.24	133.333	12.24	120
12.26	100	12.26	166.667
12.28	120	12.28	140
12.3	120	12.3	160
12.32	160	12.32	153.333
12.34	120	12.34	160
12.36	133.333	12.36	120
12.38	120	12.38	133.333
12.4	106.667	12.4	186.667
12.42	126.667	12.42	180
12.44	166.667	12.44	160
12.46	180	12.46	186.667
12.48	160	12.48	166.667
12.5	160	12.5	153.333
12.52	146.667	12.52	160
12.54	166.667	12.54	193.333
12.56	180	12.56	160
12.58	153.333	12.58	120
12.6	100	12.6	126.667
12.62	146.667	12.62	180
12.64	133.333	12.64	173.333
12.66	126.667	12.66	186.667
12.68	140	12.68	153.333
12.7	133.333	12.7	120
12.72	133.333	12.72	133.333
12.74	146.667	12.74	126.667
12.76	126.667	12.76	153.333
12.78	126.667	12.78	160
12.8	160	12.8	166.667
12.82	193.333	12.82	153.333
12.84	146.667	12.84	140
12.86	140	12.86	126.667
12.88	160	12.88	186.667
12.9	133.333	12.9	160
12.92	146.667	12.92	146.667
12.94	173.333	12.94	100
12.96	120	12.96	120
12.98	126.667	12.98	153.333
13	166.667	13	140
13.02	166.667	13.02	100
13.04	146.667	13.04	140
13.06	133.333	13.06	153.333
13.08	153.333	13.08	166.667
13.1	160	13.1	133.333
13.12	166.667	13.12	133.333
13.14	140	13.14	146.667
13.16	140	13.16	140
13.18	173.333	13.18	166.667
13.2	153.333	13.2	180
13.22	120	13.22	166.667
13.24	106.667	13.24	153.333
13.26	133.333	13.26	166.667
13.28	206.667	13.28	140
13.3	173.333	13.3	140
13.32	140	13.32	153.333
13.34	173.333	13.34	133.333
13.36	133.333	13.36	153.333
13.38	140	13.38	133.333
13.4	153.333	13.4	146.667
13.42	113.333	13.42	180
13.44	113.333	13.44	166.667
13.46	193.333	13.46	133.333
13.48	193.333	13.48	166.667
13.5	153.333	13.5	166.667
13.52	146.667	13.52	186.667
13.54	140	13.54	186.667
13.56	120	13.56	140
13.58	140	13.58	193.333
13.6	113.333	13.6	193.333
13.62	120	13.62	153.333
13.64	133.333	13.64	120
13.66	140	13.66	166.667
13.68	126.667	13.68	166.667
13.7	146.667	13.7	153.333
13.72	153.333	13.72	180
13.74	146.667	13.74	186.667
13.76	160	13.76	186.667
13.78	173.333	13.78	213.333
13.8	146.667	13.8	140
13.82	160	13.82	146.667
13.84	193.333	13.84	153.333
13.86	180	13.86	180
13.88	133.333	13.88	173.333
13.9	126.667	13.9	193.333
13.92	153.333	13.92	193.333
13.94	173.333	13.94	166.667
13.96	186.667	13.96	126.667
13.98	166.667	13.98	153.333
14	140	14	160
14.02	126.667	14.02	146.667
14.04	133.333	14.04	193.333
14.06	126.667	14.06	193.333
14.08	133.333	14.08	180
14.1	166.667	14.1	173.333
14.12	186.667	14.12	173.333
14.14	173.333	14.14	166.667
14.16	166.667	14.16	200
14.18	153.333	14.18	153.333
14.2	153.333	14.2	120
14.22	140	14.22	166.667
14.24	160	14.24	166.667
14.26	200	14.26	146.667
14.28	180	14.28	140
14.3	160	14.3	160
14.32	173.333	14.32	180
14.34	180	14.34	193.333
14.36	166.667	14.36	200
14.38	160	14.38	160
14.4	166.667	14.4	166.667
14.42	166.667	14.42	200
14.44	126.667	14.44	173.333
14.46	113.333	14.46	166.667
14.48	126.667	14.48	193.333
14.5	160	14.5	193.333
14.52	166.667	14.52	186.667
14.54	140	14.54	146.667
14.56	153.333	14.56	166.667
14.58	146.667	14.58	186.667
14.6	160	14.6	160
14.62	200	14.62	186.667
14.64	166.667	14.64	213.333
14.66	153.333	14.66	193.333
14.68	153.333	14.68	146.667
14.7	160	14.7	146.667
14.72	180	14.72	160
14.74	140	14.74	166.667
14.76	113.333	14.76	180
14.78	120	14.78	160
14.8	140	14.8	160
14.82	180	14.82	226.667
14.84	173.333	14.84	213.333
14.86	160	14.86	186.667
14.88	153.333	14.88	173.333
14.9	146.667	14.9	146.667
14.92	166.667	14.92	173.333
14.94	173.333	14.94	186.667
14.96	153.333	14.96	186.667
14.98	166.667	14.98	166.667
15	166.667	15	153.333
15.02	160	15.02	180
15.04	146.667	15.04	166.667
15.06	146.667	15.06	173.333
15.08	146.667	15.08	173.333
15.1	153.333	15.1	160
15.12	173.333	15.12	140
15.14	193.333	15.14	200
15.16	173.333	15.16	260
15.18	153.333	15.18	206.667
15.2	186.667	15.2	173.333
15.22	173.333	15.22	180
15.24	126.667	15.24	140
15.26	140	15.26	126.667
15.28	166.667	15.28	140
15.3	200	15.3	146.667
15.32	166.667	15.32	173.333
15.34	166.667	15.34	153.333
15.36	193.333	15.36	160
15.38	186.667	15.38	206.667
15.4	160	15.4	206.667
15.42	133.333	15.42	193.333
15.44	160	15.44	166.667
15.46	160	15.46	173.333
15.48	160	15.48	200
15.5	200	15.5	206.667
15.52	200	15.52	186.667
15.54	146.667	15.54	160
15.56	106.667	15.56	140
15.58	146.667	15.58	160
15.6	186.667	15.6	206.667
15.62	173.333	15.62	193.333
15.64	173.333	15.64	153.333
15.66	193.333	15.66	133.333
15.68	186.667	15.68	173.333
15.7	166.667	15.7	206.667
15.72	153.333	15.72	166.667
15.74	146.667	15.74	180
15.76	166.667	15.76	186.667
15.78	173.333	15.78	153.333
15.8	160	15.8	180
15.82	173.333	15.82	173.333
15.84	193.333	15.84	126.667
15.86	186.667	15.86	140
15.88	180	15.88	160
15.9	180	15.9	166.667
15.92	173.333	15.92	193.333
15.94	193.333	15.94	173.333
15.96	213.333	15.96	193.333
15.98	200	15.98	186.667
16	240	16	160
16.02	193.333	16.02	153.333
16.04	140	16.04	140
16.06	140	16.06	146.667
16.08	153.333	16.08	206.667
16.1	140	16.1	186.667
16.12	146.667	16.12	133.333
16.14	186.667	16.14	180
16.16	160	16.16	186.667
16.18	166.667	16.18	140
16.2	186.667	16.2	160
16.22	166.667	16.22	153.333
16.24	180	16.24	193.333
16.26	193.333	16.26	220
16.28	180	16.28	180
16.3	220	16.3	160
16.32	213.333	16.32	173.333
16.34	166.667	16.34	193.333
16.36	153.333	16.36	200
16.38	173.333	16.38	180
16.4	166.667	16.4	166.667
16.42	146.667	16.42	173.333
16.44	160	16.44	166.667
16.46	173.333	16.46	146.667
16.48	186.667	16.48	146.667
16.5	206.667	16.5	146.667
16.52	206.667	16.52	160
16.54	186.667	16.54	200
16.56	153.333	16.56	180
16.58	140	16.58	173.333
16.6	200	16.6	193.333
16.62	186.667	16.62	146.667
16.64	186.667	16.64	153.333
16.66	180	16.66	180
16.68	173.333	16.68	180
16.7	146.667	16.7	160
16.72	153.333	16.72	160
16.74	193.333	16.74	193.333
16.76	153.333	16.76	200
16.78	186.667	16.78	193.333
16.8	180	16.8	180
16.82	126.667	16.82	173.333
16.84	213.333	16.84	200
16.86	173.333	16.86	193.333
16.88	173.333	16.88	186.667
16.9	186.667	16.9	180
16.92	160	16.92	173.333
16.94	173.333	16.94	153.333
16.96	186.667	16.96	160
16.98	186.667	16.98	160
17	206.667	17	180
17.02	226.667	17.02	173.333
17.04	186.667	17.04	166.667
17.06	160	17.06	160
17.08	166.667	17.08	180
17.1	153.333	17.1	186.667
17.12	160	17.12	213.333
17.14	186.667	17.14	233.333
17.16	220	17.16	246.667
17.18	220	17.18	200
17.2	213.333	17.2	120
17.22	193.333	17.22	146.667
17.24	173.333	17.24	213.333
17.26	226.667	17.26	206.667
17.28	186.667	17.28	213.333
17.3	160	17.3	213.333
17.32	186.667	17.32	173.333
17.34	220	17.34	180
17.36	233.333	17.36	200
17.38	226.667	17.38	220
17.4	213.333	17.4	226.667
17.42	166.667	17.42	206.667
17.44	166.667	17.44	180
17.46	186.667	17.46	166.667
17.48	180	17.48	206.667
17.5	173.333	17.5	193.333
17.52	180	17.52	193.333
17.54	206.667	17.54	213.333
17.56	213.333	17.56	186.667
17.58	220	17.58	166.667
17.6	180	17.6	166.667
17.62	153.333	17.62	200
17.64	173.333	17.64	226.667
17.66	206.667	17.66	206.667
17.68	206.667	17.68	213.333
17.7	166.667	17.7	193.333
17.72	160	17.72	146.667
17.74	200	17.74	153.333
17.76	200	17.76	153.333
17.78	206.667	17.78	146.667
17.8	246.667	17.8	180
17.82	180	17.82	173.333
17.84	200	17.84	173.333
17.86	213.333	17.86	160
17.88	193.333	17.88	166.667
17.9	186.667	17.9	213.333
17.92	186.667	17.92	200
17.94	180	17.94	160
17.96	173.333	17.96	166.667
17.98	173.333	17.98	166.667
18	193.333	18	186.667
18.02	160	18.02	133.333
18.04	206.667	18.04	140
18.06	186.667	18.06	153.333
18.08	186.667	18.08	160
18.1	213.333	18.1	206.667
18.12	233.333	18.12	206.667
18.14	200	18.14	220
18.16	200	18.16	166.667
18.18	206.667	18.18	173.333
18.2	200	18.2	186.667
18.22	186.667	18.22	213.333
18.24	206.667	18.24	160
18.26	193.333	18.26	160
18.28	173.333	18.28	226.667
18.3	166.667	18.3	173.333
18.32	180	18.32	186.667
18.34	226.667	18.34	173.333
18.36	206.667	18.36	166.667
18.38	206.667	18.38	166.667
18.4	226.667	18.4	213.333
18.42	200	18.42	220
18.44	193.333	18.44	213.333
18.46	180	18.46	220
18.48	220	18.48	193.333
18.5	193.333	18.5	200
18.52	153.333	18.52	193.333
18.54	213.333	18.54	166.667
18.56	166.667	18.56	160
18.58	206.667	18.58	193.333
18.6	193.333	18.6	193.333
18.62	186.667	18.62	133.333
18.64	220	18.64	173.333
18.66	226.667	18.66	193.333
18.68	180	18.68	213.333
18.7	173.333	18.7	186.667
18.72	173.333	18.72	126.667
18.74	193.333	18.74	153.333
18.76	180	18.76	166.667
18.78	220	18.78	186.667
18.8	153.333	18.8	173.333
18.82	166.667	18.82	160
18.84	206.667	18.84	180
18.86	200	18.86	213.333
18.88	220	18.88	220
18.9	166.667	18.9	200
18.92	160	18.92	200
18.94	153.333	18.94	160
18.96	153.333	18.96	193.333
18.98	173.333	18.98	206.667
19	206.667	19	193.333
19.02	206.667	19.02	153.333
19.04	193.333	19.04	140
19.06	220	19.06	180
19.08	220	19.08	146.667
19.1	213.333	19.1	166.667
19.12	180	19.12	193.333
19.14	280	19.14	206.667
19.16	226.667	19.16	186.667
19.18	193.333	19.18	153.333
19.2	220	19.2	180
19.22	240	19.22	160
19.24	246.667	19.24	160
19.26	180	19.26	180
19.28	206.667	19.28	160
19.3	246.667	19.3	233.333
19.32	213.333	19.32	246.667
19.34	213.333	19.34	213.333
19.36	246.667	19.36	253.333
19.38	213.333	19.38	253.333
19.4	240	19.4	233.333
19.42	226.667	19.42	213.333
19.44	213.333	19.44	273.333
19.46	206.667	19.46	226.667
19.48	240	19.48	206.667
19.5	213.333	19.5	173.333
19.52	213.333	19.52	180
19.54	173.333	19.54	213.333
19.56	226.667	19.56	220
19.58	280	19.58	180
19.6	206.667	19.6	206.667
19.62	200	19.62	180
19.64	233.333	19.64	213.333
19.66	213.333	19.66	180
19.68	206.667	19.68	200
19.7	233.333	19.7	240
19.72	193.333	19.72	193.333
19.74	146.667	19.74	180
19.76	153.333	19.76	153.333
19.78	180	19.78	193.333
19.8	226.667	19.8	160
19.82	200	19.82	233.333
19.84	266.667	19.84	173.333
19.86	220	19.86	206.667
19.88	153.333	19.88	213.333
19.9	193.333	19.9	153.333
19.92	273.333	19.92	146.667
19.94	213.333	19.94	226.667
19.96	260	19.96	266.667
19.98	180	19.98	166.667
20	166.667	20	186.667
20.02	260	20.02	193.333
20.04	166.667	20.04	200
20.06	180	20.06	213.333
20.08	233.333	20.08	193.333
20.1	213.333	20.1	206.667
20.12	206.667	20.12	193.333
20.14	213.333	20.14	140
20.16	166.667	20.16	206.667
20.18	220	20.18	100
20.2	180	20.2	166.667
20.22	206.667	20.22	153.333
20.24	200	20.24	140
20.26	246.667	20.26	173.333
20.28	166.667	20.28	180
20.3	200	20.3	213.333
20.32	206.667	20.32	226.667
20.34	193.333	20.34	213.333
20.36	226.667	20.36	246.667
20.38	220	20.38	253.333
20.4	200	20.4	213.333
20.42	226.667	20.42	233.333
20.44	213.333	20.44	213.333
20.46	220	20.46	193.333
20.48	200	20.48	173.333
20.5	220	20.5	160
20.52	173.333	20.52	193.333
20.54	266.667	20.54	193.333
20.56	286.667	20.56	226.667
20.58	180	20.58	226.667
20.6	260	20.6	253.333
20.62	213.333	20.62	253.333
20.64	220	20.64	193.333
20.66	226.667	20.66	226.667
20.68	180	20.68	200
20.7	226.667	20.7	173.333
20.72	173.333	20.72	240
20.74	180	20.74	240
20.76	306.667	20.76	206.667
20.78	260	20.78	260
20.8	306.667	20.8	293.333
20.82	380	20.82	273.333
20.84	233.333	20.84	300
20.86	240	20.86	273.333
20.88	293.333	20.88	246.667
20.9	306.667	20.9	306.667
20.92	320	20.92	240
20.94	253.333	20.94	213.333
20.96	226.667	20.96	353.333
20.98	240	20.98	253.333
21	273.333	21	226.667
21.02	233.333	21.02	226.667
21.04	226.667	21.04	306.667
21.06	313.333	21.06	320
21.08	246.667	21.08	306.667
21.1	353.333	21.1	373.333
21.12	313.333	21.12	386.667
21.14	226.667	21.14	313.333
21.16	346.667	21.16	233.333
21.18	353.333	21.18	320
21.2	400	21.2	453.333
21.22	340	21.22	466.667
21.24	326.667	21.24	433.333
21.26	380	21.26	413.333
21.28	333.333	21.28	413.333
21.3	426.667	21.3	426.667
21.32	466.667	21.32	473.333
21.34	406.667	21.34	466.667
21.36	426.667	21.36	420
21.38	553.333	21.38	520
21.4	520	21.4	466.667
21.42	620	21.42	526.667
21.44	473.333	21.44	513.333
21.46	600	21.46	493.333
21.48	613.333	21.48	486.667
21.5	533.333	21.5	533.333
21.52	613.333	21.52	540
21.54	533.333	21.54	593.333
21.56	580	21.56	473.333
21.58	680	21.58	466.667
21.6	626.667	21.6	380
21.62	513.333	21.62	446.667
21.64	513.333	21.64	500
21.66	460	21.66	480
21.68	446.667	21.68	353.333
21.7	513.333	21.7	380
21.72	480	21.72	353.333
21.74	500	21.74	273.333
21.76	486.667	21.76	386.667
21.78	386.667	21.78	266.667
21.8	413.333	21.8	380
21.82	333.333	21.82	206.667
21.84	413.333	21.84	306.667
21.86	266.667	21.86	306.667
21.88	386.667	21.88	280
21.9	346.667	21.9	253.333
21.92	326.667	21.92	380
21.94	286.667	21.94	200
21.96	313.333	21.96	273.333
21.98	320	21.98	280
22	273.333	22	293.333
22.02	320	22.02	286.667
22.04	260	22.04	273.333
22.06	300	22.06	233.333
22.08	320	22.08	213.333
22.1	306.667	22.1	300
22.12	246.667	22.12	226.667
22.14	280	22.14	253.333
22.16	293.333	22.16	206.667
22.18	220	22.18	306.667
22.2	266.667	22.2	246.667
22.22	326.667	22.22	253.333
22.24	280	22.24	226.667
22.26	233.333	22.26	253.333
22.28	233.333	22.28	220
22.3	213.333	22.3	253.333
22.32	253.333	22.32	206.667
22.34	326.667	22.34	200
22.36	293.333	22.36	206.667
22.38	280	22.38	220
22.4	226.667	22.4	186.667
22.42	193.333	22.42	233.333
22.44	266.667	22.44	253.333
22.46	246.667	22.46	266.667
22.48	213.333	22.48	186.667
22.5	233.333	22.5	193.333
22.52	233.333	22.52	126.667
22.54	193.333	22.54	160
22.56	306.667	22.56	280
22.58	260	22.58	173.333
22.6	206.667	22.6	146.667
22.62	313.333	22.62	206.667
22.64	246.667	22.64	173.333
22.66	253.333	22.66	206.667
22.68	233.333	22.68	160
22.7	226.667	22.7	173.333
22.72	186.667	22.72	220
22.74	226.667	22.74	200
22.76	180	22.76	206.667
22.78	173.333	22.78	186.667
22.8	233.333	22.8	206.667
22.82	226.667	22.82	226.667
22.84	253.333	22.84	246.667
22.86	240	22.86	220
22.88	266.667	22.88	186.667
22.9	220	22.9	200
22.92	226.667	22.92	226.667
22.94	233.333	22.94	213.333
22.96	246.667	22.96	240
22.98	233.333	22.98	226.667
23	206.667	23	213.333
23.02	213.333	23.02	193.333
23.04	240	23.04	240
23.06	233.333	23.06	260
23.08	186.667	23.08	226.667
23.1	180	23.1	200
23.12	160	23.12	226.667
23.14	180	23.14	213.333
23.16	193.333	23.16	166.667
23.18	193.333	23.18	206.667
23.2	233.333	23.2	226.667
23.22	260	23.22	186.667
23.24	220	23.24	200
23.26	273.333	23.26	193.333
23.28	226.667	23.28	233.333
23.3	173.333	23.3	193.333
23.32	240	23.32	160
23.34	180	23.34	200
23.36	220	23.36	193.333
23.38	200	23.38	166.667
23.4	240	23.4	200
23.42	240	23.42	166.667
23.44	233.333	23.44	253.333
23.46	220	23.46	206.667
23.48	180	23.48	220
23.5	173.333	23.5	200
23.52	193.333	23.52	186.667
23.54	166.667	23.54	200
23.56	220	23.56	200
23.58	200	23.58	160
23.6	213.333	23.6	193.333
23.62	226.667	23.62	186.667
23.64	246.667	23.64	193.333
23.66	220	23.66	193.333
23.68	226.667	23.68	186.667
23.7	160	23.7	173.333
23.72	233.333	23.72	160
23.74	200	23.74	153.333
23.76	180	23.76	173.333
23.78	193.333	23.78	193.333
23.8	180	23.8	186.667
23.82	166.667	23.82	206.667
23.84	180	23.84	220
23.86	200	23.86	213.333
23.88	166.667	23.88	213.333
23.9	146.667	23.9	193.333
23.92	186.667	23.92	226.667
23.94	226.667	23.94	220
23.96	193.333	23.96	193.333
23.98	173.333	23.98	140
24	193.333	24	153.333
24.02	193.333	24.02	193.333
24.04	186.667	24.04	253.333
24.06	193.333	24.06	200
24.08	166.667	24.08	206.667
24.1	160	24.1	173.333
24.12	173.333	24.12	220
24.14	220	24.14	200
24.16	213.333	24.16	186.667
24.18	200	24.18	160
24.2	180	24.2	193.333
24.22	160	24.22	166.667
24.24	233.333	24.24	153.333
24.26	173.333	24.26	160
24.28	186.667	24.28	180
24.3	193.333	24.3	160
24.32	180	24.32	213.333
24.34	140	24.34	246.667
24.36	180	24.36	193.333
24.38	206.667	24.38	193.333
24.4	160	24.4	193.333
24.42	220	24.42	220
24.44	206.667	24.44	186.667
24.46	213.333	24.46	140
24.48	166.667	24.48	193.333
24.5	166.667	24.5	186.667
24.52	186.667	24.52	153.333
24.54	173.333	24.54	180
24.56	186.667	24.56	193.333
24.58	153.333	24.58	180
24.6	186.667	24.6	173.333
24.62	173.333	24.62	166.667
24.64	180	24.64	166.667
24.66	173.333	24.66	133.333
24.68	180	24.68	173.333
24.7	173.333	24.7	206.667
24.72	160	24.72	193.333
24.74	173.333	24.74	206.667
24.76	180	24.76	226.667
24.78	200	24.78	213.333
24.8	240	24.8	173.333
24.82	266.667	24.82	186.667
24.84	193.333	24.84	246.667
24.86	173.333	24.86	233.333
24.88	180	24.88	213.333
24.9	153.333	24.9	220
24.92	200	24.92	193.333
24.94	193.333	24.94	173.333
24.96	200	24.96	193.333
24.98	180	24.98	180
25	173.333	25	173.333
25.02	140	25.02	206.667
25.04	160	25.04	166.667
25.06	186.667	25.06	180
25.08	153.333	25.08	206.667
25.1	180	25.1	220
25.12	213.333	25.12	253.333
25.14	186.667	25.14	233.333
25.16	173.333	25.16	213.333
25.18	173.333	25.18	206.667
25.2	180	25.2	200
25.22	193.333	25.22	206.667
25.24	173.333	25.24	200
25.26	186.667	25.26	186.667
25.28	186.667	25.28	140
25.3	186.667	25.3	160
25.32	186.667	25.32	166.667
25.34	226.667	25.34	186.667
25.36	220	25.36	206.667
25.38	186.667	25.38	193.333
25.4	166.667	25.4	186.667
25.42	186.667	25.42	206.667
25.44	193.333	25.44	206.667
25.46	240	25.46	206.667
25.48	233.333	25.48	246.667
25.5	173.333	25.5	260
25.52	206.667	25.52	213.333
25.54	193.333	25.54	173.333
25.56	166.667	25.56	206.667
25.58	186.667	25.58	166.667
25.6	220	25.6	180
25.62	186.667	25.62	193.333
25.64	206.667	25.64	153.333
25.66	206.667	25.66	166.667
25.68	166.667	25.68	200
25.7	186.667	25.7	206.667
25.72	173.333	25.72	220
25.74	206.667	25.74	226.667
25.76	200	25.76	213.333
25.78	173.333	25.78	226.667
25.8	186.667	25.8	226.667
25.82	193.333	25.82	220
25.84	186.667	25.84	193.333
25.86	186.667	25.86	173.333
25.88	166.667	25.88	153.333
25.9	186.667	25.9	180
25.92	180	25.92	193.333
25.94	173.333	25.94	180
25.96	160	25.96	180
25.98	160	25.98	220
26	206.667	26	206.667
26.02	186.667	26.02	186.667
26.04	160	26.04	186.667
26.06	146.667	26.06	186.667
26.08	140	26.08	193.333
26.1	140	26.1	186.667
26.12	173.333	26.12	240
26.14	200	26.14	213.333
26.16	226.667	26.16	140
26.18	226.667	26.18	193.333
26.2	160	26.2	240
26.22	106.667	26.22	213.333
26.24	120	26.24	226.667
26.26	146.667	26.26	206.667
26.28	180	26.28	160
26.3	180	26.3	160
26.32	166.667	26.32	146.667
26.34	173.333	26.34	166.667
26.36	153.333	26.36	180
26.38	146.667	26.38	180
26.4	146.667	26.4	186.667
26.42	166.667	26.42	200
26.44	200	26.44	180
26.46	226.667	26.46	160
26.48	220	26.48	173.333
26.5	186.667	26.5	186.667
26.52	193.333	26.52	193.333
26.54	226.667	26.54	180
26.56	220	26.56	186.667
26.58	180	26.58	193.333
26.6	146.667	26.6	233.333
26.62	133.333	26.62	213.333
26.64	173.333	26.64	200
26.66	213.333	26.66	186.667
26.68	220	26.68	160
26.7	200	26.7	186.667
26.72	146.667	26.72	240
26.74	160	26.74	220
26.76	200	26.76	206.667
26.78	173.333	26.78	206.667
26.8	193.333	26.8	240
26.82	193.333	26.82	220
26.84	193.333	26.84	173.333
26.86	193.333	26.86	193.333
26.88	166.667	26.88	206.667
26.9	126.667	26.9	206.667
26.92	193.333	26.92	213.333
26.94	246.667	26.94	226.667
26.96	213.333	26.96	220
26.98	200	26.98	200
27	200	27	253.333
27.02	213.333	27.02	220
27.04	193.333	27.04	186.667
27.06	193.333	27.06	200
27.08	220	27.08	206.667
27.1	233.333	27.1	166.667
27.12	200	27.12	180
27.14	180	27.14	233.333
27.16	226.667	27.16	246.667
27.18	226.667	27.18	253.333
27.2	206.667	27.2	200
27.22	193.333	27.22	193.333
27.24	233.333	27.24	193.333
27.26	220	27.26	226.667
27.28	160	27.28	240
27.3	186.667	27.3	213.333
27.32	213.333	27.32	220
27.34	246.667	27.34	233.333
27.36	240	27.36	206.667
27.38	226.667	27.38	220
27.4	186.667	27.4	213.333
27.42	206.667	27.42	286.667
27.44	200	27.44	246.667
27.46	180	27.46	180
27.48	200	27.48	233.333
27.5	253.333	27.5	260
27.52	246.667	27.52	253.333
27.54	280	27.54	253.333
27.56	220	27.56	240
27.58	240	27.58	266.667
27.6	300	27.6	253.333
27.62	246.667	27.62	226.667
27.64	233.333	27.64	253.333
27.66	193.333	27.66	286.667
27.68	226.667	27.68	280
27.7	233.333	27.7	240
27.72	226.667	27.72	266.667
27.74	220	27.74	313.333
27.76	200	27.76	213.333
27.78	193.333	27.78	220
27.8	186.667	27.8	213.333
27.82	206.667	27.82	186.667
27.84	173.333	27.84	200
27.86	180	27.86	213.333
27.88	260	27.88	233.333
27.9	313.333	27.9	226.667
27.92	366.667	27.92	180
27.94	173.333	27.94	200
27.96	146.667	27.96	200
27.98	206.667	27.98	226.667
28	246.667	28	220
28.02	286.667	28.02	200
28.04	286.667	28.04	220
28.06	240	28.06	213.333
28.08	166.667	28.08	253.333
28.1	186.667	28.1	246.667
28.12	166.667	28.12	233.333
28.14	246.667	28.14	226.667
28.16	280	28.16	260
28.18	240	28.18	260
28.2	220	28.2	220
28.22	200	28.22	200
28.24	220	28.24	220
28.26	193.333	28.26	246.667
28.28	200	28.28	273.333
28.3	206.667	28.3	260
28.32	260	28.32	266.667
28.34	233.333	28.34	253.333
28.36	233.333	28.36	280
28.38	233.333	28.38	240
28.4	213.333	28.4	200
28.42	226.667	28.42	273.333
28.44	246.667	28.44	226.667
28.46	300	28.46	240
28.48	233.333	28.48	306.667
28.5	273.333	28.5	273.333
28.52	300	28.52	240
28.54	213.333	28.54	260
28.56	320	28.56	240
28.58	286.667	28.58	333.333
28.6	313.333	28.6	246.667
28.62	273.333	28.62	260
28.64	233.333	28.64	266.667
28.66	240	28.66	226.667
28.68	320	28.68	226.667
28.7	333.333	28.7	326.667
28.72	360	28.72	306.667
28.74	293.333	28.74	293.333
28.76	320	28.76	306.667
28.78	306.667	28.78	286.667
28.8	300	28.8	313.333
28.82	266.667	28.82	273.333
28.84	320	28.84	320
28.86	360	28.86	286.667
28.88	333.333	28.88	340
28.9	373.333	28.9	320
28.92	326.667	28.92	393.333
28.94	360	28.94	380
28.96	300	28.96	340
28.98	320	28.98	400
29	326.667	29	346.667
29.02	273.333	29.02	360
29.04	373.333	29.04	320
29.06	406.667	29.06	413.333
29.08	366.667	29.08	373.333
29.1	473.333	29.1	333.333
29.12	326.667	29.12	340
29.14	413.333	29.14	333.333
29.16	420	29.16	446.667
29.18	473.333	29.18	446.667
29.2	453.333	29.2	420
29.22	366.667	29.22	466.667
29.24	440	29.24	460
29.26	386.667	29.26	560
29.28	446.667	29.28	466.667
29.3	446.667	29.3	520
29.32	426.667	29.32	526.667
29.34	486.667	29.34	646.667
29.36	486.667	29.36	526.667
29.38	493.333	29.38	520
29.4	480	29.4	553.333
29.42	560	29.42	606.667
29.44	500	29.44	640
29.46	706.667	29.46	520
29.48	526.667	29.48	686.667
29.5	626.667	29.5	626.667
29.52	780	29.52	646.667
29.54	706.667	29.54	640
29.56	720	29.56	680
29.58	733.333	29.58	740
29.6	933.333	29.6	833.333
29.62	860	29.62	813.333
29.64	700	29.64	926.667
29.66	820	29.66	886.667
29.68	920	29.68	900
29.7	733.333	29.7	833.333
29.72	913.333	29.72	913.333
29.74	853.333	29.74	953.333
29.76	800	29.76	893.333
29.78	966.667	29.78	1100
29.8	973.333	29.8	1180
29.82	973.333	29.82	1140
29.84	993.333	29.84	1120
29.86	1140	29.86	1166.67
29.88	1133.33	29.88	1320
29.9	1173.33	29.9	1386.67
29.92	1153.33	29.92	1440
29.94	1200	29.94	1520
29.96	1340	29.96	1366.67
29.98	1306.67	29.98	1553.33
30	1560	30	1860
30.02	1453.33	30.02	1760
30.04	1673.33	30.04	1793.33
30.06	1613.33	30.06	1866.67
30.08	1633.33	30.08	1986.67
30.1	1680	30.1	2000
30.12	1706.67	30.12	2146.67
30.14	1966.67	30.14	2160
30.16	1893.33	30.16	2420
30.18	2000	30.18	2453.33
30.2	2233.33	30.2	2513.33
30.22	2326.67	30.22	2473.33
30.24	2313.33	30.24	2900
30.26	2700	30.26	2980
30.28	2406.67	30.28	3293.33
30.3	2606.67	30.3	3393.33
30.32	2873.33	30.32	3786.67
30.34	3100	30.34	3853.33
30.36	2906.67	30.36	3920
30.38	3440	30.38	4220
30.4	3700	30.4	4420
30.42	3853.33	30.42	4286.67
30.44	4126.67	30.44	4580
30.46	4126.67	30.46	5046.67
30.48	4593.33	30.48	5100
30.5	4406.67	30.5	5260
30.52	4713.33	30.52	5300
30.54	5106.67	30.54	5640
30.56	5326.67	30.56	5486.67
30.58	5020	30.58	5353.33
30.6	5806.67	30.6	5553.33
30.62	5640	30.62	5740
30.64	5533.33	30.64	5366.67
30.66	5546.67	30.66	4993.33
30.68	5793.33	30.68	4546.67
30.7	5573.33	30.7	4186.67
30.72	4986.67	30.72	4140
30.74	5300	30.74	4173.33
30.76	4946.67	30.76	3813.33
30.78	4660	30.78	3366.67
30.8	4460	30.8	3040
30.82	3960	30.82	3080
30.84	3780	30.84	2786.67
30.86	3600	30.86	2246.67
30.88	3186.67	30.88	2173.33
30.9	2866.67	30.9	2246.67
30.92	2566.67	30.92	2053.33
30.94	2400	30.94	1786.67
30.96	2240	30.96	1846.67
30.98	2020	30.98	1653.33
31	1873.33	31	1413.33
31.02	1966.67	31.02	1393.33
31.04	1806.67	31.04	1386.67
31.06	1793.33	31.06	1220
31.08	1493.33	31.08	1120
31.1	1280	31.1	1160
31.12	1486.67	31.12	1153.33
31.14	1326.67	31.14	1186.67
31.16	1493.33	31.16	1113.33
31.18	1533.33	31.18	906.667
31.2	1246.67	31.2	853.333
31.22	1066.67	31.22	786.667
31.24	966.667	31.24	866.667
31.26	1073.33	31.26	846.667
31.28	973.333	31.28	866.667
31.3	1000	31.3	693.333
31.32	920	31.32	840
31.34	920	31.34	640
31.36	826.667	31.36	706.667
31.38	693.333	31.38	793.333
31.4	853.333	31.4	753.333
31.42	753.333	31.42	620
31.44	760	31.44	526.667
31.46	700	31.46	580
31.48	700	31.48	540
31.5	553.333	31.5	480
31.52	646.667	31.52	520
31.54	586.667	31.54	533.333
31.56	633.333	31.56	520
31.58	586.667	31.58	526.667
31.6	673.333	31.6	440
31.62	580	31.62	513.333
31.64	500	31.64	520
31.66	460	31.66	433.333
31.68	506.667	31.68	520
31.7	560	31.7	453.333
31.72	453.333	31.72	426.667
31.74	446.667	31.74	380
31.76	500	31.76	460
31.78	546.667	31.78	440
31.8	446.667	31.8	486.667
31.82	440	31.82	440
31.84	460	31.84	360
31.86	420	31.86	426.667
31.88	420	31.88	406.667
31.9	446.667	31.9	413.333
31.92	473.333	31.92	446.667
31.94	346.667	31.94	413.333
31.96	406.667	31.96	366.667
31.98	413.333	31.98	373.333
32	453.333	32	380
32.02	426.667	32.02	366.667
32.04	353.333	32.04	380
32.06	393.333	32.06	360
32.08	366.667	32.08	373.333
32.1	393.333	32.1	373.333
32.12	366.667	32.12	286.667
32.14	380	32.14	333.333
32.16	486.667	32.16	366.667
32.18	426.667	32.18	353.333
32.2	386.667	32.2	366.667
32.22	393.333	32.22	340
32.24	360	32.24	320
32.26	386.667	32.26	366.667
32.28	273.333	32.28	420
32.3	260	32.3	353.333
32.32	320	32.32	346.667
32.34	300	32.34	353.333
32.36	266.667	32.36	340
32.38	293.333	32.38	326.667
32.4	300	32.4	313.333
32.42	293.333	32.42	393.333
32.44	306.667	32.44	320
32.46	286.667	32.46	300
32.48	266.667	32.48	266.667
32.5	293.333	32.5	333.333
32.52	333.333	32.52	266.667
32.54	393.333	32.54	333.333
32.56	333.333	32.56	286.667
32.58	340	32.58	280
32.6	306.667	32.6	293.333
32.62	240	32.62	293.333
32.64	286.667	32.64	293.333
32.66	286.667	32.66	300
32.68	246.667	32.68	300
32.7	313.333	32.7	240
32.72	260	32.72	246.667
32.74	286.667	32.74	306.667
32.76	260	32.76	293.333
32.78	293.333	32.78	266.667
32.8	300	32.8	260
32.82	266.667	32.82	266.667
32.84	266.667	32.84	300
32.86	326.667	32.86	306.667
32.88	286.667	32.88	313.333
32.9	340	32.9	313.333
32.92	366.667	32.92	320
32.94	326.667	32.94	300
32.96	320	32.96	286.667
32.98	320	32.98	313.333
33	293.333	33	340
33.02	320	33.02	326.667
33.04	420	33.04	286.667
33.06	373.333	33.06	253.333
33.08	273.333	33.08	286.667
33.1	313.333	33.1	300
33.12	333.333	33.12	333.333
33.14	333.333	33.14	333.333
33.16	300	33.16	353.333
33.18	266.667	33.18	286.667
33.2	246.667	33.2	280
33.22	260	33.22	313.333
33.24	240	33.24	300
33.26	260	33.26	273.333
33.28	326.667	33.28	313.333
33.3	313.333	33.3	293.333
33.32	280	33.32	280
33.34	280	33.34	273.333
33.36	266.667	33.36	246.667
33.38	306.667	33.38	260
33.4	300	33.4	280
33.42	253.333	33.42	280
33.44	260	33.44	266.667
33.46	266.667	33.46	266.667
33.48	300	33.48	280
33.5	293.333	33.5	293.333
33.52	320	33.52	293.333
33.54	333.333	33.54	320
33.56	266.667	33.56	266.667
33.58	300	33.58	280
33.6	333.333	33.6	220
33.62	253.333	33.62	233.333
33.64	286.667	33.64	220
33.66	333.333	33.66	260
33.68	260	33.68	260
33.7	260	33.7	293.333
33.72	246.667	33.72	286.667
33.74	240	33.74	260
33.76	266.667	33.76	260
33.78	266.667	33.78	266.667
33.8	260	33.8	293.333
33.82	326.667	33.82	313.333
33.84	353.333	33.84	313.333
33.86	340	33.86	280
33.88	313.333	33.88	260
33.9	266.667	33.9	266.667
33.92	206.667	33.92	240
33.94	253.333	33.94	226.667
33.96	293.333	33.96	266.667
33.98	240	33.98	300
34	240	34	273.333
34.02	253.333	34.02	293.333
34.04	286.667	34.04	280
34.06	293.333	34.06	293.333
34.08	266.667	34.08	266.667
34.1	320	34.1	260
34.12	306.667	34.12	273.333
34.14	300	34.14	266.667
34.16	286.667	34.16	260
34.18	293.333	34.18	300
34.2	280	34.2	373.333
34.22	280	34.22	360
34.24	273.333	34.24	313.333
34.26	273.333	34.26	286.667
34.28	326.667	34.28	313.333
34.3	346.667	34.3	353.333
34.32	320	34.32	353.333
34.34	313.333	34.34	306.667
34.36	380	34.36	313.333
34.38	380	34.38	326.667
34.4	320	34.4	340
34.42	320	34.42	353.333
34.44	366.667	34.44	393.333
34.46	346.667	34.46	400
34.48	380	34.48	400
34.5	353.333	34.5	420
34.52	280	34.52	386.667
34.54	333.333	34.54	360
34.56	360	34.56	393.333
34.58	380	34.58	386.667
34.6	446.667	34.6	420
34.62	466.667	34.62	466.667
34.64	440	34.64	466.667
34.66	473.333	34.66	526.667
34.68	486.667	34.68	546.667
34.7	493.333	34.7	593.333
34.72	533.333	34.72	600
34.74	520	34.74	553.333
34.76	473.333	34.76	533.333
34.78	420	34.78	500
34.8	433.333	34.8	486.667
34.82	540	34.82	540
34.84	600	34.84	566.667
34.86	560	34.86	573.333
34.88	566.667	34.88	626.667
34.9	586.667	34.9	606.667
34.92	580	34.92	726.667
34.94	566.667	34.94	740
34.96	600	34.96	640
34.98	680	34.98	740
35	706.667	35	806.667
35.02	726.667	35.02	886.667
35.04	786.667	35.04	886.667
35.06	720	35.06	826.667
35.08	620	35.08	826.667
35.1	713.333	35.1	920
35.12	773.333	35.12	1000
35.14	820	35.14	940
35.16	913.333	35.16	886.667
35.18	973.333	35.18	1006.67
35.2	1026.67	35.2	1126.67
35.22	1013.33	35.22	1180
35.24	1073.33	35.24	1293.33
35.26	1120	35.26	1333.33
35.28	1113.33	35.28	1286.67
35.3	1140	35.3	1393.33
35.32	1186.67	35.32	1640
35.34	1380	35.34	1746.67
35.36	1433.33	35.36	1680
35.38	1400	35.38	1766.67
35.4	1566.67	35.4	1893.33
35.42	1686.67	35.42	1780
35.44	1546.67	35.44	1786.67
35.46	1593.33	35.46	1686.67
35.48	1560	35.48	1640
35.5	1500	35.5	1686.67
35.52	1706.67	35.52	1633.33
35.54	1786.67	35.54	1553.33
35.56	1553.33	35.56	1480
35.58	1420	35.58	1393.33
35.6	1553.33	35.6	1340
35.62	1520	35.62	1280
35.64	1380	35.64	1226.67
35.66	1373.33	35.66	1166.67
35.68	1286.67	35.68	1073.33
35.7	1206.67	35.7	1033.33
35.72	1200	35.72	1033.33
35.74	1113.33	35.74	933.333
35.76	1006.67	35.76	800
35.78	993.333	35.78	760
35.8	966.667	35.8	746.667
35.82	900	35.82	706.667
35.84	886.667	35.84	620
35.86	746.667	35.86	586.667
35.88	606.667	35.88	546.667
35.9	640	35.9	580
35.92	633.333	35.92	526.667
35.94	606.667	35.94	466.667
35.96	600	35.96	446.667
35.98	600	35.98	473.333
36	546.667	36	466.667
36.02	486.667	36.02	506.667
36.04	526.667	36.04	473.333
36.06	440	36.06	460
36.08	393.333	36.08	440
36.1	420	36.1	440
36.12	440	36.12	393.333
36.14	426.667	36.14	353.333
36.16	433.333	36.16	366.667
36.18	366.667	36.18	360
36.2	386.667	36.2	313.333
36.22	373.333	36.22	300
36.24	313.333	36.24	326.667
36.26	386.667	36.26	333.333
36.28	353.333	36.28	326.667
36.3	333.333	36.3	280
36.32	326.667	36.32	280
36.34	293.333	36.34	293.333
36.36	333.333	36.36	306.667
36.38	326.667	36.38	346.667
36.4	300	36.4	333.333
36.42	313.333	36.42	300
36.44	273.333	36.44	300
36.46	293.333	36.46	246.667
36.48	340	36.48	240
36.5	313.333	36.5	293.333
36.52	266.667	36.52	306.667
36.54	273.333	36.54	300
36.56	260	36.56	233.333
36.58	226.667	36.58	293.333
36.6	220	36.6	273.333
36.62	233.333	36.62	286.667
36.64	293.333	36.64	266.667
36.66	280	36.66	266.667
36.68	300	36.68	320
36.7	280	36.7	273.333
36.72	253.333	36.72	193.333
36.74	293.333	36.74	193.333
36.76	233.333	36.76	220
36.78	286.667	36.78	253.333
36.8	300	36.8	246.667
36.82	233.333	36.82	240
36.84	213.333	36.84	246.667
36.86	246.667	36.86	293.333
36.88	286.667	36.88	273.333
36.9	240	36.9	253.333
36.92	253.333	36.92	246.667
36.94	213.333	36.94	280
36.96	240	36.96	253.333
36.98	213.333	36.98	253.333
37	246.667	37	186.667
37.02	253.333	37.02	260
37.04	253.333	37.04	240
37.06	253.333	37.06	266.667
37.08	253.333	37.08	313.333
37.1	200	37.1	306.667
37.12	260	37.12	240
37.14	313.333	37.14	266.667
37.16	273.333	37.16	306.667
37.18	246.667	37.18	273.333
37.2	273.333	37.2	286.667
37.22	246.667	37.22	260
37.24	246.667	37.24	253.333
37.26	300	37.26	233.333
37.28	273.333	37.28	206.667
37.3	280	37.3	253.333
37.32	293.333	37.32	246.667
37.34	273.333	37.34	266.667
37.36	260	37.36	273.333
37.38	306.667	37.38	286.667
37.4	213.333	37.4	393.333
37.42	233.333	37.42	366.667
37.44	313.333	37.44	320
37.46	320	37.46	373.333
37.48	353.333	37.48	360
37.5	300	37.5	286.667
37.52	300	37.52	293.333
37.54	333.333	37.54	346.667
37.56	320	37.56	320
37.58	320	37.58	313.333
37.6	366.667	37.6	366.667
37.62	313.333	37.62	426.667
37.64	380	37.64	406.667
37.66	320	37.66	400
37.68	393.333	37.68	340
37.7	433.333	37.7	480
37.72	380	37.72	366.667
37.74	366.667	37.74	393.333
37.76	353.333	37.76	426.667
37.78	453.333	37.78	393.333
37.8	380	37.8	353.333
37.82	333.333	37.82	313.333
37.84	346.667	37.84	286.667
37.86	326.667	37.86	286.667
37.88	353.333	37.88	300
37.9	333.333	37.9	300
37.92	320	37.92	313.333
37.94	306.667	37.94	266.667
37.96	293.333	37.96	220
37.98	253.333	37.98	266.667
38	266.667	38	333.333
38.02	260	38.02	280
38.04	286.667	38.04	213.333
38.06	246.667	38.06	253.333
38.08	213.333	38.08	253.333
38.1	186.667	38.1	206.667
38.12	246.667	38.12	293.333
38.14	200	38.14	273.333
38.16	180	38.16	253.333
38.18	240	38.18	226.667
38.2	246.667	38.2	253.333
38.22	246.667	38.22	200
38.24	253.333	38.24	240
38.26	206.667	38.26	200
38.28	206.667	38.28	140
38.3	166.667	38.3	173.333
38.32	180	38.32	240
38.34	186.667	38.34	180
38.36	240	38.36	220
38.38	253.333	38.38	186.667
38.4	180	38.4	153.333
38.42	253.333	38.42	186.667
38.44	226.667	38.44	193.333
38.46	193.333	38.46	193.333
38.48	246.667	38.48	180
38.5	226.667	38.5	220
38.52	220	38.52	273.333
38.54	193.333	38.54	260
38.56	160	38.56	240
38.58	206.667	38.58	193.333
38.6	206.667	38.6	200
38.62	220	38.62	166.667
38.64	193.333	38.64	200
38.66	186.667	38.66	220
38.68	213.333	38.68	206.667
38.7	186.667	38.7	186.667
38.72	166.667	38.72	180
38.74	166.667	38.74	226.667
38.76	193.333	38.76	200
38.78	213.333	38.78	153.333
38.8	186.667	38.8	226.667
38.82	166.667	38.82	160
38.84	160	38.84	200
38.86	153.333	38.86	180
38.88	213.333	38.88	193.333
38.9	166.667	38.9	173.333
38.92	200	38.92	173.333
38.94	160	38.94	246.667
38.96	140	38.96	220
38.98	126.667	38.98	153.333
39	180	39	180
39.02	220	39.02	226.667
39.04	220	39.04	226.667
39.06	180	39.06	240
39.08	120	39.08	166.667
39.1	160	39.1	153.333
39.12	126.667	39.12	173.333
39.14	200	39.14	213.333
39.16	186.667	39.16	180
39.18	86.6667	39.18	200
39.2	173.333	39.2	186.667
39.22	146.667	39.22	160
39.24	166.667	39.24	166.667
39.26	166.667	39.26	153.333
39.28	146.667	39.28	153.333
39.3	180	39.3	133.333
39.32	160	39.32	153.333
39.34	133.333	39.34	186.667
39.36	166.667	39.36	186.667
39.38	166.667	39.38	180
39.4	166.667	39.4	120
39.42	126.667	39.42	146.667
39.44	173.333	39.44	240
39.46	173.333	39.46	213.333
39.48	160	39.48	140
39.5	133.333	39.5	186.667
39.52	180	39.52	173.333
39.54	186.667	39.54	186.667
39.56	213.333	39.56	180
39.58	126.667	39.58	180
39.6	146.667	39.6	206.667
39.62	213.333	39.62	180
39.64	206.667	39.64	186.667
39.66	133.333	39.66	186.667
39.68	173.333	39.68	193.333
39.7	173.333	39.7	140
39.72	220	39.72	193.333
39.74	206.667	39.74	146.667
39.76	193.333	39.76	186.667
39.78	166.667	39.78	200
39.8	253.333	39.8	206.667
39.82	226.667	39.82	253.333
39.84	166.667	39.84	200
39.86	273.333	39.86	206.667
39.88	180	39.88	206.667
39.9	213.333	39.9	153.333
39.92	140	39.92	140
39.94	193.333	39.94	213.333
39.96	213.333	39.96	153.333
39.98	226.667	39.98	260
40	206.667	40	186.667
40.02	186.667	40.02	146.667
40.04	180	40.04	186.667
40.06	153.333	40.06	160
40.08	226.667	40.08	200
40.1	180	40.1	206.667
40.12	166.667	40.12	220
40.14	213.333	40.14	173.333
40.16	140	40.16	146.667
40.18	200	40.18	206.667
40.2	180	40.2	133.333
40.22	173.333	40.22	153.333
40.24	120	40.24	140
40.26	246.667	40.26	186.667
40.28	240	40.28	180
40.3	100	40.3	153.333
40.32	200	40.32	153.333
40.34	140	40.34	193.333
40.36	120	40.36	220
40.38	166.667	40.38	160
40.4	200	40.4	166.667
40.42	140	40.42	120
40.44	113.333	40.44	206.667
40.46	126.667	40.46	206.667
40.48	186.667	40.48	166.667
40.5	180	40.5	140
40.52	146.667	40.52	113.333
40.54	160	40.54	206.667
40.56	213.333	40.56	180
40.58	106.667	40.58	153.333
40.6	193.333	40.6	180
40.62	173.333	40.62	173.333
40.64	200	40.64	133.333
40.66	173.333	40.66	160
40.68	166.667	40.68	186.667
40.7	146.667	40.7	166.667
40.72	146.667	40.72	166.667
40.74	193.333	40.74	160
40.76	186.667	40.76	226.667
40.78	153.333	40.78	180
40.8	206.667	40.8	173.333
40.82	186.667	40.82	240
40.84	226.667	40.84	193.333
40.86	140	40.86	206.667
40.88	153.333	40.88	253.333
40.9	166.667	40.9	186.667
40.92	133.333	40.92	193.333
40.94	140	40.94	140
40.96	126.667	40.96	213.333
40.98	173.333	40.98	180
41	240	41	153.333
41.02	113.333	41.02	146.667
41.04	153.333	41.04	186.667
41.06	146.667	41.06	153.333
41.08	166.667	41.08	186.667
41.1	180	41.1	220
41.12	133.333	41.12	193.333
41.14	173.333	41.14	213.333
41.16	206.667	41.16	253.333
41.18	126.667	41.18	93.3333
41.2	186.667	41.2	246.667
41.22	240	41.22	213.333
41.24	160	41.24	220
41.26	193.333	41.26	166.667
41.28	193.333	41.28	160
41.3	193.333	41.3	220
41.32	273.333	41.32	293.333
41.34	213.333	41.34	166.667
41.36	226.667	41.36	240
41.38	246.667	41.38	226.667
41.4	220	41.4	206.667
41.42	246.667	41.42	273.333
41.44	226.667	41.44	306.667
41.46	180	41.46	226.667
41.48	186.667	41.48	193.333
41.5	206.667	41.5	260
41.52	213.333	41.52	333.333
41.54	213.333	41.54	193.333
41.56	266.667	41.56	226.667
41.58	220	41.58	286.667
41.6	246.667	41.6	260
41.62	173.333	41.62	226.667
41.64	206.667	41.64	333.333
41.66	226.667	41.66	306.667
41.68	260	41.68	286.667
41.7	300	41.7	346.667
41.72	320	41.72	286.667
41.74	353.333	41.74	273.333
41.76	333.333	41.76	353.333
41.78	393.333	41.78	440
41.8	266.667	41.8	346.667
41.82	313.333	41.82	380
41.84	360	41.84	340
41.86	406.667	41.86	360
41.88	326.667	41.88	413.333
41.9	353.333	41.9	293.333
41.92	320	41.92	366.667
41.94	393.333	41.94	293.333
41.96	486.667	41.96	326.667
41.98	313.333	41.98	360
42	313.333	42	306.667
42.02	393.333	42.02	333.333
42.04	293.333	42.04	266.667
42.06	400	42.06	333.333
42.08	313.333	42.08	273.333
42.1	286.667	42.1	240
42.12	306.667	42.12	246.667
42.14	260	42.14	240
42.16	213.333	42.16	226.667
42.18	273.333	42.18	260
42.2	213.333	42.2	253.333
42.22	240	42.22	240
42.24	226.667	42.24	193.333
42.26	226.667	42.26	186.667
42.28	180	42.28	226.667
42.3	186.667	42.3	193.333
42.32	213.333	42.32	173.333
42.34	173.333	42.34	153.333
42.36	226.667	42.36	193.333
42.38	273.333	42.38	173.333
42.4	226.667	42.4	186.667
42.42	253.333	42.42	206.667
42.44	160	42.44	186.667
42.46	193.333	42.46	186.667
42.48	253.333	42.48	186.667
42.5	173.333	42.5	186.667
42.52	160	42.52	180
42.54	126.667	42.54	173.333
42.56	173.333	42.56	186.667
42.58	206.667	42.58	226.667
42.6	186.667	42.6	113.333
42.62	166.667	42.62	166.667
42.64	153.333	42.64	186.667
42.66	166.667	42.66	133.333
42.68	193.333	42.68	200
42.7	166.667	42.7	193.333
42.72	126.667	42.72	146.667
42.74	166.667	42.74	153.333
42.76	140	42.76	153.333
42.78	200	42.78	100
42.8	173.333	42.8	153.333
42.82	166.667	42.82	140
42.84	180	42.84	166.667
42.86	166.667	42.86	126.667
42.88	126.667	42.88	206.667
42.9	186.667	42.9	140
42.92	220	42.92	126.667
42.94	180	42.94	160
42.96	186.667	42.96	120
42.98	100	42.98	153.333
43	186.667	43	160
43.02	193.333	43.02	126.667
43.04	146.667	43.04	126.667
43.06	160	43.06	133.333
43.08	93.3333	43.08	153.333
43.1	166.667	43.1	186.667
43.12	126.667	43.12	233.333
43.14	113.333	43.14	206.667
43.16	126.667	43.16	140
43.18	200	43.18	166.667
43.2	153.333	43.2	166.667
43.22	180	43.22	200
43.24	166.667	43.24	166.667
43.26	146.667	43.26	126.667
43.28	180	43.28	140
43.3	193.333	43.3	260
43.32	140	43.32	146.667
43.34	113.333	43.34	153.333
43.36	166.667	43.36	153.333
43.38	120	43.38	140
43.4	133.333	43.4	180
43.42	193.333	43.42	193.333
43.44	146.667	43.44	126.667
43.46	160	43.46	140
43.48	140	43.48	186.667
43.5	113.333	43.5	200
43.52	113.333	43.52	153.333
43.54	200	43.54	206.667
43.56	180	43.56	146.667
43.58	140	43.58	193.333
43.6	173.333	43.6	186.667
43.62	153.333	43.62	146.667
43.64	186.667	43.64	160
43.66	180	43.66	213.333
43.68	140	43.68	160
43.7	213.333	43.7	193.333
43.72	206.667	43.72	213.333
43.74	153.333	43.74	200
43.76	160	43.76	146.667
43.78	126.667	43.78	106.667
43.8	186.667	43.8	166.667
43.82	200	43.82	173.333
43.84	206.667	43.84	173.333
43.86	160	43.86	186.667
43.88	173.333	43.88	146.667
43.9	166.667	43.9	113.333
43.92	126.667	43.92	153.333
43.94	186.667	43.94	193.333
43.96	193.333	43.96	153.333
43.98	133.333	43.98	160
44	180	44	213.333
44.02	133.333	44.02	180
44.04	193.333	44.04	160
44.06	186.667	44.06	86.6667
44.08	133.333	44.08	140
44.1	146.667	44.1	166.667
44.12	186.667	44.12	153.333
44.14	180	44.14	253.333
44.16	126.667	44.16	206.667
44.18	113.333	44.18	173.333
44.2	186.667	44.2	106.667
44.22	200	44.22	140
44.24	180	44.24	166.667
44.26	133.333	44.26	126.667
44.28	166.667	44.28	166.667
44.3	146.667	44.3	180
44.32	180	44.32	160
44.34	173.333	44.34	120
44.36	160	44.36	180
44.38	166.667	44.38	133.333
44.4	133.333	44.4	186.667
44.42	146.667	44.42	186.667
44.44	140	44.44	140
44.46	173.333	44.46	166.667
44.48	160	44.48	173.333
44.5	193.333	44.5	186.667
44.52	153.333	44.52	93.3333
44.54	166.667	44.54	160
44.56	140	44.56	206.667
44.58	166.667	44.58	193.333
44.6	140	44.6	213.333
44.62	206.667	44.62	213.333
44.64	133.333	44.64	180
44.66	180	44.66	186.667
44.68	193.333	44.68	186.667
44.7	180	44.7	226.667
44.72	160	44.72	153.333
44.74	126.667	44.74	200
44.76	126.667	44.76	173.333
44.78	140	44.78	186.667
44.8	140	44.8	160
44.82	180	44.82	213.333
44.84	180	44.84	240
44.86	220	44.86	193.333
44.88	193.333	44.88	213.333
44.9	240	44.9	206.667
44.92	166.667	44.92	220
[truncated: 1,754 more rows]

## Sheet: b
XRD patterns
	fresh-InZrOx(SCP-8)		used-InZrOx(SCP-8)
2θ (°)	Intensity (a.u.)	2θ (°)	Intensity (a.u.)
5	166.667	5	166.667
5.02	166.667	5.02	160
5.04	206.667	5.04	173.333
5.06	146.667	5.06	126.667
5.08	160	5.08	120
5.1	173.333	5.1	180
5.12	120	5.12	180
5.14	140	5.14	146.667
5.16	173.333	5.16	166.667
5.18	160	5.18	186.667
5.2	173.333	5.2	180
5.22	186.667	5.22	133.333
5.24	180	5.24	173.333
5.26	186.667	5.26	180
5.28	173.333	5.28	160
5.3	153.333	5.3	160
5.32	206.667	5.32	166.667
5.34	200	5.34	153.333
5.36	140	5.36	153.333
5.38	166.667	5.38	146.667
5.4	166.667	5.4	120
5.42	173.333	5.42	100
5.44	206.667	5.44	133.333
5.46	173.333	5.46	146.667
5.48	206.667	5.48	166.667
5.5	166.667	5.5	126.667
5.52	140	5.52	106.667
5.54	160	5.54	146.667
5.56	160	5.56	220
5.58	133.333	5.58	200
5.6	140	5.6	173.333
5.62	146.667	5.62	166.667
5.64	153.333	5.64	160
5.66	200	5.66	166.667
5.68	166.667	5.68	186.667
5.7	133.333	5.7	173.333
5.72	120	5.72	180
5.74	126.667	5.74	180
5.76	153.333	5.76	193.333
5.78	160	5.78	140
5.8	133.333	5.8	153.333
5.82	133.333	5.82	153.333
5.84	133.333	5.84	153.333
5.86	113.333	5.86	166.667
5.88	173.333	5.88	180
5.9	146.667	5.9	186.667
5.92	126.667	5.92	166.667
5.94	166.667	5.94	186.667
5.96	173.333	5.96	173.333
5.98	140	5.98	133.333
6	113.333	6	133.333
6.02	153.333	6.02	160
6.04	133.333	6.04	193.333
6.06	146.667	6.06	160
6.08	120	6.08	160
6.1	160	6.1	193.333
6.12	146.667	6.12	173.333
6.14	140	6.14	153.333
6.16	160	6.16	153.333
6.18	153.333	6.18	140
6.2	153.333	6.2	100
6.22	160	6.22	126.667
6.24	153.333	6.24	146.667
6.26	153.333	6.26	140
6.28	186.667	6.28	173.333
6.3	153.333	6.3	146.667
6.32	120	6.32	146.667
6.34	93.3333	6.34	100
6.36	146.667	6.36	126.667
6.38	133.333	6.38	146.667
6.4	173.333	6.4	146.667
6.42	166.667	6.42	173.333
6.44	140	6.44	186.667
6.46	173.333	6.46	220
6.48	146.667	6.48	200
6.5	120	6.5	140
6.52	146.667	6.52	146.667
6.54	146.667	6.54	166.667
6.56	133.333	6.56	173.333
6.58	126.667	6.58	140
6.6	93.3333	6.6	120
6.62	160	6.62	126.667
6.64	153.333	6.64	126.667
6.66	166.667	6.66	146.667
6.68	113.333	6.68	160
6.7	133.333	6.7	140
6.72	120	6.72	160
6.74	146.667	6.74	153.333
6.76	140	6.76	146.667
6.78	126.667	6.78	153.333
6.8	133.333	6.8	133.333
6.82	133.333	6.82	153.333
6.84	160	6.84	140
6.86	146.667	6.86	113.333
6.88	193.333	6.88	133.333
6.9	220	6.9	146.667
6.92	200	6.92	140
6.94	200	6.94	153.333
6.96	186.667	6.96	153.333
6.98	133.333	6.98	160
7	146.667	7	166.667
7.02	166.667	7.02	133.333
7.04	173.333	7.04	160
7.06	146.667	7.06	93.3333
7.08	160	7.08	113.333
7.1	140	7.1	106.667
7.12	146.667	7.12	166.667
7.14	133.333	7.14	166.667
7.16	120	7.16	120
7.18	140	7.18	113.333
7.2	120	7.2	146.667
7.22	100	7.22	153.333
7.24	160	7.24	140
7.26	180	7.26	133.333
7.28	126.667	7.28	126.667
7.3	113.333	7.3	153.333
7.32	133.333	7.32	133.333
7.34	153.333	7.34	160
7.36	153.333	7.36	133.333
7.38	133.333	7.38	113.333
7.4	113.333	7.4	133.333
7.42	153.333	7.42	126.667
7.44	160	7.44	140
7.46	153.333	7.46	146.667
7.48	133.333	7.48	140
7.5	160	7.5	166.667
7.52	133.333	7.52	160
7.54	146.667	7.54	200
7.56	166.667	7.56	193.333
7.58	126.667	7.58	133.333
7.6	140	7.6	140
7.62	160	7.62	180
7.64	173.333	7.64	140
7.66	186.667	7.66	146.667
7.68	133.333	7.68	173.333
7.7	140	7.7	200
7.72	106.667	7.72	140
7.74	120	7.74	120
7.76	146.667	7.76	126.667
7.78	180	7.78	133.333
7.8	160	7.8	86.6667
7.82	153.333	7.82	100
7.84	153.333	7.84	120
7.86	126.667	7.86	173.333
7.88	133.333	7.88	100
7.9	140	7.9	86.6667
7.92	173.333	7.92	126.667
7.94	160	7.94	166.667
7.96	120	7.96	160
7.98	133.333	7.98	160
8	186.667	8	133.333
8.02	180	8.02	173.333
8.04	153.333	8.04	146.667
8.06	146.667	8.06	126.667
8.08	120	8.08	186.667
8.1	133.333	8.1	226.667
8.12	126.667	8.12	153.333
8.14	133.333	8.14	106.667
8.16	146.667	8.16	126.667
8.18	160	8.18	120
8.2	140	8.2	160
8.22	133.333	8.22	173.333
8.24	166.667	8.24	173.333
8.26	173.333	8.26	166.667
8.28	133.333	8.28	126.667
8.3	106.667	8.3	140
8.32	126.667	8.32	120
8.34	133.333	8.34	126.667
8.36	153.333	8.36	120
8.38	133.333	8.38	133.333
8.4	140	8.4	106.667
8.42	146.667	8.42	106.667
8.44	126.667	8.44	140
8.46	153.333	8.46	140
8.48	173.333	8.48	146.667
8.5	133.333	8.5	146.667
8.52	146.667	8.52	146.667
8.54	180	8.54	100
8.56	133.333	8.56	160
8.58	133.333	8.58	173.333
8.6	126.667	8.6	113.333
8.62	146.667	8.62	126.667
8.64	113.333	8.64	140
8.66	113.333	8.66	113.333
8.68	140	8.68	160
8.7	120	8.7	133.333
8.72	140	8.72	186.667
8.74	146.667	8.74	173.333
8.76	133.333	8.76	126.667
8.78	140	8.78	113.333
8.8	153.333	8.8	140
8.82	133.333	8.82	140
8.84	86.6667	8.84	153.333
8.86	140	8.86	173.333
8.88	146.667	8.88	126.667
8.9	133.333	8.9	120
8.92	160	8.92	106.667
8.94	153.333	8.94	126.667
8.96	166.667	8.96	146.667
8.98	140	8.98	120
9	166.667	9	113.333
9.02	173.333	9.02	133.333
9.04	166.667	9.04	160
9.06	153.333	9.06	186.667
9.08	153.333	9.08	173.333
9.1	140	9.1	113.333
9.12	120	9.12	113.333
9.14	146.667	9.14	126.667
9.16	113.333	9.16	153.333
9.18	126.667	9.18	126.667
9.2	166.667	9.2	133.333
9.22	160	9.22	173.333
9.24	173.333	9.24	140
9.26	166.667	9.26	153.333
9.28	140	9.28	140
9.3	146.667	9.3	86.6667
9.32	126.667	9.32	120
9.34	140	9.34	120
9.36	146.667	9.36	133.333
9.38	153.333	9.38	153.333
9.4	160	9.4	153.333
9.42	133.333	9.42	160
9.44	120	9.44	133.333
9.46	66.6667	9.46	153.333
9.48	166.667	9.48	106.667
9.5	113.333	9.5	100
9.52	113.333	9.52	133.333
9.54	133.333	9.54	186.667
9.56	86.6667	9.56	173.333
9.58	133.333	9.58	193.333
9.6	120	9.6	173.333
9.62	173.333	9.62	146.667
9.64	173.333	9.64	153.333
9.66	133.333	9.66	133.333
9.68	153.333	9.68	120
9.7	153.333	9.7	146.667
9.72	126.667	9.72	166.667
9.74	140	9.74	166.667
9.76	113.333	9.76	166.667
9.78	166.667	9.78	140
9.8	166.667	9.8	133.333
9.82	160	9.82	146.667
9.84	153.333	9.84	140
9.86	140	9.86	120
9.88	140	9.88	100
9.9	133.333	9.9	133.333
9.92	160	9.92	140
9.94	153.333	9.94	160
9.96	120	9.96	146.667
9.98	200	9.98	146.667
10	200	10	186.667
10.02	200	10.02	173.333
10.04	180	10.04	173.333
10.06	166.667	10.06	106.667
10.08	146.667	10.08	86.6667
10.1	113.333	10.1	106.667
10.12	140	10.12	126.667
10.14	180	10.14	140
10.16	180	10.16	133.333
10.18	126.667	10.18	160
10.2	93.3333	10.2	186.667
10.22	126.667	10.22	180
10.24	133.333	10.24	160
10.26	160	10.26	180
10.28	126.667	10.28	166.667
10.3	140	10.3	166.667
10.32	146.667	10.32	146.667
10.34	113.333	10.34	173.333
10.36	120	10.36	166.667
10.38	153.333	10.38	180
10.4	153.333	10.4	153.333
10.42	140	10.42	153.333
10.44	133.333	10.44	160
10.46	153.333	10.46	140
10.48	140	10.48	140
10.5	173.333	10.5	140
10.52	160	10.52	173.333
10.54	153.333	10.54	146.667
10.56	186.667	10.56	200
10.58	153.333	10.58	153.333
10.6	146.667	10.6	173.333
10.62	140	10.62	160
10.64	140	10.64	153.333
10.66	160	10.66	180
10.68	173.333	10.68	160
10.7	206.667	10.7	126.667
10.72	146.667	10.72	126.667
10.74	140	10.74	113.333
10.76	153.333	10.76	166.667
10.78	146.667	10.78	140
10.8	153.333	10.8	146.667
10.82	166.667	10.82	180
10.84	153.333	10.84	133.333
10.86	120	10.86	166.667
10.88	193.333	10.88	193.333
10.9	173.333	10.9	153.333
10.92	146.667	10.92	133.333
10.94	173.333	10.94	173.333
10.96	153.333	10.96	213.333
10.98	153.333	10.98	206.667
11	120	11	220
11.02	160	11.02	186.667
11.04	193.333	11.04	166.667
11.06	146.667	11.06	153.333
11.08	173.333	11.08	186.667
11.1	146.667	11.1	220
11.12	206.667	11.12	166.667
11.14	173.333	11.14	173.333
11.16	160	11.16	200
11.18	126.667	11.18	133.333
11.2	160	11.2	166.667
11.22	153.333	11.22	180
11.24	153.333	11.24	146.667
11.26	153.333	11.26	173.333
11.28	140	11.28	160
11.3	146.667	11.3	173.333
11.32	146.667	11.32	126.667
11.34	173.333	11.34	140
11.36	173.333	11.36	153.333
11.38	133.333	11.38	206.667
11.4	153.333	11.4	213.333
11.42	166.667	11.42	173.333
11.44	160	11.44	160
11.46	206.667	11.46	166.667
11.48	186.667	11.48	173.333
11.5	153.333	11.5	200
11.52	140	11.52	146.667
11.54	126.667	11.54	113.333
11.56	146.667	11.56	160
11.58	146.667	11.58	160
11.6	146.667	11.6	113.333
11.62	153.333	11.62	160
11.64	160	11.64	180
11.66	133.333	11.66	173.333
11.68	146.667	11.68	193.333
11.7	180	11.7	133.333
11.72	153.333	11.72	193.333
11.74	140	11.74	160
11.76	133.333	11.76	133.333
11.78	180	11.78	140
11.8	193.333	11.8	120
11.82	166.667	11.82	193.333
11.84	166.667	11.84	160
11.86	146.667	11.86	106.667
11.88	153.333	11.88	146.667
11.9	160	11.9	146.667
11.92	206.667	11.92	160
11.94	166.667	11.94	126.667
11.96	133.333	11.96	180
11.98	120	11.98	180
12	133.333	12	140
12.02	146.667	12.02	173.333
12.04	200	12.04	166.667
12.06	193.333	12.06	186.667
12.08	186.667	12.08	140
12.1	200	12.1	133.333
12.12	160	12.12	133.333
12.14	133.333	12.14	146.667
12.16	153.333	12.16	146.667
12.18	153.333	12.18	166.667
12.2	166.667	12.2	113.333
12.22	180	12.22	160
12.24	160	12.24	153.333
12.26	186.667	12.26	106.667
12.28	193.333	12.28	173.333
12.3	126.667	12.3	213.333
12.32	133.333	12.32	180
12.34	146.667	12.34	186.667
12.36	153.333	12.36	186.667
12.38	153.333	12.38	173.333
12.4	173.333	12.4	180
12.42	166.667	12.42	153.333
12.44	140	12.44	160
12.46	140	12.46	186.667
12.48	180	12.48	160
12.5	173.333	12.5	173.333
12.52	193.333	12.52	160
12.54	146.667	12.54	166.667
12.56	173.333	12.56	140
12.58	153.333	12.58	173.333
12.6	160	12.6	166.667
12.62	200	12.62	153.333
12.64	180	12.64	220
12.66	146.667	12.66	200
12.68	140	12.68	153.333
12.7	133.333	12.7	180
12.72	173.333	12.72	206.667
12.74	173.333	12.74	213.333
12.76	206.667	12.76	200
12.78	180	12.78	166.667
12.8	160	12.8	206.667
12.82	160	12.82	240
12.84	160	12.84	200
12.86	166.667	12.86	186.667
12.88	146.667	12.88	173.333
12.9	113.333	12.9	173.333
12.92	146.667	12.92	186.667
12.94	166.667	12.94	173.333
12.96	140	12.96	153.333
12.98	173.333	12.98	213.333
13	160	13	200
13.02	140	13.02	160
13.04	133.333	13.04	133.333
13.06	120	13.06	120
13.08	140	13.08	126.667
13.1	153.333	13.1	140
13.12	166.667	13.12	146.667
13.14	160	13.14	186.667
13.16	180	13.16	193.333
13.18	160	13.18	153.333
13.2	160	13.2	173.333
13.22	153.333	13.22	173.333
13.24	146.667	13.24	146.667
13.26	146.667	13.26	153.333
13.28	106.667	13.28	153.333
13.3	140	13.3	140
13.32	173.333	13.32	153.333
13.34	180	13.34	153.333
13.36	200	13.36	146.667
13.38	160	13.38	166.667
13.4	180	13.4	166.667
13.42	180	13.42	173.333
13.44	166.667	13.44	153.333
13.46	220	13.46	133.333
13.48	193.333	13.48	153.333
13.5	166.667	13.5	173.333
13.52	160	13.52	166.667
13.54	146.667	13.54	226.667
13.56	93.3333	13.56	200
13.58	133.333	13.58	160
13.6	180	13.6	166.667
13.62	146.667	13.62	166.667
13.64	186.667	13.64	206.667
13.66	193.333	13.66	233.333
13.68	160	13.68	166.667
13.7	193.333	13.7	133.333
13.72	186.667	13.72	153.333
13.74	146.667	13.74	206.667
13.76	180	13.76	213.333
13.78	206.667	13.78	146.667
13.8	180	13.8	200
13.82	186.667	13.82	200
13.84	193.333	13.84	240
13.86	173.333	13.86	220
13.88	173.333	13.88	166.667
13.9	173.333	13.9	173.333
13.92	180	13.92	193.333
13.94	166.667	13.94	166.667
13.96	193.333	13.96	200
13.98	186.667	13.98	186.667
14	133.333	14	146.667
14.02	133.333	14.02	180
14.04	140	14.04	200
14.06	146.667	14.06	186.667
14.08	173.333	14.08	173.333
14.1	180	14.1	180
14.12	166.667	14.12	186.667
14.14	186.667	14.14	166.667
14.16	166.667	14.16	166.667
14.18	166.667	14.18	233.333
14.2	153.333	14.2	200
14.22	126.667	14.22	140
14.24	153.333	14.24	146.667
14.26	173.333	14.26	173.333
14.28	206.667	14.28	173.333
14.3	193.333	14.3	180
14.32	166.667	14.32	200
14.34	146.667	14.34	193.333
14.36	160	14.36	173.333
14.38	166.667	14.38	200
14.4	166.667	14.4	220
14.42	200	14.42	220
14.44	186.667	14.44	200
14.46	166.667	14.46	200
14.48	153.333	14.48	213.333
14.5	160	14.5	173.333
14.52	186.667	14.52	166.667
14.54	200	14.54	180
14.56	186.667	14.56	160
14.58	193.333	14.58	146.667
14.6	206.667	14.6	173.333
14.62	186.667	14.62	193.333
14.64	186.667	14.64	180
14.66	246.667	14.66	200
14.68	253.333	14.68	233.333
14.7	226.667	14.7	206.667
14.72	180	14.72	153.333
14.74	126.667	14.74	133.333
14.76	153.333	14.76	153.333
14.78	166.667	14.78	240
14.8	186.667	14.8	240
14.82	200	14.82	180
14.84	213.333	14.84	173.333
14.86	200	14.86	180
14.88	166.667	14.88	180
14.9	186.667	14.9	180
14.92	200	14.92	193.333
14.94	206.667	14.94	213.333
14.96	200	14.96	206.667
14.98	166.667	14.98	226.667
15	166.667	15	253.333
15.02	173.333	15.02	200
15.04	146.667	15.04	140
15.06	106.667	15.06	153.333
15.08	166.667	15.08	186.667
15.1	193.333	15.1	180
15.12	160	15.12	160
15.14	160	15.14	160
15.16	180	15.16	200
15.18	146.667	15.18	193.333
15.2	160	15.2	153.333
15.22	193.333	15.22	166.667
15.24	193.333	15.24	193.333
15.26	180	15.26	160
15.28	153.333	15.28	186.667
15.3	186.667	15.3	253.333
15.32	186.667	15.32	213.333
15.34	166.667	15.34	193.333
15.36	180	15.36	173.333
15.38	153.333	15.38	166.667
15.4	120	15.4	200
15.42	173.333	15.42	213.333
15.44	173.333	15.44	206.667
15.46	160	15.46	193.333
15.48	206.667	15.48	213.333
15.5	180	15.5	200
15.52	160	15.52	206.667
15.54	153.333	15.54	233.333
15.56	173.333	15.56	213.333
15.58	160	15.58	193.333
15.6	180	15.6	226.667
15.62	220	15.62	206.667
15.64	206.667	15.64	173.333
15.66	220	15.66	173.333
15.68	186.667	15.68	180
15.7	166.667	15.7	206.667
15.72	186.667	15.72	220
15.74	200	15.74	226.667
15.76	213.333	15.76	206.667
15.78	213.333	15.78	180
15.8	226.667	15.8	213.333
15.82	266.667	15.82	200
15.84	240	15.84	193.333
15.86	173.333	15.86	220
15.88	206.667	15.88	180
15.9	233.333	15.9	166.667
15.92	233.333	15.92	180
15.94	193.333	15.94	186.667
15.96	186.667	15.96	226.667
15.98	226.667	15.98	193.333
16	226.667	16	160
16.02	193.333	16.02	186.667
16.04	186.667	16.04	193.333
16.06	200	16.06	180
16.08	186.667	16.08	206.667
16.1	193.333	16.1	233.333
16.12	220	16.12	200
16.14	173.333	16.14	206.667
16.16	153.333	16.16	200
16.18	193.333	16.18	180
16.2	206.667	16.2	160
16.22	180	16.22	160
16.24	173.333	16.24	200
16.26	186.667	16.26	220
16.28	213.333	16.28	193.333
16.3	233.333	16.3	186.667
16.32	206.667	16.32	186.667
16.34	193.333	16.34	213.333
16.36	193.333	16.36	206.667
16.38	233.333	16.38	186.667
16.4	260	16.4	213.333
16.42	226.667	16.42	213.333
16.44	193.333	16.44	220
16.46	206.667	16.46	246.667
16.48	186.667	16.48	240
16.5	186.667	16.5	220
16.52	220	16.52	200
16.54	213.333	16.54	173.333
16.56	166.667	16.56	166.667
16.58	153.333	16.58	180
16.6	173.333	16.6	220
16.62	186.667	16.62	220
16.64	180	16.64	200
16.66	186.667	16.66	186.667
16.68	200	16.68	193.333
16.7	213.333	16.7	193.333
16.72	206.667	16.72	166.667
16.74	206.667	16.74	200
16.76	186.667	16.76	226.667
16.78	186.667	16.78	200
16.8	206.667	16.8	180
16.82	200	16.82	180
16.84	186.667	16.84	180
16.86	193.333	16.86	220
16.88	206.667	16.88	253.333
16.9	220	16.9	253.333
16.92	220	16.92	220
16.94	206.667	16.94	220
16.96	240	16.96	220
16.98	193.333	16.98	246.667
17	166.667	17	240
17.02	193.333	17.02	153.333
17.04	206.667	17.04	180
17.06	193.333	17.06	226.667
17.08	226.667	17.08	193.333
17.1	253.333	17.1	173.333
17.12	240	17.12	213.333
17.14	213.333	17.14	193.333
17.16	226.667	17.16	226.667
17.18	226.667	17.18	213.333
17.2	260	17.2	180
17.22	246.667	17.22	166.667
17.24	206.667	17.24	206.667
17.26	173.333	17.26	220
17.28	220	17.28	180
17.3	233.333	17.3	186.667
17.32	193.333	17.32	186.667
17.34	206.667	17.34	186.667
17.36	240	17.36	206.667
17.38	246.667	17.38	213.333
17.4	260	17.4	206.667
17.42	233.333	17.42	173.333
17.44	253.333	17.44	186.667
17.46	220	17.46	233.333
17.48	180	17.48	213.333
17.5	213.333	17.5	206.667
17.52	213.333	17.52	213.333
17.54	213.333	17.54	226.667
17.56	186.667	17.56	206.667
17.58	200	17.58	233.333
17.6	226.667	17.6	206.667
17.62	233.333	17.62	206.667
17.64	246.667	17.64	213.333
17.66	186.667	17.66	240
17.68	166.667	17.68	226.667
17.7	213.333	17.7	206.667
17.72	193.333	17.72	186.667
17.74	153.333	17.74	173.333
17.76	186.667	17.76	186.667
17.78	220	17.78	193.333
17.8	200	17.8	173.333
17.82	186.667	17.82	173.333
17.84	220	17.84	200
17.86	226.667	17.86	180
17.88	240	17.88	226.667
17.9	233.333	17.9	233.333
17.92	213.333	17.92	206.667
17.94	206.667	17.94	180
17.96	246.667	17.96	200
17.98	213.333	17.98	173.333
18	160	18	200
18.02	200	18.02	233.333
18.04	193.333	18.04	166.667
18.06	206.667	18.06	220
18.08	220	18.08	220
18.1	193.333	18.1	213.333
18.12	166.667	18.12	213.333
18.14	160	18.14	213.333
18.16	206.667	18.16	226.667
18.18	193.333	18.18	253.333
18.2	206.667	18.2	220
18.22	213.333	18.22	233.333
18.24	186.667	18.24	253.333
18.26	153.333	18.26	233.333
18.28	193.333	18.28	193.333
18.3	206.667	18.3	193.333
18.32	186.667	18.32	206.667
18.34	233.333	18.34	213.333
18.36	240	18.36	206.667
18.38	286.667	18.38	186.667
18.4	286.667	18.4	160
18.42	226.667	18.42	206.667
18.44	193.333	18.44	186.667
18.46	226.667	18.46	226.667
18.48	260	18.48	206.667
18.5	240	18.5	213.333
18.52	266.667	18.52	220
18.54	220	18.54	286.667
18.56	200	18.56	180
18.58	206.667	18.58	146.667
18.6	180	18.6	193.333
18.62	246.667	18.62	160
18.64	200	18.64	166.667
18.66	173.333	18.66	193.333
18.68	186.667	18.68	173.333
18.7	200	18.7	173.333
18.72	200	18.72	233.333
18.74	226.667	18.74	133.333
18.76	213.333	18.76	206.667
18.78	206.667	18.78	266.667
18.8	200	18.8	266.667
18.82	180	18.82	226.667
18.84	206.667	18.84	173.333
18.86	226.667	18.86	206.667
18.88	260	18.88	180
18.9	253.333	18.9	206.667
18.92	173.333	18.92	193.333
18.94	180	18.94	173.333
18.96	240	18.96	133.333
18.98	240	18.98	140
19	206.667	19	180
19.02	206.667	19.02	213.333
19.04	213.333	19.04	240
19.06	246.667	19.06	266.667
19.08	233.333	19.08	226.667
19.1	200	19.1	206.667
19.12	166.667	19.12	180
19.14	180	19.14	153.333
19.16	233.333	19.16	186.667
19.18	273.333	19.18	226.667
19.2	266.667	19.2	240
19.22	260	19.22	186.667
19.24	200	19.24	200
19.26	180	19.26	173.333
19.28	273.333	19.28	193.333
19.3	213.333	19.3	193.333
19.32	220	19.32	200
19.34	246.667	19.34	186.667
19.36	200	19.36	226.667
19.38	273.333	19.38	253.333
19.4	266.667	19.4	233.333
19.42	193.333	19.42	233.333
19.44	233.333	19.44	220
19.46	233.333	19.46	226.667
19.48	180	19.48	240
19.5	233.333	19.5	240
19.52	220	19.52	186.667
19.54	200	19.54	193.333
19.56	206.667	19.56	133.333
19.58	193.333	19.58	206.667
19.6	260	19.6	200
19.62	246.667	19.62	206.667
19.64	253.333	19.64	220
19.66	220	19.66	200
19.68	206.667	19.68	180
19.7	253.333	19.7	253.333
19.72	240	19.72	253.333
19.74	226.667	19.74	306.667
19.76	240	19.76	273.333
19.78	286.667	19.78	160
19.8	200	19.8	226.667
19.82	200	19.82	246.667
19.84	206.667	19.84	233.333
19.86	253.333	19.86	213.333
19.88	180	19.88	180
19.9	246.667	19.9	213.333
19.92	213.333	19.92	193.333
19.94	193.333	19.94	220
19.96	206.667	19.96	213.333
19.98	233.333	19.98	226.667
20	200	20	233.333
20.02	253.333	20.02	246.667
20.04	233.333	20.04	260
20.06	233.333	20.06	193.333
20.08	213.333	20.08	246.667
20.1	233.333	20.1	233.333
20.12	293.333	20.12	220
20.14	240	20.14	240
20.16	180	20.16	180
20.18	200	20.18	226.667
20.2	220	20.2	240
20.22	200	20.22	213.333
20.24	173.333	20.24	233.333
20.26	253.333	20.26	213.333
20.28	200	20.28	240
20.3	286.667	20.3	186.667
20.32	253.333	20.32	180
20.34	200	20.34	233.333
20.36	173.333	20.36	233.333
20.38	200	20.38	233.333
20.4	206.667	20.4	220
20.42	220	20.42	206.667
20.44	173.333	20.44	286.667
20.46	200	20.46	173.333
20.48	226.667	20.48	273.333
20.5	300	20.5	260
20.52	253.333	20.52	213.333
20.54	260	20.54	206.667
20.56	240	20.56	233.333
20.58	240	20.58	233.333
20.6	240	20.6	280
20.62	320	20.62	293.333
20.64	233.333	20.64	233.333
20.66	240	20.66	226.667
20.68	280	20.68	253.333
20.7	266.667	20.7	240
20.72	346.667	20.72	293.333
20.74	320	20.74	260
20.76	226.667	20.76	193.333
20.78	313.333	20.78	253.333
20.8	233.333	20.8	260
20.82	346.667	20.82	193.333
20.84	313.333	20.84	300
20.86	333.333	20.86	280
20.88	193.333	20.88	293.333
20.9	306.667	20.9	286.667
20.92	266.667	20.92	306.667
20.94	253.333	20.94	253.333
20.96	393.333	20.96	313.333
20.98	340	20.98	346.667
21	260	21	313.333
21.02	300	21.02	340
21.04	406.667	21.04	333.333
21.06	300	21.06	320
21.08	353.333	21.08	266.667
21.1	313.333	21.1	340
21.12	406.667	21.12	246.667
21.14	326.667	21.14	300
21.16	386.667	21.16	333.333
21.18	426.667	21.18	360
21.2	440	21.2	353.333
21.22	360	21.22	340
21.24	426.667	21.24	353.333
21.26	413.333	21.26	286.667
21.28	480	21.28	380
21.3	540	21.3	313.333
21.32	413.333	21.32	333.333
21.34	526.667	21.34	453.333
21.36	486.667	21.36	360
21.38	513.333	21.38	400
21.4	586.667	21.4	546.667
21.42	493.333	21.42	473.333
21.44	506.667	21.44	526.667
21.46	486.667	21.46	433.333
21.48	600	21.48	526.667
21.5	466.667	21.5	393.333
21.52	553.333	21.52	513.333
21.54	380	21.54	580
21.56	533.333	21.56	560
21.58	580	21.58	406.667
21.6	460	21.6	506.667
21.62	306.667	21.62	553.333
21.64	380	21.64	346.667
21.66	513.333	21.66	406.667
21.68	446.667	21.68	346.667
21.7	333.333	21.7	360
21.72	393.333	21.72	366.667
21.74	340	21.74	306.667
21.76	346.667	21.76	346.667
21.78	366.667	21.78	353.333
21.8	406.667	21.8	313.333
21.82	446.667	21.82	233.333
21.84	380	21.84	313.333
21.86	373.333	21.86	333.333
21.88	326.667	21.88	300
21.9	273.333	21.9	233.333
21.92	346.667	21.92	320
21.94	413.333	21.94	246.667
21.96	306.667	21.96	326.667
21.98	266.667	21.98	253.333
22	253.333	22	186.667
22.02	260	22.02	266.667
22.04	280	22.04	393.333
22.06	253.333	22.06	273.333
22.08	326.667	22.08	213.333
22.1	286.667	22.1	393.333
22.12	360	22.12	300
22.14	253.333	22.14	186.667
22.16	260	22.16	260
22.18	326.667	22.18	233.333
22.2	320	22.2	200
22.22	266.667	22.22	213.333
22.24	313.333	22.24	266.667
22.26	160	22.26	326.667
22.28	253.333	22.28	246.667
22.3	280	22.3	200
22.32	240	22.32	193.333
22.34	280	22.34	200
22.36	193.333	22.36	360
22.38	313.333	22.38	293.333
22.4	260	22.4	246.667
22.42	286.667	22.42	260
22.44	266.667	22.44	233.333
22.46	226.667	22.46	266.667
22.48	293.333	22.48	226.667
22.5	253.333	22.5	260
22.52	206.667	22.52	220
22.54	240	22.54	246.667
22.56	220	22.56	220
22.58	253.333	22.58	260
22.6	220	22.6	273.333
22.62	293.333	22.62	266.667
22.64	246.667	22.64	240
22.66	260	22.66	240
22.68	260	22.68	300
22.7	240	22.7	220
22.72	253.333	22.72	233.333
22.74	226.667	22.74	246.667
22.76	200	22.76	226.667
22.78	253.333	22.78	240
22.8	206.667	22.8	293.333
22.82	206.667	22.82	246.667
22.84	186.667	22.84	213.333
22.86	260	22.86	220
22.88	213.333	22.88	240
22.9	226.667	22.9	220
22.92	213.333	22.92	286.667
22.94	246.667	22.94	226.667
22.96	200	22.96	213.333
22.98	253.333	22.98	240
23	220	23	226.667
23.02	233.333	23.02	260
23.04	226.667	23.04	220
23.06	193.333	23.06	266.667
23.08	173.333	23.08	260
23.1	133.333	23.1	133.333
23.12	206.667	23.12	240
23.14	206.667	23.14	220
23.16	213.333	23.16	266.667
23.18	240	23.18	220
23.2	200	23.2	280
23.22	253.333	23.22	226.667
23.24	260	23.24	240
23.26	186.667	23.26	220
23.28	206.667	23.28	280
23.3	206.667	23.3	240
23.32	246.667	23.32	186.667
23.34	213.333	23.34	220
23.36	260	23.36	240
23.38	233.333	23.38	233.333
23.4	220	23.4	186.667
23.42	213.333	23.42	260
23.44	193.333	23.44	186.667
23.46	200	23.46	220
23.48	193.333	23.48	226.667
23.5	193.333	23.5	266.667
23.52	226.667	23.52	246.667
23.54	160	23.54	266.667
23.56	153.333	23.56	213.333
23.58	220	23.58	226.667
23.6	233.333	23.6	186.667
23.62	200	23.62	200
23.64	260	23.64	226.667
23.66	246.667	23.66	213.333
23.68	240	23.68	220
23.7	226.667	23.7	206.667
23.72	213.333	23.72	193.333
23.74	266.667	23.74	246.667
23.76	226.667	23.76	193.333
23.78	226.667	23.78	193.333
23.8	266.667	23.8	193.333
23.82	240	23.82	226.667
23.84	220	23.84	220
23.86	253.333	23.86	220
23.88	233.333	23.88	213.333
23.9	220	23.9	193.333
23.92	193.333	23.92	200
23.94	253.333	23.94	260
23.96	220	23.96	273.333
23.98	193.333	23.98	226.667
24	193.333	24	266.667
24.02	180	24.02	240
24.04	220	24.04	273.333
24.06	193.333	24.06	206.667
24.08	200	24.08	186.667
24.1	280	24.1	193.333
24.12	273.333	24.12	253.333
24.14	280	24.14	213.333
24.16	240	24.16	140
24.18	246.667	24.18	206.667
24.2	253.333	24.2	246.667
24.22	233.333	24.22	200
24.24	220	24.24	200
24.26	193.333	24.26	220
24.28	180	24.28	220
24.3	213.333	24.3	173.333
24.32	186.667	24.32	226.667
24.34	193.333	24.34	246.667
24.36	193.333	24.36	233.333
24.38	240	24.38	200
24.4	293.333	24.4	200
24.42	226.667	24.42	240
24.44	180	24.44	206.667
24.46	200	24.46	233.333
24.48	233.333	24.48	253.333
24.5	220	24.5	246.667
24.52	186.667	24.52	273.333
24.54	206.667	24.54	266.667
24.56	213.333	24.56	200
24.58	220	24.58	173.333
24.6	226.667	24.6	186.667
24.62	233.333	24.62	206.667
24.64	200	24.64	213.333
24.66	206.667	24.66	180
24.68	180	24.68	166.667
24.7	180	24.7	186.667
24.72	213.333	24.72	186.667
24.74	240	24.74	220
24.76	220	24.76	246.667
24.78	213.333	24.78	226.667
24.8	206.667	24.8	193.333
24.82	260	24.82	226.667
24.84	206.667	24.84	266.667
24.86	180	24.86	260
24.88	200	24.88	253.333
24.9	226.667	24.9	266.667
24.92	200	24.92	206.667
24.94	226.667	24.94	226.667
24.96	213.333	24.96	233.333
24.98	266.667	24.98	200
25	266.667	25	213.333
25.02	193.333	25.02	260
25.04	226.667	25.04	233.333
25.06	206.667	25.06	260
25.08	193.333	25.08	293.333
25.1	220	25.1	306.667
25.12	200	25.12	260
25.14	193.333	25.14	240
25.16	240	25.16	273.333
25.18	220	25.18	233.333
25.2	206.667	25.2	226.667
25.22	220	25.22	240
25.24	273.333	25.24	213.333
25.26	246.667	25.26	166.667
25.28	206.667	25.28	173.333
25.3	240	25.3	226.667
25.32	233.333	25.32	266.667
25.34	226.667	25.34	266.667
25.36	220	25.36	246.667
25.38	200	25.38	226.667
25.4	206.667	25.4	213.333
25.42	200	25.42	226.667
25.44	173.333	25.44	226.667
25.46	186.667	25.46	226.667
25.48	220	25.48	186.667
25.5	173.333	25.5	186.667
25.52	180	25.52	260
25.54	200	25.54	246.667
25.56	193.333	25.56	213.333
25.58	226.667	25.58	200
25.6	233.333	25.6	180
25.62	220	25.62	233.333
25.64	213.333	25.64	253.333
25.66	193.333	25.66	220
25.68	186.667	25.68	220
25.7	213.333	25.7	193.333
25.72	206.667	25.72	226.667
25.74	200	25.74	220
25.76	193.333	25.76	193.333
25.78	206.667	25.78	180
25.8	220	25.8	160
25.82	220	25.82	200
25.84	253.333	25.84	233.333
25.86	240	25.86	200
25.88	186.667	25.88	220
25.9	200	25.9	233.333
25.92	193.333	25.92	233.333
25.94	200	25.94	246.667
25.96	206.667	25.96	253.333
25.98	206.667	25.98	220
26	193.333	26	200
26.02	173.333	26.02	193.333
26.04	186.667	26.04	180
26.06	193.333	26.06	186.667
26.08	220	26.08	220
26.1	233.333	26.1	240
26.12	233.333	26.12	200
26.14	273.333	26.14	186.667
26.16	253.333	26.16	193.333
26.18	200	26.18	206.667
26.2	200	26.2	246.667
26.22	200	26.22	240
26.24	193.333	26.24	220
26.26	173.333	26.26	193.333
26.28	200	26.28	180
26.3	213.333	26.3	193.333
26.32	206.667	26.32	246.667
26.34	226.667	26.34	246.667
26.36	240	26.36	213.333
26.38	200	26.38	200
26.4	220	26.4	213.333
26.42	220	26.42	220
26.44	193.333	26.44	213.333
26.46	253.333	26.46	240
26.48	233.333	26.48	253.333
26.5	253.333	26.5	206.667
26.52	233.333	26.52	213.333
26.54	180	26.54	226.667
26.56	213.333	26.56	213.333
26.58	260	26.58	220
26.6	240	26.6	246.667
26.62	206.667	26.62	280
26.64	220	26.64	240
26.66	226.667	26.66	233.333
26.68	240	26.68	320
26.7	213.333	26.7	326.667
26.72	186.667	26.72	246.667
26.74	213.333	26.74	253.333
26.76	233.333	26.76	253.333
26.78	253.333	26.78	266.667
26.8	273.333	26.8	200
26.82	240	26.82	220
26.84	200	26.84	273.333
26.86	260	26.86	260
26.88	286.667	26.88	233.333
26.9	240	26.9	233.333
26.92	233.333	26.92	246.667
26.94	253.333	26.94	213.333
26.96	253.333	26.96	186.667
26.98	260	26.98	220
27	233.333	27	233.333
27.02	220	27.02	226.667
27.04	220	27.04	253.333
27.06	200	27.06	286.667
27.08	213.333	27.08	220
27.1	273.333	27.1	206.667
27.12	320	27.12	206.667
27.14	253.333	27.14	233.333
27.16	193.333	27.16	266.667
27.18	180	27.18	240
27.2	233.333	27.2	240
27.22	240	27.22	206.667
27.24	220	27.24	246.667
27.26	266.667	27.26	246.667
27.28	300	27.28	253.333
27.3	226.667	27.3	280
27.32	206.667	27.32	286.667
27.34	266.667	27.34	280
27.36	273.333	27.36	260
27.38	213.333	27.38	253.333
27.4	206.667	27.4	240
27.42	213.333	27.42	266.667
27.44	240	27.44	260
27.46	286.667	27.46	246.667
27.48	273.333	27.48	220
27.5	273.333	27.5	226.667
27.52	300	27.52	286.667
27.54	273.333	27.54	300
27.56	286.667	27.56	266.667
27.58	266.667	27.58	260
27.6	266.667	27.6	300
27.62	306.667	27.62	240
27.64	306.667	27.64	253.333
27.66	293.333	27.66	226.667
27.68	260	27.68	226.667
27.7	260	27.7	260
27.72	226.667	27.72	220
27.74	233.333	27.74	266.667
27.76	253.333	27.76	293.333
27.78	246.667	27.78	286.667
27.8	266.667	27.8	246.667
27.82	260	27.82	240
27.84	260	27.84	226.667
27.86	246.667	27.86	286.667
27.88	260	27.88	273.333
27.9	226.667	27.9	266.667
27.92	253.333	27.92	280
27.94	260	27.94	280
27.96	260	27.96	260
27.98	300	27.98	333.333
28	273.333	28	286.667
28.02	273.333	28.02	286.667
28.04	286.667	28.04	233.333
28.06	260	28.06	226.667
28.08	266.667	28.08	280
28.1	266.667	28.1	246.667
28.12	260	28.12	220
28.14	280	28.14	226.667
28.16	320	28.16	266.667
28.18	306.667	28.18	320
28.2	273.333	28.2	266.667
28.22	266.667	28.22	233.333
28.24	346.667	28.24	260
28.26	333.333	28.26	293.333
28.28	333.333	28.28	286.667
28.3	273.333	28.3	280
28.32	260	28.32	200
28.34	333.333	28.34	266.667
28.36	346.667	28.36	300
28.38	280	28.38	320
28.4	326.667	28.4	333.333
28.42	306.667	28.42	300
28.44	260	28.44	300
28.46	253.333	28.46	286.667
28.48	273.333	28.48	286.667
28.5	266.667	28.5	300
28.52	213.333	28.52	340
28.54	306.667	28.54	306.667
28.56	300	28.56	306.667
28.58	206.667	28.58	293.333
28.6	313.333	28.6	306.667
28.62	253.333	28.62	286.667
28.64	306.667	28.64	273.333
28.66	360	28.66	266.667
28.68	313.333	28.68	280
28.7	360	28.7	293.333
28.72	333.333	28.72	313.333
28.74	400	28.74	300
28.76	366.667	28.76	340
28.78	366.667	28.78	333.333
28.8	326.667	28.8	373.333
28.82	360	28.82	313.333
28.84	306.667	28.84	286.667
28.86	326.667	28.86	366.667
28.88	306.667	28.88	373.333
28.9	333.333	28.9	293.333
28.92	386.667	28.92	340
28.94	440	28.94	333.333
28.96	346.667	28.96	393.333
28.98	413.333	28.98	273.333
29	413.333	29	333.333
29.02	393.333	29.02	360
29.04	406.667	29.04	320
29.06	426.667	29.06	453.333
29.08	480	29.08	380
29.1	453.333	29.1	373.333
29.12	460	29.12	313.333
29.14	433.333	29.14	380
29.16	486.667	29.16	333.333
29.18	553.333	29.18	413.333
29.2	480	29.2	460
29.22	493.333	29.22	406.667
29.24	526.667	29.24	433.333
29.26	513.333	29.26	413.333
29.28	540	29.28	486.667
29.3	553.333	29.3	520
29.32	506.667	29.32	620
29.34	580	29.34	600
29.36	593.333	29.36	533.333
29.38	640	29.38	546.667
29.4	666.667	29.4	620
29.42	673.333	29.42	666.667
29.44	533.333	29.44	560
29.46	613.333	29.46	566.667
29.48	720	29.48	580
29.5	693.333	29.5	560
29.52	700	29.52	620
29.54	660	29.54	666.667
29.56	633.333	29.56	706.667
29.58	880	29.58	666.667
29.6	813.333	29.6	720
29.62	866.667	29.62	586.667
29.64	900	29.64	686.667
29.66	1006.67	29.66	726.667
29.68	886.667	29.68	706.667
29.7	893.333	29.7	833.333
29.72	920	29.72	946.667
29.74	1033.33	29.74	900
29.76	973.333	29.76	773.333
29.78	1013.33	29.78	860
29.8	1206.67	29.8	820
29.82	1173.33	29.82	1020
29.84	1053.33	29.84	1086.67
29.86	1180	29.86	1126.67
29.88	1186.67	29.88	1000
29.9	1146.67	29.9	1286.67
29.92	1206.67	29.92	1086.67
29.94	1486.67	29.94	1146.67
29.96	1306.67	29.96	1240
29.98	1340	29.98	1213.33
30	1480	30	1300
30.02	1406.67	30.02	1546.67
30.04	1746.67	30.04	1373.33
30.06	1806.67	30.06	1566.67
30.08	1986.67	30.08	1400
30.1	1806.67	30.1	1553.33
30.12	1966.67	30.12	1586.67
30.14	2020	30.14	1706.67
30.16	1853.33	30.16	2026.67
30.18	2206.67	30.18	2060
30.2	2373.33	30.2	2040
30.22	2706.67	30.22	2020
30.24	2560	30.24	2113.33
30.26	2526.67	30.26	2460
30.28	2566.67	30.28	2580
30.3	2966.67	30.3	2600
30.32	3260	30.32	2706.67
30.34	3126.67	30.34	2973.33
30.36	3306.67	30.36	3006.67
30.38	3540	30.38	3246.67
30.4	3700	30.4	3293.33
30.42	3806.67	30.42	3366.67
30.44	4186.67	30.44	3893.33
30.46	4200	30.46	3920
30.48	4653.33	30.48	3766.67
30.5	4360	30.5	4146.67
30.52	4393.33	30.52	4393.33
30.54	4446.67	30.54	4653.33
30.56	4666.67	30.56	4666.67
30.58	4806.67	30.58	4233.33
30.6	4933.33	30.6	4300
30.62	4893.33	30.62	4753.33
30.64	4960	30.64	4480
30.66	4540	30.66	4746.67
30.68	4480	30.68	3940
30.7	4033.33	30.7	4053.33
30.72	3946.67	30.72	3953.33
30.74	3873.33	30.74	3746.67
30.76	3486.67	30.76	3720
30.78	3173.33	30.78	3546.67
30.8	3180	30.8	3186.67
30.82	2940	30.82	2953.33
30.84	2733.33	30.84	2633.33
30.86	2620	30.86	2460
30.88	2446.67	30.88	2266.67
30.9	2133.33	30.9	2313.33
30.92	2260	30.92	2140
30.94	1946.67	30.94	1893.33
30.96	1826.67	30.96	1900
30.98	1486.67	30.98	1786.67
31	1640	31	1573.33
31.02	1313.33	31.02	1433.33
31.04	1460	31.04	1406.67
31.06	1253.33	31.06	1420
31.08	1260	31.08	1346.67
31.1	1300	31.1	1220
31.12	1140	31.12	1220
31.14	1166.67	31.14	1193.33
31.16	1046.67	31.16	1166.67
31.18	1066.67	31.18	1006.67
31.2	920	31.2	853.333
31.22	993.333	31.22	1033.33
31.24	960	31.24	813.333
31.26	973.333	31.26	813.333
31.28	966.667	31.28	913.333
31.3	733.333	31.3	733.333
31.32	726.667	31.32	766.667
31.34	860	31.34	800
31.36	746.667	31.36	840
31.38	720	31.38	720
31.4	693.333	31.4	700
31.42	720	31.42	700
31.44	606.667	31.44	766.667
31.46	640	31.46	626.667
31.48	666.667	31.48	580
31.5	733.333	31.5	533.333
31.52	660	31.52	573.333
31.54	686.667	31.54	666.667
31.56	580	31.56	560
31.58	566.667	31.58	500
31.6	513.333	31.6	473.333
31.62	513.333	31.62	546.667
31.64	586.667	31.64	426.667
31.66	613.333	31.66	480
31.68	520	31.68	480
31.7	473.333	31.7	420
31.72	560	31.72	486.667
31.74	506.667	31.74	506.667
31.76	453.333	31.76	480
31.78	393.333	31.78	420
31.8	433.333	31.8	460
31.82	420	31.82	533.333
31.84	526.667	31.84	526.667
31.86	486.667	31.86	500
31.88	486.667	31.88	533.333
31.9	486.667	31.9	433.333
31.92	473.333	31.92	320
31.94	426.667	31.94	406.667
31.96	420	31.96	360
31.98	433.333	31.98	480
32	360	32	380
32.02	413.333	32.02	400
32.04	393.333	32.04	366.667
32.06	386.667	32.06	380
32.08	426.667	32.08	326.667
32.1	340	32.1	366.667
32.12	400	32.12	320
32.14	380	32.14	366.667
32.16	366.667	32.16	360
32.18	380	32.18	306.667
32.2	366.667	32.2	400
32.22	360	32.22	400
32.24	400	32.24	353.333
32.26	386.667	32.26	333.333
32.28	373.333	32.28	333.333
32.3	366.667	32.3	300
32.32	406.667	32.32	366.667
32.34	406.667	32.34	353.333
32.36	366.667	32.36	333.333
32.38	380	32.38	346.667
32.4	360	32.4	326.667
32.42	373.333	32.42	306.667
32.44	320	32.44	286.667
32.46	346.667	32.46	386.667
32.48	366.667	32.48	406.667
32.5	333.333	32.5	353.333
32.52	346.667	32.52	380
32.54	320	32.54	353.333
32.56	293.333	32.56	266.667
32.58	360	32.58	333.333
32.6	320	32.6	320
32.62	333.333	32.62	346.667
32.64	320	32.64	333.333
32.66	313.333	32.66	346.667
32.68	306.667	32.68	340
32.7	333.333	32.7	293.333
32.72	386.667	32.72	320
32.74	393.333	32.74	313.333
32.76	346.667	32.76	353.333
32.78	373.333	32.78	320
32.8	380	32.8	333.333
32.82	366.667	32.82	293.333
32.84	300	32.84	366.667
32.86	293.333	32.86	346.667
32.88	280	32.88	313.333
32.9	333.333	32.9	380
32.92	293.333	32.92	366.667
32.94	273.333	32.94	320
32.96	340	32.96	360
32.98	313.333	32.98	373.333
33	386.667	33	320
33.02	306.667	33.02	280
33.04	333.333	33.04	386.667
33.06	346.667	33.06	400
33.08	333.333	33.08	380
33.1	326.667	33.1	386.667
33.12	333.333	33.12	393.333
33.14	326.667	33.14	386.667
33.16	320	33.16	346.667
33.18	326.667	33.18	353.333
33.2	386.667	33.2	346.667
33.22	353.333	33.22	346.667
33.24	353.333	33.24	366.667
33.26	366.667	33.26	286.667
33.28	393.333	33.28	286.667
33.3	333.333	33.3	300
33.32	320	33.32	306.667
33.34	273.333	33.34	360
33.36	320	33.36	353.333
33.38	300	33.38	366.667
33.4	300	33.4	293.333
33.42	333.333	33.42	240
33.44	306.667	33.44	253.333
33.46	286.667	33.46	320
33.48	293.333	33.48	353.333
33.5	273.333	33.5	280
33.52	320	33.52	266.667
33.54	280	33.54	260
33.56	266.667	33.56	233.333
33.58	293.333	33.58	280
33.6	326.667	33.6	346.667
33.62	300	33.62	326.667
33.64	313.333	33.64	286.667
33.66	326.667	33.66	260
33.68	300	33.68	253.333
33.7	306.667	33.7	333.333
33.72	313.333	33.72	373.333
33.74	306.667	33.74	346.667
33.76	380	33.76	273.333
33.78	346.667	33.78	246.667
33.8	326.667	33.8	293.333
33.82	333.333	33.82	346.667
33.84	313.333	33.84	260
33.86	293.333	33.86	333.333
33.88	286.667	33.88	306.667
33.9	313.333	33.9	280
33.92	340	33.92	273.333
33.94	320	33.94	293.333
33.96	300	33.96	333.333
33.98	326.667	33.98	353.333
34	306.667	34	320
34.02	293.333	34.02	280
34.04	340	34.04	340
34.06	326.667	34.06	333.333
34.08	346.667	34.08	273.333
34.1	346.667	34.1	300
34.12	360	34.12	300
34.14	333.333	34.14	280
34.16	360	34.16	280
34.18	340	34.18	273.333
34.2	306.667	34.2	313.333
34.22	360	34.22	320
34.24	386.667	34.24	340
34.26	380	34.26	366.667
34.28	393.333	34.28	353.333
34.3	353.333	34.3	380
34.32	380	34.32	340
34.34	406.667	34.34	346.667
34.36	353.333	34.36	400
34.38	386.667	34.38	380
34.4	453.333	34.4	433.333
34.42	420	34.42	426.667
34.44	420	34.44	353.333
34.46	446.667	34.46	386.667
34.48	413.333	34.48	420
34.5	420	34.5	400
34.52	473.333	34.52	460
34.54	460	34.54	420
34.56	413.333	34.56	340
34.58	380	34.58	386.667
34.6	446.667	34.6	466.667
34.62	473.333	34.62	413.333
34.64	506.667	34.64	400
34.66	553.333	34.66	480
34.68	506.667	34.68	460
34.7	526.667	34.7	406.667
34.72	526.667	34.72	400
34.74	546.667	34.74	440
34.76	540	34.76	506.667
34.78	533.333	34.78	566.667
34.8	566.667	34.8	560
34.82	573.333	34.82	500
34.84	613.333	34.84	546.667
34.86	660	34.86	546.667
34.88	686.667	34.88	520
34.9	713.333	34.9	600
34.92	746.667	34.92	653.333
34.94	686.667	34.94	653.333
34.96	660	34.96	613.333
34.98	693.333	34.98	600
35	673.333	35	700
35.02	726.667	35.02	840
35.04	846.667	35.04	806.667
35.06	893.333	35.06	726.667
35.08	886.667	35.08	706.667
35.1	860	35.1	760
35.12	913.333	35.12	860
35.14	960	35.14	933.333
35.16	966.667	35.16	980
35.18	1053.33	35.18	1020
35.2	1040	35.2	1073.33
35.22	1060	35.22	1000
35.24	1186.67	35.24	1026.67
35.26	1233.33	35.26	1153.33
35.28	1200	35.28	1220
35.3	1293.33	35.3	1353.33
35.32	1393.33	35.32	1313.33
35.34	1340	35.34	1260
35.36	1306.67	35.36	1333.33
35.38	1360	35.38	1386.67
35.4	1446.67	35.4	1360
35.42	1420	35.42	1313.33
35.44	1440	35.44	1360
35.46	1393.33	35.46	1440
35.48	1340	35.48	1393.33
35.5	1473.33	35.5	1433.33
35.52	1446.67	35.52	1406.67
35.54	1313.33	35.54	1320
35.56	1300	35.56	1313.33
35.58	1380	35.58	1313.33
35.6	1260	35.6	1366.67
35.62	1213.33	35.62	1326.67
35.64	1186.67	35.64	1233.33
35.66	1073.33	35.66	1193.33
35.68	1026.67	35.68	1080
35.7	920	35.7	1086.67
35.72	853.333	35.72	1026.67
35.74	793.333	35.74	953.333
35.76	733.333	35.76	940
35.78	713.333	35.78	820
35.8	700	35.8	706.667
35.82	700	35.82	713.333
35.84	626.667	35.84	760
35.86	593.333	35.86	673.333
35.88	606.667	35.88	546.667
35.9	600	35.9	633.333
35.92	526.667	35.92	626.667
35.94	493.333	35.94	466.667
35.96	460	35.96	473.333
35.98	453.333	35.98	526.667
36	460	36	540
36.02	473.333	36.02	560
36.04	486.667	36.04	493.333
36.06	406.667	36.06	460
36.08	380	36.08	453.333
36.1	386.667	36.1	406.667
36.12	346.667	36.12	460
36.14	353.333	36.14	466.667
36.16	373.333	36.16	453.333
36.18	393.333	36.18	420
36.2	366.667	36.2	386.667
36.22	353.333	36.22	433.333
36.24	360	36.24	406.667
36.26	380	36.26	286.667
36.28	366.667	36.28	340
36.3	353.333	36.3	340
36.32	313.333	36.32	366.667
36.34	280	36.34	373.333
36.36	300	36.36	366.667
36.38	340	36.38	320
36.4	346.667	36.4	286.667
36.42	286.667	36.42	313.333
36.44	273.333	36.44	300
36.46	300	36.46	300
36.48	393.333	36.48	286.667
36.5	353.333	36.5	306.667
36.52	273.333	36.52	293.333
36.54	293.333	36.54	313.333
36.56	313.333	36.56	340
36.58	260	36.58	306.667
36.6	246.667	36.6	300
36.62	266.667	36.62	266.667
36.64	273.333	36.64	313.333
36.66	340	36.66	306.667
36.68	253.333	36.68	260
36.7	273.333	36.7	286.667
36.72	253.333	36.72	280
36.74	206.667	36.74	293.333
36.76	233.333	36.76	320
36.78	286.667	36.78	266.667
36.8	293.333	36.8	273.333
36.82	273.333	36.82	306.667
36.84	266.667	36.84	320
36.86	280	36.86	293.333
36.88	293.333	36.88	313.333
36.9	380	36.9	300
36.92	240	36.92	240
36.94	160	36.94	246.667
36.96	220	36.96	226.667
36.98	300	36.98	253.333
37	286.667	37	266.667
37.02	253.333	37.02	233.333
37.04	253.333	37.04	280
37.06	273.333	37.06	266.667
37.08	273.333	37.08	233.333
37.1	286.667	37.1	260
37.12	286.667	37.12	326.667
37.14	293.333	37.14	320
37.16	300	37.16	260
37.18	300	37.18	246.667
37.2	306.667	37.2	313.333
37.22	346.667	37.22	306.667
37.24	286.667	37.24	286.667
37.26	293.333	37.26	280
37.28	326.667	37.28	246.667
37.3	286.667	37.3	320
37.32	306.667	37.32	353.333
37.34	240	37.34	233.333
37.36	293.333	37.36	266.667
37.38	353.333	37.38	333.333
37.4	293.333	37.4	313.333
37.42	253.333	37.42	300
37.44	333.333	37.44	333.333
37.46	353.333	37.46	326.667
37.48	280	37.48	326.667
37.5	286.667	37.5	380
37.52	313.333	37.52	406.667
37.54	320	37.54	406.667
37.56	366.667	37.56	373.333
37.58	393.333	37.58	386.667
37.6	420	37.6	346.667
37.62	386.667	37.62	386.667
37.64	386.667	37.64	346.667
37.66	373.333	37.66	346.667
37.68	380	37.68	380
37.7	380	37.7	380
37.72	393.333	37.72	426.667
37.74	386.667	37.74	420
37.76	353.333	37.76	360
37.78	346.667	37.78	373.333
37.8	373.333	37.8	286.667
37.82	400	37.82	320
37.84	333.333	37.84	320
37.86	300	37.86	340
37.88	286.667	37.88	320
37.9	253.333	37.9	286.667
37.92	246.667	37.92	306.667
37.94	380	37.94	293.333
37.96	360	37.96	360
37.98	293.333	37.98	320
38	280	38	326.667
38.02	280	38.02	320
38.04	246.667	38.04	313.333
38.06	253.333	38.06	293.333
38.08	246.667	38.08	280
38.1	273.333	38.1	280
38.12	293.333	38.12	320
38.14	200	38.14	246.667
38.16	253.333	38.16	206.667
38.18	253.333	38.18	260
38.2	166.667	38.2	260
38.22	220	38.22	306.667
38.24	253.333	38.24	306.667
38.26	200	38.26	266.667
38.28	233.333	38.28	286.667
38.3	266.667	38.3	280
38.32	220	38.32	266.667
38.34	286.667	38.34	220
38.36	246.667	38.36	240
38.38	240	38.38	266.667
38.4	273.333	38.4	246.667
38.42	213.333	38.42	226.667
38.44	246.667	38.44	173.333
38.46	186.667	38.46	280
38.48	253.333	38.48	260
38.5	246.667	38.5	220
38.52	226.667	38.52	200
38.54	266.667	38.54	180
38.56	220	38.56	213.333
38.58	193.333	38.58	213.333
38.6	226.667	38.6	146.667
38.62	173.333	38.62	186.667
38.64	173.333	38.64	146.667
38.66	266.667	38.66	206.667
38.68	200	38.68	246.667
38.7	186.667	38.7	240
38.72	153.333	38.72	206.667
38.74	140	38.74	260
38.76	186.667	38.76	286.667
38.78	213.333	38.78	220
38.8	200	38.8	193.333
38.82	206.667	38.82	213.333
38.84	186.667	38.84	246.667
38.86	193.333	38.86	253.333
38.88	193.333	38.88	253.333
38.9	226.667	38.9	206.667
38.92	160	38.92	233.333
38.94	180	38.94	226.667
38.96	213.333	38.96	186.667
38.98	186.667	38.98	200
39	180	39	186.667
39.02	180	39.02	200
39.04	266.667	39.04	146.667
39.06	233.333	39.06	213.333
39.08	146.667	39.08	173.333
39.1	153.333	39.1	186.667
39.12	180	39.12	213.333
39.14	206.667	39.14	173.333
39.16	200	39.16	180
39.18	173.333	39.18	180
39.2	146.667	39.2	200
39.22	200	39.22	200
39.24	226.667	39.24	220
39.26	226.667	39.26	193.333
39.28	160	39.28	233.333
39.3	226.667	39.3	220
39.32	266.667	39.32	213.333
39.34	206.667	39.34	213.333
39.36	180	39.36	293.333
39.38	206.667	39.38	220
39.4	160	39.4	166.667
39.42	240	39.42	180
39.44	260	39.44	206.667
39.46	220	39.46	200
39.48	160	39.48	160
39.5	180	39.5	260
39.52	160	39.52	180
39.54	193.333	39.54	246.667
39.56	180	39.56	200
39.58	146.667	39.58	260
39.6	186.667	39.6	186.667
39.62	213.333	39.62	193.333
39.64	206.667	39.64	173.333
39.66	166.667	39.66	166.667
39.68	200	39.68	206.667
39.7	213.333	39.7	200
39.72	166.667	39.72	220
39.74	206.667	39.74	253.333
39.76	186.667	39.76	213.333
39.78	200	39.78	186.667
39.8	166.667	39.8	246.667
39.82	240	39.82	233.333
39.84	220	39.84	246.667
39.86	233.333	39.86	173.333
39.88	200	39.88	273.333
39.9	153.333	39.9	166.667
39.92	213.333	39.92	200
39.94	226.667	39.94	240
39.96	140	39.96	193.333
39.98	206.667	39.98	166.667
40	213.333	40	166.667
40.02	160	40.02	233.333
40.04	180	40.04	253.333
40.06	220	40.06	226.667
40.08	220	40.08	206.667
40.1	200	40.1	233.333
40.12	213.333	40.12	226.667
40.14	220	40.14	193.333
40.16	220	40.16	120
40.18	193.333	40.18	140
40.2	206.667	40.2	200
40.22	180	40.22	253.333
40.24	180	40.24	120
40.26	186.667	40.26	160
40.28	266.667	40.28	213.333
40.3	173.333	40.3	180
40.32	193.333	40.32	213.333
40.34	180	40.34	206.667
40.36	240	40.36	206.667
40.38	213.333	40.38	193.333
40.4	193.333	40.4	253.333
40.42	173.333	40.42	173.333
40.44	180	40.44	240
40.46	226.667	40.46	226.667
40.48	226.667	40.48	146.667
40.5	206.667	40.5	180
40.52	146.667	40.52	200
40.54	166.667	40.54	180
40.56	126.667	40.56	186.667
40.58	193.333	40.58	180
40.6	213.333	40.6	226.667
40.62	206.667	40.62	200
40.64	240	40.64	153.333
40.66	206.667	40.66	106.667
40.68	220	40.68	240
40.7	213.333	40.7	220
40.72	200	40.72	240
40.74	206.667	40.74	153.333
40.76	193.333	40.76	140
40.78	186.667	40.78	246.667
40.8	126.667	40.8	233.333
40.82	200	40.82	200
40.84	160	40.84	226.667
40.86	200	40.86	193.333
40.88	193.333	40.88	306.667
40.9	253.333	40.9	213.333
40.92	146.667	40.92	213.333
40.94	180	40.94	193.333
40.96	180	40.96	173.333
40.98	166.667	40.98	166.667
41	233.333	41	286.667
41.02	200	41.02	146.667
41.04	160	41.04	206.667
41.06	186.667	41.06	280
41.08	206.667	41.08	200
41.1	220	41.1	180
41.12	260	41.12	226.667
41.14	193.333	41.14	240
41.16	213.333	41.16	280
41.18	226.667	41.18	226.667
41.2	246.667	41.2	253.333
41.22	200	41.22	180
41.24	200	41.24	246.667
41.26	173.333	41.26	266.667
41.28	213.333	41.28	186.667
41.3	246.667	41.3	260
41.32	306.667	41.32	260
41.34	286.667	41.34	200
41.36	220	41.36	273.333
41.38	200	41.38	220
41.4	220	41.4	266.667
41.42	193.333	41.42	200
41.44	240	41.44	206.667
41.46	273.333	41.46	246.667
41.48	246.667	41.48	300
41.5	266.667	41.5	246.667
41.52	240	41.52	280
41.54	246.667	41.54	300
41.56	246.667	41.56	266.667
41.58	253.333	41.58	266.667
41.6	260	41.6	273.333
41.62	246.667	41.62	280
41.64	273.333	41.64	280
41.66	366.667	41.66	280
41.68	340	41.68	320
41.7	320	41.7	306.667
41.72	313.333	41.72	280
41.74	253.333	41.74	280
41.76	266.667	41.76	413.333
41.78	333.333	41.78	293.333
41.8	306.667	41.8	346.667
41.82	346.667	41.82	340
41.84	313.333	41.84	386.667
41.86	340	41.86	320
41.88	366.667	41.88	320
41.9	260	41.9	453.333
41.92	380	41.92	366.667
41.94	286.667	41.94	373.333
41.96	293.333	41.96	433.333
41.98	266.667	41.98	340
42	306.667	42	333.333
42.02	313.333	42.02	300
42.04	260	42.04	266.667
42.06	280	42.06	326.667
42.08	246.667	42.08	366.667
42.1	313.333	42.1	306.667
42.12	220	42.12	253.333
42.14	280	42.14	246.667
42.16	260	42.16	286.667
42.18	353.333	42.18	300
42.2	253.333	42.2	280
42.22	293.333	42.22	253.333
42.24	240	42.24	320
42.26	266.667	42.26	293.333
42.28	253.333	42.28	206.667
42.3	206.667	42.3	293.333
42.32	166.667	42.32	173.333
42.34	206.667	42.34	226.667
42.36	186.667	42.36	200
42.38	186.667	42.38	153.333
42.4	213.333	42.4	193.333
42.42	186.667	42.42	253.333
42.44	160	42.44	186.667
42.46	186.667	42.46	233.333
42.48	166.667	42.48	220
42.5	206.667	42.5	226.667
42.52	206.667	42.52	266.667
42.54	253.333	42.54	273.333
42.56	213.333	42.56	233.333
42.58	233.333	42.58	173.333
42.6	213.333	42.6	160
42.62	166.667	42.62	160
42.64	206.667	42.64	180
42.66	193.333	42.66	206.667
42.68	200	42.68	193.333
42.7	180	42.7	220
42.72	193.333	42.72	246.667
42.74	180	42.74	213.333
42.76	193.333	42.76	240
42.78	166.667	42.78	166.667
42.8	173.333	42.8	233.333
42.82	200	42.82	206.667
42.84	193.333	42.84	173.333
42.86	126.667	42.86	200
42.88	106.667	42.88	186.667
42.9	173.333	42.9	200
42.92	166.667	42.92	180
42.94	186.667	42.94	200
42.96	233.333	42.96	220
42.98	260	42.98	200
43	160	43	166.667
43.02	166.667	43.02	200
43.04	186.667	43.04	213.333
43.06	146.667	43.06	166.667
43.08	173.333	43.08	226.667
43.1	233.333	43.1	166.667
43.12	206.667	43.12	226.667
43.14	186.667	43.14	160
43.16	180	43.16	200
43.18	186.667	43.18	173.333
43.2	213.333	43.2	240
43.22	186.667	43.22	246.667
43.24	100	43.24	220
43.26	146.667	43.26	220
43.28	213.333	43.28	206.667
43.3	140	43.3	180
43.32	180	43.32	186.667
43.34	126.667	43.34	206.667
43.36	166.667	43.36	186.667
43.38	173.333	43.38	160
43.4	193.333	43.4	213.333
43.42	153.333	43.42	226.667
43.44	153.333	43.44	213.333
43.46	173.333	43.46	173.333
43.48	160	43.48	213.333
43.5	180	43.5	200
43.52	206.667	43.52	173.333
43.54	233.333	43.54	153.333
43.56	200	43.56	220
43.58	246.667	43.58	220
43.6	160	43.6	173.333
43.62	193.333	43.62	213.333
43.64	180	43.64	200
43.66	200	43.66	193.333
43.68	186.667	43.68	226.667
43.7	206.667	43.7	226.667
43.72	226.667	43.72	180
43.74	180	43.74	200
43.76	193.333	43.76	220
43.78	186.667	43.78	206.667
43.8	173.333	43.8	186.667
43.82	193.333	43.82	253.333
43.84	186.667	43.84	186.667
43.86	206.667	43.86	140
43.88	226.667	43.88	200
43.9	200	43.9	220
43.92	200	43.92	186.667
43.94	186.667	43.94	186.667
43.96	140	43.96	226.667
43.98	180	43.98	200
44	113.333	44	186.667
44.02	200	44.02	173.333
44.04	213.333	44.04	186.667
44.06	140	44.06	166.667
44.08	193.333	44.08	206.667
44.1	213.333	44.1	220
44.12	186.667	44.12	186.667
44.14	180	44.14	226.667
44.16	186.667	44.16	173.333
44.18	140	44.18	213.333
44.2	193.333	44.2	213.333
44.22	166.667	44.22	226.667
44.24	200	44.24	166.667
44.26	173.333	44.26	140
44.28	233.333	44.28	220
44.3	166.667	44.3	200
44.32	160	44.32	233.333
44.34	233.333	44.34	186.667
44.36	193.333	44.36	186.667
44.38	213.333	44.38	186.667
44.4	213.333	44.4	166.667
44.42	220	44.42	200
44.44	226.667	44.44	220
44.46	220	44.46	193.333
44.48	173.333	44.48	213.333
44.5	200	44.5	226.667
44.52	213.333	44.52	193.333
44.54	186.667	44.54	160
44.56	173.333	44.56	193.333
44.58	186.667	44.58	173.333
44.6	180	44.6	220
44.62	206.667	44.62	206.667
44.64	186.667	44.64	240
44.66	220	44.66	240
44.68	193.333	44.68	226.667
44.7	220	44.7	193.333
44.72	200	44.72	180
44.74	233.333	44.74	246.667
44.76	253.333	44.76	253.333
44.78	173.333	44.78	280
44.8	206.667	44.8	200
44.82	153.333	44.82	200
44.84	206.667	44.84	220
44.86	166.667	44.86	273.333
44.88	206.667	44.88	213.333
44.9	166.667	44.9	213.333
44.92	266.667	44.92	233.333
[truncated: 1,754 more rows]

## Sheet: c
XPS spectra
fresh-InZrOx(SCP-4)		used-InZrOx(SCP-4)
Binding Energy (eV)	Intensity (a.u.)	Binding Energy (eV)	Intensity (a.u.)
464.65	11670	462.7	11105
464.6	11830	462.65	11295
464.55	11850	462.6	11255
464.5	11830	462.55	11330
464.45	11960	462.5	10885
464.4	11865	462.45	11550
464.35	12135	462.4	11080
464.3	12100	462.35	10615
464.25	12055	462.3	10980
464.2	11765	462.25	10755
464.15	11800	462.2	10840
464.1	11865	462.15	10670
464.05	11700	462.1	10895
464	11920	462.05	10785
463.95	11925	462	10625
463.9	11865	461.95	10865
463.85	11715	461.9	10590
463.8	11725	461.85	10470
463.75	11875	461.8	10810
463.7	12265	461.75	10655
463.65	11825	461.7	10605
463.6	11445	461.65	10805
463.55	11430	461.6	10810
463.5	11880	461.55	10320
463.45	11625	461.5	10390
463.4	11980	461.45	10925
463.35	11785	461.4	10585
463.3	11940	461.35	10375
463.25	11710	461.3	10505
463.2	11380	461.25	10310
463.15	11570	461.2	10205
463.1	11525	461.15	10155
463.05	11405	461.1	10320
463	11335	461.05	10625
462.95	11560	461	10415
462.9	11625	460.95	10440
462.85	11495	460.9	9955
462.8	11705	460.85	10330
462.75	11665	460.8	10280
462.7	12040	460.75	9835
462.65	11660	460.7	10300
462.6	11435	460.65	9920
462.55	11530	460.6	10090
462.5	11620	460.55	10200
462.45	11785	460.5	10235
462.4	11495	460.45	10075
462.35	11655	460.4	9980
462.3	11635	460.35	9880
462.25	11310	460.3	10085
462.2	11035	460.25	9790
462.15	10950	460.2	9955
462.1	11095	460.15	10045
462.05	11360	460.1	9900
462	11070	460.05	9925
461.95	11120	460	9700
461.9	11150	459.95	9965
461.85	11090	459.9	10200
461.8	11085	459.85	9670
461.75	11135	459.8	9825
461.7	11010	459.75	9610
461.65	11025	459.7	9595
461.6	11100	459.65	9670
461.55	10725	459.6	9470
461.5	10865	459.55	9745
461.45	10980	459.5	9560
461.4	10875	459.45	9570
461.35	10725	459.4	9695
461.3	10835	459.35	9615
461.25	10840	459.3	9880
461.2	10950	459.25	9425
461.15	10605	459.2	9690
461.1	10690	459.15	9590
461.05	10695	459.1	9600
461	10860	459.05	9395
460.95	10840	459	9525
460.9	10705	458.95	9490
460.85	10715	458.9	9790
460.8	10600	458.85	9370
460.75	10800	458.8	9535
460.7	10680	458.75	9575
460.65	10780	458.7	9290
460.6	10880	458.65	9315
460.55	10455	458.6	9190
460.5	10615	458.55	9090
460.45	10470	458.5	9355
460.4	10520	458.45	9235
460.35	10545	458.4	8955
460.3	10520	458.35	9145
460.25	10300	458.3	9160
460.2	10385	458.25	8960
460.15	10490	458.2	8830
460.1	10155	458.15	8990
460.05	10090	458.1	8780
460	10240	458.05	8830
459.95	10190	458	8925
459.9	9730	457.95	9210
459.85	10345	457.9	9295
459.8	10225	457.85	9025
459.75	10420	457.8	8780
459.7	10150	457.75	9075
459.65	10065	457.7	8945
459.6	9995	457.65	8520
459.55	10340	457.6	8830
459.5	10315	457.55	8945
459.45	9895	457.5	8880
459.4	9795	457.45	8695
459.35	9785	457.4	8890
459.3	9785	457.35	8825
459.25	10000	457.3	8465
459.2	9805	457.25	8775
459.15	9860	457.2	8680
459.1	10265	457.15	8610
459.05	10370	457.1	8820
459	10070	457.05	8495
458.95	10030	457	8855
458.9	10190	456.95	8710
458.85	10105	456.9	8505
458.8	10060	456.85	8365
458.75	9490	456.8	8295
458.7	9445	456.75	8580
458.65	10050	456.7	8520
458.6	9750	456.65	8295
458.55	9890	456.6	8420
458.5	9890	456.55	8775
458.45	9665	456.5	8385
458.4	9465	456.45	8350
458.35	9755	456.4	8180
458.3	9525	456.35	8440
458.25	9655	456.3	8140
458.2	9695	456.25	8320
458.15	9140	456.2	8670
458.1	9120	456.15	8410
458.05	9510	456.1	8300
458	9255	456.05	8375
457.95	9310	456	8100
457.9	9305	455.95	8225
457.85	9260	455.9	8285
457.8	9420	455.85	8520
457.75	9425	455.8	8120
457.7	9270	455.75	8335
457.65	9330	455.7	8125
457.6	9380	455.65	8035
457.55	9365	455.6	7905
457.5	9165	455.55	8445
457.45	9060	455.5	8235
457.4	8975	455.45	8480
457.35	9225	455.4	8380
457.3	9150	455.35	8270
457.25	8885	455.3	8540
457.2	9040	455.25	8580
457.15	9275	455.2	8155
457.1	9120	455.15	8145
457.05	8900	455.1	8310
457	8670	455.05	8305
456.95	9130	455	8180
456.9	8920	454.95	8425
456.85	8970	454.9	8420
456.8	8995	454.85	8435
456.75	9215	454.8	8625
456.7	8710	454.75	8265
456.65	8845	454.7	8565
456.6	9010	454.65	8675
456.55	8840	454.6	8605
456.5	8775	454.55	8980
456.45	8585	454.5	8930
456.4	8380	454.45	8960
456.35	8600	454.4	9225
456.3	8405	454.35	9195
456.25	8480	454.3	9245
456.2	8835	454.25	9825
456.15	8645	454.2	10210
456.1	8545	454.15	10475
456.05	8395	454.1	10560
456	8470	454.05	10945
455.95	8670	454	11230
455.9	8510	453.95	11830
455.85	8690	453.9	12020
455.8	8770	453.85	12330
455.75	8500	453.8	13030
455.7	8325	453.75	13875
455.65	8420	453.7	14605
455.6	8305	453.65	14660
455.55	8485	453.6	15585
455.5	8595	453.55	16440
455.45	8395	453.5	16820
455.4	8645	453.45	18545
455.35	8580	453.4	19250
455.3	8695	453.35	19970
455.25	8440	453.3	21060
455.2	8355	453.25	22555
455.15	8685	453.2	23655
455.1	8770	453.15	24945
455.05	8435	453.1	25965
455	8600	453.05	27720
454.95	8530	453	28700
454.9	8465	452.95	29925
454.85	8515	452.9	31365
454.8	8675	452.85	33270
454.75	8680	452.8	34950
454.7	8605	452.75	35965
454.65	8790	452.7	36895
454.6	8780	452.65	37455
454.55	8995	452.6	38590
454.5	8760	452.55	39950
454.45	8815	452.5	41325
454.4	9005	452.45	42150
454.35	9320	452.4	42360
454.3	9125	452.35	43245
454.25	9195	452.3	43585
454.2	9775	452.25	44330
454.15	9885	452.2	44785
454.1	9845	452.15	44765
454.05	10105	452.1	44675
454	10630	452.05	44520
453.95	10875	452	44765
453.9	11235	451.95	43500
453.85	11620	451.9	42330
453.8	11995	451.85	41890
453.75	12180	451.8	41170
453.7	13165	451.75	40015
453.65	13315	451.7	38965
453.6	14120	451.65	37010
453.55	14880	451.6	34795
453.5	15520	451.55	32645
453.45	16440	451.5	31265
453.4	17450	451.45	28955
453.35	18210	451.4	26110
453.3	19425	451.35	24055
453.25	20560	451.3	22285
453.2	21705	451.25	20445
453.15	22745	451.2	18440
453.1	24100	451.15	16540
453.05	25890	451.1	15085
453	26775	451.05	14045
452.95	28330	451	12800
452.9	29770	450.95	11625
452.85	31945	450.9	10570
452.8	33195	450.85	9820
452.75	34340	450.8	9235
452.7	35435	450.75	8765
452.65	37440	450.7	8535
452.6	39400	450.65	8030
452.55	40110	450.6	7700
452.5	41630	450.55	7580
452.45	43050	450.5	7260
452.4	43675	450.45	7135
452.35	44515	450.4	6840
452.3	45715	450.35	7000
452.25	46315	450.3	6805
452.2	46490	450.25	6575
452.15	46780	450.2	6315
452.1	47465	450.15	6390
452.05	47830	450.1	6070
452	47955	450.05	6065
451.95	47415	450	6285
451.9	46695	449.95	6115
451.85	46315	449.9	5845
451.8	46860	449.85	5975
451.75	45285	449.8	6045
451.7	43455	449.75	5825
451.65	42530	449.7	6000
451.6	40770	449.65	6040
451.55	39295	449.6	5875
451.5	37280	449.55	5825
451.45	34815	449.5	5690
451.4	32805	449.45	5590
451.35	30425	449.4	5485
451.3	28055	449.35	5375
451.25	26055	449.3	5590
451.2	23940	449.25	5940
451.15	21775	449.2	5770
451.1	19745	449.15	5400
451.05	18130	449.1	5225
451	16420	449.05	5455
450.95	15105	449	5495
450.9	13565	448.95	5605
450.85	12650	448.9	5480
450.8	11560	448.85	5245
450.75	10785	448.8	5400
450.7	10290	448.75	5480
450.65	9865	448.7	5485
450.6	9365	448.65	5360
450.55	8795	448.6	5265
450.5	8485	448.55	5510
450.45	8105	448.5	5380
450.4	7865	448.45	5195
450.35	7485	448.4	4815
450.3	7710	448.35	5125
450.25	7500	448.3	5565
450.2	6985	448.25	5340
450.15	7205	448.2	5565
450.1	6775	448.15	5450
450.05	6605	448.1	5525
450	6275	448.05	5535
449.95	6585	448	5345
449.9	6650	447.95	5260
449.85	6365	447.9	5415
449.8	6545	447.85	5480
449.75	6070	447.8	5485
449.7	6145	447.75	5715
449.65	5765	447.7	5740
449.6	5970	447.65	5720
449.55	6145	447.6	5515
449.5	6155	447.55	5585
449.45	5945	447.5	5805
449.4	5945	447.45	5705
449.35	5875	447.4	5695
449.3	5790	447.35	6185
449.25	5630	447.3	5980
449.2	5755	447.25	6265
449.15	5595	447.2	6355
449.1	5920	447.15	6495
449.05	5795	447.1	6570
449	5745	447.05	6965
448.95	5550	447	6795
448.9	5485	446.95	7145
448.85	5435	446.9	7700
448.8	5535	446.85	7555
448.75	5615	446.8	7900
448.7	5555	446.75	7965
448.65	5415	446.7	8235
448.6	5580	446.65	8595
448.55	5505	446.6	9450
448.5	5395	446.55	9820
448.45	5440	446.5	10435
448.4	5365	446.45	10905
448.35	5550	446.4	10875
448.3	5810	446.35	12060
448.25	5515	446.3	12915
448.2	5530	446.25	13975
448.15	5545	446.2	14675
448.1	5205	446.15	15890
448.05	5620	446.1	16685
448	5740	446.05	17520
447.95	5550	446	18985
447.9	5515	445.95	20065
447.85	5405	445.9	21600
447.8	5825	445.85	22955
447.75	5655	445.8	24450
447.7	5810	445.75	25890
447.65	5785	445.7	28045
447.6	5570	445.65	29405
447.55	5685	445.6	30920
447.5	5765	445.55	32690
447.45	6070	445.5	35030
447.4	5915	445.45	37905
447.35	5925	445.4	39730
447.3	6005	445.35	41590
447.25	6190	445.3	43675
447.2	6210	445.25	46055
447.15	6235	445.2	47590
447.1	6465	445.15	48400
447.05	6545	445.1	50795
447	6520	445.05	52775
446.95	7000	445	53400
446.9	7200	444.95	55145
446.85	7310	444.9	56485
446.8	7720	444.85	57295
446.75	7800	444.8	57990
446.7	7885	444.75	58605
446.65	8250	444.7	58985
446.6	8655	444.65	60075
446.55	8995	444.6	60265
446.5	9400	444.55	61125
446.45	9565	444.5	60295
446.4	10165	444.45	60090
446.35	10715	444.4	58970
446.3	11410	444.35	58010
446.25	11890	444.3	57550
446.2	12745	444.25	55815
446.15	13615	444.2	53835
446.1	14390	444.15	51935
446.05	14875	444.1	48915
446	16110	444.05	46510
445.95	17340	444	44045
445.9	19100	443.95	40950
445.85	20020	443.9	37680
445.8	21395	443.85	34815
445.75	22785	443.8	31270
445.7	24455	443.75	28065
445.65	26540	443.7	25480
445.6	28190	443.65	22810
445.55	30365	443.6	20210
445.5	31885	443.55	18080
445.45	33875	443.5	16090
445.4	36085	443.45	14180
445.35	38325	443.4	12940
445.3	40100	443.35	12190
445.25	42210	443.3	10970
445.2	44410	443.25	9915
445.15	46845	443.2	9405
445.1	49110	443.15	8875
445.05	51480	443.1	8395
445	54250	443.05	7735
444.95	55120	443	7350
444.9	56945	442.95	7090
444.85	58430	442.9	6820
444.8	59735	442.85	6430
444.75	61070	442.8	6480
444.7	61950	442.75	6440
444.65	62840	442.7	5980
444.6	63920	442.65	5765
444.55	64675	442.6	5625
444.5	65195	442.55	5605
444.45	64230	442.5	5645
444.4	64670	442.45	5190
444.35	64375	442.4	5085
444.3	62555	442.35	5390
444.25	61920	442.3	5190
444.2	60875	442.25	4985
444.15	58560	442.2	4790
444.1	56390	442.15	4905
444.05	54710	442.1	5045
444	52825	442.05	5155
443.95	48995	442	5055
443.9	45800	441.95	4805
443.85	43655	441.9	4860
443.8	40420	441.85	4955
443.75	37395	441.8	4830
443.7	33505	441.75	4805
443.65	29955	441.7	4765
443.6	27505	441.65	4650
443.55	24225	441.6	4815
443.5	22700	441.55	4665
443.45	19710	441.5	4460
443.4	17555	441.45	4500
443.35	16035	441.4	4560
443.3	14535	441.35	4405
443.25	13185	441.3	4580
443.2	11565	441.25	4500
443.15	10815	441.2	4460
443.1	10000	441.15	4485
443.05	9620	441.1	4490
443	8425	441.05	4430
442.95	8010	441	4500
442.9	7795	440.95	4545
442.85	7325	440.9	4370
442.8	7010	440.85	4335
442.75	6770	440.8	4430
442.7	6760	440.75	4130
442.65	6545	440.7	4260
442.6	6365	440.65	4260
442.55	6240	440.6	4120
442.5	6095	440.55	4285
442.45	6070	440.5	4460
442.4	5670	440.45	4175
442.35	5700	440.4	4245
442.3	5700	440.35	4195
442.25	5475	440.3	3960
442.2	5335	440.25	3945
442.15	5080	440.2	4300
442.1	5265	440.15	4160
442.05	5090	440.1	4270
442	4925	440.05	4350
441.95	4905	440	4445
441.9	4945	439.95	4235
441.85	5255	439.9	4235
441.8	5025	439.85	4145
441.75	5190	439.8	4355
441.7	5090	439.75	4465
441.65	4885	439.7	4225
441.6	5025	439.65	4050
441.55	4955	439.6	4060
441.5	4905	439.55	4175
441.45	4930	439.5	4270
441.4	4685	439.45	4330
441.35	4345	439.4	4305
441.3	4495	439.35	4175
441.25	4550	439.3	3795
441.2	4520	439.25	4110
441.15	4745	439.2	4145
441.1	4360	439.15	4085
441.05	4540	439.1	4140
441	4565	439.05	4125
440.95	4405	439	4200
440.9	4455	438.95	4045
440.85	4550	438.9	4075
440.8	4640	438.85	3995
440.75	4620	438.8	4100
440.7	4420	438.75	4270
440.65	4670	438.7	4150
440.6	4815	438.65	4125
440.55	4610	438.6	3930
440.5	4475	438.55	4090
440.45	4425	438.5	4305
440.4	4450	438.45	4215
440.35	4445	438.4	4120
440.3	4420	438.35	4065
440.25	4385	438.3	3965
440.2	4530	438.25	4090
440.15	4435	438.2	4215
440.1	4195	438.15	4230
440.05	4480	438.1	3980
440	4400	438.05	4185
439.95	4535	438	4260
439.9	4360	437.95	4165
439.85	4255	437.9	3995
439.8	4120	437.85	4145
439.75	4230	437.8	4105
439.7	4305	437.75	4000
439.65	4315	437.7	4075
439.6	4415	437.65	4085
439.55	4195	437.6	4040
439.5	4115	437.55	4270
439.45	4090	437.5	4080
439.4	4385	437.45	4020
439.35	4030	437.4	4235
439.3	4040	437.35	4240
439.25	4310	437.3	3945
439.2	4255	437.25	4245
439.15	4380	437.2	4310
439.1	4165	437.15	4550
439.05	4345	437.1	4195
439	4155	437.05	4075
438.95	4145	437	3870
438.9	4190	436.95	4090
438.85	4260	436.9	3985
438.8	4215	436.85	4215
438.75	4265	436.8	3990
438.7	4095	436.75	4030
438.65	4230	436.7	4220
438.6	4270	436.65	3880
438.55	4165	436.6	3875
438.5	3910	436.55	4140
438.45	4095	436.5	4360
438.4	4080	436.45	4130
438.35	4275	436.4	4205
438.3	4350	436.35	4360
438.25	4160	436.3	4100
438.2	4390	436.25	4025
438.15	4430	436.2	4010
438.1	4150	436.15	3995
438.05	4200	436.1	3985
438	4210	436.05	4215
437.95	4050	436	4245
437.9	4140	435.95	4195
437.85	4350	435.9	4290
437.8	4220	435.85	4185
437.75	4165	435.8	4425
437.7	4310	435.75	4615
437.65	4190	435.7	4125
437.6	4045	437.6	4045
437.55	4255	437.55	4255
437.5	4195	437.5	4195
437.45	4335	437.45	4335
437.4	4420	437.4	4420
437.35	4265	437.35	4265
437.3	4080	437.3	4080
437.25	4180	437.25	4180
437.2	4325	437.2	4325
437.15	4225	437.15	4225
437.1	4250	437.1	4250
437.05	4165	437.05	4165
437	4240	437	4240
436.95	4105	436.95	4105
436.9	4265	436.9	4265
436.85	4075	436.85	4075
436.8	4000	436.8	4000
436.75	4245	436.75	4245
436.7	4425	436.7	4425
436.65	4265	436.65	4265
436.6	4265	436.6	4265
436.55	4380	436.55	4380
436.5	4285	436.5	4285
436.45	4155	436.45	4155
436.4	4205	436.4	4205
436.35	4300	436.35	4300
436.3	4260	436.3	4260
436.25	4345	436.25	4345
436.2	4215	436.2	4215
436.15	4200	436.15	4200
436.1	4435	436.1	4435
436.05	4440	436.05	4440
436	3980	436	3980
435.95	4220	435.95	4220
435.9	4215	435.9	4215
435.85	4480	435.85	4480
435.8	4325	435.8	4325
435.75	4440	435.75	4440
435.7	4285	435.7	4285
435.65	4510	435.65	4510

## Sheet: d
XPS spectra
fresh-InZrOx(SCP-4)		used-InZrOx(SCP-4)
Binding Energy (eV)	Intensity (a.u.)	Binding Energy (eV)	Intensity (a.u.)
194.65	3246.67	192.7	2874.17
194.6	3199.17	192.65	2828.33
194.55	3182.5	192.6	2779.17
194.5	3187.5	192.55	2688.33
194.45	3205	192.5	2795.83
194.4	3192.5	192.45	2845
194.35	3170	192.4	2738.33
194.3	3150.83	192.35	2767.5
194.25	3162.5	192.3	2815.83
194.2	3119.17	192.25	2740
194.15	3095	192.2	2703.33
194.1	3157.5	192.15	2771.67
194.05	3089.17	192.1	2796.67
194	3057.5	192.05	2765.83
193.95	3062.5	192	2808.33
193.9	3113.33	191.95	2728.33
193.85	3102.5	191.9	2681.67
193.8	3111.67	191.85	2695
193.75	3037.5	191.8	2700
193.7	3015.83	191.75	2691.67
193.65	3001.67	191.7	2740
193.6	2985.83	191.65	2690.83
193.55	2998.33	191.6	2687.5
193.5	2999.17	191.55	2680
193.45	3018.33	191.5	2730
193.4	2931.67	191.45	2719.17
193.35	3024.17	191.4	2729.17
193.3	2968.33	191.35	2720
193.25	2925.83	191.3	2728.33
193.2	2916.67	191.25	2673.33
193.15	2933.33	191.2	2764.17
193.1	2938.33	191.15	2674.17
193.05	2933.33	191.1	2672.5
193	3039.17	191.05	2760.83
192.95	3025	191	2685
192.9	2941.67	190.95	2734.17
192.85	2912.5	190.9	2675
192.8	2920	190.85	2714.17
192.75	2940	190.8	2655.83
192.7	2922.5	190.75	2657.5
192.65	2922.5	190.7	2671.67
192.6	2944.17	190.65	2686.67
192.55	2927.5	190.6	2737.5
192.5	2964.17	190.55	2609.17
192.45	2970.83	190.5	2602.5
192.4	2832.5	190.45	2681.67
192.35	2851.67	190.4	2605.83
192.3	2943.33	190.35	2630.83
192.25	2915.83	190.3	2655.83
192.2	2912.5	190.25	2609.17
192.15	2850.83	190.2	2611.67
192.1	2915.83	190.15	2608.33
192.05	2775	190.1	2615
192	2862.5	190.05	2673.33
191.95	2842.5	190	2691.67
191.9	2914.17	189.95	2682.5
191.85	2841.67	189.9	2609.17
191.8	2902.5	189.85	2617.5
191.75	2832.5	189.8	2639.17
191.7	2849.17	189.75	2642.5
191.65	2839.17	189.7	2638.33
191.6	2776.67	189.65	2683.33
191.55	2836.67	189.6	2635
191.5	2902.5	189.55	2572.5
191.45	2899.17	189.5	2585.83
191.4	2843.33	189.45	2634.17
191.35	2855.83	189.4	2600.83
191.3	2815.83	189.35	2560
191.25	2797.5	189.3	2674.17
191.2	2770.83	189.25	2649.17
191.15	2728.33	189.2	2590.83
191.1	2839.17	189.15	2655
191.05	2872.5	189.1	2598.33
191	2844.17	189.05	2557.5
190.95	2859.17	189	2582.5
190.9	2830.83	188.95	2592.5
190.85	2855	188.9	2560
190.8	2775	188.85	2621.67
190.75	2864.17	188.8	2556.67
190.7	2810.83	188.75	2518.33
190.65	2826.67	188.7	2594.17
190.6	2815.83	188.65	2610.83
190.55	2826.67	188.6	2585.83
190.5	2780.83	188.55	2543.33
190.45	2835	188.5	2611.67
190.4	2800	188.45	2583.33
190.35	2810.83	188.4	2639.17
190.3	2716.67	188.35	2535
190.25	2766.67	188.3	2562.5
190.2	2739.17	188.25	2531.67
190.15	2823.33	188.2	2575.83
190.1	2808.33	188.15	2548.33
190.05	2791.67	188.1	2498.33
190	2745	188.05	2492.5
189.95	2689.17	188	2587.5
189.9	2710	187.95	2504.17
189.85	2763.33	187.9	2534.17
189.8	2751.67	187.85	2550
189.75	2800	187.8	2504.17
189.7	2828.33	187.75	2475.83
189.65	2755	187.7	2518.33
189.6	2750.83	187.65	2504.17
189.55	2686.67	187.6	2522.5
189.5	2772.5	187.55	2502.5
189.45	2795.83	187.5	2449.17
189.4	2812.5	187.45	2524.17
189.35	2751.67	187.4	2521.67
189.3	2794.17	187.35	2469.17
189.25	2749.17	187.3	2548.33
189.2	2721.67	187.25	2539.17
189.15	2780	187.2	2546.67
189.1	2800	187.15	2494.17
189.05	2702.5	187.1	2544.17
189	2689.17	187.05	2552.5
188.95	2749.17	187	2595
188.9	2741.67	186.95	2571.67
188.85	2675	186.9	2603.33
188.8	2635	186.85	2616.67
188.75	2697.5	186.8	2720
188.7	2717.5	186.75	2665.83
188.65	2602.5	186.7	2719.17
188.6	2647.5	186.65	2759.17
188.55	2730	186.6	2796.67
188.5	2686.67	186.55	2777.5
188.45	2688.33	186.5	2935.83
188.4	2695.83	186.45	2980.83
188.35	2641.67	186.4	2998.33
188.3	2634.17	186.35	3052.5
188.25	2733.33	186.3	3166.67
188.2	2664.17	186.25	3263.33
188.15	2595.83	186.2	3434.17
188.1	2661.67	186.15	3545.83
188.05	2729.17	186.1	3575.83
188	2620	186.05	3704.17
187.95	2730	186	3924.17
187.9	2715.83	185.95	4065.83
187.85	2606.67	185.9	4265
187.8	2610.83	185.85	4474.17
187.75	2698.33	185.8	4702.5
187.7	2684.17	185.75	5024.17
187.65	2755.83	185.7	5194.17
187.6	2615.83	185.65	5554.17
187.55	2654.17	185.6	5770
187.5	2617.5	185.55	6035.83
187.45	2718.33	185.5	6369.17
187.4	2795.83	185.45	6713.33
187.35	2721.67	185.4	7110.83
187.3	2698.33	185.35	7360
187.25	2687.5	185.3	7656.67
187.2	2735.83	185.25	7953.33
187.15	2752.5	185.2	8260.83
187.1	2756.67	185.15	8511.67
187.05	2808.33	185.1	8901.67
187	2754.17	185.05	8965.83
186.95	2808.33	185	9082.5
186.9	2869.17	184.95	9179.17
186.85	2850	184.9	9143.33
186.8	2942.5	184.85	9107.5
186.75	2882.5	184.8	9136.67
186.7	2932.5	184.75	9012.5
186.65	3101.67	184.7	8997.5
186.6	3129.17	184.65	8813.33
186.55	3157.5	184.6	8465
186.5	3211.67	184.55	8209.17
186.45	3370	184.5	7838.33
186.4	3480.83	184.45	7499.17
186.35	3536.67	184.4	7155.83
186.3	3745	184.35	6807.5
186.25	3935	184.3	6535
186.2	4055	184.25	6231.67
186.15	4233.33	184.2	5852.5
186.1	4365.83	184.15	5492.5
186.05	4598.33	184.1	5245
186	4885.83	184.05	5038.33
185.95	5117.5	184	4743.33
185.9	5398.33	183.95	4741.67
185.85	5572.5	183.9	4544.17
185.8	5850	183.85	4480
185.75	6290.83	183.8	4492.5
185.7	6535	183.75	4498.33
185.65	6811.67	183.7	4642.5
185.6	7191.67	183.65	4791.67
185.55	7600	183.6	4866.67
185.5	7881.67	183.55	5119.17
185.45	8167.5	183.5	5359.17
185.4	8352.5	183.45	5695
185.35	8631.67	183.4	5860.83
185.3	8791.67	183.35	6241.67
185.25	9132.5	183.3	6565
185.2	9303.33	183.25	7012.5
185.15	9555.83	183.2	7480
185.1	9482.5	183.15	7898.33
185.05	9593.33	183.1	8355.83
185	9677.5	183.05	8862.5
184.95	9491.67	183	9292.5
184.9	9480	182.95	9755.83
184.85	9211.67	182.9	10185.8
184.8	8958.33	182.85	10524.2
184.75	8752.5	182.8	10926.7
184.7	8577.5	182.75	11285
184.65	8146.67	182.7	11576.7
184.6	7855	182.65	11935
184.55	7573.33	182.6	12210
184.5	7222.5	182.55	12187.5
184.45	6940	182.5	12258.3
184.4	6500.83	182.45	12177.5
184.35	6179.17	182.4	12142.5
184.3	5991.67	182.35	11994.2
184.25	5745	182.3	11754.2
184.2	5275.83	182.25	11340.8
184.15	5210.83	182.2	10875.8
184.1	5141.67	182.15	10492.5
184.05	4946.67	182.1	9858.33
184	4895	182.05	9278.33
183.95	4827.5	182	8747.5
183.9	4938.33	181.95	8299.17
183.85	5055	181.9	7610
183.8	5173.33	181.85	7127.5
183.75	5251.67	181.8	6530.83
183.7	5341.67	181.75	6020.83
183.65	5585.83	181.7	5575
183.6	5923.33	181.65	5155
183.55	6375	181.6	4666.67
183.5	6731.67	181.55	4283.33
183.45	7034.17	181.5	4024.17
183.4	7480	181.45	3715
183.35	7993.33	181.4	3427.5
183.3	8336.67	181.35	3201.67
183.25	8879.17	181.3	3045
183.2	9424.17	181.25	2865
183.15	9725.83	181.2	2734.17
183.1	10452.5	181.15	2677.5
183.05	10905.8	181.1	2598.33
183	11245.8	181.05	2507.5
182.95	11571.7	181	2407.5
182.9	12060	180.95	2396.67
182.85	12218.3	180.9	2345.83
182.8	12452.5	180.85	2307.5
182.75	12676.7	180.8	2320
182.7	12845	180.75	2207.5
182.65	12638.3	180.7	2309.17
182.6	12830	180.65	2282.5
182.55	12600.8	180.6	2271.67
182.5	12556.7	180.55	2229.17
182.45	12225	180.5	2272.5
182.4	11805	180.45	2283.33
182.35	11303.3	180.4	2274.17
182.3	10795	180.35	2226.67
182.25	10442.5	180.3	2201.67
182.2	9933.33	180.25	2137.5
182.15	9403.33	180.2	2218.33
182.1	8805	180.15	2245
182.05	8072.5	180.1	2247.5
182	7581.67	180.05	2248.33
181.95	7143.33	180	2252.5
181.9	6504.17	179.95	2251.67
181.85	5957.5	179.9	2189.17
181.8	5483.33	179.85	2223.33
181.75	5260.83	179.8	2243.33
181.7	4777.5	179.75	2216.67
181.65	4398.33	179.7	2175.83
181.6	4070.83	179.65	2180.83
181.55	3742.5	179.6	2227.5
181.5	3582.5	179.55	2250
181.45	3429.17	179.5	2225
181.4	3229.17	179.45	2209.17
181.35	3090.83	179.4	2182.5
181.3	2995.83	179.35	2196.67
181.25	2785.83	179.3	2203.33
181.2	2633.33	179.25	2248.33
181.15	2743.33	179.2	2184.17
181.1	2654.17	179.15	2195
181.05	2633.33	179.1	2218.33
181	2444.17	179.05	2233.33
180.95	2510	179	2195.83
180.9	2430.83	178.95	2164.17
180.85	2423.33	178.9	2260.83
180.8	2364.17	178.85	2168.33
180.75	2410.83	178.8	2173.33
180.7	2343.33	178.75	2155.83
180.65	2385.83	178.7	2160.83
180.6	2359.17	178.65	2239.17
180.55	2312.5	178.6	2151.67
180.5	2331.67	178.55	2203.33
180.45	2311.67	178.5	2225.83
180.4	2244.17	178.45	2216.67
180.35	2325.83	178.4	2176.67
180.3	2370	178.35	2157.5
180.25	2312.5	178.3	2136.67
180.2	2344.17	178.25	2195
180.15	2315.83	178.2	2162.5
180.1	2297.5	178.15	2145
180.05	2308.33	178.1	2175
180	2312.5	178.05	2172.5
179.95	2389.17	178	2205
179.9	2385	177.95	2166.67
179.85	2316.67	177.9	2171.67
179.8	2303.33	177.85	2260.83
179.75	2325	177.8	2232.5
179.7	2291.67	177.75	2198.33
179.65	2280.83	177.7	2166.67
179.6	2272.5	177.65	2198.33
179.55	2318.33	177.6	2198.33
179.5	2293.33	177.55	2164.17
179.45	2264.17	177.5	2179.17
179.4	2313.33	177.45	2230
179.35	2345	177.4	2221.67
179.3	2295	177.35	2120.83
179.25	2310	177.3	2112.5
179.2	2265.83	177.25	2179.17
179.15	2304.17	177.2	2195.83
179.1	2362.5	177.15	2195.83
179.05	2276.67	177.1	2145.83
179	2279.17	177.05	2195
178.95	2292.5	177	2168.33
178.9	2313.33	176.95	2224.17
178.85	2334.17	176.9	2260
178.8	2330.83	176.85	2155.83
178.75	2360	176.8	2177.5
178.7	2291.67	176.75	2182.5
178.65	2330.83	176.7	2131.67
178.6	2298.33	176.65	2199.17
178.55	2272.5	176.6	2168.33
178.5	2313.33	176.55	2118.33
178.45	2261.67	176.5	2150
178.4	2281.67	176.45	2174.17
178.35	2349.17	176.4	2162.5
178.3	2219.17	176.35	2125
178.25	2356.67	176.3	2186.67
178.2	2282.5	176.25	2241.67
178.15	2278.33	176.2	2186.67
178.1	2285.83	176.15	2215
178.05	2336.67	176.1	2144.17
178	2325.83	176.05	2253.33
177.95	2283.33	176	2167.5
177.9	2230	175.95	2181.67
177.85	2267.5	175.9	2233.33
177.8	2262.5	175.85	2175
177.75	2263.33	175.8	2167.5
177.7	2273.33	175.75	2172.5
177.65	2312.5	175.7	2201.67
177.6	2265	175.65	2186.67
177.55	2283.33	175.6	2142.5
177.5	2282.5	175.55	2221.67
177.45	2243.33	175.5	2200
177.4	2312.5	175.45	2190.83
177.35	2244.17	175.4	2167.5
177.3	2290	175.35	2160
177.25	2220.83	175.3	2205
177.2	2253.33	175.25	2230
177.15	2205.83	175.2	2209.17
177.1	2300.83	175.15	2166.67
177.05	2260.83	175.1	2131.67
177	2315	175.05	2200.83
176.95	2285.83	175	2206.67
176.9	2300.83	174.95	2229.17
176.85	2270.83	174.9	2225
176.8	2264.17	174.85	2235.83
176.75	2318.33	174.8	2180.83
176.7	2270	174.75	2159.17
176.65	2266.67	174.7	2238.33
176.6	2232.5
176.55	2295.83
176.5	2237.5
176.45	2262.5
176.4	2250.83
176.35	2300.83
176.3	2273.33
176.25	2179.17
176.2	2275
176.15	2262.5
176.1	2219.17
176.05	2246.67
176	2270.83
175.95	2241.67
175.9	2286.67
175.85	2208.33
175.8	2254.17
175.75	2226.67
175.7	2301.67
175.65	2314.17

## Sheet: e
XPS spectra
fresh-InZrOx(SCP-4)		used-InZrOx(SCP-4)
Binding Energy (eV)	Intensity (a.u.)	Binding Energy (eV)	Intensity (a.u.)
114.65	2078.15	112.7	1981.67
114.6	2116.3	112.65	1975.42
114.55	2042.59	112.6	2020.42
114.5	2074.81	112.55	1985.83
114.45	2102.96	112.5	1956.25
114.4	2089.63	112.45	1943.33
114.35	2067.04	112.4	1918.33
114.3	2053.33	112.35	1926.67
114.25	2050	112.3	1927.08
114.2	2034.81	112.25	1985
114.15	2085.19	112.2	1977.08
114.1	2081.48	112.15	1926.25
114.05	2080.74	112.1	2008.33
114	2070.37	112.05	1999.17
113.95	2064.81	112	1968.33
113.9	2069.26	111.95	1956.67
113.85	2079.26	111.9	1970.83
113.8	2054.81	111.85	1971.25
113.75	2065.93	111.8	1958.33
113.7	2041.85	111.75	1923.33
113.65	2024.81	111.7	1964.17
113.6	2041.85	111.65	1962.5
113.55	2072.22	111.6	1934.17
113.5	2037.04	111.55	1922.5
113.45	2041.11	111.5	1923.33
113.4	2051.48	111.45	1942.08
113.35	2063.7	111.4	1959.58
113.3	2075.93	111.35	1904.58
113.25	2085.56	111.3	1923.75
113.2	2074.81	111.25	1962.92
113.15	2035.19	111.2	1915
113.1	2040	111.15	1962.08
113.05	2022.96	111.1	1932.92
113	2025.19	111.05	1901.67
112.95	2030.37	111	1907.5
112.9	2067.04	110.95	1940.83
112.85	2063.7	110.9	1976.25
112.8	2074.07	110.85	2000.42
112.75	2078.15	110.8	1966.67
112.7	2042.59	110.75	1969.17
112.65	2091.85	110.7	1940.83
112.6	2035.93	110.65	1932.08
112.55	2064.81	110.6	1923.33
112.5	2067.41	110.55	1935.83
112.45	2081.48	110.5	1938.33
112.4	2089.63	110.45	1964.58
112.35	2019.26	110.4	1961.25
112.3	1990.74	110.35	1954.58
112.25	2047.78	110.3	1938.33
112.2	2032.22	110.25	1970.42
112.15	2004.07	110.2	2000.42
112.1	2068.15	110.15	1972.08
112.05	2077.04	110.1	1961.25
112	2080.74	110.05	1952.5
111.95	2065.19	110	1940.42
111.9	2082.96	109.95	1921.67
111.85	2065.93	109.9	1950.83
111.8	2057.04	109.85	1946.67
111.75	2043.33	109.8	1918.75
111.7	2098.15	109.75	1926.25
111.65	2090.74	109.7	1958.75
111.6	2069.26	109.65	1932.5
111.55	2040.74	109.6	1964.58
111.5	2051.11	109.55	1942.08
111.45	2094.81	109.5	1949.58
111.4	2053.33	109.45	1928.75
111.35	2045.56	109.4	1946.67
111.3	2015.93	109.35	1981.25
111.25	2010.74	109.3	1976.67
111.2	2011.48	109.25	1933.75
111.15	2025.93	109.2	1930
111.1	2036.3	109.15	1950
111.05	2042.96	109.1	1915
111	2038.52	109.05	1964.58
110.95	2016.3	109	1959.17
110.9	2021.85	108.95	2018.75
110.85	2042.22	108.9	1970
110.8	2024.07	108.85	1955
110.75	2031.11	108.8	1939.58
110.7	2062.59	108.75	1913.75
110.65	2069.26	108.7	1944.58
110.6	2074.07	108.65	1938.33
110.55	2030.37	108.6	1970.42
110.5	2025.93	108.55	1960
110.45	2035.93	108.5	1920.83
110.4	2095.56	108.45	1981.25
110.35	2072.22	108.4	1946.67
110.3	2053.7	108.35	1992.92
110.25	2061.85	108.3	1989.58
110.2	2079.63	108.25	2003.75
110.15	2058.89	108.2	1912.92
110.1	2048.89	108.15	1922.5
110.05	2019.63	108.1	1937.5
110	2022.22	108.05	1912.08
109.95	2055.93	108	1959.17
109.9	2115.19	107.95	1967.92
109.85	2049.26	107.9	1961.67
109.8	2088.89	107.85	1927.92
109.75	2101.85	107.8	1978.75
109.7	2045.56	107.75	1976.67
109.65	2031.48	107.7	1959.58
109.6	2038.89	107.65	1938.33
109.55	2040	107.6	1960.42
109.5	2010.74	107.55	1947.08
109.45	2080	107.5	1942.08
109.4	2044.81	107.45	1940.42
109.35	2047.78	107.4	1977.92
109.3	2026.3	107.35	1976.67
109.25	2067.41	107.3	1952.08
109.2	2121.11	107.25	1939.17
109.15	2066.67	107.2	1937.5
109.1	2069.26	107.15	1923.33
109.05	2044.81	107.1	1950.42
109	2086.3	107.05	1967.08
108.95	2041.48	107	2016.67
108.9	2031.85	106.95	1927.92
108.85	2051.48	106.9	1906.25
108.8	2060.37	106.85	1951.67
108.75	2072.22	106.8	1974.58
108.7	2082.22	106.75	1985.83
108.65	2034.07	106.7	1978.33
108.6	2067.41	106.65	1935
108.55	2057.41	106.6	1934.58
108.5	2059.63	106.55	1914.58
108.45	2030	106.5	1967.08
108.4	2045.93	106.45	1965.83
108.35	2048.89	106.4	1959.17
108.3	2037.41	106.35	1935.83
108.25	2016.3	106.3	1992.08
108.2	2081.11	106.25	2000.83
108.15	2078.15	106.2	1981.67
108.1	2040.37	106.15	1985.83
108.05	2004.44	106.1	1949.17
108	2021.85	106.05	1919.17
107.95	2029.63	106	1969.17
107.9	2060.74	105.95	1965.42
107.85	2087.78	105.9	1964.17
107.8	2037.04	105.85	1961.25
107.75	2045.19	105.8	1937.92
107.7	2070.74	105.75	1963.75
107.65	2064.07	105.7	1902.08
107.6	2001.48	105.65	1943.75
107.55	2022.96	105.6	1947.08
107.5	2080.37	105.55	1942.92
107.45	2080.37	105.5	1986.67
107.4	2022.22	105.45	1972.5
107.35	2126.3	105.4	1991.67
107.3	2089.63	105.35	2030.42
107.25	2042.59	105.3	1986.67
107.2	2054.81	105.25	1945
107.15	2072.22	105.2	1956.67
107.1	2047.04	105.15	2010.42
107.05	2008.89	105.1	1971.67
107	2034.07	105.05	1960
106.95	2063.7	105	1990.42
106.9	2073.7	104.95	1982.5
106.85	2045.93	104.9	1978.33
106.8	2030.74	104.85	2000.42
106.75	2032.22	104.8	2067.08
106.7	2058.89	104.75	2057.5
106.65	2043.33	104.7	2046.25
106.6	2032.96	104.65	2000
106.55	2078.89	104.6	2076.67
106.5	2056.67	104.55	2053.75
106.45	2037.04	104.5	2085.83
106.4	2079.63	104.45	2105.83
106.35	2066.67	104.4	2084.58
106.3	2070.37	104.35	2138.75
106.25	2078.52	104.3	2112.08
106.2	2058.15	104.25	2094.17
106.15	2028.89	104.2	2122.08
106.1	2067.04	104.15	2117.5
106.05	2071.11	104.1	2127.08
106	2088.15	104.05	2156.67
105.95	2010	104	2169.58
105.9	2064.81	103.95	2192.08
105.85	2074.44	103.9	2195
105.8	2068.89	103.85	2206.25
105.75	2081.11	103.8	2184.58
105.7	2032.96	103.75	2200.83
105.65	2038.15	103.7	2272.92
105.6	2055.56	103.65	2257.08
105.55	2067.04	103.6	2250.42
105.5	2073.7	103.55	2275
105.45	2041.11	103.5	2268.33
105.4	2052.22	103.45	2245
105.35	2075.19	103.4	2260.83
105.3	2075.93	103.35	2269.17
105.25	2064.44	103.3	2290.83
105.2	2098.52	103.25	2309.58
105.15	2090	103.2	2337.08
105.1	2100.74	103.15	2339.17
105.05	2095.93	103.1	2374.17
105	2074.44	103.05	2404.17
104.95	2102.22	103	2466.67
104.9	2115.93	102.95	2518.33
104.85	2116.3	102.9	2506.67
104.8	2121.11	102.85	2490.83
104.75	2063.7	102.8	2560.83
104.7	2073.7	102.75	2558.33
104.65	2142.96	102.7	2574.58
104.6	2110.74	102.65	2510
104.55	2075.56	102.6	2582.08
104.5	2070	102.55	2597.08
104.45	2112.96	102.5	2552.92
104.4	2136.67	102.45	2612.08
104.35	2133.33	102.4	2590.83
104.3	2147.04	102.35	2575.83
104.25	2105.56	102.3	2605.42
104.2	2130.74	102.25	2657.08
104.15	2129.26	102.2	2649.58
104.1	2184.44	102.15	2594.58
104.05	2187.41	102.1	2617.92
104	2136.3	102.05	2613.33
103.95	2176.67	102	2594.58
103.9	2156.3	101.95	2501.25
103.85	2195.93	101.9	2582.5
103.8	2210	101.85	2545.83
103.75	2224.07	101.8	2495
103.7	2255.93	101.75	2492.5
103.65	2316.67	101.7	2502.92
103.6	2323.7	101.65	2482.08
103.55	2309.63	101.6	2376.25
103.5	2350.74	101.55	2390.42
103.45	2337.78	101.5	2355
103.4	2363.33	101.45	2316.25
103.35	2410	101.4	2325.83
103.3	2477.78	101.35	2226.25
103.25	2452.59	101.3	2221.25
103.2	2454.81	101.25	2218.75
103.15	2516.3	101.2	2181.25
103.1	2527.41	101.15	2150.42
103.05	2530.74	101.1	2122.5
103	2566.3	101.05	2102.08
102.95	2616.67	101	2072.92
102.9	2649.26	100.95	2060.83
102.85	2670.37	100.9	2066.25
102.8	2675.19	100.85	2045.42
102.75	2691.48	100.8	2075.83
102.7	2720.37	100.75	2072.5
102.65	2740.37	100.7	2024.58
102.6	2734.81	100.65	1965.42
102.55	2773.7	100.6	1977.5
102.5	2756.3	100.55	1985.83
102.45	2785.19	100.5	1982.08
102.4	2792.22	100.45	1951.25
102.35	2809.63	100.4	1992.5
102.3	2835.19	100.35	1960.42
102.25	2797.04	100.3	1999.58
102.2	2806.3	100.25	1991.25
102.15	2776.67	100.2	1977.08
102.1	2743.7	100.15	1935
102.05	2686.3	100.1	1921.67
102	2687.41	100.05	1960.42
101.95	2671.85	100	1970.83
101.9	2682.22	99.95	1940.83
101.85	2648.52	99.9	1985.42
101.8	2641.11	99.85	1996.25
101.75	2580.74	99.8	1984.58
101.7	2516.3	99.75	1912.5
101.65	2500.37	99.7	1982.92
101.6	2472.96	99.65	1982.92
101.55	2484.81	99.6	1975.42
101.5	2420	99.55	1940
101.45	2393.7	99.5	2012.92
101.4	2359.63	99.45	2038.75
101.35	2303.33	99.4	1969.17
101.3	2306.67	99.35	1960.83
101.25	2294.81	99.3	1997.92
101.2	2245.19	99.25	1997.92
101.15	2232.22	99.2	1934.58
101.1	2214.44	99.15	1894.17
101.05	2254.81	99.1	1951.25
101	2217.04	99.05	1958.33
100.95	2155.56	99	1967.5
100.9	2153.33	98.95	1992.5
100.85	2089.63	98.9	1978.33
100.8	2115.93	98.85	2000.83
100.75	2138.52	98.8	1934.17
100.7	2134.44	98.75	1952.5
100.65	2111.85	98.7	1956.67
100.6	2102.96	98.65	1952.08
100.55	2081.11	98.6	1970.83
100.5	2080	98.55	1941.67
100.45	2122.96	98.5	1981.67
100.4	2091.48	98.45	1983.33
100.35	2058.89	98.4	1996.25
100.3	2071.48	98.35	1955.83
100.25	2112.22	98.3	1902.5
100.2	2072.59	98.25	1964.17
100.15	2057.78	98.2	1964.58
100.1	2074.07	98.15	1964.17
100.05	2106.3	98.1	1913.75
100	2080.37	98.05	1980.42
99.95	2077.41	98	1984.58
99.9	2089.26	97.95	1959.17
99.85	2101.48	97.9	1970.83
99.8	2076.3	97.85	1957.08
99.75	2074.07	97.8	1955.42
99.7	2083.7	97.75	1967.08
99.65	2059.26	97.7	1959.58
99.6	2042.59	97.65	1948.75
99.55	2042.22	97.6	1971.25
99.5	2104.07	97.55	2013.75
99.45	2090.37	97.5	1953.33
99.4	2079.63	97.45	1986.25
99.35	2083.33	97.4	1983.33
99.3	2046.3	97.35	1997.5
99.25	2064.81	97.3	1964.17
99.2	2055.56	97.25	1915
99.15	2080.37	97.2	1975
99.1	2087.41	97.15	1944.17
99.05	2074.44	97.1	1930
99	2077.04	97.05	1922.08
98.95	2085.56	97	1971.25
98.9	2093.7	96.95	1962.92
98.85	2062.59	96.9	1969.17
98.8	2057.04	96.85	1976.67
98.75	2050.74	96.8	2007.92
98.7	2046.3	96.75	1990.83
98.65	2077.04	96.7	1974.17
98.6	2071.48	96.65	1972.92
98.55	2058.52	96.6	1956.25
98.5	2055.19	96.55	1911.25
98.45	2075.56	96.5	1976.25
98.4	2080.74	96.45	1985.83
98.35	2047.41	96.4	1943.33
98.3	2075.19	96.35	1984.58
98.25	2060.37	96.3	1924.17
98.2	2100	96.25	1924.17
98.15	2053.7	96.2	1967.92
98.1	2043.7	96.15	1977.5
98.05	2090.37	96.1	1935
98	2108.89	96.05	1951.67
97.95	2034.81	96	1960.83
97.9	2043.33	95.95	1923.75
97.85	2049.26	95.9	1946.67
97.8	2041.85	95.85	1942.08
97.75	2051.48	95.8	1951.67
97.7	2100.74	95.75	1968.75
97.65	2090	95.7	1937.08
97.6	2085.56	95.65	1888.75
97.55	2095.56	95.6	1940.42
97.5	2047.78	95.55	1970.42
97.45	2031.11	95.5	1991.67
97.4	2042.22	95.45	2008.75
97.35	2081.48	95.4	2010.83
97.3	2120.74	95.35	1918.75
97.25	2061.48	95.3	1931.67
97.2	2087.78	95.25	1960.42
97.15	2095.93	95.2	1982.92
97.1	2091.85	95.15	1926.67
97.05	2048.15	95.1	1977.08
97	2094.81	95.05	1907.5
96.95	2094.44	95	1967.08
96.9	2056.3	94.95	1971.25
96.85	2041.85	94.9	1992.92
96.8	2036.67	94.85	2003.75
96.75	2065.56	94.8	2004.17
96.7	2047.41	94.75	1985
96.65	2078.89	94.7	1970

## Sheet: f
XPS spectra
fresh-InZrOx(SCP-8)		used-InZrOx(SCP-8)
Binding Energy (eV)	Intensity (a.u.)	Binding Energy (eV)	Intensity (a.u.)
464.65	10860	462.65	10740
464.6	10600	462.6	10950
464.55	10710	462.55	10745
464.5	10570	462.5	10320
464.45	10650	462.45	10735
464.4	10780	462.4	10635
464.35	10950	462.35	10695
464.3	10635	462.3	10650
464.25	10755	462.25	10475
464.2	10545	462.2	10610
464.15	10665	462.15	10210
464.1	10750	462.1	10355
464.05	10450	462.05	10265
464	10985	462	10225
463.95	10925	461.95	10345
463.9	10370	461.9	10260
463.85	10500	461.85	10340
463.8	10630	461.8	10260
463.75	10685	461.75	10375
463.7	10535	461.7	10210
463.65	10945	461.65	10110
463.6	10475	461.6	9905
463.55	10615	461.55	10135
463.5	10840	461.5	10290
463.45	10820	461.45	10290
463.4	10180	461.4	10175
463.35	10450	461.35	10220
463.3	10465	461.3	10225
463.25	10705	461.25	10115
463.2	10290	461.2	9820
463.15	10520	461.15	9955
463.1	10480	461.1	10015
463.05	10230	461.05	10135
463	10010	461	9945
462.95	10405	460.95	10065
462.9	10755	460.9	10000
462.85	10440	460.85	10170
462.8	10340	460.8	9915
462.75	10110	460.75	9595
462.7	10090	460.7	9700
462.65	10365	460.65	9865
462.6	10575	460.6	9745
462.55	10600	460.55	9585
462.5	9970	460.5	9490
462.45	10040	460.45	9685
462.4	10100	460.4	9855
462.35	10060	460.35	9825
462.3	10055	460.3	9565
462.25	10355	460.25	9545
462.2	10280	460.2	9735
462.15	10255	460.15	9785
462.1	9990	460.1	9605
462.05	9830	460.05	9825
462	10040	460	9830
461.95	10325	459.95	9695
461.9	9880	459.9	9755
461.85	9700	459.85	9750
461.8	10075	459.8	9420
461.75	9690	459.75	9305
461.7	9730	459.7	9135
461.65	9555	459.65	9375
461.6	9600	459.6	9025
461.55	9650	459.55	9195
461.5	9680	459.5	9435
461.45	9455	459.45	9455
461.4	9880	459.4	9375
461.35	9650	459.35	9165
461.3	9820	459.3	9285
461.25	9720	459.25	9610
461.2	9530	459.2	9505
461.15	9630	459.15	9455
461.1	9950	459.1	9040
461.05	9665	459.05	9320
461	9710	459	9160
460.95	9275	458.95	9090
460.9	9365	458.9	8960
460.85	9695	458.85	9000
460.8	9520	458.8	9235
460.75	9440	458.75	8960
460.7	9685	458.7	8935
460.65	9645	458.65	8940
460.6	9665	458.6	9030
460.55	9540	458.55	9055
460.5	9255	458.5	8825
460.45	9095	458.45	8915
460.4	9335	458.4	8910
460.35	9240	458.35	9230
460.3	9580	458.3	8870
460.25	9450	458.25	8850
460.2	9300	458.2	8850
460.15	9115	458.15	8920
460.1	9450	458.1	8670
460.05	9460	458.05	8480
460	9220	458	8440
459.95	9245	457.95	8415
459.9	9210	457.9	8745
459.85	9075	457.85	8475
459.8	9320	457.8	8770
459.75	8925	457.75	8635
459.7	9030	457.7	8880
459.65	8930	457.65	8455
459.6	9345	457.6	8495
459.55	8660	457.55	8830
459.5	8990	457.5	8430
459.45	8995	457.45	8425
459.4	8750	457.4	8395
459.35	8720	457.35	8480
459.3	9000	457.3	8505
459.25	9030	457.25	8160
459.2	9050	457.2	8455
459.15	9135	457.15	8215
459.1	8965	457.1	8465
459.05	8745	457.05	8325
459	8795	457	8440
458.95	8995	456.95	8420
458.9	8750	456.9	8015
458.85	8875	456.85	7975
458.8	8590	456.8	8055
458.75	8760	456.75	8335
458.7	8550	456.7	8270
458.65	8525	456.65	8355
458.6	8600	456.6	7995
458.55	8705	456.55	7925
458.5	8470	456.5	8015
458.45	8505	456.45	8100
458.4	8795	456.4	7950
458.35	8700	456.35	7910
458.3	8660	456.3	8085
458.25	8690	456.25	8005
458.2	8405	456.2	8210
458.15	8390	456.15	8040
458.1	8920	456.1	7775
458.05	8570	456.05	7680
458	8505	456	8140
457.95	8375	455.95	7915
457.9	8360	455.9	7625
457.85	8685	455.85	7895
457.8	8640	455.8	7810
457.75	8570	455.75	7710
457.7	8675	455.7	7700
457.65	8900	455.65	7715
457.6	8755	455.6	8050
457.55	8695	455.55	7925
457.5	8610	455.5	7855
457.45	8440	455.45	7980
457.4	8240	455.4	8160
457.35	8525	455.35	7755
457.3	8810	455.3	7845
457.25	8650	455.25	7830
457.2	8670	455.2	7690
457.15	8570	455.15	8405
457.1	8385	455.1	8315
457.05	8870	455.05	8170
457	8675	455	7895
456.95	8360	454.95	7800
456.9	8465	454.9	7905
456.85	8775	454.85	8240
456.8	8785	454.8	7990
456.75	8835	454.75	8115
456.7	8890	454.7	8110
456.65	8790	454.65	8185
456.6	8985	454.6	8310
456.55	8955	454.55	8595
456.5	8720	454.5	8435
456.45	8490	454.45	8455
456.4	8880	454.4	8625
456.35	9025	454.35	8930
456.3	9135	454.3	9155
456.25	8840	454.25	9605
456.2	8695	454.2	9705
456.15	8480	454.15	10010
456.1	8970	454.1	10155
456.05	9015	454.05	10425
456	8695	454	10770
455.95	8815	453.95	10995
455.9	8860	453.9	11660
455.85	8530	453.85	12240
455.8	8435	453.8	12575
455.75	8480	453.75	12985
455.7	8495	453.7	13255
455.65	8815	453.65	13985
455.6	8555	453.6	14865
455.55	8740	453.55	15895
455.5	8420	453.5	16565
455.45	8265	453.45	17910
455.4	8510	453.4	18530
455.35	8345	453.35	19370
455.3	8420	453.3	20615
455.25	8225	453.25	21665
455.2	8360	453.2	23520
455.15	8225	453.15	24270
455.1	7995	453.1	25440
455.05	8230	453.05	26810
455	7840	453	28500
454.95	8420	452.95	29670
454.9	8240	452.9	30470
454.85	7960	452.85	32230
454.8	8225	452.8	33535
454.75	7935	452.75	34385
454.7	7955	452.7	35885
454.65	8020	452.65	37090
454.6	8305	452.6	37800
454.55	8505	452.55	39290
454.5	8330	452.5	40185
454.45	8260	452.45	41085
454.4	8520	452.4	41705
454.35	8695	452.35	41695
454.3	8760	452.3	42360
454.25	8870	452.25	42450
454.2	8810	452.2	42685
454.15	8955	452.15	43525
454.1	9140	452.1	42895
454.05	9595	452.05	42960
454	9755	452	43475
453.95	9915	451.95	42570
453.9	10480	451.9	42040
453.85	11145	451.85	41645
453.8	11670	451.8	40535
453.75	12040	451.75	39720
453.7	12140	451.7	38175
453.65	12940	451.65	36395
453.6	13565	451.6	34500
453.55	14260	451.55	33015
453.5	15375	451.5	30600
453.45	15900	451.45	28135
453.4	16445	451.4	26275
453.35	18045	451.35	24620
453.3	18860	451.3	22080
453.25	20050	451.25	19825
453.2	21130	451.2	18335
453.15	22125	451.15	16910
453.1	23415	451.1	15145
453.05	24275	451.05	13760
453	25760	451	12455
452.95	28065	450.95	11350
452.9	29065	450.9	10565
452.85	30085	450.85	9920
452.8	31470	450.8	9505
452.75	32790	450.75	8715
452.7	33505	450.7	8255
452.65	34985	450.65	7875
452.6	36435	450.6	7530
452.55	37375	450.55	7600
452.5	38370	450.5	7420
452.45	39060	450.45	6975
452.4	39450	450.4	6990
452.35	40305	450.35	6945
452.3	41935	450.3	6530
452.25	41335	450.25	6300
452.2	41905	450.2	6265
452.15	42330	450.15	6080
452.1	42485	450.1	6225
452.05	41890	450.05	6135
452	41605	450	5845
451.95	41160	449.95	5880
451.9	40610	449.9	5800
451.85	39595	449.85	5800
451.8	38970	449.8	5670
451.75	37870	449.75	5345
451.7	36975	449.7	5835
451.65	35640	449.65	5685
451.6	34080	449.6	5715
451.55	31865	449.55	5705
451.5	29860	449.5	5340
451.45	28260	449.45	5320
451.4	26050	449.4	5445
451.35	23980	449.35	5295
451.3	21880	449.3	5335
451.25	20740	449.25	5445
451.2	18630	449.2	5700
451.15	16500	449.15	5240
451.1	15520	449.1	5355
451.05	13865	449.05	5155
451	12495	449	5075
450.95	11750	448.95	5050
450.9	10630	448.9	5130
450.85	9765	448.85	5060
450.8	9665	448.8	5100
450.75	8875	448.75	4845
450.7	8370	448.7	5325
450.65	8480	448.65	5330
450.6	7960	448.6	4960
450.55	7680	448.55	4955
450.5	7040	448.5	5165
450.45	7140	448.45	5090
450.4	6840	448.4	4960
450.35	6885	448.35	5040
450.3	7195	448.3	5000
450.25	6855	448.25	4990
450.2	6780	448.2	4900
450.15	6440	448.15	5170
450.1	6275	448.1	5265
450.05	6190	448.05	5185
450	6435	448	5050
449.95	6040	447.95	5170
449.9	6445	447.9	5275
449.85	6395	447.85	5650
449.8	6215	447.8	5350
449.75	6115	447.75	5285
449.7	6215	447.7	5430
449.65	6295	447.65	5625
449.6	6350	447.6	5330
449.55	6165	447.55	5345
449.5	6505	447.5	5580
449.45	6550	447.45	5395
449.4	6275	447.4	5885
449.35	6465	447.35	5995
449.3	6430	447.3	5960
449.25	6155	447.25	5945
449.2	6340	447.2	5875
449.15	6430	447.15	6095
449.1	6745	447.1	6210
449.05	6365	447.05	6430
449	6430	447	6990
448.95	6700	446.95	6915
448.9	6540	446.9	7445
448.85	6320	446.85	7550
448.8	6640	446.8	7480
448.75	6650	446.75	8050
448.7	6665	446.7	8490
448.65	6535	446.65	8865
448.6	6395	446.6	9455
448.55	6580	446.55	9280
448.5	6510	446.5	10030
448.45	6400	446.45	10340
448.4	6440	446.4	10875
448.35	6670	446.35	11390
448.3	6590	446.3	12160
448.25	6255	446.25	12990
448.2	6480	446.2	13940
448.15	6215	446.15	15130
448.1	6040	446.1	16160
448.05	6300	446.05	17325
448	6325	446	17905
447.95	6125	445.95	19505
447.9	6260	445.9	21005
447.85	6110	445.85	22425
447.8	6275	445.8	23755
447.75	6325	445.75	25405
447.7	6440	445.7	26610
447.65	6400	445.65	28365
447.6	6320	445.6	30045
447.55	6180	445.55	32225
447.5	6055	445.5	34010
447.45	6120	445.45	36260
447.4	6320	445.4	37950
447.35	6545	445.35	40045
447.3	6500	445.3	41925
447.25	6280	445.25	43625
447.2	6555	445.2	45915
447.15	6745	445.15	48465
447.1	6605	445.1	49210
447.05	6365	445.05	50495
447	6575	445	51760
446.95	6755	444.95	53475
446.9	6990	444.9	55155
446.85	7060	444.85	56480
446.8	7460	444.8	56695
446.75	7600	444.75	57675
446.7	7495	444.7	57725
446.65	7735	444.65	58265
446.6	8200	444.6	58945
446.55	8825	444.55	58305
446.5	9355	444.5	57910
446.45	9750	444.45	58350
446.4	9945	444.4	57170
446.35	10565	444.35	56805
446.3	11040	444.3	54765
446.25	12175	444.25	53805
446.2	12615	444.2	52410
446.15	13710	444.15	49865
446.1	14285	444.1	47555
446.05	15000	444.05	45660
446	16275	444	42480
445.95	17025	443.95	39755
445.9	18915	443.9	37015
445.85	19975	443.85	34145
445.8	21375	443.8	31470
445.75	22810	443.75	28250
445.7	24215	443.7	25405
445.65	25635	443.65	22705
445.6	27395	443.6	20545
445.55	28625	443.55	17805
445.5	31385	443.5	16180
445.45	33130	443.45	14590
445.4	35270	443.4	13455
445.35	36520	443.35	11850
445.3	38215	443.3	10955
445.25	41010	443.25	9800
445.2	42680	443.2	9170
445.15	44285	443.15	8460
445.1	46545	443.1	8180
445.05	48620	443.05	7520
445	49725	443	7075
444.95	51375	442.95	6795
444.9	52865	442.9	6510
444.85	53710	442.85	6490
444.8	53805	442.8	6225
444.75	55145	442.75	5960
444.7	56350	442.7	5840
444.65	57055	442.65	5595
444.6	56830	442.6	5625
444.55	57055	442.55	5665
444.5	56595	442.5	5330
444.45	56125	442.45	5280
444.4	55630	442.4	5230
444.35	54435	442.35	5285
444.3	53770	442.3	5210
444.25	52435	442.25	5160
444.2	50695	442.2	4750
444.15	49855	442.15	4870
444.1	47300	442.1	4935
444.05	44835	442.05	4830
444	41675	442	4795
443.95	38930	441.95	4580
443.9	36660	441.9	4835
443.85	34105	441.85	4785
443.8	31065	441.8	4440
443.75	27875	441.75	4460
443.7	25240	441.7	4380
443.65	22655	441.65	4620
443.6	20695	441.6	4405
443.55	18140	441.55	4425
443.5	16510	441.5	4515
443.45	14965	441.45	4395
443.4	13400	441.4	4330
443.35	11925	441.35	4355
443.3	10860	441.3	4100
443.25	10185	441.25	4110
443.2	9155	441.2	4140
443.15	8690	441.15	4215
443.1	8195	441.1	4180
443.05	7550	441.05	4270
443	7370	441	4145
442.95	6840	440.95	4075
442.9	6545	440.9	4310
442.85	6135	440.85	4255
442.8	5905	440.8	4295
442.75	6070	440.75	4355
442.7	5845	440.7	4175
442.65	5265	440.65	4145
442.6	5085	440.6	4015
442.55	5110	440.55	3975
442.5	5095	440.5	3940
442.45	5115	440.45	4100
442.4	4945	440.4	3980
442.35	5005	440.35	4005
442.3	5000	440.3	4010
442.25	4945	440.25	4005
442.2	4695	440.2	4145
442.15	4650	440.15	4155
442.1	4600	440.1	3945
442.05	4685	440.05	3930
442	4530	440	4055
441.95	4580	439.95	4180
441.9	4700	439.9	4235
441.85	4455	439.85	3905
441.8	4510	439.8	3980
441.75	4155	439.75	4260
441.7	4185	439.7	4035
441.65	4390	439.65	4060
441.6	4230	439.6	3895
441.55	4165	439.55	4025
441.5	4050	439.5	3885
441.45	4145	439.45	4020
441.4	4245	439.4	4050
441.35	4245	439.35	4090
441.3	3975	439.3	3825
441.25	3975	439.25	4040
441.2	4160	439.2	4000
441.15	4230	439.15	3795
441.1	3950	439.1	4045
441.05	4180	439.05	3925
441	3875	439	4100
440.95	3985	438.95	3880
440.9	4205	438.9	3860
440.85	3965	438.85	3940
440.8	3955	438.8	3900
440.75	4225	438.75	4060
440.7	4090	438.7	3885
440.65	4105	438.65	4030
440.6	4095	438.6	3935
440.55	3740	438.55	3900
440.5	3945	438.5	3710
440.45	3850	438.45	3775
440.4	3925	438.4	3805
440.35	3920	438.35	3825
440.3	3730	438.3	4060
440.25	3805	438.25	3825
440.2	3850	438.2	3845
440.15	3805	438.15	3960
440.1	3950	438.1	3715
440.05	4010	438.05	3820
440	3840	438	3745
439.95	3740	437.95	3910
439.9	3980	437.9	4060
439.85	4025	437.85	3795
439.8	4110	437.8	4015
439.75	4140	437.75	3915
439.7	4085	437.7	3750
439.65	3775	437.65	3820
439.6	3695	437.6	3875
439.55	3635	437.55	4085
439.5	3870	437.5	3975
439.45	3725	437.45	3780
439.4	3645	437.4	3760
439.35	3850	437.35	4055
439.3	3830	437.3	3695
439.25	3760	437.25	4005
439.2	3795	437.2	3855
439.15	3910	437.15	3890
439.1	3740	437.1	3970
439.05	3870	437.05	3665
439	3945	437	3750
438.95	3815	436.95	4020
438.9	3840	436.9	3890
438.85	3455	436.85	3860
438.8	3635	436.8	4140
438.75	3670	436.75	3995
438.7	3695	436.7	3960
438.65	3665	436.65	3965
438.6	3640	436.6	4060
438.55	3590	436.55	4060
438.5	3870	436.5	3815
438.45	3790	436.45	3805
438.4	3800	436.4	3905
438.35	3540	436.35	3930
438.3	3935	436.3	3755
438.25	4140	436.25	3925
438.2	3865	436.2	4130
438.15	3625	436.15	3875
438.1	3545	436.1	3995
438.05	3615	436.05	4050
438	3925	436	3995
437.95	3915	435.95	4110
437.9	3685	435.9	4170
437.85	3570	435.85	4035
437.8	3735	435.8	3960
437.75	4015	435.75	4020
437.7	4040	435.7	3965
437.65	4005	435.65	4240
437.6	3830	437.6	3830
437.55	3870	437.55	3870
437.5	3930	437.5	3930
437.45	3800	437.45	3800
437.4	3890	437.4	3890
437.35	3995	437.35	3995
437.3	4065	437.3	4065
437.25	3660	437.25	3660
437.2	3675	437.2	3675
437.15	3745	437.15	3745
437.1	3695	437.1	3695
437.05	3800	437.05	3800
437	3920	437	3920
436.95	3680	436.95	3680
436.9	3640	436.9	3640
436.85	3805	436.85	3805
436.8	3650	436.8	3650
436.75	3825	436.75	3825
436.7	3920	436.7	3920
436.65	3760	436.65	3760
436.6	3705	436.6	3705
436.55	3750	436.55	3750
436.5	3915	436.5	3915
436.45	3955	436.45	3955
436.4	3845	436.4	3845
436.35	3965	436.35	3965
436.3	3625	436.3	3625
436.25	3665	436.25	3665
436.2	3885	436.2	3885
436.15	4005	436.15	4005
436.1	3840	436.1	3840
436.05	3855	436.05	3855
436	3790	436	3790
435.95	3895	435.95	3895
435.9	3940	435.9	3940
435.85	4125	435.85	4125
435.8	3785	435.8	3785
435.75	3880	435.75	3880
435.7	3975	435.7	3975
435.65	3760	435.65	3760

## Sheet: g
XPS spectra
fresh-InZrOx(SCP-8)		used-InZrOx(SCP-8)
Binding Energy (eV)	Intensity (a.u.)	Binding Energy (eV)	Intensity (a.u.)
194.65	2808.33	192.65	2719.17
194.6	2785.83	192.6	2648.33
194.55	2863.33	192.55	2717.5
194.5	2826.67	192.5	2740
194.45	2838.33	192.45	2644.17
194.4	2825.83	192.4	2724.17
194.35	2812.5	192.35	2685
194.3	2806.67	192.3	2657.5
194.25	2791.67	192.25	2706.67
194.2	2819.17	192.2	2670.83
194.15	2725.83	192.15	2610.83
194.1	2710	192.1	2596.67
194.05	2692.5	192.05	2644.17
194	2690	192	2609.17
193.95	2688.33	191.95	2589.17
193.9	2671.67	191.9	2611.67
193.85	2674.17	191.85	2616.67
193.8	2652.5	191.8	2629.17
193.75	2683.33	191.75	2595.83
193.7	2651.67	191.7	2620
193.65	2631.67	191.65	2614.17
193.6	2649.17	191.6	2578.33
193.55	2618.33	191.55	2637.5
193.5	2706.67	191.5	2575
193.45	2641.67	191.45	2570.83
193.4	2644.17	191.4	2605
193.35	2604.17	191.35	2583.33
193.3	2659.17	191.3	2653.33
193.25	2611.67	191.25	2695.83
193.2	2676.67	191.2	2628.33
193.15	2585.83	191.15	2582.5
193.1	2606.67	191.1	2610
193.05	2553.33	191.05	2608.33
193	2614.17	191	2667.5
192.95	2590	190.95	2625.83
192.9	2628.33	190.9	2602.5
192.85	2552.5	190.85	2561.67
192.8	2516.67	190.8	2633.33
192.75	2548.33	190.75	2660.83
192.7	2572.5	190.7	2643.33
192.65	2571.67	190.65	2638.33
192.6	2578.33	190.6	2622.5
192.55	2488.33	190.55	2625.83
192.5	2509.17	190.5	2587.5
192.45	2471.67	190.45	2535
192.4	2565	190.4	2567.5
192.35	2597.5	190.35	2552.5
192.3	2535	190.3	2543.33
192.25	2563.33	190.25	2532.5
192.2	2600	190.2	2535.83
192.15	2564.17	190.15	2556.67
192.1	2547.5	190.1	2546.67
192.05	2511.67	190.05	2511.67
192	2526.67	190	2490
191.95	2570.83	189.95	2605
191.9	2515	189.9	2489.17
191.85	2476.67	189.85	2471.67
191.8	2559.17	189.8	2547.5
191.75	2585	189.75	2565
191.7	2538.33	189.7	2577.5
191.65	2564.17	189.65	2540.83
191.6	2560.83	189.6	2511.67
191.55	2557.5	189.55	2549.17
191.5	2497.5	189.5	2585.83
191.45	2503.33	189.45	2501.67
191.4	2555.83	189.4	2487.5
191.35	2566.67	189.35	2486.67
191.3	2520.83	189.3	2500
191.25	2452.5	189.25	2531.67
191.2	2395	189.2	2509.17
191.15	2541.67	189.15	2459.17
191.1	2527.5	189.1	2466.67
191.05	2511.67	189.05	2510
191	2506.67	189	2483.33
190.95	2468.33	188.95	2501.67
190.9	2435	188.9	2488.33
190.85	2518.33	188.85	2501.67
190.8	2429.17	188.8	2505.83
190.75	2474.17	188.75	2545
190.7	2445.83	188.7	2515.83
190.65	2455.83	188.65	2425.83
190.6	2558.33	188.6	2424.17
190.55	2555.83	188.55	2472.5
190.5	2580	188.5	2436.67
190.45	2511.67	188.45	2475
190.4	2516.67	188.4	2476.67
190.35	2553.33	188.35	2527.5
190.3	2510	188.3	2508.33
190.25	2575.83	188.25	2485.83
190.2	2547.5	188.2	2431.67
190.15	2515	188.15	2471.67
190.1	2575	188.1	2435.83
190.05	2555	188.05	2445
190	2601.67	188	2524.17
189.95	2631.67	187.95	2466.67
189.9	2630.83	187.9	2451.67
189.85	2610.83	187.85	2488.33
189.8	2607.5	187.8	2441.67
189.75	2577.5	187.75	2512.5
189.7	2567.5	187.7	2480.83
189.65	2563.33	187.65	2430
189.6	2625.83	187.6	2489.17
189.55	2676.67	187.55	2477.5
189.5	2595.83	187.5	2460
189.45	2605	187.45	2442.5
189.4	2600.83	187.4	2527.5
189.35	2647.5	187.35	2461.67
189.3	2590	187.3	2480
189.25	2599.17	187.25	2397.5
189.2	2613.33	187.2	2425
189.15	2557.5	187.15	2457.5
189.1	2611.67	187.1	2496.67
189.05	2643.33	187.05	2464.17
189	2628.33	187	2466.67
188.95	2555.83	186.95	2516.67
188.9	2594.17	186.9	2528.33
188.85	2557.5	186.85	2491.67
188.8	2622.5	186.8	2536.67
188.75	2514.17	186.75	2570
188.7	2505	186.7	2584.17
188.65	2525.83	186.65	2640.83
188.6	2470	186.6	2641.67
188.55	2529.17	186.55	2682.5
188.5	2535	186.5	2693.33
188.45	2505.83	186.45	2735.83
188.4	2591.67	186.4	2843.33
188.35	2523.33	186.35	2923.33
188.3	2498.33	186.3	2902.5
188.25	2522.5	186.25	2983.33
188.2	2499.17	186.2	3169.17
188.15	2522.5	186.15	3245.83
188.1	2570	186.1	3319.17
188.05	2538.33	186.05	3375.83
188	2555.83	186	3554.17
187.95	2540.83	185.95	3734.17
187.9	2622.5	185.9	3882.5
187.85	2546.67	185.85	4150.83
187.8	2570.83	185.8	4244.17
187.75	2531.67	185.75	4443.33
187.7	2567.5	185.7	4845.83
187.65	2605.83	185.65	4997.5
187.6	2616.67	185.6	5199.17
187.55	2581.67	185.55	5555
187.5	2622.5	185.5	5834.17
187.45	2695.83	185.45	6067.5
187.4	2636.67	185.4	6308.33
187.35	2647.5	185.35	6722.5
187.3	2656.67	185.3	6930
187.25	2685.83	185.25	7308.33
187.2	2585.83	185.2	7531.67
187.15	2693.33	185.15	7764.17
187.1	2755.83	185.1	8023.33
187.05	2726.67	185.05	8170.83
187	2766.67	185	8277.5
186.95	2744.17	184.95	8324.17
186.9	2761.67	184.9	8409.17
186.85	2726.67	184.85	8561.67
186.8	2842.5	184.8	8468.33
186.75	2862.5	184.75	8371.67
186.7	2889.17	184.7	8297.5
186.65	2859.17	184.65	8055
186.6	2927.5	184.6	7859.17
186.55	2930	184.55	7759.17
186.5	2976.67	184.5	7431.67
186.45	3066.67	184.45	7141.67
186.4	3075	184.4	6788.33
186.35	3192.5	184.35	6530
186.3	3300.83	184.3	6148.33
186.25	3409.17	184.25	5767.5
186.2	3528.33	184.2	5518.33
186.15	3635	184.15	5282.5
186.1	3777.5	184.1	5018.33
186.05	4006.67	184.05	4757.5
186	4120.83	184	4609.17
185.95	4294.17	183.95	4450
185.9	4500	183.9	4350.83
185.85	4743.33	183.85	4148.33
185.8	4997.5	183.8	4212.5
185.75	5308.33	183.75	4316.67
185.7	5441.67	183.7	4361.67
185.65	5665.83	183.65	4363.33
185.6	5955	183.6	4488.33
185.55	6197.5	183.55	4628.33
185.5	6433.33	183.5	4871.67
185.45	6734.17	183.45	5011.67
185.4	6919.17	183.4	5298.33
185.35	7067.5	183.35	5579.17
185.3	7360.83	183.3	5964.17
185.25	7462.5	183.25	6277.5
185.2	7676.67	183.2	6680.83
185.15	7761.67	183.15	7053.33
185.1	7782.5	183.1	7515
185.05	7971.67	183.05	7949.17
185	7889.17	183	8367.5
184.95	7860	182.95	8796.67
184.9	7785.83	182.9	9104.17
184.85	7609.17	182.85	9622.5
184.8	7540	182.8	9911.67
184.75	7161.67	182.75	10234.2
184.7	7040	182.7	10626.7
184.65	6770.83	182.65	10830
184.6	6563.33	182.6	10919.2
184.55	6254.17	182.55	11161.7
184.5	5985	182.5	11321.7
184.45	5745	182.45	11372.5
184.4	5361.67	182.4	11153.3
184.35	5178.33	182.35	11029.2
184.3	4964.17	182.3	10727.5
184.25	4677.5	182.25	10450.8
184.2	4497.5	182.2	10174.2
184.15	4473.33	182.15	9691.67
184.1	4430.83	182.1	9407.5
184.05	4255	182.05	8946.67
184	4245	182	8486.67
183.95	4080.83	181.95	7807.5
183.9	4151.67	181.9	7324.17
183.85	4203.33	181.85	6790.83
183.8	4281.67	181.8	6255.83
183.75	4409.17	181.75	5819.17
183.7	4559.17	181.7	5432.5
183.65	4750.83	181.65	4924.17
183.6	5005	181.6	4596.67
183.55	5175	181.55	4233.33
183.5	5421.67	181.5	3876.67
183.45	5826.67	181.45	3631.67
183.4	6095.83	181.4	3440
183.35	6509.17	181.35	3186.67
183.3	6909.17	181.3	2947.5
183.25	7238.33	181.25	2799.17
183.2	7535	181.2	2735.83
183.15	7981.67	181.15	2620.83
183.1	8294.17	181.1	2576.67
183.05	8698.33	181.05	2485
183	9135	181	2442.5
182.95	9446.67	180.95	2322.5
182.9	9676.67	180.9	2327.5
182.85	9883.33	180.85	2283.33
182.8	10044.2	180.8	2327.5
182.75	10175	180.75	2305
182.7	10464.2	180.7	2286.67
182.65	10330	180.65	2240
182.6	10103.3	180.6	2269.17
182.55	10161.7	180.55	2285.83
182.5	10188.3	180.5	2245
182.45	10008.3	180.45	2103.33
182.4	9760.83	180.4	2233.33
182.35	9316.67	180.35	2226.67
182.3	8845	180.3	2202.5
182.25	8526.67	180.25	2210.83
182.2	8001.67	180.2	2213.33
182.15	7656.67	180.15	2254.17
182.1	7191.67	180.1	2172.5
182.05	6638.33	180.05	2172.5
182	6215.83	180	2189.17
181.95	5776.67	179.95	2148.33
181.9	5343.33	179.9	2170
181.85	5034.17	179.85	2140.83
181.8	4694.17	179.8	2143.33
181.75	4405.83	179.75	2086.67
181.7	4099.17	179.7	2179.17
181.65	3794.17	179.65	2204.17
181.6	3472.5	179.6	2203.33
181.55	3330.83	179.55	2171.67
181.5	3130	179.5	2176.67
181.45	2960	179.45	2180
181.4	2820.83	179.4	2169.17
181.35	2731.67	179.35	2145.83
181.3	2524.17	179.3	2127.5
181.25	2545.83	179.25	2126.67
181.2	2410.83	179.2	2176.67
181.15	2405	179.15	2114.17
181.1	2365	179.1	2178.33
181.05	2329.17	179.05	2165.83
181	2249.17	179	2152.5
180.95	2239.17	178.95	2150
180.9	2218.33	178.9	2178.33
180.85	2225.83	178.85	2178.33
180.8	2152.5	178.8	2198.33
180.75	2130	178.75	2147.5
180.7	2056.67	178.7	2165
180.65	2107.5	178.65	2101.67
180.6	2148.33	178.6	2151.67
180.55	2190	178.55	2162.5
180.5	2169.17	178.5	2160.83
180.45	2183.33	178.45	2131.67
180.4	2147.5	178.4	2150.83
180.35	2110.83	178.35	2172.5
180.3	2075	178.3	2096.67
180.25	2100.83	178.25	2158.33
180.2	2007.5	178.2	2103.33
180.15	2094.17	178.15	2090.83
180.1	2058.33	178.1	2132.5
180.05	2115	178.05	2148.33
180	2087.5	178	2201.67
179.95	2093.33	177.95	2179.17
179.9	2038.33	177.9	2134.17
179.85	2107.5	177.85	2162.5
179.8	2103.33	177.8	2156.67
179.75	2141.67	177.75	2151.67
179.7	2096.67	177.7	2112.5
179.65	2090.83	177.65	2158.33
179.6	2080	177.6	2151.67
179.55	2063.33	177.55	2175
179.5	2144.17	177.5	2102.5
179.45	2135	177.45	2155.83
179.4	2104.17	177.4	2146.67
179.35	2125	177.35	2150
179.3	2075	177.3	2123.33
179.25	2083.33	177.25	2115
179.2	2096.67	177.2	2112.5
179.15	2002.5	177.15	2135
179.1	2034.17	177.1	2151.67
179.05	2091.67	177.05	2096.67
179	2037.5	177	2125
178.95	2032.5	176.95	2125
178.9	2089.17	176.9	2136.67
178.85	2052.5	176.85	2161.67
178.8	2043.33	176.8	2153.33
178.75	2088.33	176.75	2126.67
178.7	2122.5	176.7	2194.17
178.65	2040	176.65	2087.5
178.6	2090.83	176.6	2135.83
178.55	2050.83	176.55	2132.5
178.5	2054.17	176.5	2140
178.45	2070	176.45	2134.17
178.4	2105.83	176.4	2120
178.35	2080	176.35	2191.67
178.3	2082.5	176.3	2146.67
178.25	2104.17	176.25	2101.67
178.2	2077.5	176.2	2109.17
178.15	2028.33	176.15	2103.33
178.1	2040.83	176.1	2099.17
178.05	2100	176.05	2092.5
178	2043.33	176	2095.83
177.95	2030.83	175.95	2153.33
177.9	2064.17	175.9	2190
177.85	2130.83	175.85	2130.83
177.8	2146.67	175.8	2112.5
177.75	2120	175.75	2163.33
177.7	2076.67	175.7	2180.83
177.65	2125.83	175.65	2174.17
177.6	2098.33	175.6	2134.17
177.55	2059.17	175.55	2099.17
177.5	2078.33	175.5	2141.67
177.45	2071.67	175.45	2141.67
177.4	2069.17	175.4	2170.83
177.35	2095	175.35	2155.83
177.3	2076.67	175.3	2162.5
177.25	2105	175.25	2144.17
177.2	2077.5	175.2	2116.67
177.15	2048.33	175.15	2125.83
177.1	2054.17	175.1	2105
177.05	2026.67	175.05	2200.83
177	2007.5	175	2158.33
176.95	2105.83	174.95	2140.83
176.9	2032.5	174.9	2166.67
176.85	2071.67	174.85	2171.67
176.8	2114.17	174.8	2140
176.75	2149.17	174.75	2127.5
176.7	2098.33	174.7	2123.33
176.65	2060	174.65	2138.33
176.6	2097.5
176.55	2058.33
176.5	2071.67
176.45	2048.33
176.4	2114.17
176.35	2041.67
176.3	2113.33
176.25	2100
176.2	2078.33
176.15	2091.67
176.1	2061.67
176.05	2124.17
176	2071.67
175.95	2122.5
175.9	2078.33
175.85	2105.83
175.8	2041.67
175.75	2026.67
175.7	2033.33
175.65	2048.33

## Sheet: h
XPS spectra
fresh-InZrOx(SCP-8)		used-InZrOx(SCP-8)
Binding Energy (eV)	Intensity (a.u.)	Binding Energy (eV)	Intensity (a.u.)
114.65	1907.04	112.65	1903.33
114.6	1861.48	112.6	1901.67
114.55	1820.74	112.55	1930.42
114.5	1867.04	112.5	1911.25
114.45	1845.93	112.45	1924.17
114.4	1857.41	112.4	1898.75
114.35	1851.48	112.35	1915.42
114.3	1850.37	112.3	1881.25
114.25	1861.11	112.25	1876.67
114.2	1838.89	112.2	1960.42
114.15	1865.56	112.15	1917.08
114.1	1876.3	112.1	1915.42
114.05	1835.19	112.05	1901.25
114	1850.37	112	1900
113.95	1840.37	111.95	1908.75
113.9	1866.3	111.9	1878.33
113.85	1887.78	111.85	1910
113.8	1926.67	111.8	1906.67
113.75	1850.37	111.75	1902.5
113.7	1820.37	111.7	1892.08
113.65	1871.11	111.65	1878.75
113.6	1844.44	111.6	1899.17
113.55	1844.44	111.55	1931.67
113.5	1868.52	111.5	1928.33
113.45	1838.52	111.45	1932.92
113.4	1874.07	111.4	1927.08
113.35	1888.89	111.35	1940
113.3	1832.22	111.3	1917.92
113.25	1881.48	111.25	1916.25
113.2	1850.74	111.2	1889.17
113.15	1830.37	111.15	1880.42
113.1	1889.26	111.1	1903.33
113.05	1864.44	111.05	1906.67
113	1813.33	111	1908.33
112.95	1859.63	110.95	1905.42
112.9	1832.22	110.9	1915
112.85	1845.93	110.85	1893.75
112.8	1854.81	110.8	1833.75
112.75	1858.89	110.75	1915.83
112.7	1803.7	110.7	1885
112.65	1859.63	110.65	1893.75
112.6	1835.93	110.6	1899.17
112.55	1856.3	110.55	1886.25
112.5	1850.37	110.5	1909.58
112.45	1864.81	110.45	1910.42
112.4	1860	110.4	1925
112.35	1867.78	110.35	1935.42
112.3	1850.74	110.3	1893.33
112.25	1836.67	110.25	1905
112.2	1866.67	110.2	1866.67
112.15	1826.67	110.15	1880.83
112.1	1861.48	110.1	1903.33
112.05	1876.3	110.05	1891.25
112	1869.26	110	1890.83
111.95	1854.81	109.95	1933.33
111.9	1849.63	109.9	1905.42
111.85	1849.63	109.85	1884.58
111.8	1828.15	109.8	1872.5
111.75	1836.67	109.75	1868.75
111.7	1831.85	109.7	1899.17
111.65	1867.04	109.65	1939.17
111.6	1868.15	109.6	1897.5
111.55	1842.22	109.55	1893.75
111.5	1850.74	109.5	1912.08
111.45	1870	109.45	1889.17
111.4	1848.89	109.4	1911.67
111.35	1871.48	109.35	1933.33
111.3	1851.48	109.3	1937.92
111.25	1884.44	109.25	1912.92
111.2	1849.63	109.2	1944.17
111.15	1861.85	109.15	1882.08
111.1	1821.48	109.1	1902.08
111.05	1844.81	109.05	1939.58
111	1853.33	109	1928.33
110.95	1848.15	108.95	1897.92
110.9	1835.19	108.9	1926.25
110.85	1842.96	108.85	1913.75
110.8	1850	108.8	1931.25
110.75	1862.22	108.75	1892.5
110.7	1860.37	108.7	1936.67
110.65	1849.26	108.65	1920.42
110.6	1868.52	108.6	1891.25
110.55	1841.85	108.55	1934.58
110.5	1867.78	108.5	1905.83
110.45	1865.93	108.45	1871.25
110.4	1820.37	108.4	1886.67
110.35	1878.52	108.35	1914.58
110.3	1867.78	108.3	1906.25
110.25	1865.56	108.25	1907.08
110.2	1855.56	108.2	1926.67
110.15	1844.81	108.15	1947.92
110.1	1834.07	108.1	1914.17
110.05	1841.85	108.05	1887.08
110	1845.56	108	1878.33
109.95	1813.33	107.95	1914.58
109.9	1832.22	107.9	1882.92
109.85	1857.78	107.85	1882.5
109.8	1854.07	107.8	1894.17
109.75	1845.56	107.75	1940.83
109.7	1849.63	107.7	1959.17
109.65	1855.56	107.65	1905
109.6	1841.11	107.6	1937.08
109.55	1824.81	107.55	1951.25
109.5	1838.89	107.5	1935.42
109.45	1838.15	107.45	1908.75
109.4	1811.48	107.4	1918.33
109.35	1825.19	107.35	1908.33
109.3	1875.56	107.3	1918.33
109.25	1831.48	107.25	1889.17
109.2	1843.7	107.2	1887.5
109.15	1805.93	107.15	1890.42
109.1	1848.15	107.1	1933.33
109.05	1816.67	107.05	1922.08
109	1846.67	107	1902.92
108.95	1832.96	106.95	1960.42
108.9	1855.93	106.9	1883.75
108.85	1866.67	106.85	1879.17
108.8	1854.81	106.8	1887.5
108.75	1827.41	106.75	1906.67
108.7	1871.85	106.7	1916.25
108.65	1843.7	106.65	1892.92
108.6	1840.74	106.6	1968.33
108.55	1843.33	106.55	1911.67
108.5	1817.78	106.5	1936.25
108.45	1848.89	106.45	1961.67
108.4	1860.74	106.4	1980
108.35	1868.89	106.35	1946.67
108.3	1838.15	106.3	1897.08
108.25	1884.81	106.25	1953.33
108.2	1856.67	106.2	1944.58
108.15	1860.37	106.15	1893.33
108.1	1880.37	106.1	1865.83
108.05	1860	106.05	1964.58
108	1860.37	106	1850.42
107.95	1879.26	105.95	1898.33
107.9	1854.07	105.9	1895.42
107.85	1851.48	105.85	1911.25
107.8	1851.11	105.8	1969.17
107.75	1913.33	105.75	1961.67
107.7	1883.33	105.7	1901.25
107.65	1882.96	105.65	1901.25
107.6	1898.15	105.6	1925.42
107.55	1937.04	105.55	1907.5
107.5	1871.85	105.5	1913.33
107.45	1858.89	105.45	1942.5
107.4	1860.74	105.4	1960.42
107.35	1842.96	105.35	1956.25
107.3	1925.56	105.3	1948.75
107.25	1932.22	105.25	1959.17
107.2	1895.19	105.2	1954.17
107.15	1874.07	105.15	1953.75
107.1	1873.7	105.1	1921.25
107.05	1903.7	105.05	1947.5
107	1903.7	105	1962.08
106.95	1944.81	104.95	1943.75
106.9	1892.22	104.9	1970.42
106.85	1882.96	104.85	1997.92
106.8	1930.74	104.8	1945.42
106.75	1913.7	104.75	1966.25
106.7	1887.41	104.7	1943.75
106.65	1877.41	104.65	1925
106.6	1897.41	104.6	1975.83
106.55	1897.78	104.55	1973.33
106.5	1931.11	104.5	1977.5
106.45	1861.85	104.45	2053.33
106.4	1864.81	104.4	2011.67
106.35	1918.52	104.35	1996.25
106.3	1892.59	104.3	1996.25
106.25	1894.07	104.25	2045.42
106.2	1875.56	104.2	1985
106.15	1876.67	104.15	2051.25
106.1	1909.63	104.1	2075.42
106.05	1898.52	104.05	2115
106	1896.67	104	2111.25
105.95	1894.44	103.95	2100
105.9	1957.41	103.9	2103.33
105.85	1895.19	103.85	2089.17
105.8	1884.44	103.8	2108.75
105.75	1872.59	103.75	2145
105.7	1946.3	103.7	2105.42
105.65	1906.3	103.65	2170.83
105.6	1898.52	103.6	2191.25
105.55	1938.15	103.55	2197.92
105.5	1937.78	103.5	2228.33
105.45	1879.63	103.45	2247.92
105.4	1906.3	103.4	2250.83
105.35	1900.37	103.35	2257.08
105.3	1902.22	103.3	2301.25
105.25	1900.37	103.25	2402.92
105.2	1917.41	103.2	2427.5
105.15	1952.96	103.15	2420.42
105.1	1925.93	103.1	2412.08
105.05	1869.63	103.05	2465
105	1908.15	103	2499.17
104.95	1928.52	102.95	2490.83
104.9	1906.3	102.9	2507.5
104.85	1909.63	102.85	2532.92
104.8	1927.04	102.8	2608.33
104.75	1934.44	102.75	2604.58
104.7	1937.04	102.7	2628.33
104.65	1909.26	102.65	2667.92
104.6	1920.74	102.6	2717.08
104.55	1935.93	102.55	2750.42
104.5	1977.78	102.5	2705
104.45	2025.56	102.45	2745.42
104.4	1989.26	102.4	2719.17
104.35	1996.3	102.35	2729.17
104.3	1979.63	102.3	2705.83
104.25	2002.59	102.25	2670.83
104.2	2019.26	102.2	2680
104.15	1990.37	102.15	2714.17
104.1	2023.33	102.1	2723.33
104.05	2016.3	102.05	2668.75
104	2028.15	102	2659.17
103.95	2104.07	101.95	2647.92
103.9	2125.56	101.9	2620.42
103.85	2075.19	101.85	2639.17
103.8	2163.7	101.8	2570
103.75	2137.78	101.75	2571.25
103.7	2167.41	101.7	2475.83
103.65	2226.3	101.65	2442.92
103.6	2204.07	101.6	2424.17
103.55	2212.59	101.55	2364.58
103.5	2242.59	101.5	2357.92
103.45	2267.04	101.45	2385
103.4	2305.93	101.4	2324.58
103.35	2375.56	101.35	2253.75
103.3	2386.3	101.3	2217.08
103.25	2434.81	101.25	2174.58
103.2	2445.56	101.2	2143.75
103.15	2455.93	101.15	2156.67
103.1	2492.59	101.1	2113.75
103.05	2554.44	101.05	2071.25
103	2564.81	101	2080.42
102.95	2549.26	100.95	2060
102.9	2588.15	100.9	2049.17
102.85	2603.33	100.85	1992.5
102.8	2653.7	100.8	1976.67
102.75	2625.93	100.75	1985
102.7	2718.89	100.7	1981.25
102.65	2691.48	100.65	1979.58
102.6	2684.81	100.6	2012.5
102.55	2693.33	100.55	1929.17
102.5	2730	100.5	1959.17
102.45	2706.3	100.45	1955.42
102.4	2672.59	100.4	1978.75
102.35	2654.07	100.35	1944.58
102.3	2657.41	100.3	1906.25
102.25	2669.26	100.25	1956.25
102.2	2672.59	100.2	1974.17
102.15	2617.04	100.15	1956.67
102.1	2555.93	100.1	1923.33
102.05	2540.74	100.05	1871.25
102	2514.07	100	1903.33
101.95	2498.89	99.95	1927.92
101.9	2468.15	99.9	1944.58
101.85	2409.63	99.85	1945
101.8	2414.07	99.8	1943.33
101.75	2381.85	99.75	1931.25
101.7	2345.93	99.7	1935
101.65	2292.59	99.65	1947.92
101.6	2275.56	99.6	1967.5
101.55	2222.59	99.55	1892.5
101.5	2222.96	99.5	1909.17
101.45	2184.07	99.45	1909.17
101.4	2106.67	99.4	1931.25
101.35	2074.07	99.35	1882.92
101.3	2038.15	99.3	1887.92
101.25	1998.15	99.25	1890.83
101.2	1987.41	99.2	1895.42
101.15	1962.59	99.15	1920.83
101.1	1980.74	99.1	1888.33
101.05	1964.81	99.05	1941.67
101	2006.67	99	1972.08
100.95	1925.56	98.95	1949.17
100.9	1921.48	98.9	1951.25
100.85	1900	98.85	1925.83
100.8	1876.3	98.8	1938.33
100.75	1873.33	98.75	1967.5
100.7	1886.67	98.7	1965.42
100.65	1918.52	98.65	1951.67
100.6	1900	98.6	1902.08
100.55	1880.74	98.55	1921.25
100.5	1857.04	98.5	1887.5
100.45	1862.22	98.45	1967.08
100.4	1853.7	98.4	1943.33
100.35	1901.85	98.35	1943.75
100.3	1877.41	98.3	1899.58
100.25	1911.85	98.25	1943.33
100.2	1891.85	98.2	1956.67
100.15	1868.89	98.15	1898.75
100.1	1885.19	98.1	1878.33
100.05	1887.04	98.05	1896.67
100	1831.85	98	1920
99.95	1849.63	97.95	1912.08
99.9	1865.93	97.9	1923.75
99.85	1852.59	97.85	1974.17
99.8	1887.04	97.8	1912.5
99.75	1878.52	97.75	1940.42
99.7	1856.67	97.7	1964.58
99.65	1858.52	97.65	1955.83
99.6	1893.7	97.6	1955
99.55	1872.59	97.55	1872.08
99.5	1895.19	97.5	1910.83
99.45	1868.89	97.45	1901.67
99.4	1887.78	97.4	1915
99.35	1838.89	97.35	1909.58
99.3	1861.85	97.3	1950.83
99.25	1857.41	97.25	1917.5
99.2	1850	97.2	1957.08
99.15	1880	97.15	1920.42
99.1	1870.37	97.1	1907.08
99.05	1873.7	97.05	1972.08
99	1870	97	1936.25
98.95	1835.93	96.95	1939.58
98.9	1840	96.9	1910.42
98.85	1874.81	96.85	1920.42
98.8	1856.3	96.8	1890.83
98.75	1836.3	96.75	1924.58
98.7	1860.74	96.7	1930
98.65	1855.19	96.65	1907.5
98.6	1828.52	96.6	1950.83
98.55	1825.19	96.55	1973.33
98.5	1873.33	96.5	1932.92
98.45	1844.07	96.45	1909.17
98.4	1874.44	96.4	1906.67
98.35	1915.93	96.35	1931.67
98.3	1893.33	96.3	1896.25
98.25	1885.93	96.25	1858.75
98.2	1868.89	96.2	1933.33
98.15	1897.78	96.15	1888.75
98.1	1895.19	96.1	1897.08
98.05	1885.19	96.05	1947.08
98	1848.52	96	1942.92
97.95	1874.07	95.95	1924.17
97.9	1860.37	95.9	1931.67
97.85	1845.19	95.85	1913.33
97.8	1857.04	95.8	1952.5
97.75	1821.48	95.75	1916.25
97.7	1862.22	95.7	1955
97.65	1863.33	95.65	1942.92
97.6	1880.74	95.6	1918.75
97.55	1875.19	95.55	1930.42
97.5	1886.3	95.5	1961.25
97.45	1901.48	95.45	1932.08
97.4	1858.89	95.4	1927.08
97.35	1859.26	95.35	1930.83
97.3	1875.56	95.3	1909.17
97.25	1848.52	95.25	1911.25
97.2	1850.74	95.2	1898.75
97.15	1838.52	95.15	1917.08
97.1	1901.48	95.1	1915.83
97.05	1873.33	95.05	1922.08
97	1857.04	95	1906.25
96.95	1896.67	94.95	1921.25
96.9	1868.15	94.9	1904.58
96.85	1867.04	94.85	1919.17
96.8	1831.11	94.8	1918.75
96.75	1847.41	94.75	1939.17
96.7	1875.19	94.7	1922.92
96.65	1874.07	94.65	1930.42
