# Supplementary material for: Selective conversion of CO2 to isobutane-enriched C4 alkanes over InZrOx-Beta composite catalyst
Source: Nat Commun. 2023 May 6;14:2627. doi: 10.1038/s41467-023-38336-5 (PMC10164185; doi:10.1038/s41467-023-38336-5)
Supplement: Supplementary file 3 — Source Data [file 41467_2023_38336_MOESM3_ESM.zip › Source_Data_for_Figures_in_Supplementary_Information/Source_Data_Supplementary_Figure_38.xlsx]

## Sheet: a
product distribution for the CO2 hydrogenation
TOS (h)	C4(0)	MeOH/DME	Other CH compounds	CO2 con.	CO sel.
5.07028	52.453	0.43084	47.1162	12.5655	46.0213
8.49028	52.3806	0.24543	47.374	15.0481	46.9198
12.7631	52.5304	0.18786	47.2817	16.7242	46.2198
15.3311	52.6219	0.19337	47.1848	17.7039	47.0374
17.8983	52.7013	0.20745	47.0913	17.7739	46.4143
20.4647	52.7662	0.21352	47.0202	18.0637	46.4266
23.0314	52.7968	0.23705	46.9662	17.2295	46.034
25.5986	52.8246	0.24395	46.9315	18.6009	47.614
34.6433	52.6092	0.40015	46.9907	18.5301	46.5505
38.065	52.4008	0.53041	47.0688	18.3214	47.1267
41.4886	52.1446	0.62545	47.23	18.945	45.2599
44.9125	51.7968	0.77893	47.4242	18.7677	45.417
48.3358	51.3723	0.94495	47.6828	18.5716	45.6845
51.7617	50.8769	1.12746	47.9956	18.158	46.6125
57.7606	49.7773	1.54079	48.6819	18.1099	45.4011
59.4756	49.396	1.69607	48.9079	18.1959	46.7721
62.0447	48.7931	1.8984	49.3085	18.291	46.2058
64.6097	48.1297	2.15297	49.7173	18.3003	46.4892

## Sheet: b
In2O3(CP)			In2O3(SCP-4)
TOS (h)	butane	MeOH/DME	TOS (h)	butane	MeOH/DME
5.13028	48.1447	1.35589	5.07028	52.453	0.43084
9.35111	47.4278	1.09809	8.49028	52.3806	0.24543
14.4117	48.2582	0.82027	12.7631	52.5304	0.18786
18.6236	49.1115	0.69633	15.3311	52.6219	0.19337
21.9956	49.6006	0.74514	17.8983	52.7013	0.20745
25.3728	49.6012	1.46288	20.4647	52.7662	0.21352
29.5972	49.1049	2.50712	23.0314	52.7968	0.23705
32.9739	48.3246	3.55525	25.5986	52.8246	0.24395
36.3519	47.2774	4.62589	34.6433	52.6092	0.40015
39.7286	45.6227	6.59431	38.065	52.4008	0.53041
45.6511	42.4631	9.37315	41.4886	52.1446	0.62545
49.8858	39.5448	12.522	44.9125	51.7968	0.77893
53.2767	37.7567	14.0484	48.3358	51.3723	0.94495
56.6669	35.8332	15.978	51.7617	50.8769	1.12746
60.0539	33.926	18.13	57.7606	49.7773	1.54079
66.9653	29.4925	24.798	59.4756	49.396	1.69607
			62.0447	48.7931	1.8984
			64.6097	48.1297	2.15297

## Sheet: c
XPS spectra
In2O3(CP)		In2O3(SCP-4)
Binding Energy (eV)	Intensity (a.u.)	Binding Energy (eV)	Intensity (a.u.)
462.65	11665	462.35	12580
462.6	11770	462.3	12615
462.55	11930	462.25	12610
462.5	12275	462.2	12670
462.45	12325	462.15	12230
462.4	12205	462.1	12195
462.35	11960	462.05	12490
462.3	11945	462	12510
462.25	11915	461.95	12230
462.2	11905	461.9	11975
462.15	11965	461.85	11915
462.1	11605	461.8	12150
462.05	11815	461.75	11540
462	11455	461.7	12140
461.95	12075	461.65	11855
461.9	12250	461.6	12030
461.85	11480	461.55	12055
461.8	11725	461.5	11970
461.75	11780	461.45	11405
461.7	11740	461.4	11415
461.65	11465	461.35	11495
461.6	11480	461.3	11705
461.55	11305	461.25	11735
461.5	11280	461.2	11370
461.45	11645	461.15	11300
461.4	11340	461.1	11690
461.35	11085	461.05	11170
461.3	11250	461	11015
461.25	11065	460.95	11220
461.2	11310	460.9	11640
461.15	11210	460.85	11300
461.1	11210	460.8	11040
461.05	11090	460.75	11130
461	11255	460.7	11350
460.95	11095	460.65	10990
460.9	11000	460.6	10975
460.85	10720	460.55	10625
460.8	10605	460.5	10935
460.75	11015	460.45	10890
460.7	10600	460.4	10920
460.65	10825	460.35	10850
460.6	10855	460.3	10825
460.55	10770	460.25	11090
460.5	10845	460.2	11025
460.45	10755	460.15	10785
460.4	10670	460.1	10920
460.35	10420	460.05	10755
460.3	10490	460	10955
460.25	10285	459.95	10755
460.2	10585	459.9	10590
460.15	10580	459.85	10250
460.1	10385	459.8	10510
460.05	10400	459.75	10515
460	10700	459.7	10415
459.95	10225	459.65	10365
459.9	10245	459.6	10550
459.85	10090	459.55	10295
459.8	10130	459.5	10035
459.75	10100	459.45	10050
459.7	10200	459.4	10060
459.65	10310	459.35	10305
459.6	10085	459.3	10165
459.55	10125	459.25	9715
459.5	10170	459.2	9875
459.45	10090	459.15	10195
459.4	9930	459.1	10305
459.35	9950	459.05	10135
459.3	9640	459	9975
459.25	9720	458.95	10040
459.2	9520	458.9	10100
459.15	9740	458.85	9925
459.1	9830	458.8	9955
459.05	9835	458.75	9990
459	9835	458.7	9785
458.95	9620	458.65	10040
458.9	9605	458.6	9850
458.85	9760	458.55	9875
458.8	10060	458.5	9720
458.75	9905	458.45	9780
458.7	9655	458.4	9840
458.65	9385	458.35	9770
458.6	9620	458.3	9885
458.55	9340	458.25	9605
458.5	9565	458.2	9310
458.45	9560	458.15	9500
458.4	9515	458.1	9545
458.35	9600	458.05	9235
458.3	9375	458	9280
458.25	9330	457.95	9660
458.2	9045	457.9	9710
458.15	9205	457.85	9490
458.1	9120	457.8	9445
458.05	9160	457.75	9495
458	9145	457.7	9320
457.95	9220	457.65	9255
457.9	9245	457.6	8985
457.85	9010	457.55	9125
457.8	8765	457.5	9080
457.75	9080	457.45	9095
457.7	8940	457.4	9115
457.65	8750	457.35	9110
457.6	8845	457.3	9150
457.55	8935	457.25	8745
457.5	8895	457.2	8610
457.45	8765	457.15	8935
457.4	8705	457.1	8925
457.35	8455	457.05	8690
457.3	8975	457	9025
457.25	8845	456.95	8825
457.2	8795	456.9	8745
457.15	8820	456.85	8885
457.1	8830	456.8	8755
457.05	8775	456.75	8925
457	8625	456.7	8790
456.95	8460	456.65	8785
456.9	8715	456.6	8650
456.85	8690	456.55	8690
456.8	8730	456.5	8320
456.75	8285	456.45	8385
456.7	8205	456.4	8565
456.65	8075	456.35	8700
456.6	7950	456.3	8390
456.55	8340	456.25	8600
456.5	8585	456.2	8355
456.45	8340	456.15	8395
456.4	8275	456.1	8275
456.35	8055	456.05	8255
456.3	8120	456	8165
456.25	8360	455.95	8290
456.2	8195	455.9	8525
456.15	8065	455.85	8160
456.1	8040	455.8	8220
456.05	8235	455.75	8285
456	8210	455.7	8270
455.95	8400	455.65	8135
455.9	8015	455.6	8280
455.85	8030	455.55	8345
455.8	8055	455.5	8195
455.75	8045	455.45	8175
455.7	7825	455.4	8070
455.65	7895	455.35	8015
455.6	7800	455.3	8405
455.55	7975	455.25	8230
455.5	8155	455.2	8130
455.45	8030	455.15	8215
455.4	7975	455.1	8075
455.35	8050	455.05	7880
455.3	7975	455	8195
455.25	8140	454.95	8155
455.2	7960	454.9	8340
455.15	7755	454.85	8405
455.1	7710	454.8	7935
455.05	8030	454.75	8250
455	8180	454.7	8495
454.95	7965	454.65	8420
454.9	8200	454.6	8390
454.85	7940	454.55	8585
454.8	8040	454.5	8370
454.75	7840	454.45	8510
454.7	7790	454.4	8600
454.65	8145	454.35	8725
454.6	7960	454.3	8870
454.55	7920	454.25	8995
454.5	7950	454.2	9055
454.45	8230	454.15	9235
454.4	8460	454.1	9400
454.35	8340	454.05	9595
454.3	8415	454	9700
454.25	8165	453.95	10040
454.2	8265	453.9	10830
454.15	8570	453.85	10870
454.1	8710	453.8	11140
454.05	8845	453.75	11750
454	9050	453.7	11740
453.95	8900	453.65	12280
453.9	9120	453.6	13180
453.85	9195	453.55	13805
453.8	9500	453.5	14150
453.75	9950	453.45	15020
453.7	10430	453.4	16065
453.65	10540	453.35	17080
453.6	11000	453.3	18125
453.55	11350	453.25	19125
453.5	11740	453.2	20185
453.45	12380	453.15	22045
453.4	12785	453.1	22975
453.35	13535	453.05	24965
453.3	13910	453	26885
453.25	14625	452.95	28370
453.2	15565	452.9	29930
453.15	17105	452.85	32460
453.1	18145	452.8	33545
453.05	19340	452.75	35580
453	20660	452.7	37680
452.95	22100	452.65	39790
452.9	23935	452.6	41870
452.85	25115	452.55	44030
452.8	26485	452.5	45540
452.75	27925	452.45	47940
452.7	30895	452.4	50000
452.65	32675	452.35	51660
452.6	34605	452.3	53965
452.55	36335	452.25	55565
452.5	38835	452.2	56980
452.45	40430	452.15	58885
452.4	42375	452.1	60835
452.35	44355	452.05	61260
452.3	46900	452	61525
452.25	47920	451.95	63165
452.2	50285	451.9	63825
452.15	52890	451.85	64695
452.1	55395	451.8	63930
452.05	56480	451.75	63505
452	58175	451.7	63190
451.95	59390	451.65	61785
451.9	60715	451.6	60105
451.85	61300	451.55	59455
451.8	62480	451.5	57010
451.75	63290	451.45	54945
451.7	63845	451.4	51590
451.65	63755	451.35	49850
451.6	63565	451.3	46940
451.55	62675	451.25	43905
451.5	60475	451.2	39850
451.45	59670	451.15	36305
451.4	57955	451.1	33090
451.35	56745	451.05	29290
451.3	54220	451	27205
451.25	51085	450.95	24160
451.2	47890	450.9	21185
451.15	44895	450.85	18870
451.1	41025	450.8	16970
451.05	38405	450.75	15410
451	35000	450.7	13725
450.95	31890	450.65	12735
450.9	28555	450.6	11665
450.85	25525	450.55	10920
450.8	23180	450.5	9920
450.75	20995	450.45	9020
450.7	18375	450.4	8445
450.65	15890	450.35	8320
450.6	14290	450.3	7840
450.55	13390	450.25	7350
450.5	11965	450.2	7215
450.45	11030	450.15	6875
450.4	10545	450.1	6785
450.35	9740	450.05	6335
450.3	9045	450	6360
450.25	8225	449.95	6325
450.2	7845	449.9	6100
450.15	7525	449.85	5975
450.1	7425	449.8	5960
450.05	7260	449.75	5935
450	6745	449.7	5960
449.95	6345	449.65	5460
449.9	6285	449.6	5415
449.85	6030	449.55	5415
449.8	6145	449.5	5390
449.75	5780	449.45	5550
449.7	5815	449.4	5415
449.65	5690	449.35	5175
449.6	5330	449.3	5085
449.55	5520	449.25	4880
449.5	5695	449.2	4850
449.45	5320	449.15	5060
449.4	5295	449.1	4925
449.35	5175	449.05	4970
449.3	5060	449	4790
449.25	5005	448.95	4785
449.2	4870	448.9	4765
449.15	4725	448.85	4815
449.1	4825	448.8	4900
449.05	4575	448.75	4830
449	4900	448.7	4525
448.95	4860	448.65	4360
448.9	4515	448.6	4485
448.85	4570	448.55	4700
448.8	4595	448.5	4515
448.75	4715	448.45	4600
448.7	4555	448.4	4590
448.65	4265	448.35	4365
448.6	4445	448.3	4555
448.55	4520	448.25	4470
448.5	4330	448.2	4585
448.45	4345	448.15	4685
448.4	4280	448.1	4645
448.35	4360	448.05	4580
448.3	4420	448	4205
448.25	4180	447.95	4195
448.2	4155	447.9	4445
448.15	4100	447.85	4185
448.1	4240	447.8	4395
448.05	4105	447.75	4380
448	4145	447.7	4290
447.95	4095	447.65	4290
447.9	4075	447.6	4375
447.85	4060	447.55	4340
447.8	4200	447.5	4560
447.75	4050	447.45	4795
447.7	4005	447.4	4755
447.65	4230	447.35	4440
447.6	4130	447.3	4685
447.55	4100	447.25	4760
447.5	4025	447.2	4870
447.45	4405	447.15	5260
447.4	4355	447.1	4925
447.35	4140	447.05	4840
447.3	4200	447	5300
447.25	4180	446.95	5405
447.2	4420	446.9	5510
447.15	4475	446.85	5740
447.1	4470	446.8	5865
447.05	4585	446.75	6215
447	4595	446.7	6590
446.95	4805	446.65	6800
446.9	4715	446.6	6820
446.85	4650	446.55	7205
446.8	5175	446.5	7660
446.75	4920	446.45	8215
446.7	5180	446.4	8710
446.65	5640	446.35	8835
446.6	5560	446.3	9855
446.55	5620	446.25	10310
446.5	6000	446.2	10530
446.45	6330	446.15	11120
446.4	6725	446.1	12190
446.35	6925	446.05	13360
446.3	7360	446	14045
446.25	7900	445.95	15295
446.2	8460	445.9	16700
446.15	9095	445.85	18050
446.1	9245	445.8	19100
446.05	10025	445.75	20920
446	10690	445.7	22780
445.95	11095	445.65	24220
445.9	12140	445.6	26730
445.85	13100	445.55	28890
445.8	14010	445.5	30750
445.75	15600	445.45	32800
445.7	16600	445.4	35690
445.65	18270	445.35	38355
445.6	19405	445.3	40925
445.55	21030	445.25	44415
445.5	22825	445.2	46245
445.45	24855	445.15	50005
445.4	26975	445.1	52830
445.35	29085	445.05	56070
445.3	31195	445	58695
445.25	33255	444.95	61660
445.2	35985	444.9	65290
445.15	38835	444.85	68250
445.1	41590	444.8	71215
445.05	44465	444.75	73950
445	47790	444.7	76465
444.95	50290	444.65	79005
444.9	52915	444.6	80035
444.85	57110	444.55	82000
444.8	60215	444.5	84340
444.75	63100	444.45	85515
444.7	66770	444.4	86830
444.65	69270	444.35	87905
444.6	71605	444.3	87780
444.55	75205	444.25	88550
444.5	76770	444.2	88145
444.45	79275	444.15	86965
444.4	81825	444.1	85705
444.35	84385	444.05	84490
444.3	84510	444	80470
444.25	85705	443.95	78675
444.2	86890	443.9	75260
444.15	87765	443.85	71015
444.1	87000	443.8	67515
444.05	86320	443.75	61960
444	86050	443.7	58315
443.95	85050	443.65	53375
443.9	83215	443.6	48565
443.85	80665	443.55	44200
443.8	76645	443.5	39085
443.75	73310	443.45	34220
443.7	69870	443.4	30605
443.65	65080	443.35	27055
443.6	60960	443.3	23555
443.55	56255	443.25	20730
443.5	51085	443.2	18140
443.45	46560	443.15	15695
443.4	41730	443.1	14365
443.35	37240	443.05	12490
443.3	32760	443	11135
443.25	28980	442.95	10085
443.2	26045	442.9	9250
443.15	22665	442.85	8545
443.1	19465	442.8	7940
443.05	17565	442.75	7685
443	15065	442.7	6915
442.95	13640	442.65	6480
442.9	11840	442.6	6290
442.85	10930	442.55	5785
442.8	9790	442.5	5350
442.75	8915	442.45	5335
442.7	8075	442.4	5090
442.65	7725	442.35	5045
442.6	6645	442.3	4890
442.55	6545	442.25	4625
442.5	6265	442.2	4490
442.45	5750	442.15	4405
442.4	5715	442.1	4355
442.35	5400	442.05	4275
442.3	5010	442	4280
442.25	4880	441.95	4180
442.2	4885	441.9	3870
442.15	4475	441.85	3735
442.1	4360	441.8	3705
442.05	4430	441.75	3770
442	3920	441.7	3655
441.95	4120	441.65	3590
441.9	3870	441.6	3605
441.85	4060	441.55	3470
441.8	3770	441.5	3560
441.75	3715	441.45	3430
441.7	3725	441.4	3495
441.65	3475	441.35	3255
441.6	3500	441.3	3430
441.55	3435	441.25	3335
441.5	3345	441.2	3275
441.45	3250	441.15	3220
441.4	3445	441.1	3085
441.35	3195	441.05	3430
441.3	3350	441	3210
441.25	3105	440.95	2815
441.2	3000	440.9	3270
441.15	2980	440.85	3115
441.1	3085	440.8	3175
441.05	3025	440.75	3115
441	2855	440.7	3185
440.95	2985	440.65	3075
440.9	2900	440.6	3085
440.85	2905	440.55	2890
440.8	2760	440.5	2765
440.75	2780	440.45	2955
440.7	2920	440.4	2730
440.65	2685	440.35	2830
440.6	2850	440.3	2815
440.55	2645	440.25	3005
440.5	2780	440.2	2880
440.45	2740	440.15	2725
440.4	2665	440.1	2815
440.35	2630	440.05	2850
440.3	2885	440	2920
440.25	2770	439.95	2795
440.2	2635	439.9	2735
440.15	2655	439.85	2665
440.1	2590	439.8	2725
440.05	2600	439.75	2865
440	2645	439.7	2640
439.95	2620	439.65	2710
439.9	2700	439.6	2560
439.85	2500	439.55	2710
439.8	2430	439.5	2560
439.75	2435	439.45	2695
439.7	2530	439.4	2905
439.65	2580	439.35	2650
439.6	2665	439.3	2775
439.55	2590	439.25	2710
439.5	2515	439.2	2725
439.45	2440	439.15	2735
439.4	2555	439.1	2560
439.35	2445	439.05	2430
439.3	2595	439	2540
439.25	2525	438.95	2520
439.2	2460	438.9	2570
439.15	2470	438.85	2725
439.1	2415	438.8	2670
439.05	2480	438.75	2475
439	2505	438.7	2610
438.95	2300	438.65	2455
438.9	2415	438.6	2430
438.85	2435	438.55	2490
438.8	2460	438.5	2550
438.75	2405	438.45	2670
438.7	2545	438.4	2580
438.65	2380	438.35	2540
438.6	2150	438.3	2450
438.55	2375	438.25	2730
438.5	2355	438.2	2475
438.45	2450	438.15	2480
438.4	2250	438.1	2520
438.35	2375	438.05	2450
438.3	2360	438	2665
438.25	2275	437.95	2625
438.2	2340	437.9	2720
438.15	2480	437.85	2580
438.1	2270	437.8	2555
438.05	2280	437.75	2550
438	2355	437.7	2535
437.95	2435	437.65	2550
437.9	2415	437.6	2525
437.85	2390	437.55	2455
437.8	2370	437.5	2455
437.75	2365	437.45	2460
437.7	2440	437.4	2660
437.65	2355	437.35	2695
437.6	2370	437.3	2515
437.55	2120	437.25	2430
437.5	2190	437.2	2540
437.45	2155	437.15	2490
437.4	2175	437.1	2570
437.35	2310	437.05	2300
437.3	2500	437	2440
437.25	2355	436.95	2455
437.2	2175	436.9	2420
437.15	2150	436.85	2455
437.1	2320	436.8	2430
437.05	2200	436.75	2485
437	2335	436.7	2370
436.95	2265	436.65	2325
436.9	2260	436.6	2365
436.85	2210	436.55	2395
436.8	2250	436.5	2420
436.75	2130	436.45	2540
436.7	2225	436.4	2435
436.65	2195	436.35	2290
436.6	2270	436.3	2540
436.55	2365	436.25	2485
436.5	2180	436.2	2385
436.45	2275	436.15	2410
436.4	2140	436.1	2475
436.35	2060	436.05	2455
436.3	2020	436	2340
436.25	2265	435.95	2375
436.2	2185	435.9	2420
436.15	2225	435.85	2375
436.1	2255	435.8	2455
436.05	2335	435.75	2420
436	2110	435.7	2345
435.95	2185	435.65	2390
435.9	2285	435.6	2470
435.85	2255	435.55	2355
435.8	2200	435.5	2410
435.75	2230	435.45	2575
435.7	2250	435.4	2325
435.65	2200	435.35	2335
435.6	2090	435.3	2410
435.55	2210	435.25	2310
435.5	2210	435.2	2380
435.45	2210	435.15	2415
435.4	2190	435.1	2355
435.35	2150	435.05	2430
435.3	2090	435	2225
435.25	2400	434.95	2350
435.2	2175	434.9	2380
435.15	2250	434.85	2410
435.1	2220	434.8	2445
435.05	2285	434.75	2610
435	2305	434.7	2460
434.95	1995	434.65	2445
434.9	2195	434.6	2370
434.85	2220	434.55	2490
434.8	2230	434.5	2370
434.75	2190	434.45	2450
434.7	2280	434.4	2240
434.65	2180	434.35	2400
434.6	2185	434.3	2375
434.55	2295	434.25	2400
434.5	2230	434.2	2365
434.45	2090	434.15	2260
434.4	2240	434.1	2495
434.35	2115	434.05	2300
434.3	2140	434	2235
434.25	2225	433.95	2165
434.2	2245	433.9	2485
434.15	2220	433.85	2360
434.1	2145	433.8	2535
434.05	2205	433.75	2365
434	2205	433.7	2310
433.95	2140	433.65	2400
433.9	2125	433.6	2325
433.85	2105	433.55	2400
433.8	2105	433.5	2380
433.75	2160	433.45	2350
433.7	2190	433.4	2280
433.65	2065	433.35	2455
433.6	2245	433.3	2425
433.55	2085	433.25	2485
433.5	2060	433.2	2255
433.45	2120	433.15	2335
433.4	2170	433.1	2340
433.35	2160	433.05	2280
433.3	1965	433	2285
433.25	2120	432.95	2410
433.2	2205	432.9	2475
433.15	1930	432.85	2255
433.1	1990	432.8	2160
433.05	1995	432.75	2335
433	2245	432.7	2325
432.95	2125	432.65	2410
432.9	2180	432.6	2370
432.85	2150	432.55	2305
432.8	2030	432.5	2290
432.75	1975	432.45	2310
432.7	2145	432.4	2260
432.65	2290	432.35	2340

## Sheet: d
XPS spectra
In2O3(CP)		In2O3(SCP-4)
Binding Energy (eV)	Intensity (a.u.)	Binding Energy (eV)	Intensity (a.u.)
112.65	2085.42	112.35	2241.67
112.6	2088.33	112.3	2285.42
112.55	2114.58	112.25	2275
112.5	2089.17	112.2	2294.58
112.45	2112.08	112.15	2265.83
112.4	2118.75	112.1	2254.58
112.35	2159.58	112.05	2238.75
112.3	2101.67	112	2288.33
112.25	2081.25	111.95	2304.17
112.2	2073.75	111.9	2290
112.15	2090	111.85	2298.75
112.1	2126.67	111.8	2297.92
112.05	2105.42	111.75	2263.33
112	2045	111.7	2253.75
111.95	2110	111.65	2289.58
111.9	2109.58	111.6	2282.92
111.85	2116.25	111.55	2262.08
111.8	2118.75	111.5	2291.67
111.75	2107.08	111.45	2306.67
111.7	2108.75	111.4	2268.33
111.65	2129.17	111.35	2258.75
111.6	2104.17	111.3	2233.75
111.55	2077.08	111.25	2231.67
111.5	2085.42	111.2	2249.58
111.45	2061.67	111.15	2302.92
111.4	2084.17	111.1	2276.25
111.35	2121.25	111.05	2254.58
111.3	2103.33	111	2226.25
111.25	2123.75	110.95	2236.25
111.2	2068.75	110.9	2260
111.15	2115.42	110.85	2270
111.1	2107.08	110.8	2248.33
111.05	2062.08	110.75	2244.58
111	2065.83	110.7	2250.42
110.95	2109.17	110.65	2292.08
110.9	2134.17	110.6	2283.75
110.85	2102.08	110.55	2275.83
110.8	2065.42	110.5	2297.92
110.75	2096.25	110.45	2259.17
110.7	2098.75	110.4	2237.5
110.65	2085.42	110.35	2276.25
110.6	2137.92	110.3	2245.83
110.55	2082.08	110.25	2302.08
110.5	2085.42	110.2	2285.83
110.45	2096.67	110.15	2283.75
110.4	2127.5	110.1	2304.17
110.35	2115.83	110.05	2276.67
110.3	2085.42	110	2304.58
110.25	2080	109.95	2275
110.2	2099.17	109.9	2307.5
110.15	2127.5	109.85	2292.92
110.1	2147.92	109.8	2300
110.05	2142.08	109.75	2273.33
110	2102.5	109.7	2312.92
109.95	2073.33	109.65	2330.42
109.9	2096.25	109.6	2323.33
109.85	2078.33	109.55	2245.42
109.8	2123.75	109.5	2265.42
109.75	2161.67	109.45	2313.75
109.7	2135	109.4	2260.42
109.65	2114.17	109.35	2288.75
109.6	2104.58	109.3	2282.5
109.55	2056.67	109.25	2260
109.5	2123.33	109.2	2312.08
109.45	2130	109.15	2301.25
109.4	2132.92	109.1	2309.58
109.35	2133.33	109.05	2286.25
109.3	2145.83	109	2266.25
109.25	2159.58	108.95	2318.33
109.2	2107.08	108.9	2285
109.15	2122.08	108.85	2263.75
109.1	2079.58	108.8	2256.25
109.05	2120.83	108.75	2294.58
109	2102.5	108.7	2292.08
108.95	2109.17	108.65	2232.5
108.9	2137.08	108.6	2304.17
108.85	2117.92	108.55	2338.33
108.8	2107.5	108.5	2350.42
108.75	2094.58	108.45	2327.92
108.7	2139.17	108.4	2278.33
108.65	2199.58	108.35	2330
108.6	2162.5	108.3	2311.67
108.55	2145.42	108.25	2315.42
108.5	2121.25	108.2	2274.58
108.45	2120.83	108.15	2282.92
108.4	2106.67	108.1	2322.92
108.35	2145.83	108.05	2286.67
108.3	2167.5	108	2293.33
108.25	2058.33	107.95	2291.25
108.2	2116.67	107.9	2300.83
108.15	2131.25	107.85	2311.67
108.1	2105.42	107.8	2288.33
108.05	2158.33	107.75	2294.17
108	2132.92	107.7	2331.25
107.95	2118.33	107.65	2345.83
107.9	2172.08	107.6	2284.58
107.85	2129.17	107.55	2300.83
107.8	2110.83	107.5	2267.92
107.75	2132.5	107.45	2295
107.7	2094.17	107.4	2233.33
107.65	2150	107.35	2294.58
107.6	2127.92	107.3	2287.5
107.55	2120.42	107.25	2328.33
107.5	2167.5	107.2	2342.5
107.45	2138.33	107.15	2250.83
107.4	2175.83	107.1	2323.75
107.35	2135.83	107.05	2335.42
107.3	2151.25	107	2308.33
107.25	2121.25	106.95	2330
107.2	2124.58	106.9	2344.58
107.15	2162.08	106.85	2372.08
107.1	2161.67	106.8	2332.5
107.05	2118.75	106.75	2348.75
107	2077.08	106.7	2298.33
106.95	2134.17	106.65	2320.83
106.9	2166.67	106.6	2331.25
106.85	2167.5	106.55	2329.58
106.8	2108.75	106.5	2340.42
106.75	2124.17	106.45	2345.42
106.7	2165	106.4	2350
106.65	2158.75	106.35	2350
106.6	2172.92	106.3	2288.33
106.55	2170	106.25	2293.33
106.5	2160.42	106.2	2350.42
106.45	2170.83	106.15	2335
106.4	2172.5	106.1	2409.17
106.35	2199.58	106.05	2333.75
106.3	2185	106	2341.25
106.25	2144.58	105.95	2342.08
106.2	2144.17	105.9	2373.33
106.15	2145.42	105.85	2355.83
106.1	2115.83	105.8	2340.83
106.05	2138.75	105.75	2346.25
106	2184.58	105.7	2329.17
105.95	2181.25	105.65	2349.58
105.9	2177.5	105.6	2334.58
105.85	2224.17	105.55	2310.83
105.8	2174.58	105.5	2359.17
105.75	2172.92	105.45	2377.08
105.7	2146.67	105.4	2355
105.65	2193.75	105.35	2357.08
105.6	2129.58	105.3	2342.92
105.55	2130	105.25	2380.42
105.5	2145.42	105.2	2354.58
105.45	2177.08	105.15	2372.5
105.4	2127.92	105.1	2351.25
105.35	2170.83	105.05	2352.08
105.3	2193.33	105	2366.25
105.25	2185.83	104.95	2387.92
105.2	2155.83	104.9	2361.25
105.15	2167.5	104.85	2360
105.1	2176.25	104.8	2371.25
105.05	2175.42	104.75	2310.42
105	2152.92	104.7	2323.33
104.95	2208.75	104.65	2341.67
104.9	2176.25	104.6	2361.25
104.85	2160.42	104.55	2406.25
104.8	2147.08	104.5	2371.67
104.75	2168.75	104.45	2414.58
104.7	2194.17	104.4	2410.83
104.65	2182.5	104.35	2385.83
104.6	2209.17	104.3	2375
104.55	2160.83	104.25	2416.25
104.5	2182.5	104.2	2395.83
104.45	2141.25	104.15	2379.58
104.4	2175.83	104.1	2444.17
104.35	2152.5	104.05	2392.5
104.3	2147.08	104	2411.25
104.25	2218.33	103.95	2443.75
104.2	2154.58	103.9	2470.42
104.15	2183.33	103.85	2417.92
104.1	2159.17	103.8	2433.75
104.05	2205.42	103.75	2445
104	2190.42	103.7	2506.67
103.95	2177.08	103.65	2509.58
103.9	2180	103.6	2519.58
103.85	2177.92	103.55	2523.75
103.8	2154.17	103.5	2516.25
103.75	2234.17	103.45	2543.33
103.7	2193.33	103.4	2554.17
103.65	2177.08	103.35	2630
103.6	2135	103.3	2656.25
103.55	2136.25	103.25	2698.75
103.5	2200.42	103.2	2733.75
103.45	2169.17	103.15	2605
103.4	2159.58	103.1	2677.5
103.35	2175.42	103.05	2739.17
103.3	2184.17	103	2736.25
103.25	2207.5	102.95	2773.75
103.2	2225	102.9	2790.42
103.15	2179.58	102.85	2798.75
103.1	2145.42	102.8	2818.33
103.05	2150.83	102.75	2795.83
103	2175	102.7	2862.08
102.95	2220.42	102.65	2844.17
102.9	2178.33	102.6	2884.58
102.85	2210	102.55	2958.75
102.8	2167.92	102.5	2936.67
102.75	2181.25	102.45	2883.33
102.7	2192.5	102.4	2908.75
102.65	2183.75	102.35	2892.08
102.6	2162.92	102.3	2880
102.55	2134.58	102.25	2896.25
102.5	2170.83	102.2	2906.67
102.45	2220.83	102.15	2912.08
102.4	2200	102.1	2868.33
102.35	2191.25	102.05	2892.92
102.3	2191.67	102	2905.42
102.25	2177.5	101.95	2844.58
102.2	2167.08	101.9	2777.08
102.15	2211.25	101.85	2801.25
102.1	2238.33	101.8	2800.83
102.05	2226.25	101.75	2750.83
102	2199.58	101.7	2735
101.95	2164.58	101.65	2757.92
101.9	2192.92	101.6	2731.67
101.85	2238.75	101.55	2706.67
101.8	2198.75	101.5	2691.67
101.75	2146.67	101.45	2635
101.7	2184.58	101.4	2574.58
101.65	2208.75	101.35	2529.58
101.6	2192.5	101.3	2607.5
101.55	2177.92	101.25	2561.67
101.5	2212.08	101.2	2566.67
101.45	2193.33	101.15	2538.33
101.4	2200	101.1	2468.75
101.35	2210.83	101.05	2440.42
101.3	2136.25	101	2450.42
101.25	2179.58	100.95	2429.58
101.2	2181.67	100.9	2421.67
101.15	2217.08	100.85	2433.75
101.1	2185.42	100.8	2416.67
101.05	2146.25	100.75	2424.58
101	2189.17	100.7	2398.33
100.95	2199.58	100.65	2385.83
100.9	2206.25	100.6	2409.17
100.85	2180.83	100.55	2394.17
100.8	2178.75	100.5	2365.83
100.75	2203.33	100.45	2391.25
100.7	2209.58	100.4	2401.67
100.65	2220.83	100.35	2410
100.6	2209.17	100.3	2375.42
100.55	2227.92	100.25	2398.33
100.5	2184.17	100.2	2323.75
100.45	2163.75	100.15	2315.42
100.4	2207.08	100.1	2364.58
100.35	2191.67	100.05	2392.92
100.3	2186.25	100	2360.83
100.25	2197.08	99.95	2336.25
100.2	2222.92	99.9	2362.5
100.15	2213.33	99.85	2373.75
100.1	2194.17	99.8	2372.5
100.05	2202.08	99.75	2403.33
100	2149.58	99.7	2390
99.95	2203.33	99.65	2297.08
99.9	2197.92	99.6	2373.33
99.85	2144.17	99.55	2388.75
99.8	2211.67	99.5	2371.67
99.75	2212.08	99.45	2392.5
99.7	2192.08	99.4	2338.33
99.65	2207.5	99.35	2349.58
99.6	2201.25	99.3	2378.75
99.55	2236.67	99.25	2388.33
99.5	2194.17	99.2	2353.33
99.45	2201.25	99.15	2357.5
99.4	2179.58	99.1	2384.58
99.35	2227.5	99.05	2332.5
99.3	2227.5	99	2347.08
99.25	2207.08	98.95	2362.5
99.2	2210.42	98.9	2360
99.15	2197.92	98.85	2382.5
99.1	2224.17	98.8	2358.75
99.05	2182.92	98.75	2388.75
99	2215.42	98.7	2369.58
98.95	2202.08	98.65	2356.25
98.9	2198.33	98.6	2335
98.85	2177.92	98.55	2400
98.8	2206.25	98.5	2338.75
98.75	2225.83	98.45	2364.17
98.7	2191.67	98.4	2360.42
98.65	2200.83	98.35	2315.42
98.6	2204.58	98.3	2332.92
98.55	2229.58	98.25	2332.92
98.5	2175.42	98.2	2288.75
98.45	2181.25	98.15	2397.5
98.4	2205	98.1	2389.58
98.35	2252.5	98.05	2375
98.3	2181.67	98	2378.33
98.25	2139.58	97.95	2299.17
98.2	2173.33	97.9	2377.92
98.15	2214.17	97.85	2368.33
98.1	2190	97.8	2394.58
98.05	2169.58	97.75	2331.67
98	2220.83	97.7	2387.5
97.95	2257.92	97.65	2351.67
97.9	2182.08	97.6	2343.33
97.85	2192.5	97.55	2352.92
97.8	2152.92	97.5	2376.25
97.75	2182.08	97.45	2357.5
97.7	2174.58	97.4	2350.83
97.65	2253.33	97.35	2385.42
97.6	2257.5	97.3	2356.67
97.55	2202.08	97.25	2357.5
97.5	2231.67	97.2	2389.17
97.45	2199.58	97.15	2376.67
97.4	2194.58	97.1	2378.33
97.35	2182.08	97.05	2356.25
97.3	2217.92	97	2362.5
97.25	2238.33	96.95	2363.33
97.2	2221.67	96.9	2378.75
97.15	2224.17	96.85	2331.67
97.1	2198.33	96.8	2327.92
97.05	2247.08	96.75	2351.67
97	2182.92	96.7	2386.67
96.95	2193.75	96.65	2378.33
96.9	2247.08	96.6	2365.83
96.85	2190	96.55	2360.83
96.8	2201.25	96.5	2396.67
96.75	2183.75	96.45	2402.08
96.7	2233.75	96.4	2376.67
96.65	2264.58	96.35	2373.33
96.6	2215	96.3	2376.25
96.55	2187.08	96.25	2352.92
96.5	2177.5	96.2	2351.25
96.45	2242.92	96.15	2274.58
96.4	2232.5	96.1	2357.5
96.35	2222.08	96.05	2355
96.3	2206.67	96	2362.5
96.25	2205	95.95	2350.83
96.2	2199.58	95.9	2351.67
96.15	2221.25	95.85	2317.92
96.1	2205	95.8	2354.17
96.05	2196.25	95.75	2352.08
96	2207.5	95.7	2346.25
95.95	2186.25	95.65	2360.42
95.9	2213.33	95.6	2357.08
95.85	2231.25	95.55	2345.42
95.8	2194.58	95.5	2332.92
95.75	2222.92	95.45	2332.92
95.7	2214.58	95.4	2359.17
95.65	2223.75	95.35	2362.08
95.6	2230.83	95.3	2345
95.55	2224.58	95.25	2396.67
95.5	2206.25	95.2	2427.08
95.45	2222.92	95.15	2426.67
95.4	2224.17	95.1	2377.92
95.35	2190	95.05	2360.42
95.3	2215	95	2345.42
95.25	2227.08	94.95	2370.83
95.2	2269.17	94.9	2373.33
95.15	2246.25	94.85	2340.83
95.1	2201.67	94.8	2424.58
95.05	2208.75	94.75	2360.42
95	2195	94.7	2365
94.95	2196.25	94.65	2349.17
94.9	2235.42	94.6	2360.83
94.85	2217.5	94.55	2404.58
94.8	2164.17	94.5	2342.5
94.75	2234.17	94.45	2399.58
94.7	2184.58	94.4	2350
94.65	2215	94.35	2388.75

## Sheet: e
H2-TPR profiles
In2O3(CP)		In2O3(SCP-4)
Temperature (°C)	TCD (a.u.)	Temperature (°C)	TCD (a.u.)
52.7966	-0.10688	52.836	-0.10671
52.778	-0.10685	52.8331	-0.10669
52.7841	-0.10689	52.8242	-0.10669
52.7694	-0.10684	52.8242	-0.10666
52.7633	-0.10689	52.8238	-0.10671
52.7615	-0.10685	52.8167	-0.10666
52.7494	-0.10679	52.8116	-0.10668
52.7558	-0.10688	52.7998	-0.10665
52.7476	-0.10688	52.7938	-0.10671
52.7447	-0.10687	52.7891	-0.10667
52.7325	-0.10682	52.7862	-0.10674
52.7325	-0.10684	52.778	-0.10667
52.7264	-0.10685	52.768	-0.10667
52.7114	-0.10687	52.7694	-0.10669
52.7207	-0.10685	52.7658	-0.10669
52.7082	-0.1068	52.7605	-0.1067
52.7082	-0.10684	52.7526	-0.1067
52.6996	-0.10683	52.7451	-0.10667
52.696	-0.10685	52.7508	-0.10667
52.6853	-0.10678	52.7386	-0.10669
52.6885	-0.10678	52.7329	-0.10667
52.6824	-0.10685	52.725	-0.10663
52.6796	-0.1068	52.7204	-0.10667
52.6627	-0.10676	52.7207	-0.10658
52.657	-0.10679	52.7143	-0.10666
52.6595	-0.10685	52.7057	-0.10661
52.6524	-0.10677	52.7057	-0.10668
52.6434	-0.1068	52.696	-0.10662
52.6459	-0.10673	52.6874	-0.10667
52.6384	-0.10679	52.6874	-0.10669
52.6277	-0.10674	52.6796	-0.10663
52.6294	-0.10675	52.6781	-0.10661
52.613	-0.10675	52.6703	-0.10662
52.6141	-0.10671	52.6645	-0.10667
52.6094	-0.1067	52.6627	-0.10661
52.6069	-0.10666	52.6599	-0.10666
52.5994	-0.10671	52.6524	-0.10667
52.5972	-0.10674	52.6474	-0.10658
52.5897	-0.10671	52.6434	-0.10665
52.5811	-0.10666	52.6277	-0.10662
52.5869	-0.10667	52.6337	-0.10668
52.5836	-0.10666	52.6252	-0.10659
52.569	-0.10668	52.6159	-0.10668
52.5639	-0.10668	52.6112	-0.10663
52.5672	-0.10669	52.6055	-0.1066
52.5546	-0.10669	52.6051	-0.10665
52.5485	-0.10662	52.5972	-0.10653
52.541	-0.10662	52.59	-0.10664
52.5321	-0.10664	52.5811	-0.10661
52.5289	-0.10658	52.5826	-0.10658
52.5278	-0.10664	52.5811	-0.10663
52.5156	-0.10663	52.5761	-0.10659
52.5156	-0.10667	52.5611	-0.10658
52.511	-0.10663	52.5532	-0.10656
52.5081	-0.10664	52.5518	-0.10661
52.5035	-0.10663	52.5546	-0.10659
52.5017	-0.10667	52.54	-0.10654
52.4895	-0.10666	52.5446	-0.10656
52.4881	-0.1066	52.535	-0.10653
52.4791	-0.10665	52.5289	-0.10652
52.4773	-0.10665	52.5228	-0.1065
52.4712	-0.10662	52.5106	-0.10652
52.4637	-0.10667	52.511	-0.10653
52.4544	-0.10666	52.5017	-0.10648
52.458	-0.10656	52.5031	-0.10651
52.4458	-0.1066	52.4941	-0.10645
52.4455	-0.10661	52.4895	-0.10654
52.4362	-0.10664	52.4881	-0.10651
52.4362	-0.1066	52.4848	-0.1065
52.4247	-0.10664	52.4791	-0.10651
52.4197	-0.10653	52.4684	-0.10648
52.4118	-0.10653	52.4626	-0.10648
52.4108	-0.10659	52.458	-0.10644
52.4004	-0.10657	52.4544	-0.10648
52.3957	-0.10657	52.4426	-0.10644
52.3911	-0.10659	52.4383	-0.10644
52.3864	-0.10658	52.4397	-0.10645
52.3882	-0.10659	52.4337	-0.10645
52.3835	-0.10661	52.4322	-0.10646
52.376	-0.10655	52.424	-0.10644
52.3667	-0.10661	52.4229	-0.10645
52.3678	-0.10659	52.4125	-0.10648
52.3639	-0.10661	52.4075	-0.10654
52.3592	-0.10664	52.4032	-0.10644
52.3531	-0.1066	52.4014	-0.10643
52.3481	-0.10654	52.3907	-0.10646
52.3452	-0.10656	52.3835	-0.10637
52.3392	-0.10655	52.386	-0.10644
52.3345	-0.10648	52.3785	-0.10648
52.3288	-0.10652	52.371	-0.10646
52.327	-0.10651	52.3639	-0.10647
52.3227	-0.10649	52.3635	-0.10641
52.3166	-0.10648	52.3546	-0.10647
52.3016	-0.10642	52.3481	-0.10641
52.2994	-0.10645	52.3381	-0.1064
52.2983	-0.10642	52.3363	-0.10644
52.2994	-0.10648	52.3259	-0.10636
52.2919	-0.10643	52.3259	-0.10635
52.2751	-0.10645	52.3259	-0.10633
52.274	-0.10642	52.3148	-0.10632
52.2679	-0.10644	52.3195	-0.10636
52.2679	-0.10648	52.303	-0.10638
52.2636	-0.10645	52.2994	-0.10631
52.2618	-0.10648	52.2983	-0.10633
52.2529	-0.10644	52.2919	-0.10632
52.2529	-0.10648	52.2891	-0.10633
52.2432	-0.10648	52.2772	-0.10633
52.2332	-0.10648	52.2697	-0.10633
52.2296	-0.10652	52.2708	-0.10631
52.2189	-0.10653	52.2604	-0.10634
52.2221	-0.10648	52.2576	-0.10628
52.2135	-0.10647	52.2525	-0.10632
52.2146	-0.10653	52.2529	-0.10625
52.1992	-0.10646	52.2558	-0.10631
52.2039	-0.1065	52.2404	-0.10632
52.1931	-0.10644	52.2332	-0.10628
52.1888	-0.10645	52.2311	-0.10628
52.1795	-0.10647	52.2271	-0.10629
52.1842	-0.10647	52.2196	-0.10625
52.1673	-0.10652	52.2196	-0.10628
52.1688	-0.10648	52.2135	-0.10621
52.1691	-0.10649	52.2074	-0.10627
52.1537	-0.10649	52.1953	-0.1062
52.1495	-0.10652	52.1935	-0.10621
52.1466	-0.10652	52.1963	-0.10622
52.1434	-0.10649	52.192	-0.10625
52.1434	-0.1065	52.1767	-0.10618
52.1308	-0.10648	52.1784	-0.10623
52.1298	-0.10652	52.1752	-0.1062
52.119	-0.10652	52.1706	-0.10627
52.1162	-0.1065	52.157	-0.10622
52.1054	-0.10652	52.1613	-0.10622
52.1054	-0.10649	52.1512	-0.10623
52.1069	-0.10646	52.148	-0.10624
52.0993	-0.1065	52.143	-0.10631
52.0904	-0.10646	52.1308	-0.1062
52.0807	-0.10647	52.1308	-0.10626
52.0761	-0.10644	52.1233	-0.10627
52.0746	-0.10646	52.1237	-0.10629
52.0718	-0.10641	52.1083	-0.10628
52.0643	-0.10648	52.1069	-0.10628
52.0596	-0.10639	52.1097	-0.10621
52.0507	-0.10645	52.1004	-0.1062
52.0478	-0.10645	52.0929	-0.10627
52.0442	-0.10641	52.09	-0.10623
52.0414	-0.10638	52.0807	-0.10624
52.0356	-0.1064	52.0882	-0.10628
52.0353	-0.1064	52.0779	-0.10625
52.0249	-0.1064	52.0736	-0.10628
52.0217	-0.10639	52.0646	-0.10628
52.0159	-0.10632	52.0628	-0.10629
52.0184	-0.10633	52.0564	-0.10626
52.0063	-0.10633	52.0503	-0.10625
51.9988	-0.10631	52.0417	-0.10625
51.9941	-0.10636	52.0353	-0.10628
51.9963	-0.10633	52.0324	-0.10623
51.9898	-0.10633	52.0234	-0.10629
51.9884	-0.10634	52.0353	-0.10623
51.9748	-0.10635	52.022	-0.10626
51.9716	-0.10637	52.0077	-0.10623
51.9672	-0.1063	52.0038	-0.10625
51.964	-0.10638	52.0038	-0.10615
51.9626	-0.10636	51.9977	-0.1062
51.9565	-0.1064	51.9884	-0.1062
51.9454	-0.10636	51.9941	-0.10625
51.9461	-0.10637	51.9841	-0.1062
51.9365	-0.1064	51.9819	-0.10621
51.9368	-0.1064	51.9776	-0.10623
51.9261	-0.10635	51.9762	-0.10623
51.9243	-0.1064	51.9719	-0.10619
51.9218	-0.10639	51.9551	-0.10614
51.9171	-0.10637	51.9551	-0.10613
51.9153	-0.10633	51.949	-0.10616
51.9075	-0.10633	51.9472	-0.10619
51.905	-0.10635	51.9383	-0.10617
51.8939	-0.10636	51.9379	-0.10612
51.8914	-0.10634	51.9257	-0.1062
51.8849	-0.10632	51.9261	-0.10622
51.8853	-0.1063	51.9196	-0.10625
51.867	-0.10637	51.9075	-0.10615
51.8685	-0.10633	51.9111	-0.10613
51.8595	-0.10629	51.8971	-0.10619
51.8545	-0.10628	51.8971	-0.10617
51.8534	-0.10628	51.8953	-0.10612
51.8499	-0.10632	51.8878	-0.10616
51.847	-0.10633	51.8839	-0.1062
51.8395	-0.10636	51.876	-0.10616
51.8413	-0.10633	51.8728	-0.10613
51.8269	-0.10628	51.8717	-0.10619
51.8227	-0.10636	51.862	-0.10616
51.8209	-0.10635	51.8563	-0.10615
51.823	-0.10637	51.8516	-0.10612
51.8033	-0.10635	51.847	-0.1062
51.8133	-0.10632	51.8413	-0.1062
51.7922	-0.10639	51.8291	-0.10612
51.7922	-0.10634	51.8287	-0.10616
51.7912	-0.10631	51.8184	-0.10615
51.7908	-0.10636	51.8212	-0.10617
51.7772	-0.10634	51.8108	-0.10616
51.7786	-0.10634	51.8062	-0.10617
51.7697	-0.1063	51.794	-0.10613
51.7682	-0.10626	51.7987	-0.10615
51.7589	-0.10626	51.7983	-0.10615
51.7575	-0.10631	51.7876	-0.10615
51.7482	-0.10635	51.7861	-0.10615
51.745	-0.10632	51.7847	-0.10616
51.7403	-0.10631	51.774	-0.10613
51.7342	-0.10629	51.774	-0.10618
51.7303	-0.10628	51.774	-0.10614
51.7238	-0.10629	51.7561	-0.10613
51.7317	-0.10631	51.7557	-0.10617
51.7267	-0.10635	51.7575	-0.10617
51.7196	-0.10629	51.7453	-0.10617
51.7117	-0.10628	51.745	-0.10617
51.7042	-0.1063	51.7271	-0.10616
51.7027	-0.10629	51.7435	-0.10619
51.6963	-0.10627	51.7299	-0.1062
51.6877	-0.10623	51.7242	-0.1062
51.6802	-0.10624	51.7178	-0.10622
51.677	-0.10622	51.7181	-0.1062
51.6863	-0.10626	51.7074	-0.10614
51.6788	-0.10629	51.7085	-0.10617
51.668	-0.1063	51.7056	-0.10618
51.6583	-0.10628	51.6938	-0.1062
51.6555	-0.10621	51.6888	-0.10616
51.6541	-0.10626	51.6902	-0.10617
51.648	-0.10628	51.6891	-0.10613
51.6433	-0.10626	51.6741	-0.10613
51.6448	-0.10628	51.668	-0.10616
51.6329	-0.10625	51.6583	-0.1061
51.624	-0.1063	51.6644	-0.1061
51.6311	-0.10628	51.6508	-0.10614
51.6222	-0.10633	51.648	-0.10609
51.6193	-0.10625	51.648	-0.10611
51.6097	-0.10624	51.64	-0.10613
51.6086	-0.10622	51.6362	-0.10612
51.6022	-0.10626	51.6311	-0.10608
51.5975	-0.10624	51.6283	-0.10605
51.6022	-0.10622	51.6204	-0.10608
51.5875	-0.10623	51.6161	-0.10612
51.58	-0.10622	51.6104	-0.10609
51.5739	-0.10619	51.6022	-0.10607
51.575	-0.10622	51.5996	-0.10607
51.5739	-0.1062	51.5982	-0.10611
51.5692	-0.10622	51.595	-0.10604
51.5613	-0.10625	51.5921	-0.10605
51.5617	-0.10615	51.5857	-0.10607
51.5449	-0.10622	51.5721	-0.10607
51.542	-0.10621	51.5739	-0.10609
51.5445	-0.1062	51.5717	-0.10611
51.5352	-0.10619	51.5613	-0.1061
51.5295	-0.10619	51.5642	-0.10609
51.522	-0.10617	51.5567	-0.1061
51.5313	-0.10615	51.557	-0.10609
51.5173	-0.10617	51.5492	-0.10611
51.5098	-0.10617	51.5374	-0.10611
51.5112	-0.10611	51.5384	-0.10607
51.5023	-0.10614	51.542	-0.10612
51.4948	-0.10613	51.5248	-0.10603
51.5008	-0.1061	51.5281	-0.1061
51.4912	-0.10615	51.5159	-0.1061
51.4958	-0.10616	51.5155	-0.10607
51.4808	-0.10615	51.5187	-0.10601
51.4765	-0.10612	51.4976	-0.10607
51.4686	-0.10608	51.4991	-0.10612
51.4686	-0.10607	51.493	-0.10604
51.4597	-0.10609	51.4855	-0.10607
51.4583	-0.10611	51.4808	-0.10606
51.4568	-0.10613	51.4765	-0.10605
51.4475	-0.10611	51.4822	-0.10602
51.4432	-0.10611	51.4676	-0.10607
51.4353	-0.10611	51.4643	-0.10604
51.4368	-0.1061	51.4676	-0.10604
51.4289	-0.10611	51.469	-0.10605
51.42	-0.10613	51.4532	-0.10598
51.4232	-0.10608	51.4493	-0.10604
51.4189	-0.10609	51.4472	-0.10601
51.4157	-0.1061	51.44	-0.10597
51.4064	-0.10613	51.4325	-0.106
51.4046	-0.10607	51.4336	-0.10599
51.4064	-0.1061	51.4275	-0.10595
51.3881	-0.10609	51.4185	-0.10598
51.387	-0.10611	51.4053	-0.10594
51.3806	-0.10604	51.4124	-0.10594
51.3806	-0.10609	51.4035	-0.10592
51.3835	-0.10611	51.4006	-0.10589
51.3688	-0.10611	51.4003	-0.10592
51.3666	-0.10606	51.3881	-0.1059
51.3566	-0.10605	51.3852	-0.10588
51.353	-0.10606	51.3849	-0.10591
51.3473	-0.10604	51.3806	-0.10588
51.3423	-0.10604	51.3777	-0.10587
51.3383	-0.10603	51.3731	-0.10581
51.3409	-0.10608	51.3698	-0.1059
51.3319	-0.10608	51.3609	-0.10587
51.32	-0.10608	51.3548	-0.10582
51.3154	-0.10607	51.358	-0.10586
51.3154	-0.10597	51.3455	-0.10588
51.3151	-0.10608	51.3398	-0.10587
51.309	-0.10601	51.3398	-0.1058
51.3043	-0.10603	51.3348	-0.10592
51.3033	-0.10603	51.3262	-0.10582
51.2911	-0.10606	51.3197	-0.10586
51.2897	-0.10597	51.3212	-0.10584
51.2911	-0.10608	51.3154	-0.10584
51.2822	-0.10606	51.3104	-0.10588
51.2739	-0.10606	51.3104	-0.10584
51.2653	-0.10602	51.2986	-0.10582
51.2725	-0.10602	51.2968	-0.10586
51.2603	-0.10601	51.2943	-0.10586
51.2589	-0.10602	51.2893	-0.1058
51.2503	-0.106	51.2879	-0.10588
51.2532	-0.10594	51.2865	-0.10583
51.2471	-0.10596	51.2789	-0.10584
51.2424	-0.106	51.2757	-0.10586
51.2331	-0.10601	51.2607	-0.10578
51.2317	-0.10593	51.2578	-0.10582
51.2285	-0.10601	51.2589	-0.10583
51.2209	-0.10597	51.2439	-0.10582
51.2177	-0.10597	51.2406	-0.10582
51.2106	-0.10595	51.2424	-0.10578
51.2149	-0.10598	51.2421	-0.10574
51.2002	-0.10599	51.2363	-0.10578
51.198	-0.10603	51.2331	-0.10583
51.1934	-0.10594	51.2209	-0.1058
51.188	-0.10599	51.2242	-0.10573
51.183	-0.10596	51.2163	-0.10575
51.1848	-0.10593	51.2149	-0.10577
51.1816	-0.10597	51.2149	-0.10577
51.1819	-0.10594	51.2177	-0.1057
51.188	-0.10596	51.2077	-0.10573
51.1862	-0.10596	51.212	-0.10571
51.1955	-0.10592	51.2106	-0.10573
51.1919	-0.10594	51.2134	-0.10571
51.1905	-0.1059	51.2213	-0.10574
51.1966	-0.10597	51.232	-0.10575
51.2045	-0.10593	51.2256	-0.10573
51.2167	-0.10592	51.2274	-0.10573
51.2213	-0.10594	51.2392	-0.1057
51.2345	-0.10591	51.2564	-0.1057
51.2396	-0.10588	51.2603	-0.10571
51.2503	-0.10588	51.28	-0.10571
51.2625	-0.10587	51.2922	-0.10574
51.2847	-0.10592	51.3108	-0.10575
51.3076	-0.10591	51.3262	-0.10571
51.3215	-0.10587	51.3423	-0.10573
51.3469	-0.10588	51.3666	-0.10572
51.382	-0.10585	51.3913	-0.10575
51.4017	-0.10587	51.4171	-0.10566
51.435	-0.10593	51.4461	-0.10574
51.4676	-0.10591	51.479	-0.10566
51.4933	-0.1059	51.5191	-0.10572
51.5384	-0.10588	51.542	-0.10572
51.5707	-0.10588	51.5735	-0.10573
51.6129	-0.10591	51.6193	-0.10572
51.6559	-0.10591	51.6691	-0.10572
51.7027	-0.10591	51.7167	-0.10572
51.7561	-0.10589	51.7529	-0.10568
51.8015	-0.10588	51.8044	-0.10574
51.8545	-0.10584	51.8563	-0.10579
51.905	-0.10587	51.905	-0.10572
51.9683	-0.10586	51.9612	-0.10579
52.0281	-0.10587	52.0202	-0.10573
52.0947	-0.10584	52.084	-0.10574
52.1527	-0.10588	52.1444	-0.10574
52.2225	-0.10586	52.2135	-0.10577
52.2812	-0.10587	52.2772	-0.10574
52.3606	-0.10584	52.3574	-0.10576
52.4519	-0.1058	52.4304	-0.10579
52.5246	-0.10581	52.5138	-0.10578
52.6005	-0.10583	52.5915	-0.10577
52.6885	-0.10584	52.6796	-0.10574
52.7719	-0.10583	52.7658	-0.10574
52.856	-0.10583	52.8481	-0.10576
52.9412	-0.10586	52.929	-0.10578
53.0368	-0.10581	53.0307	-0.10575
53.1281	-0.10582	53.123	-0.1057
53.2222	-0.10583	53.2204	-0.10575
53.3253	-0.10587	53.3192	-0.10576
53.4223	-0.10581	53.4287	-0.10579
53.53	-0.10587	53.5229	-0.10576
53.6274	-0.10584	53.632	-0.10577
53.7444	-0.10581	53.7326	-0.10583
53.8436	-0.10584	53.8493	-0.10576
53.9571	-0.10585	53.9585	-0.10583
54.0619	-0.10589	54.0791	-0.10578
54.1772	-0.10584	54.1879	-0.10579
54.2917	-0.10583	54.3068	-0.10577
54.4159	-0.10589	54.431	-0.10577
54.5344	-0.10587	54.5455	-0.10578
54.6482	-0.10585	54.6823	-0.10582
54.7671	-0.10591	54.7961	-0.10575
54.8974	-0.1059	54.9178	-0.10579
55.0177	-0.10585	55.0545	-0.10585
55.144	-0.10587	55.1744	-0.10574
55.2729	-0.10585	55.3051	-0.1058
55.4017	-0.10587	55.44	-0.10577
55.5342	-0.1059	55.5796	-0.10579
55.6619	-0.10587	55.7045	-0.10582
55.7987	-0.10593	55.8409	-0.10579
55.9372	-0.10591	55.9762	-0.10583
56.0693	-0.10592	56.1133	-0.10583
56.206	-0.10592	56.2529	-0.10579
56.3367	-0.10588	56.3925	-0.10583
56.4795	-0.10589	56.5296	-0.10585
56.6148	-0.10594	56.6631	-0.10588
56.7572	-0.10593	56.812	-0.10584
56.8954	-0.10594	56.9595	-0.10587
57.035	-0.10592	57.1023	-0.10586
57.1768	-0.1059	57.239	-0.10585
57.3224	-0.10595	57.4001	-0.10588
57.4649	-0.10588	57.5379	-0.10583
57.6138	-0.10588	57.6793	-0.10578
57.7616	-0.10589	57.8314	-0.10582
57.903	-0.10587	57.9771	-0.10584
58.0473	-0.1059	58.1246	-0.10578
58.1944	-0.10592	58.2767	-0.10579
58.34	-0.10595	58.4303	-0.10583
58.494	-0.10592	58.5831	-0.10578
58.6365	-0.10592	58.7442	-0.10584
58.7947	-0.10594	58.887	-0.10579
58.9386	-0.10597	59.0273	-0.10583
59.0986	-0.10594	59.1848	-0.10584
59.2353	-0.10589	59.3473	-0.1058
59.3899	-0.10591	59.4919	-0.10579
59.5378	-0.10591	59.653	-0.10579
59.6942	-0.10588	59.7955	-0.1058
59.8477	-0.10589	59.958	-0.10585
60.0038	-0.10588	60.1165	-0.10581
60.1437	-0.10592	60.2572	-0.10578
60.3077	-0.10589	60.414	-0.10581
60.4566	-0.10588	60.5797	-0.10578
60.613	-0.10585	60.7329	-0.10578
60.7605	-0.10585	60.8847	-0.10571
60.9155	-0.10586	61.0433	-0.10577
61.0687	-0.10587	61.2072	-0.10577
61.2298	-0.10586	61.3532	-0.10576
61.388	-0.10586	61.5183	-0.10579
61.544	-0.10585	61.6707	-0.10573
61.7022	-0.10584	61.83	-0.10578
61.8529	-0.10587	61.9879	-0.10571
62.0126	-0.1058	62.1479	-0.10573
62.164	-0.10581	62.3057	-0.10576
62.33	-0.10582	62.4604	-0.10576
62.4861	-0.10584	62.6182	-0.10578
62.6522	-0.10592	62.7868	-0.10575
62.8036	-0.10587	62.9346	-0.10578
62.9604	-0.10582	63.1125	-0.10578
63.1225	-0.10584	63.2568	-0.10576
63.2886	-0.10582	63.4193	-0.10582
63.4468	-0.10587	63.5786	-0.10579
63.6108	-0.10586	63.7461	-0.10582
63.7719	-0.10587	63.8946	-0.10573
63.9247	-0.10586	64.0614	-0.1058
64.089	-0.10587	64.2304	-0.10578
64.2529	-0.10587	64.3839	-0.10576
64.4187	-0.10583	64.5511	-0.10578
64.5755	-0.10588	64.7032	-0.10578
64.7394	-0.10587	64.8715	-0.10583
64.9033	-0.10585	65.0404	-0.10582
65.0587	-0.10582	65.194	-0.10578
65.2226	-0.10585	65.3547	-0.10575
65.3869	-0.1058	65.5158	-0.10583
65.5598	-0.10588	65.6768	-0.10579
65.7191	-0.10586	65.8393	-0.1058
65.8816	-0.10588	66.0076	-0.10576
66.0523	-0.10588	66.1769	-0.10582
66.2134	-0.10586	66.3269	-0.10579
66.3741	-0.10583	66.5015	-0.10586
66.5441	-0.10586	66.663	-0.10576
66.7066	-0.10586	66.8251	-0.10574
66.8677	-0.10583	66.9833	-0.10576
67.0381	-0.10587	67.1519	-0.10577
67.1992	-0.10585	67.3173	-0.10572
67.3645	-0.10583	67.488	-0.10571
67.5378	-0.10584	67.6487	-0.10578
67.6992	-0.10587	67.8098	-0.10576
67.8692	-0.10585	67.9788	-0.10572
68.0403	-0.10582	68.1563	-0.10574
68.2032	-0.10581	68.3034	-0.10576
68.3707	-0.10583	68.4749	-0.10575
68.5372	-0.10587	68.6435	-0.10576
68.7043	-0.10586	68.7988	-0.10572
68.8761	-0.10583	68.9735	-0.10571
69.0512	-0.10576	69.1439	-0.10569
69.2076	-0.10581	69.3092	-0.10571
69.3733	-0.10586	69.4721	-0.10576
69.5494	-0.10583	69.6357	-0.10572
69.7177	-0.10587	69.8089	-0.10573
69.8863	-0.10587	69.9671	-0.10572
70.0538	-0.10585	70.1422	-0.10567
70.227	-0.10586	70.3015	-0.1057
70.3938	-0.1059	70.479	-0.1057
70.5595	-0.10583	70.6372	-0.10569
70.7371	-0.10583	70.8044	-0.10565
70.8982	-0.10586	70.9726	-0.10567
71.0689	-0.10584	71.1326	-0.10566
71.2325	-0.10583	71.3162	-0.10567
71.4057	-0.10587	71.4866	-0.10568
71.5772	-0.10584	71.6459	-0.10564
71.749	-0.10584	71.822	-0.10569
71.9086	-0.10583	71.9924	-0.10569
72.0822	-0.10582	72.1606	-0.10562
72.2523	-0.10583	72.3145	-0.10561
72.4162	-0.10585	72.4978	-0.1057
72.5923	-0.10585	72.6517	-0.1057
72.7627	-0.10585	72.8221	-0.10566
72.9356	-0.10578	73.0025	-0.1056
73.1017	-0.10584	73.1639	-0.10566
73.2681	-0.10583	73.3322	-0.10568
73.446	-0.10577	73.4904	-0.10568
73.6178	-0.10582	73.6661	-0.10564
73.7817	-0.10577	73.8379	-0.10569
73.9493	-0.10571	74.0065	-0.10564
74.1297	-0.10579	74.169	-0.10566
74.2911	-0.10577	74.3426	-0.10572
74.464	-0.10572	74.5098	-0.10569
74.6354	-0.10575	74.683	-0.10567
74.8062	-0.10574	74.8591	-0.10565
74.9715	-0.1057	75.0199	-0.10572
75.1505	-0.10571	75.2053	-0.1057
75.3166	-0.10575	75.3617	-0.10565
75.4895	-0.10573	75.5278	-0.10558
75.6584	-0.10575	75.6903	-0.10563
75.8242	-0.10574	75.8571	-0.10563
76.0003	-0.10568	76.0318	-0.10564
76.1674	-0.10575	76.1975	-0.10559
76.336	-0.10574	76.3643	-0.10567
76.5075	-0.10573	76.5315	-0.1056
76.6728	-0.10573	76.7083	-0.10561
76.8479	-0.10578	76.8647	-0.10561
77.0193	-0.10578	77.0347	-0.10568
77.1869	-0.10578	77.2155	-0.10564
77.3494	-0.10576	77.3766	-0.10564
77.5255	-0.10583	77.5545	-0.10558
77.6926	-0.10577	77.7016	-0.10562
77.8641	-0.10575	77.8856	-0.10564
78.0345	-0.10579	78.0584	-0.1056
78.2045	-0.10581	78.227	-0.10565
78.3749	-0.10578	78.3917	-0.10565
78.5481	-0.10575	78.5553	-0.10566
78.7103	-0.10575	78.7303	-0.10563
78.8849	-0.10579	78.9078	-0.10562
79.06	-0.10578	79.0779	-0.10558
79.2253	-0.10579	79.2314	-0.10566
79.3882	-0.10575	79.4122	-0.10565
79.5654	-0.10578	79.5797	-0.10566
79.7254	-0.10573	79.7451	-0.1056
79.9044	-0.10579	79.9094	-0.10559
80.0672	-0.1058	80.0747	-0.1056
80.243	-0.10579	80.2537	-0.10561
80.4073	-0.10576	80.4148	-0.10561
80.5701	-0.10575	80.5823	-0.10561
80.7402	-0.10577	80.7419	-0.10556
80.912	-0.10577	80.9195	-0.10565
81.0849	-0.10577	81.0942	-0.10562
81.2488	-0.10574	81.252	-0.1056
81.4102	-0.10575	81.4117	-0.10562
81.5835	-0.10573	81.5835	-0.10565
81.7521	-0.10577	81.761	-0.10564
81.9174	-0.10572	81.9164	-0.10563
82.0846	-0.10569	82.0925	-0.10563
82.255	-0.10567	82.2471	-0.10563
82.4221	-0.1057	82.4185	-0.10566
82.5857	-0.10573	82.5811	-0.10559
82.759	-0.10571	82.7561	-0.10554
82.9218	-0.10569	82.9189	-0.10553
83.0965	-0.10566	83.0843	-0.10557
83.2576	-0.10573	83.2544	-0.10555
83.4229	-0.10572	83.4136	-0.10552
83.5887	-0.10566	83.5829	-0.10557
83.7515	-0.10567	83.7555	-0.10554
83.923	-0.1057	83.9244	-0.10562
84.0934	-0.1057	84.0884	-0.10553
84.2509	-0.10568	84.2512	-0.10554
84.4195	-0.10564	84.4184	-0.10558
84.5913	-0.10567	84.5913	-0.10554
84.7574	-0.10565	84.7552	-0.10555
84.9242	-0.10566	84.9088	-0.10552
85.087	-0.10567	85.0791	-0.10558
85.251	-0.10565	85.2417	-0.10556
85.4149	-0.1057	85.4131	-0.10554
85.5831	-0.10567	85.5803	-0.10556
85.7442	-0.10561	85.7403	-0.10555
85.9128	-0.10568	85.9117	-0.10554
86.0771	-0.10566	86.0653	-0.10555
86.2349	-0.10568	86.2364	-0.10554
86.4025	-0.10561	86.3949	-0.10554
86.5728	-0.10565	86.565	-0.10555
86.735	-0.10563	86.7321	-0.1056
86.9068	-0.10566	86.8961	-0.10557
87.0586	-0.10561	87.0575	-0.10559
87.2272	-0.1056	87.2178	-0.10555
87.3972	-0.10563	87.3915	-0.10558
87.5629	-0.10562	87.5568	-0.10556
87.7283	-0.10563	87.7179	-0.10563
87.8851	-0.10567	87.8822	-0.10558
88.0554	-0.10563	88.0443	-0.10557
88.2298	-0.10563	88.21	-0.10556
88.3833	-0.10561	88.3819	-0.10558
88.5476	-0.10561	88.5447	-0.10554
88.704	-0.10571	88.7116	-0.10557
88.8694	-0.10564	88.8744	-0.10554
89.038	-0.1056	89.0272	-0.1055
89.2069	-0.10567	89.2005	-0.10551
89.3695	-0.10564	89.3494	-0.10552
89.5348	-0.10557	89.5305	-0.10551
89.6855	-0.10564	89.6837	-0.10555
89.8602	-0.10561	89.8452	-0.10552
90.0231	-0.10564	90.0059	-0.10552
90.1884	-0.1056	90.1626	-0.10558
90.3524	-0.10562	90.3405	-0.1055
90.5166	-0.10564	90.4984	-0.10554
90.6774	-0.10557	90.6774	-0.10556
90.8413	-0.10557	90.8173	-0.10555
91.0085	-0.10561	90.9816	-0.10555
91.1817	-0.10556	91.1441	-0.10552
91.3371	-0.10558	91.3127	-0.10557
91.5028	-0.10561	91.4784	-0.10553
91.6635	-0.10556	91.6438	-0.10554
91.8228	-0.1056	91.802	-0.10552
91.9946	-0.1056	91.9595	-0.10552
92.1449	-0.1056	92.1281	-0.10553
92.3153	-0.10558	92.2881	-0.10552
92.4821	-0.10552	92.446	-0.10551
92.6464	-0.10563	92.6163	-0.10548
92.8046	-0.10555	92.7695	-0.10552
92.9654	-0.10556	92.9424	-0.10552
93.1354	-0.10552	93.1039	-0.10546
93.2879	-0.10551	93.251	-0.10541
93.4611	-0.10556	93.4224	-0.10545
93.6214	-0.10552	93.5857	-0.10541
93.7904	-0.10551	93.7478	-0.10549
93.9558	-0.1056	93.9092	-0.10545
94.1172	-0.10557	94.0757	-0.10545
94.2876	-0.10556	94.2325	-0.10543
94.4483	-0.10552	94.3842	-0.10538
94.6155	-0.10556	94.555	-0.10535
94.7733	-0.1056	94.72	-0.10538
94.9347	-0.10561	94.875	-0.10545
95.0926	-0.10553	95.0425	-0.10545
95.2594	-0.10557	95.2182	-0.10537
95.4208	-0.10559	95.3675	-0.10542
95.583	-0.10553	95.5268	-0.10539
95.7501	-0.10554	95.6897	-0.1054
95.9248	-0.10553	95.8504	-0.10541
96.0726	-0.10549	96.0114	-0.10539
96.2437	-0.10552	96.1664	-0.10541
96.4019	-0.10554	96.3425	-0.10537
96.5677	-0.10551	96.4868	-0.10543
96.7273	-0.10553	96.6511	-0.10537
96.8805	-0.10555	96.8182	-0.10538
97.0584	-0.10549	96.9761	-0.10537
97.2163	-0.1055	97.1479	-0.10539
97.3863	-0.1055	97.2986	-0.10538
97.5459	-0.10548	97.4593	-0.10539
97.7117	-0.10551	97.6129	-0.1054
97.877	-0.1055	97.7858	-0.10541
98.0349	-0.10552	97.9504	-0.10536
98.2071	-0.1055	98.114	-0.1054
98.3667	-0.10551	98.2708	-0.10539
98.5228	-0.10552	98.4347	-0.10541
98.6881	-0.10547	98.59	-0.10538
98.8524	-0.10552	98.7615	-0.10541
99.0089	-0.10551	98.9197	-0.10536
99.1821	-0.10546	99.0851	-0.10538
99.3375	-0.10545	99.2412	-0.10537
99.5107	-0.10549	99.4073	-0.10537
99.6671	-0.10551	99.5665	-0.10535
99.8357	-0.10548	99.7294	-0.10537
99.9907	-0.10546	99.8869	-0.10537
100.17	-0.10549	100.051	-0.10532
100.324	-0.10548	100.206	-0.10536
100.49	-0.10547	100.382	-0.10534
100.659	-0.10543	100.549	-0.10535
100.82	-0.10545	100.71	-0.10539
100.987	-0.10546	100.871	-0.10532
101.151	-0.10544	101.026	-0.10533
101.322	-0.10542	101.202	-0.1054
101.481	-0.10543	101.367	-0.10534
101.649	-0.1054	101.538	-0.10536
101.818	-0.10545	101.702	-0.10533
101.977	-0.10545	101.859	-0.10532
102.141	-0.1054	102.03	-0.10532
102.309	-0.1054	102.198	-0.10533
102.47	-0.10542	102.36	-0.10532
102.641	-0.10539	102.515	-0.10529
102.803	-0.10537	102.676	-0.10531
102.965	-0.1054	102.849	-0.10527
103.128	-0.10542	103.017	-0.10529
103.303	-0.10542	103.186	-0.10524
103.471	-0.10537	103.351	-0.10531
103.631	-0.10533	103.503	-0.10528
103.792	-0.1054	103.668	-0.10522
103.958	-0.10539	103.832	-0.10526
104.121	-0.10538	104.006	-0.10531
104.29	-0.10537	104.153	-0.10526
104.454	-0.10537	104.32	-0.10525
104.617	-0.10537	104.478	-0.10526
104.79	-0.10542	104.653	-0.10528
104.954	-0.10536	104.827	-0.10526
105.109	-0.1054	104.984	-0.10525
105.284	-0.1054	105.159	-0.10525
105.445	-0.10541	105.32	-0.10522
105.611	-0.10538	105.489	-0.10525
105.77	-0.10537	105.645	-0.10519
105.938	-0.10541	105.819	-0.10523
106.108	-0.1054	105.972	-0.10524
106.271	-0.10537	106.148	-0.10521
106.443	-0.10541	106.301	-0.10525
106.595	-0.10537	106.472	-0.10522
106.762	-0.10539	106.641	-0.1053
106.927	-0.1054	106.796	-0.10522
107.103	-0.10538	106.959	-0.10526
107.262	-0.10533	107.12	-0.10519
107.421	-0.10537	107.282	-0.10522
107.589	-0.10531	107.45	-0.10518
107.748	-0.10538	107.627	-0.10524
107.913	-0.10532	107.797	-0.10519
108.077	-0.10534	107.951	-0.10524
108.239	-0.10531	108.117	-0.10513
108.399	-0.10532	108.28	-0.10515
108.577	-0.1054	108.442	-0.10516
108.743	-0.1053	108.615	-0.10515
108.902	-0.10531	108.771	-0.1052
109.075	-0.10534	108.942	-0.10517
109.231	-0.10531	109.107	-0.10519
109.391	-0.10528	109.257	-0.10515
109.561	-0.10539	109.431	-0.10513
109.726	-0.10532	109.596	-0.10519
109.891	-0.10527	109.766	-0.10517
110.059	-0.10532	109.937	-0.10517
110.217	-0.10524	110.093	-0.10519
110.377	-0.10534	110.249	-0.10509
110.536	-0.1053	110.417	-0.10511
110.71	-0.10534	110.585	-0.10512
110.866	-0.10519	110.738	-0.10511
111.041	-0.1053	110.914	-0.10513
111.201	-0.10526	111.077	-0.10516
111.369	-0.10528	111.236	-0.10516
111.52	-0.10526	111.4	-0.10517
111.694	-0.10524	111.565	-0.10515
111.849	-0.10523	111.729	-0.10513
112.007	-0.10524	111.895	-0.10511
112.173	-0.10522	112.049	-0.10517
112.341	-0.10524	112.216	-0.10519
112.496	-0.10522	112.381	-0.10513
112.675	-0.10525	112.544	-0.10511
112.835	-0.10524	112.708	-0.10517
112.995	-0.10516	112.879	-0.10513
113.168	-0.10514	113.049	-0.10513
113.321	-0.1052	113.19	-0.10511
113.483	-0.10523	113.37	-0.10517
113.639	-0.10519	113.521	-0.10512
113.805	-0.10518	113.699	-0.10513
113.978	-0.10518	113.862	-0.1052
114.135	-0.10524	114.018	-0.10518
114.305	-0.10518	114.185	-0.10509
114.462	-0.10515	114.336	-0.10511
114.627	-0.10517	114.515	-0.10511
114.791	-0.10516	114.675	-0.1051
114.947	-0.10517	114.831	-0.10509
115.122	-0.1052	114.99	-0.10509
115.277	-0.10514	115.169	-0.10511
115.448	-0.10519	115.328	-0.10513
115.601	-0.10515	115.485	-0.10511
115.774	-0.1051	115.655	-0.10507
115.932	-0.10516	115.81	-0.1051
116.098	-0.10509	115.985	-0.10511
116.258	-0.10513	116.139	-0.10506
116.42	-0.10516	116.305	-0.10504
116.581	-0.10512	116.471	-0.10505
116.751	-0.1051	116.621	-0.10509
116.903	-0.10512	116.795	-0.10505
117.068	-0.1051	116.955	-0.10509
117.233	-0.10509	117.111	-0.105
117.395	-0.10507	117.278	-0.105
117.564	-0.10504	117.448	-0.10505
117.719	-0.10509	117.604	-0.10503
117.886	-0.10505	117.778	-0.10499
118.049	-0.10511	117.926	-0.10499
118.216	-0.10505	118.103	-0.10505
118.379	-0.10507	118.255	-0.1051
118.54	-0.10505	118.429	-0.10508
118.704	-0.10507	118.586	-0.10495
118.866	-0.10506	118.748	-0.10501
119.03	-0.10505	118.912	-0.10498
119.183	-0.10505	119.091	-0.10497
119.353	-0.10504	119.248	-0.10503
119.515	-0.10502	119.408	-0.10498
119.674	-0.10505	119.561	-0.105
119.848	-0.10504	119.739	-0.10498
120.012	-0.10501	119.89	-0.10494
120.173	-0.10497	120.06	-0.10505
120.338	-0.10492	120.23	-0.10505
120.506	-0.10494	120.378	-0.10494
120.671	-0.10491	120.552	-0.10502
120.825	-0.10494	120.705	-0.10493
120.983	-0.10492	120.887	-0.105
121.148	-0.10498	121.012	-0.10499
121.306	-0.10492	121.184	-0.10493
121.47	-0.10494	121.362	-0.10493
121.641	-0.10489	121.52	-0.1049
121.8	-0.10492	121.683	-0.10495
121.971	-0.10489	121.853	-0.10492
122.131	-0.10492	122.013	-0.10498
122.294	-0.10486	122.178	-0.10489
122.456	-0.10489	122.345	-0.10487
122.612	-0.10489	122.51	-0.10495
122.789	-0.1049	122.67	-0.10488
122.946	-0.1049	122.837	-0.10488
123.108	-0.10487	123.002	-0.10487
123.275	-0.10486	123.161	-0.10487
123.436	-0.10485	123.329	-0.10486
123.601	-0.10489	123.483	-0.10489
123.766	-0.10486	123.644	-0.10489
123.929	-0.10484	123.82	-0.10484
124.077	-0.10481	123.979	-0.10485
124.253	-0.10486	124.138	-0.10486
124.412	-0.10483	124.301	-0.1048
124.579	-0.10484	124.463	-0.10487
124.741	-0.1048	124.625	-0.10485
124.895	-0.10482	124.796	-0.10487
125.068	-0.10482	124.961	-0.10493
125.235	-0.10482	125.108	-0.10484
125.4	-0.10474	125.286	-0.10477
125.56	-0.10482	125.444	-0.10483
125.718	-0.10477	125.614	-0.10483
125.875	-0.10477	125.766	-0.10484
126.048	-0.10472	125.926	-0.10484
126.219	-0.10474	126.083	-0.10486
126.373	-0.10472	126.256	-0.10479
126.538	-0.10468	126.413	-0.10479
126.707	-0.10466	126.585	-0.10472
126.862	-0.10469	126.759	-0.10483
127.026	-0.10463	126.903	-0.10484
127.191	-0.10465	127.054	-0.1048
127.347	-0.10463	127.234	-0.10481
127.52	-0.10461	127.385	-0.10477
127.682	-0.10462	127.559	-0.10481
127.844	-0.10461	127.72	-0.10481
127.995	-0.10459	127.878	-0.10484
128.167	-0.10455	128.063	-0.10479
128.326	-0.10457	128.209	-0.10482
128.485	-0.1046	128.371	-0.10484
128.657	-0.10456	128.512	-0.10473
128.808	-0.10458	128.696	-0.10475
128.969	-0.10454	128.848	-0.10474
129.137	-0.10449	129.013	-0.10479
129.303	-0.10449	129.189	-0.10481
129.467	-0.1045	129.354	-0.10476
129.621	-0.10445	129.519	-0.10472
129.797	-0.10445	129.683	-0.10469
129.955	-0.10447	129.836	-0.10476
130.124	-0.10444	129.991	-0.10479
130.283	-0.10444	130.168	-0.10475
130.441	-0.10446	130.327	-0.10477
130.61	-0.10442	130.484	-0.10474
130.769	-0.10438	130.661	-0.10474
130.937	-0.10436	130.82	-0.10475
131.097	-0.10438	130.983	-0.10475
131.261	-0.10434	131.139	-0.10464
131.425	-0.10435	131.318	-0.10468
131.593	-0.10436	131.467	-0.10469
131.742	-0.10442	131.628	-0.10468
131.914	-0.10428	131.798	-0.10469
132.075	-0.10436	131.963	-0.10462
132.233	-0.10427	132.124	-0.10465
132.398	-0.10433	132.288	-0.10463
132.56	-0.10428	132.449	-0.10466
132.716	-0.10426	132.612	-0.10465
132.888	-0.10426	132.776	-0.10467
133.045	-0.10427	132.947	-0.10465
133.218	-0.10421	133.108	-0.10463
133.376	-0.10423	133.273	-0.10459
133.537	-0.10423	133.433	-0.10454
133.697	-0.10421	133.603	-0.10459
133.867	-0.1042	133.762	-0.10459
134.038	-0.10418	133.926	-0.10458
134.185	-0.10418	134.097	-0.10456
134.351	-0.10417	134.248	-0.10454
134.515	-0.10415	134.424	-0.10456
134.679	-0.10413	134.586	-0.10458
134.836	-0.10406	134.735	-0.10456
135.003	-0.1041	134.916	-0.10454
135.16	-0.10413	135.069	-0.10454
135.325	-0.10406	135.23	-0.1046
135.497	-0.10412	135.391	-0.10454
135.655	-0.10406	135.54	-0.1045
135.811	-0.10403	135.719	-0.10448
135.985	-0.10401	135.885	-0.10448
136.144	-0.10405	136.052	-0.10454
136.305	-0.10402	136.212	-0.10452
136.459	-0.10401	136.371	-0.10455
136.627	-0.10401	136.549	-0.10445
136.8	-0.10401	136.697	-0.10446
136.956	-0.10396	136.863	-0.10444
137.11	-0.10394	137.018	-0.10446
137.269	-0.10394	137.187	-0.10441
137.439	-0.10397	137.36	-0.10443
137.609	-0.10391	137.51	-0.10445
137.767	-0.10392	137.67	-0.10443
137.936	-0.10391	137.84	-0.10444
138.102	-0.10386	138	-0.10444
138.26	-0.10389	138.162	-0.10447
138.42	-0.10388	138.34	-0.10439
138.588	-0.10385	138.495	-0.10439
138.75	-0.1038	138.653	-0.10439
138.908	-0.10386	138.822	-0.10436
139.069	-0.1038	138.98	-0.10433
139.234	-0.10377	139.131	-0.10432
139.395	-0.10377	139.313	-0.10434
139.551	-0.10376	139.46	-0.10427
139.72	-0.10373	139.639	-0.10429
139.887	-0.10373	139.797	-0.10428
140.043	-0.10368	139.955	-0.10426
140.205	-0.1037	140.116	-0.10426
140.366	-0.10362	140.276	-0.10427
140.532	-0.10365	140.447	-0.10426
140.686	-0.10363	140.608	-0.10431
140.857	-0.10362	140.779	-0.10424
141.026	-0.1036	140.943	-0.10425
141.199	-0.10358	141.089	-0.10424
141.339	-0.10358	141.263	-0.10422
141.504	-0.10354	141.421	-0.10418
141.672	-0.10354	141.581	-0.10417
141.842	-0.10346	141.745	-0.10417
142.005	-0.10351	141.913	-0.10423
142.164	-0.10344	142.089	-0.10412
142.33	-0.1035	142.254	-0.10418
142.494	-0.10348	142.402	-0.10414
142.652	-0.10344	142.568	-0.10415
142.816	-0.10344	142.733	-0.10409
142.971	-0.10339	142.879	-0.10417
143.147	-0.1034	143.056	-0.10401
143.297	-0.1034	143.223	-0.10405
143.47	-0.10334	143.39	-0.10407
143.632	-0.10335	143.546	-0.10415
143.789	-0.10336	143.689	-0.10403
143.948	-0.10329	143.867	-0.10409
144.122	-0.10326	144.032	-0.10404
144.277	-0.10328	144.193	-0.104
144.45	-0.10327	144.343	-0.10402
144.602	-0.1032	144.513	-0.10397
144.765	-0.10322	144.691	-0.10395
144.933	-0.10323	144.849	-0.10397
145.099	-0.10319	145.014	-0.1039
145.256	-0.10322	145.179	-0.10397
145.422	-0.1032	145.337	-0.10393
145.575	-0.10313	145.506	-0.10386
145.756	-0.10313	145.666	-0.10385
145.912	-0.1032	145.83	-0.10387
146.076	-0.10313	145.983	-0.10383
146.236	-0.10304	146.164	-0.10383
146.398	-0.10306	146.318	-0.1038
146.566	-0.10307	146.489	-0.10378
146.727	-0.10302	146.645	-0.10378
146.887	-0.10303	146.797	-0.10376
147.051	-0.10303	146.972	-0.10379
147.222	-0.10298	147.137	-0.10373
147.376	-0.10299	147.281	-0.10367
147.549	-0.10298	147.452	-0.10373
147.702	-0.10297	147.623	-0.10373
147.858	-0.10291	147.779	-0.1037
148.026	-0.10295	147.959	-0.10374
148.191	-0.10298	148.102	-0.10369
148.343	-0.10292	148.282	-0.10363
148.526	-0.1029	148.424	-0.10365
148.672	-0.10287	148.594	-0.10364
148.847	-0.10287	148.772	-0.10359
149.004	-0.10288	148.924	-0.10361
149.164	-0.10287	149.085	-0.10359
149.328	-0.10291	149.254	-0.10358
149.491	-0.10284	149.422	-0.10352
149.654	-0.10278	149.578	-0.1035
149.82	-0.10284	149.755	-0.10352
149.984	-0.10283	149.899	-0.10347
150.143	-0.10287	150.061	-0.10351
150.309	-0.10284	150.243	-0.10351
150.465	-0.10281	150.396	-0.10342
150.624	-0.10282	150.562	-0.10343
150.803	-0.10279	150.736	-0.10346
150.96	-0.10281	150.885	-0.10342
151.127	-0.10279	151.061	-0.10341
151.286	-0.10277	151.221	-0.1034
151.452	-0.10278	151.385	-0.10335
151.622	-0.10275	151.556	-0.10327
151.776	-0.10275	151.708	-0.10337
151.94	-0.10272	151.866	-0.10327
152.113	-0.10269	152.046	-0.10325
152.264	-0.10277	152.199	-0.10325
152.428	-0.10275	152.369	-0.10322
152.598	-0.10278	152.532	-0.10322
152.75	-0.10272	152.682	-0.10322
152.92	-0.10274	152.86	-0.1032
153.085	-0.10271	153.026	-0.10313
153.247	-0.10275	153.184	-0.10316
153.412	-0.1027	153.353	-0.10312
153.58	-0.10269	153.508	-0.10309
153.741	-0.10273	153.68	-0.10311
153.906	-0.10271	153.82	-0.10306
154.052	-0.10269	153.995	-0.10308
154.228	-0.1027	154.158	-0.10304
154.392	-0.10266	154.328	-0.10303
154.564	-0.10264	154.491	-0.10303
154.726	-0.10266	154.664	-0.10302
154.882	-0.10269	154.804	-0.10298
155.049	-0.10266	154.975	-0.10297
155.208	-0.10268	155.136	-0.10296
155.374	-0.10267	155.305	-0.10296
155.533	-0.10267	155.464	-0.10291
155.688	-0.10272	155.626	-0.10292
155.861	-0.10264	155.797	-0.10296
156.024	-0.10264	155.952	-0.10287
156.181	-0.10268	156.11	-0.10288
156.345	-0.10263	156.269	-0.10285
156.51	-0.10269	156.43	-0.1029
156.667	-0.10268	156.6	-0.10284
156.828	-0.10267	156.768	-0.10281
157.002	-0.10269	156.935	-0.10277
157.157	-0.10264	157.101	-0.10278
157.326	-0.10265	157.249	-0.10282
157.494	-0.10267	157.411	-0.1027
157.643	-0.10267	157.576	-0.10279
157.805	-0.10265	157.743	-0.10268
157.97	-0.10261	157.905	-0.10275
158.14	-0.1026	158.07	-0.10264
158.304	-0.10262	158.239	-0.1027
158.459	-0.10262	158.397	-0.10265
158.619	-0.10262	158.55	-0.1026
158.783	-0.1026	158.715	-0.1026
158.949	-0.10261	158.875	-0.10262
159.103	-0.10261	159.039	-0.10257
159.277	-0.10256	159.205	-0.10257
159.437	-0.10262	159.366	-0.10256
159.59	-0.10258	159.536	-0.10257
159.753	-0.10262	159.684	-0.10251
159.912	-0.1026	159.864	-0.10243
160.079	-0.10261	160.02	-0.10247
160.243	-0.1026	160.185	-0.10244
160.408	-0.1026	160.35	-0.1024
160.571	-0.10256	160.512	-0.1024
160.744	-0.10249	160.678	-0.10233
160.907	-0.10258	160.851	-0.10229
161.061	-0.1026	161.018	-0.10232
161.224	-0.10257	161.178	-0.10229
161.395	-0.1026	161.334	-0.10226
161.577	-0.10261	161.493	-0.10229
161.733	-0.1026	161.662	-0.10222
161.897	-0.10268	161.824	-0.10217
162.067	-0.10262	162.001	-0.10211
162.219	-0.10265	162.164	-0.10216
162.381	-0.10269	162.317	-0.10208
162.555	-0.10262	162.479	-0.10216
162.707	-0.10272	162.654	-0.10213
162.872	-0.10269	162.812	-0.10212
163.04	-0.10269	162.978	-0.10216
163.203	-0.10264	163.145	-0.10201
163.374	-0.10267	163.299	-0.10205
163.535	-0.10271	163.461	-0.10202
163.704	-0.1027	163.63	-0.10205
163.86	-0.10272	163.792	-0.10207
164.029	-0.10269	163.965	-0.10202
164.184	-0.10272	164.114	-0.10198
164.361	-0.10271	164.287	-0.10196
164.523	-0.10272	164.44	-0.10195
164.689	-0.10278	164.63	-0.10193
164.852	-0.10272	164.793	-0.10192
165.013	-0.10274	164.945	-0.10189
165.177	-0.10272	165.11	-0.10187
165.33	-0.10273	165.281	-0.10186
165.502	-0.10275	165.42	-0.1018
165.675	-0.10278	165.607	-0.1018
165.83	-0.10275	165.761	-0.10179
165.997	-0.10276	165.94	-0.10175
166.155	-0.10276	166.094	-0.10171
166.317	-0.10279	166.26	-0.10177
166.484	-0.10278	166.416	-0.10174
166.645	-0.10272	166.578	-0.10173
166.808	-0.10279	166.739	-0.10169
166.975	-0.10277	166.916	-0.10168
167.137	-0.10282	167.078	-0.10165
167.304	-0.10284	167.235	-0.10166
167.466	-0.10278	167.398	-0.10162
167.626	-0.10279	167.565	-0.10163
167.8	-0.1028	167.706	-0.10157
167.945	-0.10279	167.895	-0.10156
168.117	-0.10278	168.046	-0.10158
168.279	-0.10277	168.219	-0.10153
168.445	-0.10274	168.379	-0.10147
168.605	-0.10277	168.556	-0.10147
168.769	-0.10273	168.713	-0.10148
168.937	-0.10274	168.866	-0.10148
169.098	-0.1027	169.03	-0.10143
169.258	-0.10273	169.194	-0.1014
169.42	-0.10274	169.358	-0.10141
169.571	-0.10272	169.508	-0.1014
169.743	-0.10278	169.685	-0.10136
169.911	-0.10272	169.85	-0.1013
170.077	-0.10273	170.001	-0.1014
170.242	-0.10276	170.173	-0.10134
170.393	-0.10272	170.332	-0.10133
170.572	-0.10279	170.495	-0.10127
170.731	-0.10275	170.663	-0.1013
170.9	-0.10274	170.821	-0.10134
171.049	-0.10272	170.975	-0.10129
171.214	-0.10278	171.135	-0.10124
171.375	-0.10279	171.303	-0.10121
171.535	-0.10276	171.47	-0.10118
171.692	-0.10278	171.639	-0.10116
171.861	-0.10277	171.798	-0.10106
172.036	-0.10281	171.964	-0.10115
172.185	-0.10283	172.119	-0.10114
172.345	-0.10277	172.262	-0.10104
172.501	-0.10276	172.463	-0.101
172.671	-0.10276	172.607	-0.10106
172.848	-0.1028	172.758	-0.10098
173.001	-0.1028	172.935	-0.101
173.16	-0.1028	173.091	-0.10091
173.315	-0.10283	173.234	-0.10095
173.482	-0.10281	173.425	-0.1009
173.656	-0.10279	173.577	-0.1009
173.816	-0.10275	173.744	-0.10083
173.967	-0.10278	173.909	-0.10091
174.136	-0.10279	174.076	-0.10086
174.308	-0.10282	174.237	-0.10083
174.466	-0.10281	174.389	-0.10083
174.624	-0.10279	174.559	-0.10079
174.79	-0.10278	174.714	-0.10083
174.959	-0.10279	174.88	-0.10074
175.114	-0.10284	175.044	-0.10088
175.272	-0.10281	175.213	-0.10079
175.432	-0.10283	175.357	-0.10073
175.594	-0.10284	175.527	-0.10074
175.771	-0.10279	175.696	-0.10072
175.924	-0.10281	175.846	-0.10072
176.085	-0.10284	176.014	-0.10071
176.244	-0.10286	176.189	-0.10068
176.407	-0.1028	176.341	-0.10067
176.57	-0.1028	176.501	-0.10067
176.732	-0.10279	176.657	-0.10065
176.89	-0.10279	176.829	-0.10061
177.049	-0.10282	176.975	-0.10059
177.222	-0.1028	177.154	-0.10062
177.369	-0.10279	177.292	-0.10061
177.54	-0.10281	177.466	-0.10051
177.711	-0.10286	177.642	-0.10058
177.863	-0.10282	177.794	-0.10052
178.035	-0.10284	177.95	-0.10049
178.192	-0.10284	178.125	-0.10052
178.363	-0.10285	178.284	-0.1005
178.522	-0.10286	178.433	-0.10047
178.683	-0.10284	178.59	-0.10048
178.842	-0.10287	178.765	-0.10047
178.998	-0.1028	178.926	-0.10042
179.172	-0.10281	179.093	-0.10041
179.318	-0.10287	179.254	-0.10039
179.496	-0.10282	179.397	-0.10036
179.645	-0.10278	179.566	-0.10032
179.816	-0.10286	179.725	-0.10035
179.98	-0.10283	179.907	-0.10038
180.14	-0.10284	180.067	-0.10035
180.3	-0.10281	180.218	-0.10029
180.47	-0.10281	180.395	-0.10031
180.627	-0.10285	180.538	-0.10031
180.798	-0.10284	180.704	-0.10031
180.952	-0.10285	180.859	-0.10025
181.12	-0.10288	181.031	-0.10022
181.287	-0.10287	181.189	-0.10023
181.447	-0.10282	181.357	-0.10029
181.614	-0.10283	181.514	-0.10026
181.749	-0.10286	181.681	-0.10029
181.933	-0.10287	181.846	-0.10023
182.098	-0.10287	182.009	-0.10022
182.262	-0.10285	182.162	-0.10018
182.417	-0.10289	182.335	-0.10022
182.574	-0.1029	182.502	-0.10017
182.75	-0.10288	182.658	-0.10015
182.907	-0.10281	182.824	-0.10014
183.077	-0.10283	182.982	-0.10015
183.242	-0.10288	183.154	-0.10013
183.406	-0.10289	183.305	-0.10018
183.562	-0.10287	183.476	-0.10004
183.733	-0.10289	183.636	-0.1001
183.898	-0.10288	183.793	-0.10009
184.055	-0.1029	183.954	-0.10008
184.205	-0.10291	184.122	-0.1001
184.389	-0.10291	184.287	-0.10001
184.546	-0.1029	184.461	-0.10005
184.708	-0.10288	184.625	-0.10009
184.864	-0.1029	184.788	-0.10006
185.037	-0.10288	184.962	-0.10004
185.196	-0.10283	185.109	-0.1001
185.358	-0.10282	185.273	-0.10005
185.519	-0.10289	185.431	-0.10004
185.689	-0.10284	185.587	-0.10005
185.847	-0.10287	185.769	-0.10008
186.007	-0.10286	185.923	-0.1001
186.173	-0.10289	186.079	-0.10011
186.332	-0.10288	186.249	-0.1001
186.503	-0.10295	186.409	-0.10008
186.649	-0.10287	186.575	-0.10004
186.843	-0.10287	186.732	-0.1001
186.984	-0.10287	186.888	-0.10005
187.137	-0.10289	187.063	-0.10007
187.319	-0.10287	187.236	-0.1001
187.475	-0.10288	187.387	-0.10002
187.633	-0.10286	187.555	-0.10008
187.806	-0.10293	187.716	-0.10009
187.96	-0.10288	187.89	-0.10001
188.127	-0.10287	188.037	-0.1
188.283	-0.10288	188.208	-0.10007
188.459	-0.10291	188.376	-0.10001
188.622	-0.10286	188.546	-0.10006
188.779	-0.10289	188.71	-0.10005
188.94	-0.10289	188.865	-0.10008
189.107	-0.10287	189.03	-0.10003
189.269	-0.10286	189.197	-0.10002
189.423	-0.10283	189.352	-0.10011
189.584	-0.10282	189.516	-0.10004
189.755	-0.10281	189.68	-0.10005
189.917	-0.10287	189.84	-0.10006
190.078	-0.10283	190.009	-0.1
190.245	-0.10283	190.181	-0.10002
190.409	-0.10279	190.338	-0.09997
190.56	-0.10283	190.51	-0.10006
190.728	-0.10279	190.667	-0.10006
190.903	-0.10278	190.833	-0.1001
191.053	-0.10282	190.987	-0.10001
191.207	-0.10281	191.153	-0.10002
191.384	-0.10277	191.327	-0.10007
191.538	-0.10278	191.488	-0.10001
191.693	-0.10281	191.649	-0.10004
191.866	-0.10274	191.805	-0.10008
192.034	-0.10279	191.968	-0.10006
192.188	-0.10277	192.13	-0.10002
192.345	-0.10273	192.297	-0.10008
192.514	-0.10281	192.472	-0.10004
192.667	-0.1028	192.635	-0.10015
192.834	-0.10271	192.793	-0.10012
192.995	-0.10272	192.962	-0.10008
193.162	-0.10268	193.12	-0.10008
193.316	-0.10268	193.286	-0.1001
193.5	-0.10274	193.445	-0.10012
193.636	-0.1027	193.618	-0.10011
193.803	-0.10269	193.778	-0.10017
193.972	-0.10273	193.946	-0.10018
194.136	-0.10267	194.113	-0.10021
194.302	-0.1027	194.266	-0.10021
194.456	-0.10267	194.432	-0.10016
194.633	-0.10262	194.599	-0.10021
194.784	-0.10266	194.762	-0.10016
194.959	-0.10266	194.928	-0.1003
195.113	-0.10264	195.083	-0.10027
195.286	-0.10262	195.245	-0.10027
195.449	-0.10264	195.392	-0.10021
195.603	-0.10267	195.559	-0.1003
195.767	-0.10264	195.723	-0.10027
195.929	-0.10263	195.887	-0.10027
196.086	-0.10263	196.053	-0.10026
196.251	-0.10261	196.22	-0.10032
196.42	-0.10262	196.381	-0.10031
196.582	-0.1026	196.531	-0.10027
196.736	-0.10262	196.694	-0.10027
196.903	-0.10258	196.866	-0.10032
197.071	-0.10262	197.025	-0.10025
197.234	-0.1026	197.196	-0.10036
197.395	-0.10261	197.353	-0.10026
197.554	-0.10263	197.527	-0.10033
197.715	-0.10256	197.668	-0.10031
197.88	-0.10263	197.839	-0.10034
198.046	-0.10258	197.998	-0.10032
198.202	-0.10258	198.17	-0.10038
198.37	-0.10261	198.329	-0.10043
198.536	-0.10259	198.494	-0.1004
198.702	-0.10254	198.651	-0.10038
198.875	-0.10258	198.821	-0.10046
199.03	-0.1026	198.977	-0.10036
199.183	-0.10257	199.15	-0.10035
199.368	-0.10261	199.3	-0.1004
199.515	-0.10256	199.468	-0.10045
199.676	-0.1026	199.63	-0.10038
199.83	-0.10256	199.788	-0.10044
200.007	-0.10253	199.957	-0.10044
200.167	-0.10253	200.115	-0.10043
200.327	-0.10256	200.284	-0.10039
200.484	-0.10259	200.442	-0.10051
200.656	-0.10256	200.6	-0.10049
200.813	-0.10256	200.766	-0.10047
200.985	-0.10255	200.936	-0.10043
201.139	-0.10252	201.09	-0.10049
201.317	-0.10256	201.259	-0.10046
201.474	-0.10254	201.415	-0.10046
201.638	-0.10256	201.581	-0.10046
201.794	-0.10255	201.736	-0.10041
201.959	-0.10258	201.906	-0.1005
202.126	-0.10255	202.061	-0.10051
202.295	-0.10258	202.234	-0.10051
202.455	-0.10256	202.38	-0.10054
202.61	-0.10257	202.549	-0.10051
202.784	-0.10253	202.697	-0.1005
202.945	-0.10255	202.863	-0.10049
203.11	-0.10255	203.042	-0.10052
203.268	-0.10257	203.194	-0.10051
203.437	-0.10253	203.361	-0.10046
203.593	-0.10252	203.503	-0.10056
203.761	-0.10247	203.681	-0.10053
203.923	-0.10254	203.84	-0.10055
204.074	-0.10246	204.012	-0.10055
204.241	-0.10251	204.177	-0.10057
204.406	-0.10248	204.329	-0.10058
204.566	-0.10245	204.495	-0.10058
204.732	-0.1025	204.671	-0.10055
204.888	-0.10248	204.826	-0.10059
205.046	-0.1025	204.99	-0.10059
205.211	-0.10247	205.145	-0.10057
205.381	-0.10244	205.302	-0.10062
205.541	-0.10245	205.465	-0.10061
205.702	-0.10247	205.638	-0.10062
205.856	-0.10245	205.796	-0.10059
206.033	-0.10247	205.952	-0.10068
206.172	-0.10243	206.117	-0.10061
206.342	-0.10243	206.286	-0.10061
206.517	-0.1024	206.447	-0.10067
206.672	-0.10239	206.606	-0.10067
206.829	-0.10239	206.766	-0.10067
206.995	-0.10238	206.926	-0.10064
207.155	-0.10231	207.091	-0.10067
207.325	-0.10233	207.25	-0.10067
207.488	-0.10229	207.422	-0.10069
207.647	-0.10231	207.59	-0.10069
207.813	-0.10231	207.759	-0.10068
207.978	-0.10231	207.909	-0.10065
208.13	-0.1023	208.066	-0.10073
208.296	-0.1023	208.229	-0.10072
208.47	-0.10227	208.381	-0.10077
208.626	-0.1023	208.574	-0.10074
208.8	-0.1023	208.703	-0.10073
208.952	-0.10225	208.882	-0.10072
209.111	-0.10226	209.04	-0.10077
209.277	-0.10219	209.21	-0.10075
209.433	-0.10223	209.368	-0.10076
209.606	-0.10225	209.527	-0.10077
209.764	-0.10223	209.703	-0.10072
209.938	-0.10225	209.849	-0.10072
210.088	-0.10226	210.015	-0.10076
210.254	-0.10225	210.186	-0.10076
210.418	-0.10221	210.335	-0.1007
210.567	-0.1023	210.503	-0.10083
210.731	-0.10225	210.652	-0.10075
210.892	-0.10226	210.82	-0.10083
211.054	-0.10223	210.983	-0.10074
211.225	-0.10228	211.153	-0.10077
211.384	-0.10222	211.31	-0.1008
211.539	-0.10225	211.473	-0.10085
211.706	-0.10227	211.634	-0.10077
211.867	-0.1023	211.793	-0.10076
212.028	-0.10227	211.952	-0.10083
212.191	-0.10229	212.112	-0.10074
212.363	-0.10227	212.287	-0.10079
212.522	-0.10228	212.441	-0.10083
212.686	-0.1023	212.614	-0.10077
212.851	-0.10221	212.777	-0.10074
213.006	-0.10233	212.937	-0.10075
213.166	-0.10224	213.091	-0.10083
213.344	-0.1023	213.243	-0.10076
213.493	-0.10233	213.422	-0.10074
213.653	-0.10222	213.581	-0.10083
213.824	-0.1023	213.747	-0.10081
213.983	-0.10223	213.907	-0.1008
214.136	-0.10224	214.067	-0.10079
214.31	-0.10223	214.224	-0.10082
214.472	-0.10219	214.392	-0.10086
214.637	-0.10219	214.554	-0.10084
214.8	-0.10221	214.717	-0.10083
214.964	-0.10225	214.88	-0.10079
215.125	-0.10218	215.048	-0.10087
215.281	-0.10221	215.212	-0.10077
215.453	-0.10217	215.357	-0.10093
215.62	-0.10217	215.518	-0.10088
215.772	-0.10224	215.675	-0.10083
215.933	-0.10221	215.85	-0.1008
216.103	-0.10219	216.01	-0.10082
216.26	-0.10219	216.183	-0.10087
216.426	-0.10216	216.346	-0.10082
216.584	-0.10215	216.503	-0.10083
216.751	-0.10215	216.666	-0.10083
216.918	-0.10213	216.83	-0.10086
217.068	-0.10215	216.977	-0.10085
217.239	-0.10211	217.155	-0.1008
217.396	-0.1021	217.316	-0.10086
217.565	-0.10215	217.476	-0.10089
217.723	-0.1021	217.639	-0.10085
217.889	-0.10209	217.801	-0.10085
218.049	-0.10217	217.977	-0.10085
218.202	-0.1021	218.131	-0.10086
218.374	-0.10213	218.289	-0.10092
218.539	-0.10205	218.455	-0.10089
218.691	-0.10212	218.62	-0.10087
218.867	-0.1021	218.775	-0.10088
219.027	-0.10213	218.936	-0.10091
219.186	-0.10208	219.108	-0.1009
219.35	-0.10208	219.26	-0.10089
219.513	-0.10212	219.424	-0.10092
219.686	-0.10215	219.596	-0.10099
219.846	-0.10208	219.741	-0.10093
220	-0.10208	219.909	-0.10097
220.171	-0.10208	220.08	-0.10094
220.32	-0.1021	220.238	-0.10094
220.487	-0.10205	220.403	-0.10095
220.653	-0.1021	220.577	-0.10098
220.813	-0.10204	220.721	-0.10094
220.971	-0.10204	220.888	-0.10097
221.149	-0.10206	221.054	-0.10097
221.307	-0.10195	221.211	-0.10095
221.453	-0.10205	221.381	-0.10091
221.635	-0.10205	221.538	-0.10089
221.801	-0.10204	221.701	-0.10095
221.952	-0.10205	221.869	-0.10092
222.112	-0.10204	222.037	-0.10092
222.28	-0.10202	222.186	-0.10098
222.451	-0.10202	222.352	-0.10086
222.605	-0.102	222.517	-0.10096
222.778	-0.10203	222.68	-0.10091
222.948	-0.10202	222.85	-0.10097
223.11	-0.10201	223.016	-0.10092
223.276	-0.10201	223.184	-0.10095
223.445	-0.10198	223.343	-0.10094
223.6	-0.10195	223.517	-0.10096
223.769	-0.10195	223.685	-0.10091
223.928	-0.10195	223.85	-0.10092
224.086	-0.10195	224.016	-0.10091
224.261	-0.10194	224.171	-0.10096
224.424	-0.10194	224.351	-0.10095
224.589	-0.10196	224.506	-0.10097
224.755	-0.10194	224.674	-0.1009
224.916	-0.10194	224.839	-0.10095
225.083	-0.1019	225.011	-0.10094
225.251	-0.10192	225.163	-0.10095
225.41	-0.10195	225.339	-0.10095
225.582	-0.1019	225.502	-0.10097
225.75	-0.10189	225.662	-0.10098
225.914	-0.10185	225.841	-0.10092
226.08	-0.10189	226.005	-0.10097
226.243	-0.10194	226.176	-0.101
226.42	-0.10189	226.332	-0.10098
226.576	-0.10188	226.503	-0.10104
226.741	-0.10186	226.676	-0.10094
226.916	-0.10185	226.837	-0.10095
227.084	-0.10186	227.001	-0.10094
227.246	-0.10186	227.169	-0.10094
227.406	-0.10184	227.332	-0.10097
227.571	-0.10188	227.51	-0.10092
227.753	-0.10184	227.684	-0.10093
227.927	-0.10189	227.845	-0.10091
228.085	-0.1018	228.015	-0.10094
228.241	-0.1018	228.189	-0.10091
228.421	-0.1018	228.363	-0.10091
228.58	-0.10185	228.523	-0.1009
228.759	-0.10187	228.704	-0.10087
228.925	-0.10186	228.851	-0.10092
229.092	-0.10184	229.027	-0.10086
229.256	-0.10184	229.204	-0.10086
229.432	-0.10183	229.37	-0.10085
229.599	-0.10184	229.539	-0.10086
229.757	-0.10183	229.705	-0.10085
229.932	-0.10181	229.872	-0.1009
230.106	-0.10181	230.047	-0.10086
230.272	-0.10179	230.228	-0.10088
230.444	-0.10181	230.383	-0.10087
230.606	-0.10177	230.558	-0.1009
230.792	-0.10178	230.724	-0.1008
230.953	-0.10175	230.895	-0.10083
231.127	-0.1018	231.069	-0.10082
231.29	-0.10174	231.234	-0.10081
231.466	-0.10171	231.417	-0.1008
231.638	-0.10172	231.593	-0.10085
231.815	-0.10172	231.745	-0.10085
231.969	-0.10171	231.923	-0.10088
232.141	-0.10168	232.081	-0.10079
232.314	-0.10167	232.271	-0.1008
232.491	-0.10165	232.43	-0.10086
232.662	-0.10165	232.62	-0.10084
232.825	-0.10168	232.767	-0.10085
233.001	-0.10166	232.935	-0.10081
233.173	-0.10165	233.117	-0.10087
233.342	-0.10162	233.284	-0.1008
233.508	-0.10164	233.464	-0.10082
233.685	-0.10165	233.634	-0.10086
233.853	-0.10168	233.797	-0.10076
234.034	-0.1016	233.971	-0.10084
234.2	-0.10165	234.141	-0.10084
234.364	-0.10154	234.302	-0.10083
234.546	-0.10161	234.476	-0.10084
234.707	-0.10156	234.649	-0.1008
234.894	-0.1016	234.828	-0.10084
235.065	-0.10155	235.001	-0.10084
235.233	-0.10166	235.178	-0.10086
235.407	-0.10157	235.341	-0.10077
235.575	-0.10153	235.512	-0.1008
235.752	-0.10159	235.678	-0.10086
235.916	-0.1016	235.849	-0.10085
236.092	-0.10154	236.03	-0.10084
236.275	-0.10154	236.198	-0.10074
236.435	-0.10159	236.361	-0.10084
236.622	-0.10157	236.543	-0.1008
236.789	-0.10154	236.723	-0.10079
236.951	-0.10154	236.876	-0.10076
237.128	-0.10151	237.047	-0.1008
237.286	-0.10157	237.221	-0.10079
237.469	-0.10152	237.392	-0.10077
237.639	-0.10153	237.563	-0.10073
237.809	-0.10149	237.737	-0.10077
237.986	-0.10155	237.914	-0.1008
238.157	-0.10156	238.075	-0.10075
238.326	-0.10153	238.255	-0.10077
238.511	-0.10154	238.422	-0.10076
238.679	-0.10154	238.595	-0.10077
238.844	-0.10153	238.764	-0.10078
239.024	-0.1015	238.948	-0.10079
239.193	-0.10147	239.114	-0.10077
239.356	-0.10148	239.272	-0.10084
239.532	-0.10146	239.456	-0.10072
239.706	-0.10145	239.616	-0.10071
239.877	-0.1015	239.803	-0.10079
240.046	-0.10152	239.971	-0.10083
240.204	-0.1015	240.134	-0.10072
240.38	-0.10149	240.303	-0.10079
240.55	-0.10149	240.466	-0.10068
240.711	-0.10147	240.64	-0.10072
240.877	-0.10145	240.818	-0.10069
241.051	-0.10148	240.964	-0.1007
241.222	-0.10141	241.135	-0.10072
241.381	-0.10148	241.308	-0.10077
241.548	-0.10141	241.476	-0.10073
241.716	-0.10139	241.642	-0.1007
241.889	-0.10141	241.8	-0.1007
242.055	-0.10144	241.976	-0.10069
242.222	-0.10135	242.143	-0.10071
242.379	-0.10138	242.311	-0.10066
242.554	-0.1014	242.486	-0.10067
242.721	-0.10139	242.653	-0.10067
242.892	-0.10135	242.809	-0.10064
243.062	-0.10143	242.976	-0.10066
243.236	-0.10133	243.149	-0.10067
243.396	-0.10138	243.321	-0.10072
243.566	-0.10142	243.501	-0.1007
243.726	-0.10137	243.667	-0.10072
243.901	-0.10134	243.832	-0.10063
244.072	-0.10136	244.007	-0.10056
244.232	-0.1013	244.184	-0.10068
244.413	-0.10136	244.345	-0.10061
244.563	-0.10132	244.519	-0.10072
244.738	-0.10133	244.678	-0.10064
244.909	-0.10132	244.841	-0.10061
245.088	-0.1013	245.025	-0.10065
245.25	-0.10129	245.19	-0.10061
245.416	-0.10129	245.367	-0.10058
245.572	-0.10129	245.541	-0.10065
245.745	-0.10125	245.707	-0.10056
245.91	-0.10125	245.885	-0.10059
246.087	-0.10129	246.043	-0.10057
246.254	-0.10128	246.204	-0.10055
246.425	-0.10125	246.389	-0.1006
246.603	-0.10127	246.553	-0.10053
246.763	-0.10119	246.724	-0.10059
246.938	-0.10119	246.903	-0.10057
247.109	-0.10119	247.075	-0.10055
247.291	-0.10127	247.237	-0.10057
247.436	-0.1012	247.421	-0.10059
247.631	-0.10123	247.574	-0.1006
247.789	-0.10126	247.757	-0.10056
247.965	-0.10122	247.929	-0.10059
248.135	-0.10121	248.092	-0.10058
248.3	-0.10117	248.286	-0.10058
248.474	-0.10119	248.436	-0.10056
248.661	-0.10117	248.616	-0.10058
248.815	-0.10115	248.796	-0.10056
248.989	-0.10118	248.957	-0.10056
249.168	-0.10117	249.13	-0.10056
249.34	-0.10113	249.3	-0.10054
249.52	-0.10117	249.478	-0.10056
249.684	-0.10115	249.647	-0.10055
249.85	-0.10113	249.812	-0.10057
250.023	-0.10112	249.997	-0.10057
250.202	-0.10115	250.175	-0.10057
250.364	-0.10114	250.34	-0.10062
250.541	-0.10111	250.509	-0.10053
250.719	-0.10111	250.68	-0.10057
250.896	-0.1011	250.854	-0.10058
251.073	-0.10111	251.027	-0.10059
251.246	-0.10112	251.205	-0.10059
251.422	-0.10111	251.374	-0.10056
251.576	-0.10107	251.552	-0.10055
251.755	-0.10109	251.722	-0.10054
251.922	-0.10104	251.891	-0.10055
252.104	-0.10107	252.073	-0.10056
252.271	-0.10101	252.243	-0.10055
252.46	-0.10099	252.423	-0.10043
252.61	-0.10104	252.585	-0.10055
252.79	-0.10098	252.76	-0.10051
252.963	-0.10102	252.936	-0.10048
253.147	-0.101	253.11	-0.10051
253.31	-0.10095	253.271	-0.10053
253.48	-0.10094	253.462	-0.10049
253.656	-0.10098	253.642	-0.10043
253.83	-0.10091	253.805	-0.10052
254.005	-0.10088	253.983	-0.10043
254.174	-0.10096	254.154	-0.10044
254.353	-0.10091	254.329	-0.10046
254.521	-0.10091	254.509	-0.10044
254.689	-0.10088	254.668	-0.10043
254.871	-0.10088	254.853	-0.10039
255.04	-0.10088	255.023	-0.10042
255.225	-0.10085	255.203	-0.10036
255.391	-0.10083	255.37	-0.10037
255.557	-0.10085	255.537	-0.10036
255.735	-0.10081	255.705	-0.10043
255.908	-0.10083	255.887	-0.10037
256.087	-0.1008	256.041	-0.10037
256.258	-0.10082	256.24	-0.10036
256.427	-0.10076	256.414	-0.10034
256.606	-0.10079	256.567	-0.10035
256.777	-0.10076	256.757	-0.10031
256.943	-0.10081	256.911	-0.10034
257.117	-0.10077	257.084	-0.10028
257.285	-0.10078	257.271	-0.10036
257.465	-0.10077	257.431	-0.10031
257.635	-0.10076	257.614	-0.10027
257.809	-0.10079	257.782	-0.10032
257.975	-0.10076	257.96	-0.10028
258.146	-0.10074	258.122	-0.10026
258.319	-0.10072	258.299	-0.10027
258.492	-0.10068	258.478	-0.10027
258.664	-0.10073	258.643	-0.10032
258.837	-0.10071	258.818	-0.10028
259.001	-0.10073	258.989	-0.10025
259.178	-0.10069	259.163	-0.10025
259.331	-0.10069	259.333	-0.10025
259.527	-0.10066	259.509	-0.10023
259.707	-0.10066	259.68	-0.1002
259.868	-0.10073	259.838	-0.10022
260.037	-0.1007	260.025	-0.10012
260.212	-0.10064	260.192	-0.10017
260.382	-0.1007	260.369	-0.10015
260.55	-0.10066	260.547	-0.10018
260.724	-0.10068	260.715	-0.10018
260.879	-0.10065	260.891	-0.10015
261.062	-0.10062	261.057	-0.10015
261.243	-0.10061	261.239	-0.10016
261.414	-0.10064	261.4	-0.10015
261.579	-0.10062	261.576	-0.10018
261.755	-0.10062	261.755	-0.1001
261.934	-0.10065	261.927	-0.10017
262.107	-0.10061	262.091	-0.10015
262.27	-0.10065	262.27	-0.10011
262.438	-0.10057	262.435	-0.10017
262.607	-0.10059	262.603	-0.10011
262.781	-0.10056	262.791	-0.1001
262.959	-0.10056	262.96	-0.10011
263.137	-0.10056	263.128	-0.1001
263.296	-0.10054	263.285	-0.10011
263.472	-0.10048	263.457	-0.10011
263.644	-0.10054	263.637	-0.10011
263.808	-0.10051	263.811	-0.10012
263.993	-0.10048	263.975	-0.10012
264.168	-0.1005	264.155	-0.10006
264.334	-0.10047	264.331	-0.1001
264.507	-0.10049	264.51	-0.10008
264.677	-0.10051	264.675	-0.1001
264.852	-0.10047	264.849	-0.10007
265.016	-0.10043	265.024	-0.10007
265.192	-0.10041	265.177	-0.1001
265.361	-0.10042	265.361	-0.10005
265.534	-0.10047	265.523	-0.10011
265.715	-0.10045	265.704	-0.10013
265.88	-0.10046	265.88	-0.10007
266.059	-0.10047	266.065	-0.10013
266.239	-0.10049	266.221	-0.10004
266.4	-0.10044	266.388	-0.10011
266.567	-0.10047	266.58	-0.10007
266.751	-0.10046	266.755	-0.10008
266.915	-0.10043	266.902	-0.10008
267.092	-0.1004	267.077	-0.10007
267.267	-0.10046	267.254	-0.10009
267.436	-0.10041	267.421	-0.10003
267.594	-0.1004	267.601	-0.10001
267.781	-0.10039	267.787	-0.10004
267.953	-0.10036	267.944	-0.10005
268.113	-0.10035	268.117	-0.1
268.295	-0.10037	268.284	-0.10011
268.477	-0.10032	268.474	-0.10005
268.641	-0.10039	268.653	-0.09999
268.805	-0.10035	268.813	-0.1
268.979	-0.1003	268.973	-0.09996
269.144	-0.10034	269.155	-0.10001
269.329	-0.10032	269.313	-0.1
269.492	-0.10027	269.49	-0.09995
269.664	-0.10034	269.669	-0.09995
269.825	-0.1003	269.841	-0.09992
270.016	-0.10033	270.007	-0.0999
270.195	-0.1003	270.178	-0.09994
270.361	-0.10035	270.367	-0.09999
270.527	-0.10028	270.528	-0.0999
270.708	-0.10028	270.71	-0.09989
270.867	-0.1003	270.879	-0.09997
271.04	-0.1003	271.045	-0.09992
271.222	-0.10028	271.228	-0.09988
271.398	-0.10029	271.383	-0.09986
271.554	-0.10031	271.572	-0.0999
271.745	-0.10026	271.736	-0.09988
271.893	-0.10026	271.918	-0.09985
272.069	-0.10023	272.089	-0.09987
272.242	-0.10026	272.254	-0.09981
272.43	-0.10023	272.414	-0.09983
272.59	-0.10017	272.597	-0.09985
272.76	-0.10017	272.765	-0.09985
272.933	-0.1002	272.937	-0.09984
273.12	-0.10017	273.106	-0.09979
273.274	-0.10015	273.28	-0.09985
273.455	-0.10015	273.462	-0.09984
273.624	-0.10013	273.634	-0.09984
273.796	-0.10013	273.794	-0.09984
273.964	-0.1001	273.98	-0.09977
274.139	-0.10013	274.159	-0.09976
274.304	-0.10011	274.312	-0.09969
274.469	-0.10012	274.499	-0.09977
274.654	-0.1001	274.65	-0.09974
274.829	-0.1001	274.834	-0.09973
275	-0.10009	275.001	-0.09972
275.176	-0.10011	275.181	-0.09968
275.344	-0.10012	275.354	-0.09971
275.509	-0.10005	275.538	-0.09966
275.696	-0.10003	275.699	-0.09965
275.863	-0.10007	275.872	-0.09974
276.032	-0.10008	276.041	-0.09977
276.202	-0.10005	276.211	-0.09974
276.364	-0.10005	276.402	-0.09969
276.546	-0.09996	276.564	-0.09967
276.728	-0.10004	276.746	-0.09969
276.887	-0.09999	276.904	-0.09964
277.073	-0.1	277.09	-0.09966
277.244	-0.10001	277.255	-0.09969
277.407	-0.10002	277.429	-0.09968
277.579	-0.10008	277.605	-0.09966
277.76	-0.10001	277.769	-0.0997
277.922	-0.1	277.945	-0.09961
278.093	-0.10001	278.118	-0.09956
278.267	-0.10002	278.286	-0.09962
278.433	-0.09994	278.461	-0.09966
278.617	-0.09999	278.619	-0.09961
278.784	-0.09999	278.813	-0.09959
278.951	-0.09999	278.973	-0.09959
279.135	-0.09993	279.148	-0.09958
279.298	-0.09995	279.307	-0.09957
279.474	-0.09992	279.501	-0.09957
279.645	-0.09994	279.673	-0.09953
279.814	-0.09994	279.834	-0.09955
279.989	-0.0999	280.006	-0.09952
280.161	-0.09995	280.176	-0.09948
280.336	-0.09996	280.356	-0.09953
280.492	-0.09993	280.529	-0.09954
280.674	-0.09983	280.718	-0.09948
280.844	-0.09991	280.868	-0.09946
281.006	-0.09989	281.04	-0.09949
281.18	-0.0999	281.215	-0.09949
281.362	-0.09991	281.389	-0.09951
281.526	-0.09992	281.553	-0.09943
281.698	-0.0999	281.74	-0.09945
281.872	-0.09989	281.902	-0.0994
282.052	-0.09986	282.091	-0.09943
282.211	-0.09985	282.261	-0.09941
282.401	-0.09984	282.422	-0.09945
282.561	-0.09987	282.593	-0.09934
282.732	-0.09982	282.775	-0.09936
282.905	-0.09981	282.949	-0.09935
283.066	-0.0998	283.105	-0.09942
283.236	-0.09982	283.281	-0.09935
283.412	-0.09979	283.455	-0.09941
283.582	-0.09981	283.626	-0.09936
283.77	-0.09983	283.809	-0.09933
283.928	-0.09981	283.971	-0.09933
284.127	-0.09978	284.142	-0.09927
284.28	-0.09978	284.313	-0.09928
284.45	-0.09976	284.491	-0.09929
284.631	-0.09974	284.66	-0.09927
284.799	-0.09972	284.82	-0.09931
284.973	-0.09977	285.009	-0.09927
285.149	-0.09976	285.177	-0.09928
285.326	-0.09973	285.351	-0.09927
285.493	-0.09972	285.504	-0.09925
285.672	-0.09969	285.682	-0.09924
285.836	-0.09969	285.874	-0.09919
286.014	-0.09974	286.037	-0.09932
286.197	-0.09973	286.207	-0.09923
286.365	-0.09969	286.377	-0.09924
286.545	-0.09973	286.559	-0.09923
286.713	-0.09973	286.735	-0.09922
286.882	-0.09966	286.906	-0.09916
287.054	-0.0997	287.072	-0.09925
287.224	-0.09971	287.238	-0.09917
287.395	-0.09963	287.421	-0.09924
287.568	-0.09973	287.594	-0.09916
287.746	-0.09967	287.764	-0.09914
287.924	-0.09968	287.933	-0.0992
288.095	-0.09963	288.107	-0.09924
288.264	-0.09967	288.279	-0.09914
288.435	-0.0997	288.465	-0.09915
288.615	-0.09967	288.628	-0.09921
288.765	-0.09966	288.805	-0.09918
288.954	-0.09963	288.968	-0.09915
289.13	-0.09968	289.139	-0.09917
289.3	-0.09959	289.322	-0.09917
289.483	-0.09958	289.493	-0.09916
289.652	-0.09964	289.66	-0.09916
289.818	-0.09955	289.833	-0.09919
290.01	-0.09964	290.013	-0.09918
290.178	-0.09958	290.176	-0.09916
290.344	-0.09955	290.349	-0.09913
290.519	-0.09956	290.522	-0.09912
290.673	-0.09955	290.703	-0.09912
290.861	-0.09957	290.866	-0.09918
291.034	-0.09958	291.045	-0.0991
291.203	-0.09957	291.214	-0.09913
291.371	-0.09954	291.387	-0.09917
291.55	-0.09955	291.553	-0.09912
291.719	-0.09951	291.731	-0.0991
291.895	-0.09952	291.901	-0.09906
292.063	-0.0995	292.072	-0.09906
292.232	-0.09951	292.239	-0.09908
292.412	-0.09945	292.409	-0.09904
292.586	-0.09946	292.586	-0.09898
292.758	-0.09945	292.759	-0.09903
292.93	-0.09947	292.924	-0.09904
293.102	-0.09943	293.088	-0.09902
293.273	-0.09948	293.275	-0.09901
293.448	-0.09941	293.444	-0.09895
293.626	-0.09943	293.615	-0.09907
293.787	-0.09945	293.78	-0.09897
293.972	-0.09943	293.955	-0.09903
294.148	-0.09942	294.135	-0.09898
294.325	-0.09943	294.304	-0.09892
294.477	-0.09944	294.481	-0.09897
294.657	-0.09943	294.644	-0.09897
294.843	-0.0994	294.803	-0.09899
295.007	-0.0994	294.984	-0.09892
295.183	-0.09941	295.156	-0.09895
295.343	-0.09939	295.335	-0.09896
295.525	-0.09939	295.499	-0.09896
295.69	-0.09936	295.674	-0.09891
295.866	-0.09939	295.843	-0.09889
296.041	-0.09938	296.014	-0.09896
296.21	-0.09939	296.186	-0.09889
296.383	-0.09942	296.344	-0.09891
296.564	-0.09938	296.528	-0.09885
296.732	-0.09939	296.685	-0.09892
296.9	-0.09942	296.869	-0.09887
297.087	-0.0994	297.028	-0.09881
297.26	-0.09937	297.202	-0.0989
297.433	-0.09934	297.374	-0.09886
297.594	-0.09937	297.534	-0.09884
297.772	-0.09934	297.719	-0.09886
297.94	-0.0994	297.881	-0.09881
298.115	-0.09935	298.052	-0.09877
298.294	-0.09932	298.22	-0.09877
298.468	-0.09934	298.384	-0.09879
298.639	-0.09931	298.555	-0.09877
298.807	-0.09933	298.743	-0.09878
298.991	-0.09928	298.892	-0.09881
299.15	-0.09929	299.058	-0.09876
299.329	-0.09925	299.231	-0.09872
299.5	-0.09932	299.414	-0.09872
299.689	-0.09933	299.575	-0.09872
299.832	-0.0993	299.751	-0.09872
300.013	-0.09927	299.912	-0.09877
300.191	-0.09931	300.086	-0.09869
300.358	-0.09927	300.265	-0.09866
300.523	-0.09928	300.434	-0.0987
300.711	-0.09927	300.615	-0.0987
300.864	-0.09926	300.775	-0.09866
301.052	-0.09927	300.955	-0.09871
301.217	-0.09922	301.139	-0.09871
301.387	-0.09921	301.307	-0.09869
301.575	-0.09921	301.468	-0.09867
301.734	-0.09922	301.647	-0.09862
301.91	-0.09918	301.804	-0.0986
302.081	-0.09917	301.972	-0.09861
302.248	-0.09919	302.155	-0.09866
302.418	-0.09915	302.334	-0.09865
302.594	-0.09915	302.505	-0.09863
302.763	-0.09916	302.665	-0.09855
302.951	-0.09922	302.845	-0.09861
303.105	-0.09917	303.013	-0.09859
303.281	-0.09919	303.185	-0.09862
303.448	-0.09912	303.356	-0.09859
303.63	-0.09921	303.543	-0.09857
303.795	-0.09918	303.708	-0.09854
303.952	-0.09923	303.871	-0.09857
304.132	-0.09917	304.047	-0.09856
304.299	-0.09916	304.203	-0.09851
304.475	-0.09913	304.376	-0.09857
304.63	-0.09915	304.552	-0.09851
304.818	-0.09906	304.74	-0.09845
304.98	-0.09912	304.896	-0.0985
305.151	-0.09911	305.063	-0.09845
305.316	-0.09914	305.235	-0.09848
305.499	-0.09913	305.421	-0.09848
305.666	-0.09911	305.591	-0.09845
305.835	-0.0991	305.764	-0.09845
306	-0.09906	305.938	-0.09846
306.176	-0.09912	306.105	-0.09847
306.336	-0.0991	306.29	-0.09844
306.515	-0.09906	306.443	-0.09843
306.68	-0.0991	306.633	-0.09835
306.86	-0.09908	306.795	-0.09837
307.038	-0.09907	306.979	-0.09844
307.208	-0.09904	307.151	-0.09842
307.374	-0.09901	307.313	-0.09838
307.538	-0.09912	307.492	-0.09845
307.717	-0.09907	307.672	-0.09836
307.873	-0.0991	307.839	-0.09838
308.049	-0.09903	308.015	-0.09836
308.228	-0.09901	308.18	-0.09837
308.393	-0.09899	308.353	-0.09835
308.573	-0.09897	308.543	-0.0983
308.738	-0.09902	308.701	-0.09834
308.897	-0.09899	308.877	-0.09838
309.079	-0.09895	309.043	-0.09835
309.239	-0.09892	309.203	-0.09831
309.417	-0.09897	309.388	-0.09829
309.584	-0.09896	309.562	-0.09833
309.761	-0.09896	309.729	-0.09824
309.934	-0.09898	309.907	-0.09834
310.104	-0.09894	310.071	-0.0983
310.263	-0.09895	310.24	-0.0983
310.443	-0.09895	310.414	-0.09823
310.619	-0.09899	310.6	-0.09826
310.785	-0.09893	310.758	-0.09823
310.965	-0.0989	310.938	-0.09819
311.136	-0.09891	311.099	-0.09828
311.299	-0.09889	311.272	-0.09826
311.468	-0.09889	311.457	-0.09822
311.642	-0.09888	311.626	-0.09826
311.821	-0.09883	311.791	-0.0983
311.99	-0.09891	311.963	-0.09823
312.155	-0.09889	312.143	-0.09818
312.334	-0.09888	312.314	-0.09811
312.505	-0.09885	312.481	-0.09818
312.666	-0.09886	312.66	-0.09818
312.839	-0.09884	312.825	-0.09815
313.014	-0.09885	312.986	-0.09812
313.184	-0.09881	313.165	-0.09804
313.355	-0.0988	313.339	-0.09811
313.528	-0.09886	313.505	-0.09806
313.686	-0.09883	313.675	-0.09803
313.872	-0.09886	313.851	-0.0981
314.045	-0.09881	314.033	-0.09809
314.221	-0.0988	314.191	-0.09807
314.392	-0.09889	314.36	-0.09802
314.553	-0.09877	314.542	-0.09802
314.722	-0.09875	314.71	-0.09803
314.897	-0.09872	314.877	-0.09802
315.071	-0.09876	315.059	-0.098
315.239	-0.0988	315.22	-0.09798
315.413	-0.09879	315.386	-0.09795
315.586	-0.09875	315.577	-0.098
315.767	-0.09879	315.744	-0.09795
315.927	-0.09876	315.91	-0.09786
316.089	-0.09874	316.085	-0.09794
316.261	-0.09883	316.25	-0.09789
316.441	-0.09872	316.425	-0.09789
316.621	-0.09873	316.602	-0.09789
316.779	-0.09874	316.768	-0.09787
316.953	-0.09871	316.938	-0.09793
317.125	-0.09874	317.12	-0.09787
317.299	-0.09869	317.281	-0.09786
317.447	-0.09875	317.455	-0.09788
317.635	-0.09874	317.621	-0.09789
317.812	-0.09871	317.803	-0.09785
317.969	-0.09877	317.977	-0.09783
318.156	-0.09881	318.157	-0.09789
318.334	-0.09873	318.326	-0.09782
318.494	-0.09866	318.502	-0.09781
318.67	-0.09869	318.671	-0.09777
318.846	-0.09873	318.836	-0.09777
319.011	-0.09871	319.008	-0.09775
319.179	-0.09866	319.165	-0.09785
319.352	-0.0987	319.339	-0.09776
319.527	-0.09871	319.521	-0.09778
319.704	-0.09868	319.684	-0.09776
319.867	-0.09866	319.86	-0.09771
320.053	-0.09866	320.036	-0.09771
320.219	-0.09866	320.206	-0.09774
320.393	-0.09867	320.366	-0.09774
320.549	-0.09864	320.543	-0.09767
320.719	-0.09862	320.709	-0.0977
320.888	-0.09861	320.878	-0.09768
[truncated: 2,855 more rows]
