# Supplementary material for: Selective conversion of CO2 to isobutane-enriched C4 alkanes over InZrOx-Beta composite catalyst
Source: Nat Commun. 2023 May 6;14:2627. doi: 10.1038/s41467-023-38336-5 (PMC10164185; doi:10.1038/s41467-023-38336-5)
Supplement: Supplementary file 3 — Source Data [file 41467_2023_38336_MOESM3_ESM.zip › Source_Data_for_Figures_in_Supplementary_Information/Source_Data_Supplementary_Figure_40.xlsx]

## Sheet: a
XRD patterns
fresh-InZrOx(SCP-4)		24h-InZrOx(SCP-4)		42h-InZrOx(SCP-4)
2θ (°)	Intensity (a.u.)	2θ (°)	Intensity (a.u.)	2θ (°)	Intensity (a.u.)
5	186.667	5	153.333	5	153.333
5.02	226.667	5.02	153.333	5.02	180
5.04	200	5.04	133.333	5.04	173.333
5.06	213.333	5.06	166.667	5.06	166.667
5.08	166.667	5.08	166.667	5.08	186.667
5.1	166.667	5.1	180	5.1	146.667
5.12	173.333	5.12	180	5.12	146.667
5.14	173.333	5.14	220	5.14	193.333
5.16	166.667	5.16	193.333	5.16	180
5.18	173.333	5.18	160	5.18	166.667
5.2	173.333	5.2	186.667	5.2	173.333
5.22	146.667	5.22	160	5.22	140
5.24	120	5.24	160	5.24	146.667
5.26	220	5.26	193.333	5.26	180
5.28	193.333	5.28	166.667	5.28	213.333
5.3	180	5.3	140	5.3	200
5.32	166.667	5.32	160	5.32	206.667
5.34	140	5.34	180	5.34	200
5.36	153.333	5.36	186.667	5.36	146.667
5.38	200	5.38	173.333	5.38	160
5.4	166.667	5.4	153.333	5.4	206.667
5.42	140	5.42	140	5.42	200
5.44	153.333	5.44	133.333	5.44	153.333
5.46	193.333	5.46	166.667	5.46	146.667
5.48	173.333	5.48	193.333	5.48	166.667
5.5	140	5.5	193.333	5.5	140
5.52	173.333	5.52	173.333	5.52	140
5.54	200	5.54	140	5.54	140
5.56	206.667	5.56	146.667	5.56	166.667
5.58	200	5.58	173.333	5.58	173.333
5.6	206.667	5.6	160	5.6	173.333
5.62	193.333	5.62	160	5.62	220
5.64	193.333	5.64	153.333	5.64	233.333
5.66	213.333	5.66	193.333	5.66	146.667
5.68	226.667	5.68	160	5.68	146.667
5.7	226.667	5.7	140	5.7	186.667
5.72	200	5.72	193.333	5.72	160
5.74	213.333	5.74	186.667	5.74	146.667
5.76	186.667	5.76	160	5.76	186.667
5.78	160	5.78	160	5.78	220
5.8	166.667	5.8	186.667	5.8	206.667
5.82	173.333	5.82	160	5.82	186.667
5.84	173.333	5.84	166.667	5.84	160
5.86	193.333	5.86	186.667	5.86	153.333
5.88	160	5.88	146.667	5.88	126.667
5.9	193.333	5.9	186.667	5.9	160
5.92	166.667	5.92	180	5.92	180
5.94	180	5.94	166.667	5.94	186.667
5.96	146.667	5.96	193.333	5.96	186.667
5.98	160	5.98	133.333	5.98	173.333
6	133.333	6	140	6	206.667
6.02	133.333	6.02	180	6.02	206.667
6.04	166.667	6.04	180	6.04	160
6.06	186.667	6.06	160	6.06	133.333
6.08	153.333	6.08	146.667	6.08	126.667
6.1	126.667	6.1	180	6.1	180
6.12	146.667	6.12	200	6.12	180
6.14	193.333	6.14	180	6.14	126.667
6.16	200	6.16	193.333	6.16	140
6.18	180	6.18	186.667	6.18	146.667
6.2	166.667	6.2	220	6.2	140
6.22	146.667	6.22	160	6.22	140
6.24	146.667	6.24	140	6.24	160
6.26	186.667	6.26	140	6.26	160
6.28	160	6.28	146.667	6.28	146.667
6.3	160	6.3	193.333	6.3	153.333
6.32	126.667	6.32	133.333	6.32	166.667
6.34	86.6667	6.34	153.333	6.34	153.333
6.36	180	6.36	166.667	6.36	173.333
6.38	146.667	6.38	133.333	6.38	180
6.4	166.667	6.4	166.667	6.4	186.667
6.42	166.667	6.42	160	6.42	140
6.44	100	6.44	133.333	6.44	140
6.46	120	6.46	133.333	6.46	126.667
6.48	126.667	6.48	180	6.48	126.667
6.5	133.333	6.5	186.667	6.5	126.667
6.52	133.333	6.52	140	6.52	100
6.54	160	6.54	153.333	6.54	153.333
6.56	166.667	6.56	146.667	6.56	173.333
6.58	200	6.58	133.333	6.58	146.667
6.6	133.333	6.6	173.333	6.6	206.667
6.62	153.333	6.62	146.667	6.62	186.667
6.64	146.667	6.64	180	6.64	140
6.66	126.667	6.66	193.333	6.66	133.333
6.68	166.667	6.68	153.333	6.68	166.667
6.7	166.667	6.7	140	6.7	153.333
6.72	166.667	6.72	160	6.72	160
6.74	160	6.74	160	6.74	173.333
6.76	166.667	6.76	126.667	6.76	160
6.78	146.667	6.78	160	6.78	153.333
6.8	160	6.8	146.667	6.8	186.667
6.82	200	6.82	106.667	6.82	186.667
6.84	166.667	6.84	120	6.84	153.333
6.86	146.667	6.86	120	6.86	140
6.88	193.333	6.88	153.333	6.88	160
6.9	146.667	6.9	160	6.9	160
6.92	126.667	6.92	173.333	6.92	146.667
6.94	113.333	6.94	153.333	6.94	173.333
6.96	140	6.96	140	6.96	160
6.98	93.3333	6.98	106.667	6.98	153.333
7	93.3333	7	140	7	200
7.02	180	7.02	153.333	7.02	160
7.04	186.667	7.04	146.667	7.04	146.667
7.06	133.333	7.06	173.333	7.06	126.667
7.08	146.667	7.08	193.333	7.08	146.667
7.1	153.333	7.1	166.667	7.1	206.667
7.12	173.333	7.12	160	7.12	213.333
7.14	166.667	7.14	166.667	7.14	200
7.16	120	7.16	140	7.16	160
7.18	113.333	7.18	133.333	7.18	100
7.2	160	7.2	166.667	7.2	113.333
7.22	160	7.22	186.667	7.22	173.333
7.24	153.333	7.24	146.667	7.24	233.333
7.26	140	7.26	126.667	7.26	173.333
7.28	106.667	7.28	140	7.28	173.333
7.3	126.667	7.3	166.667	7.3	186.667
7.32	120	7.32	126.667	7.32	166.667
7.34	120	7.34	146.667	7.34	166.667
7.36	126.667	7.36	173.333	7.36	146.667
7.38	126.667	7.38	166.667	7.38	133.333
7.4	120	7.4	146.667	7.4	146.667
7.42	140	7.42	140	7.42	133.333
7.44	140	7.44	133.333	7.44	140
7.46	153.333	7.46	126.667	7.46	146.667
7.48	93.3333	7.48	173.333	7.48	160
7.5	133.333	7.5	146.667	7.5	93.3333
7.52	200	7.52	153.333	7.52	140
7.54	180	7.54	186.667	7.54	173.333
7.56	140	7.56	193.333	7.56	166.667
7.58	153.333	7.58	180	7.58	146.667
7.6	140	7.6	206.667	7.6	146.667
7.62	126.667	7.62	193.333	7.62	120
7.64	126.667	7.64	140	7.64	133.333
7.66	153.333	7.66	133.333	7.66	133.333
7.68	146.667	7.68	166.667	7.68	113.333
7.7	133.333	7.7	106.667	7.7	173.333
7.72	146.667	7.72	126.667	7.72	173.333
7.74	153.333	7.74	153.333	7.74	186.667
7.76	146.667	7.76	153.333	7.76	166.667
7.78	113.333	7.78	180	7.78	113.333
7.8	106.667	7.8	160	7.8	120
7.82	126.667	7.82	160	7.82	153.333
7.84	113.333	7.84	160	7.84	140
7.86	120	7.86	180	7.86	140
7.88	100	7.88	140	7.88	153.333
7.9	120	7.9	153.333	7.9	200
7.92	140	7.92	126.667	7.92	126.667
7.94	126.667	7.94	166.667	7.94	106.667
7.96	106.667	7.96	133.333	7.96	153.333
7.98	100	7.98	160	7.98	146.667
8	126.667	8	173.333	8	146.667
8.02	140	8.02	200	8.02	153.333
8.04	93.3333	8.04	193.333	8.04	140
8.06	100	8.06	166.667	8.06	160
8.08	146.667	8.08	113.333	8.08	146.667
8.1	126.667	8.1	193.333	8.1	133.333
8.12	160	8.12	133.333	8.12	193.333
8.14	186.667	8.14	106.667	8.14	120
8.16	140	8.16	120	8.16	140
8.18	140	8.18	120	8.18	173.333
8.2	120	8.2	153.333	8.2	153.333
8.22	140	8.22	120	8.22	140
8.24	113.333	8.24	193.333	8.24	173.333
8.26	120	8.26	133.333	8.26	193.333
8.28	133.333	8.28	140	8.28	113.333
8.3	160	8.3	146.667	8.3	126.667
8.32	153.333	8.32	173.333	8.32	106.667
8.34	180	8.34	146.667	8.34	113.333
8.36	200	8.36	166.667	8.36	140
8.38	140	8.38	206.667	8.38	153.333
8.4	86.6667	8.4	186.667	8.4	153.333
8.42	73.3333	8.42	166.667	8.42	120
8.44	113.333	8.44	180	8.44	126.667
8.46	113.333	8.46	153.333	8.46	133.333
8.48	126.667	8.48	153.333	8.48	126.667
8.5	166.667	8.5	146.667	8.5	160
8.52	120	8.52	166.667	8.52	206.667
8.54	120	8.54	153.333	8.54	146.667
8.56	160	8.56	133.333	8.56	146.667
8.58	160	8.58	206.667	8.58	186.667
8.6	126.667	8.6	180	8.6	166.667
8.62	153.333	8.62	133.333	8.62	180
8.64	146.667	8.64	153.333	8.64	153.333
8.66	106.667	8.66	126.667	8.66	113.333
8.68	86.6667	8.68	113.333	8.68	160
8.7	86.6667	8.7	146.667	8.7	153.333
8.72	120	8.72	166.667	8.72	140
8.74	113.333	8.74	153.333	8.74	126.667
8.76	146.667	8.76	173.333	8.76	146.667
8.78	86.6667	8.78	113.333	8.78	120
8.8	120	8.8	120	8.8	113.333
8.82	160	8.82	133.333	8.82	166.667
8.84	113.333	8.84	160	8.84	126.667
8.86	120	8.86	153.333	8.86	146.667
8.88	153.333	8.88	120	8.88	133.333
8.9	126.667	8.9	166.667	8.9	140
8.92	126.667	8.92	160	8.92	180
8.94	106.667	8.94	133.333	8.94	186.667
8.96	160	8.96	126.667	8.96	173.333
8.98	160	8.98	113.333	8.98	140
9	166.667	9	153.333	9	120
9.02	146.667	9.02	126.667	9.02	106.667
9.04	120	9.04	120	9.04	120
9.06	100	9.06	153.333	9.06	146.667
9.08	106.667	9.08	113.333	9.08	120
9.1	166.667	9.1	146.667	9.1	153.333
9.12	186.667	9.12	186.667	9.12	166.667
9.14	180	9.14	186.667	9.14	133.333
9.16	166.667	9.16	133.333	9.16	146.667
9.18	133.333	9.18	106.667	9.18	106.667
9.2	126.667	9.2	126.667	9.2	166.667
9.22	126.667	9.22	146.667	9.22	126.667
9.24	153.333	9.24	153.333	9.24	166.667
9.26	140	9.26	153.333	9.26	220
9.28	120	9.28	160	9.28	140
9.3	200	9.3	166.667	9.3	120
9.32	173.333	9.32	140	9.32	133.333
9.34	160	9.34	160	9.34	140
9.36	133.333	9.36	146.667	9.36	120
9.38	140	9.38	106.667	9.38	106.667
9.4	173.333	9.4	126.667	9.4	153.333
9.42	120	9.42	160	9.42	120
9.44	160	9.44	113.333	9.44	173.333
9.46	173.333	9.46	120	9.46	173.333
9.48	153.333	9.48	133.333	9.48	120
9.5	120	9.5	126.667	9.5	160
9.52	106.667	9.52	126.667	9.52	113.333
9.54	140	9.54	180	9.54	126.667
9.56	146.667	9.56	140	9.56	133.333
9.58	120	9.58	120	9.58	120
9.6	166.667	9.6	146.667	9.6	146.667
9.62	146.667	9.62	146.667	9.62	120
9.64	113.333	9.64	206.667	9.64	133.333
9.66	133.333	9.66	146.667	9.66	126.667
9.68	113.333	9.68	106.667	9.68	126.667
9.7	133.333	9.7	146.667	9.7	120
9.72	120	9.72	153.333	9.72	160
9.74	153.333	9.74	173.333	9.74	200
9.76	100	9.76	173.333	9.76	146.667
9.78	146.667	9.78	180	9.78	146.667
9.8	146.667	9.8	153.333	9.8	160
9.82	106.667	9.82	146.667	9.82	160
9.84	100	9.84	166.667	9.84	133.333
9.86	133.333	9.86	193.333	9.86	113.333
9.88	153.333	9.88	160	9.88	126.667
9.9	120	9.9	186.667	9.9	146.667
9.92	113.333	9.92	133.333	9.92	146.667
9.94	153.333	9.94	153.333	9.94	166.667
9.96	113.333	9.96	140	9.96	126.667
9.98	140	9.98	120	9.98	133.333
10	160	10	120	10	153.333
10.02	133.333	10.02	193.333	10.02	113.333
10.04	166.667	10.04	166.667	10.04	160
10.06	166.667	10.06	153.333	10.06	186.667
10.08	146.667	10.08	140	10.08	153.333
10.1	133.333	10.1	126.667	10.1	166.667
10.12	160	10.12	146.667	10.12	166.667
10.14	166.667	10.14	160	10.14	120
10.16	146.667	10.16	160	10.16	113.333
10.18	113.333	10.18	146.667	10.18	120
10.2	153.333	10.2	166.667	10.2	173.333
10.22	166.667	10.22	146.667	10.22	133.333
10.24	153.333	10.24	180	10.24	153.333
10.26	160	10.26	160	10.26	126.667
10.28	146.667	10.28	140	10.28	93.3333
10.3	133.333	10.3	120	10.3	126.667
10.32	120	10.32	126.667	10.32	193.333
10.34	146.667	10.34	146.667	10.34	226.667
10.36	160	10.36	160	10.36	146.667
10.38	140	10.38	153.333	10.38	133.333
10.4	133.333	10.4	126.667	10.4	140
10.42	113.333	10.42	180	10.42	140
10.44	133.333	10.44	173.333	10.44	133.333
10.46	166.667	10.46	160	10.46	113.333
10.48	120	10.48	133.333	10.48	113.333
10.5	106.667	10.5	133.333	10.5	180
10.52	120	10.52	173.333	10.52	166.667
10.54	146.667	10.54	173.333	10.54	133.333
10.56	126.667	10.56	166.667	10.56	173.333
10.58	106.667	10.58	133.333	10.58	173.333
10.6	173.333	10.6	186.667	10.6	173.333
10.62	126.667	10.62	133.333	10.62	133.333
10.64	113.333	10.64	126.667	10.64	100
10.66	126.667	10.66	166.667	10.66	180
10.68	120	10.68	126.667	10.68	140
10.7	86.6667	10.7	160	10.7	160
10.72	86.6667	10.72	186.667	10.72	153.333
10.74	126.667	10.74	153.333	10.74	166.667
10.76	166.667	10.76	160	10.76	146.667
10.78	180	10.78	126.667	10.78	153.333
10.8	126.667	10.8	166.667	10.8	173.333
10.82	160	10.82	160	10.82	160
10.84	113.333	10.84	126.667	10.84	160
10.86	140	10.86	140	10.86	153.333
10.88	146.667	10.88	153.333	10.88	153.333
10.9	160	10.9	160	10.9	166.667
10.92	140	10.92	126.667	10.92	133.333
10.94	120	10.94	166.667	10.94	166.667
10.96	193.333	10.96	160	10.96	180
10.98	153.333	10.98	133.333	10.98	146.667
11	100	11	120	11	120
11.02	120	11.02	140	11.02	160
11.04	173.333	11.04	153.333	11.04	166.667
11.06	160	11.06	160	11.06	140
11.08	146.667	11.08	160	11.08	153.333
11.1	140	11.1	200	11.1	140
11.12	206.667	11.12	153.333	11.12	173.333
11.14	173.333	11.14	146.667	11.14	180
11.16	160	11.16	113.333	11.16	200
11.18	106.667	11.18	140	11.18	146.667
11.2	153.333	11.2	120	11.2	186.667
11.22	153.333	11.22	126.667	11.22	173.333
11.24	153.333	11.24	166.667	11.24	166.667
11.26	186.667	11.26	186.667	11.26	173.333
11.28	140	11.28	160	11.28	146.667
11.3	106.667	11.3	180	11.3	193.333
11.32	113.333	11.32	180	11.32	146.667
11.34	113.333	11.34	200	11.34	126.667
11.36	140	11.36	166.667	11.36	146.667
11.38	153.333	11.38	200	11.38	153.333
11.4	126.667	11.4	180	11.4	146.667
11.42	126.667	11.42	166.667	11.42	160
11.44	153.333	11.44	193.333	11.44	140
11.46	140	11.46	173.333	11.46	133.333
11.48	120	11.48	160	11.48	146.667
11.5	120	11.5	173.333	11.5	180
11.52	120	11.52	153.333	11.52	166.667
11.54	120	11.54	146.667	11.54	200
11.56	173.333	11.56	166.667	11.56	206.667
11.58	166.667	11.58	173.333	11.58	173.333
11.6	180	11.6	120	11.6	153.333
11.62	180	11.62	106.667	11.62	180
11.64	213.333	11.64	126.667	11.64	160
11.66	186.667	11.66	160	11.66	153.333
11.68	140	11.68	173.333	11.68	153.333
11.7	146.667	11.7	146.667	11.7	140
11.72	173.333	11.72	180	11.72	186.667
11.74	153.333	11.74	193.333	11.74	220
11.76	133.333	11.76	200	11.76	153.333
11.78	160	11.78	206.667	11.78	173.333
11.8	120	11.8	186.667	11.8	146.667
11.82	113.333	11.82	153.333	11.82	180
11.84	160	11.84	153.333	11.84	133.333
11.86	133.333	11.86	133.333	11.86	120
11.88	113.333	11.88	166.667	11.88	153.333
11.9	133.333	11.9	153.333	11.9	133.333
11.92	126.667	11.92	140	11.92	160
11.94	126.667	11.94	200	11.94	180
11.96	106.667	11.96	193.333	11.96	193.333
11.98	140	11.98	146.667	11.98	146.667
12	120	12	146.667	12	140
12.02	120	12.02	173.333	12.02	126.667
12.04	153.333	12.04	173.333	12.04	140
12.06	160	12.06	160	12.06	153.333
12.08	133.333	12.08	140	12.08	100
12.1	146.667	12.1	133.333	12.1	73.3333
12.12	133.333	12.12	160	12.12	140
12.14	166.667	12.14	180	12.14	180
12.16	153.333	12.16	173.333	12.16	173.333
12.18	140	12.18	186.667	12.18	146.667
12.2	113.333	12.2	160	12.2	153.333
12.22	120	12.22	166.667	12.22	146.667
12.24	133.333	12.24	240	12.24	133.333
12.26	100	12.26	206.667	12.26	153.333
12.28	120	12.28	173.333	12.28	180
12.3	120	12.3	160	12.3	146.667
12.32	160	12.32	160	12.32	133.333
12.34	120	12.34	140	12.34	146.667
12.36	133.333	12.36	186.667	12.36	146.667
12.38	120	12.38	186.667	12.38	146.667
12.4	106.667	12.4	180	12.4	186.667
12.42	126.667	12.42	180	12.42	173.333
12.44	166.667	12.44	220	12.44	153.333
12.46	180	12.46	220	12.46	240
12.48	160	12.48	173.333	12.48	206.667
12.5	160	12.5	173.333	12.5	160
12.52	146.667	12.52	153.333	12.52	180
12.54	166.667	12.54	160	12.54	160
12.56	180	12.56	173.333	12.56	146.667
12.58	153.333	12.58	166.667	12.58	173.333
12.6	100	12.6	193.333	12.6	166.667
12.62	146.667	12.62	180	12.62	126.667
12.64	133.333	12.64	146.667	12.64	120
12.66	126.667	12.66	160	12.66	133.333
12.68	140	12.68	160	12.68	140
12.7	133.333	12.7	153.333	12.7	160
12.72	133.333	12.72	173.333	12.72	166.667
12.74	146.667	12.74	180	12.74	180
12.76	126.667	12.76	180	12.76	153.333
12.78	126.667	12.78	166.667	12.78	133.333
12.8	160	12.8	180	12.8	133.333
12.82	193.333	12.82	140	12.82	153.333
12.84	146.667	12.84	173.333	12.84	206.667
12.86	140	12.86	166.667	12.86	173.333
12.88	160	12.88	180	12.88	186.667
12.9	133.333	12.9	146.667	12.9	153.333
12.92	146.667	12.92	146.667	12.92	133.333
12.94	173.333	12.94	180	12.94	126.667
12.96	120	12.96	166.667	12.96	120
12.98	126.667	12.98	193.333	12.98	166.667
13	166.667	13	220	13	153.333
13.02	166.667	13.02	193.333	13.02	126.667
13.04	146.667	13.04	173.333	13.04	126.667
13.06	133.333	13.06	160	13.06	140
13.08	153.333	13.08	166.667	13.08	153.333
13.1	160	13.1	193.333	13.1	173.333
13.12	166.667	13.12	180	13.12	146.667
13.14	140	13.14	153.333	13.14	146.667
13.16	140	13.16	166.667	13.16	180
13.18	173.333	13.18	173.333	13.18	120
13.2	153.333	13.2	160	13.2	160
13.22	120	13.22	146.667	13.22	133.333
13.24	106.667	13.24	173.333	13.24	126.667
13.26	133.333	13.26	180	13.26	153.333
13.28	206.667	13.28	173.333	13.28	213.333
13.3	173.333	13.3	173.333	13.3	193.333
13.32	140	13.32	153.333	13.32	180
13.34	173.333	13.34	133.333	13.34	166.667
13.36	133.333	13.36	180	13.36	180
13.38	140	13.38	193.333	13.38	153.333
13.4	153.333	13.4	180	13.4	206.667
13.42	113.333	13.42	186.667	13.42	200
13.44	113.333	13.44	213.333	13.44	153.333
13.46	193.333	13.46	186.667	13.46	160
13.48	193.333	13.48	180	13.48	193.333
13.5	153.333	13.5	193.333	13.5	180
13.52	146.667	13.52	180	13.52	180
13.54	140	13.54	140	13.54	200
13.56	120	13.56	206.667	13.56	166.667
13.58	140	13.58	206.667	13.58	186.667
13.6	113.333	13.6	186.667	13.6	186.667
13.62	120	13.62	173.333	13.62	206.667
13.64	133.333	13.64	166.667	13.64	233.333
13.66	140	13.66	173.333	13.66	200
13.68	126.667	13.68	233.333	13.68	180
13.7	146.667	13.7	200	13.7	140
13.72	153.333	13.72	166.667	13.72	133.333
13.74	146.667	13.74	160	13.74	193.333
13.76	160	13.76	166.667	13.76	173.333
13.78	173.333	13.78	180	13.78	153.333
13.8	146.667	13.8	160	13.8	220
13.82	160	13.82	213.333	13.82	193.333
13.84	193.333	13.84	180	13.84	206.667
13.86	180	13.86	160	13.86	180
13.88	133.333	13.88	200	13.88	206.667
13.9	126.667	13.9	173.333	13.9	206.667
13.92	153.333	13.92	166.667	13.92	200
13.94	173.333	13.94	166.667	13.94	180
13.96	186.667	13.96	140	13.96	173.333
13.98	166.667	13.98	166.667	13.98	173.333
14	140	14	160	14	173.333
14.02	126.667	14.02	180	14.02	166.667
14.04	133.333	14.04	200	14.04	193.333
14.06	126.667	14.06	180	14.06	213.333
14.08	133.333	14.08	200	14.08	193.333
14.1	166.667	14.1	213.333	14.1	173.333
14.12	186.667	14.12	146.667	14.12	166.667
14.14	173.333	14.14	180	14.14	186.667
14.16	166.667	14.16	226.667	14.16	206.667
14.18	153.333	14.18	206.667	14.18	213.333
14.2	153.333	14.2	160	14.2	180
14.22	140	14.22	133.333	14.22	113.333
14.24	160	14.24	160	14.24	126.667
14.26	200	14.26	206.667	14.26	133.333
14.28	180	14.28	200	14.28	160
14.3	160	14.3	200	14.3	166.667
14.32	173.333	14.32	206.667	14.32	200
14.34	180	14.34	186.667	14.34	206.667
14.36	166.667	14.36	160	14.36	200
14.38	160	14.38	226.667	14.38	220
14.4	166.667	14.4	213.333	14.4	200
14.42	166.667	14.42	200	14.42	220
14.44	126.667	14.44	226.667	14.44	213.333
14.46	113.333	14.46	200	14.46	180
14.48	126.667	14.48	173.333	14.48	180
14.5	160	14.5	173.333	14.5	166.667
14.52	166.667	14.52	166.667	14.52	126.667
14.54	140	14.54	166.667	14.54	140
14.56	153.333	14.56	153.333	14.56	200
14.58	146.667	14.58	173.333	14.58	220
14.6	160	14.6	206.667	14.6	220
14.62	200	14.62	220	14.62	193.333
14.64	166.667	14.64	193.333	14.64	200
14.66	153.333	14.66	166.667	14.66	220
14.68	153.333	14.68	160	14.68	186.667
14.7	160	14.7	166.667	14.7	173.333
14.72	180	14.72	173.333	14.72	193.333
14.74	140	14.74	213.333	14.74	166.667
14.76	113.333	14.76	206.667	14.76	173.333
14.78	120	14.78	186.667	14.78	180
14.8	140	14.8	206.667	14.8	146.667
14.82	180	14.82	186.667	14.82	153.333
14.84	173.333	14.84	213.333	14.84	186.667
14.86	160	14.86	213.333	14.86	173.333
14.88	153.333	14.88	186.667	14.88	193.333
14.9	146.667	14.9	180	14.9	186.667
14.92	166.667	14.92	186.667	14.92	173.333
14.94	173.333	14.94	166.667	14.94	160
14.96	153.333	14.96	180	14.96	140
14.98	166.667	14.98	200	14.98	186.667
15	166.667	15	200	15	206.667
15.02	160	15.02	193.333	15.02	193.333
15.04	146.667	15.04	220	15.04	180
15.06	146.667	15.06	246.667	15.06	180
15.08	146.667	15.08	220	15.08	213.333
15.1	153.333	15.1	193.333	15.1	206.667
15.12	173.333	15.12	193.333	15.12	206.667
15.14	193.333	15.14	193.333	15.14	200
15.16	173.333	15.16	180	15.16	166.667
15.18	153.333	15.18	193.333	15.18	160
15.2	186.667	15.2	226.667	15.2	180
15.22	173.333	15.22	206.667	15.22	173.333
15.24	126.667	15.24	206.667	15.24	200
15.26	140	15.26	193.333	15.26	226.667
15.28	166.667	15.28	186.667	15.28	193.333
15.3	200	15.3	180	15.3	173.333
15.32	166.667	15.32	166.667	15.32	193.333
15.34	166.667	15.34	200	15.34	193.333
15.36	193.333	15.36	173.333	15.36	160
15.38	186.667	15.38	173.333	15.38	133.333
15.4	160	15.4	213.333	15.4	146.667
15.42	133.333	15.42	213.333	15.42	213.333
15.44	160	15.44	213.333	15.44	200
15.46	160	15.46	200	15.46	166.667
15.48	160	15.48	200	15.48	226.667
15.5	200	15.5	173.333	15.5	273.333
15.52	200	15.52	186.667	15.52	246.667
15.54	146.667	15.54	220	15.54	186.667
15.56	106.667	15.56	206.667	15.56	186.667
15.58	146.667	15.58	206.667	15.58	193.333
15.6	186.667	15.6	213.333	15.6	166.667
15.62	173.333	15.62	186.667	15.62	153.333
15.64	173.333	15.64	160	15.64	186.667
15.66	193.333	15.66	166.667	15.66	200
15.68	186.667	15.68	200	15.68	200
15.7	166.667	15.7	220	15.7	220
15.72	153.333	15.72	193.333	15.72	200
15.74	146.667	15.74	180	15.74	186.667
15.76	166.667	15.76	226.667	15.76	186.667
15.78	173.333	15.78	280	15.78	200
15.8	160	15.8	280	15.8	213.333
15.82	173.333	15.82	200	15.82	206.667
15.84	193.333	15.84	186.667	15.84	180
15.86	186.667	15.86	206.667	15.86	200
15.88	180	15.88	193.333	15.88	226.667
15.9	180	15.9	233.333	15.9	226.667
15.92	173.333	15.92	246.667	15.92	180
15.94	193.333	15.94	240	15.94	166.667
15.96	213.333	15.96	206.667	15.96	193.333
15.98	200	15.98	200	15.98	206.667
16	240	16	193.333	16	186.667
16.02	193.333	16.02	160	16.02	146.667
16.04	140	16.04	166.667	16.04	153.333
16.06	140	16.06	200	16.06	160
16.08	153.333	16.08	206.667	16.08	186.667
16.1	140	16.1	206.667	16.1	233.333
16.12	146.667	16.12	180	16.12	206.667
16.14	186.667	16.14	180	16.14	173.333
16.16	160	16.16	206.667	16.16	200
16.18	166.667	16.18	186.667	16.18	200
16.2	186.667	16.2	153.333	16.2	173.333
16.22	166.667	16.22	200	16.22	193.333
16.24	180	16.24	193.333	16.24	233.333
16.26	193.333	16.26	166.667	16.26	220
16.28	180	16.28	206.667	16.28	193.333
16.3	220	16.3	213.333	16.3	173.333
16.32	213.333	16.32	173.333	16.32	186.667
16.34	166.667	16.34	173.333	16.34	213.333
16.36	153.333	16.36	253.333	16.36	220
16.38	173.333	16.38	253.333	16.38	200
16.4	166.667	16.4	240	16.4	206.667
16.42	146.667	16.42	246.667	16.42	213.333
16.44	160	16.44	226.667	16.44	213.333
16.46	173.333	16.46	200	16.46	206.667
16.48	186.667	16.48	233.333	16.48	206.667
16.5	206.667	16.5	220	16.5	246.667
16.52	206.667	16.52	200	16.52	206.667
16.54	186.667	16.54	206.667	16.54	186.667
16.56	153.333	16.56	166.667	16.56	233.333
16.58	140	16.58	160	16.58	226.667
16.6	200	16.6	206.667	16.6	180
16.62	186.667	16.62	220	16.62	200
16.64	186.667	16.64	213.333	16.64	240
16.66	180	16.66	186.667	16.66	213.333
16.68	173.333	16.68	213.333	16.68	213.333
16.7	146.667	16.7	226.667	16.7	213.333
16.72	153.333	16.72	220	16.72	193.333
16.74	193.333	16.74	220	16.74	240
16.76	153.333	16.76	206.667	16.76	246.667
16.78	186.667	16.78	246.667	16.78	186.667
16.8	180	16.8	280	16.8	206.667
16.82	126.667	16.82	213.333	16.82	213.333
16.84	213.333	16.84	226.667	16.84	213.333
16.86	173.333	16.86	226.667	16.86	220
16.88	173.333	16.88	206.667	16.88	220
16.9	186.667	16.9	200	16.9	213.333
16.92	160	16.92	180	16.92	233.333
16.94	173.333	16.94	200	16.94	220
16.96	186.667	16.96	240	16.96	180
16.98	186.667	16.98	213.333	16.98	200
17	206.667	17	193.333	17	206.667
17.02	226.667	17.02	193.333	17.02	153.333
17.04	186.667	17.04	206.667	17.04	146.667
17.06	160	17.06	233.333	17.06	173.333
17.08	166.667	17.08	253.333	17.08	193.333
17.1	153.333	17.1	213.333	17.1	200
17.12	160	17.12	186.667	17.12	220
17.14	186.667	17.14	166.667	17.14	213.333
17.16	220	17.16	166.667	17.16	233.333
17.18	220	17.18	180	17.18	240
17.2	213.333	17.2	226.667	17.2	226.667
17.22	193.333	17.22	233.333	17.22	200
17.24	173.333	17.24	253.333	17.24	180
17.26	226.667	17.26	240	17.26	206.667
17.28	186.667	17.28	260	17.28	220
17.3	160	17.3	233.333	17.3	220
17.32	186.667	17.32	186.667	17.32	233.333
17.34	220	17.34	200	17.34	233.333
17.36	233.333	17.36	220	17.36	240
17.38	226.667	17.38	220	17.38	213.333
17.4	213.333	17.4	246.667	17.4	186.667
17.42	166.667	17.42	253.333	17.42	186.667
17.44	166.667	17.44	233.333	17.44	186.667
17.46	186.667	17.46	260	17.46	220
17.48	180	17.48	200	17.48	226.667
17.5	173.333	17.5	193.333	17.5	253.333
17.52	180	17.52	220	17.52	240
17.54	206.667	17.54	226.667	17.54	220
17.56	213.333	17.56	226.667	17.56	220
17.58	220	17.58	233.333	17.58	240
17.6	180	17.6	286.667	17.6	240
17.62	153.333	17.62	253.333	17.62	213.333
17.64	173.333	17.64	253.333	17.64	226.667
17.66	206.667	17.66	253.333	17.66	260
17.68	206.667	17.68	220	17.68	166.667
17.7	166.667	17.7	213.333	17.7	166.667
17.72	160	17.72	253.333	17.72	206.667
17.74	200	17.74	200	17.74	246.667
17.76	200	17.76	186.667	17.76	213.333
17.78	206.667	17.78	206.667	17.78	193.333
17.8	246.667	17.8	193.333	17.8	186.667
17.82	180	17.82	160	17.82	193.333
17.84	200	17.84	140	17.84	233.333
17.86	213.333	17.86	186.667	17.86	253.333
17.88	193.333	17.88	200	17.88	253.333
17.9	186.667	17.9	213.333	17.9	220
17.92	186.667	17.92	213.333	17.92	220
17.94	180	17.94	226.667	17.94	213.333
17.96	173.333	17.96	200	17.96	260
17.98	173.333	17.98	233.333	17.98	280
18	193.333	18	220	18	220
18.02	160	18.02	200	18.02	206.667
18.04	206.667	18.04	200	18.04	220
18.06	186.667	18.06	240	18.06	233.333
18.08	186.667	18.08	240	18.08	180
18.1	213.333	18.1	193.333	18.1	200
18.12	233.333	18.12	200	18.12	213.333
18.14	200	18.14	220	18.14	220
18.16	200	18.16	253.333	18.16	193.333
18.18	206.667	18.18	220	18.18	226.667
18.2	200	18.2	193.333	18.2	180
18.22	186.667	18.22	266.667	18.22	200
18.24	206.667	18.24	280	18.24	213.333
18.26	193.333	18.26	273.333	18.26	240
18.28	173.333	18.28	260	18.28	213.333
18.3	166.667	18.3	226.667	18.3	220
18.32	180	18.32	253.333	18.32	186.667
18.34	226.667	18.34	213.333	18.34	140
18.36	206.667	18.36	206.667	18.36	200
18.38	206.667	18.38	226.667	18.38	200
18.4	226.667	18.4	253.333	18.4	206.667
18.42	200	18.42	213.333	18.42	173.333
18.44	193.333	18.44	220	18.44	153.333
18.46	180	18.46	246.667	18.46	180
18.48	220	18.48	186.667	18.48	226.667
18.5	193.333	18.5	200	18.5	240
18.52	153.333	18.52	173.333	18.52	260
18.54	213.333	18.54	206.667	18.54	233.333
18.56	166.667	18.56	206.667	18.56	206.667
18.58	206.667	18.58	246.667	18.58	193.333
18.6	193.333	18.6	220	18.6	166.667
18.62	186.667	18.62	193.333	18.62	186.667
18.64	220	18.64	220	18.64	226.667
18.66	226.667	18.66	280	18.66	246.667
18.68	180	18.68	193.333	18.68	246.667
18.7	173.333	18.7	180	18.7	220
18.72	173.333	18.72	200	18.72	186.667
18.74	193.333	18.74	186.667	18.74	213.333
18.76	180	18.76	206.667	18.76	153.333
18.78	220	18.78	200	18.78	146.667
18.8	153.333	18.8	246.667	18.8	206.667
18.82	166.667	18.82	233.333	18.82	180
18.84	206.667	18.84	206.667	18.84	200
18.86	200	18.86	226.667	18.86	226.667
18.88	220	18.88	280	18.88	226.667
18.9	166.667	18.9	213.333	18.9	200
18.92	160	18.92	246.667	18.92	206.667
18.94	153.333	18.94	226.667	18.94	186.667
18.96	153.333	18.96	260	18.96	233.333
18.98	173.333	18.98	233.333	18.98	226.667
19	206.667	19	193.333	19	253.333
19.02	206.667	19.02	206.667	19.02	260
19.04	193.333	19.04	220	19.04	200
19.06	220	19.06	286.667	19.06	226.667
19.08	220	19.08	246.667	19.08	253.333
19.1	213.333	19.1	340	19.1	226.667
19.12	180	19.12	313.333	19.12	213.333
19.14	280	19.14	306.667	19.14	233.333
19.16	226.667	19.16	246.667	19.16	206.667
19.18	193.333	19.18	286.667	19.18	233.333
19.2	220	19.2	213.333	19.2	246.667
19.22	240	19.22	300	19.22	213.333
19.24	246.667	19.24	266.667	19.24	220
19.26	180	19.26	220	19.26	233.333
19.28	206.667	19.28	253.333	19.28	233.333
19.3	246.667	19.3	240	19.3	233.333
19.32	213.333	19.32	240	19.32	160
19.34	213.333	19.34	246.667	19.34	180
19.36	246.667	19.36	213.333	19.36	193.333
19.38	213.333	19.38	193.333	19.38	220
19.4	240	19.4	273.333	19.4	260
19.42	226.667	19.42	280	19.42	213.333
19.44	213.333	19.44	246.667	19.44	206.667
19.46	206.667	19.46	213.333	19.46	253.333
19.48	240	19.48	246.667	19.48	226.667
19.5	213.333	19.5	240	19.5	240
19.52	213.333	19.52	240	19.52	186.667
19.54	173.333	19.54	193.333	19.54	246.667
19.56	226.667	19.56	273.333	19.56	240
19.58	280	19.58	226.667	19.58	220
19.6	206.667	19.6	233.333	19.6	273.333
19.62	200	19.62	246.667	19.62	200
19.64	233.333	19.64	246.667	19.64	186.667
19.66	213.333	19.66	293.333	19.66	180
19.68	206.667	19.68	286.667	19.68	220
19.7	233.333	19.7	266.667	19.7	260
19.72	193.333	19.72	260	19.72	226.667
19.74	146.667	19.74	273.333	19.74	233.333
19.76	153.333	19.76	206.667	19.76	206.667
19.78	180	19.78	286.667	19.78	240
19.8	226.667	19.8	240	19.8	233.333
19.82	200	19.82	266.667	19.82	280
19.84	266.667	19.84	166.667	19.84	300
19.86	220	19.86	260	19.86	193.333
19.88	153.333	19.88	213.333	19.88	233.333
19.9	193.333	19.9	186.667	19.9	200
19.92	273.333	19.92	226.667	19.92	186.667
19.94	213.333	19.94	320	19.94	226.667
19.96	260	19.96	240	19.96	206.667
19.98	180	19.98	233.333	19.98	200
20	166.667	20	286.667	20	260
20.02	260	20.02	240	20.02	266.667
20.04	166.667	20.04	273.333	20.04	286.667
20.06	180	20.06	233.333	20.06	266.667
20.08	233.333	20.08	206.667	20.08	246.667
20.1	213.333	20.1	233.333	20.1	200
20.12	206.667	20.12	246.667	20.12	186.667
20.14	213.333	20.14	226.667	20.14	246.667
20.16	166.667	20.16	226.667	20.16	220
20.18	220	20.18	200	20.18	286.667
20.2	180	20.2	220	20.2	240
20.22	206.667	20.22	200	20.22	186.667
20.24	200	20.24	200	20.24	186.667
20.26	246.667	20.26	206.667	20.26	206.667
20.28	166.667	20.28	240	20.28	213.333
20.3	200	20.3	260	20.3	246.667
20.32	206.667	20.32	213.333	20.32	233.333
20.34	193.333	20.34	220	20.34	246.667
20.36	226.667	20.36	253.333	20.36	220
20.38	220	20.38	266.667	20.38	200
20.4	200	20.4	246.667	20.4	240
20.42	226.667	20.42	280	20.42	233.333
20.44	213.333	20.44	213.333	20.44	220
20.46	220	20.46	273.333	20.46	226.667
20.48	200	20.48	226.667	20.48	253.333
20.5	220	20.5	340	20.5	206.667
20.52	173.333	20.52	300	20.52	240
20.54	266.667	20.54	313.333	20.54	266.667
20.56	286.667	20.56	293.333	20.56	226.667
20.58	180	20.58	260	20.58	213.333
20.6	260	20.6	220	20.6	286.667
20.62	213.333	20.62	306.667	20.62	300
20.64	220	20.64	240	20.64	266.667
20.66	226.667	20.66	300	20.66	226.667
20.68	180	20.68	293.333	20.68	253.333
20.7	226.667	20.7	260	20.7	200
20.72	173.333	20.72	300	20.72	240
20.74	180	20.74	266.667	20.74	280
20.76	306.667	20.76	360	20.76	266.667
20.78	260	20.78	280	20.78	286.667
20.8	306.667	20.8	266.667	20.8	260
20.82	380	20.82	160	20.82	246.667
20.84	233.333	20.84	240	20.84	220
20.86	240	20.86	326.667	20.86	260
20.88	293.333	20.88	246.667	20.88	306.667
20.9	306.667	20.9	353.333	20.9	233.333
20.92	320	20.92	320	20.92	340
20.94	253.333	20.94	333.333	20.94	286.667
20.96	226.667	20.96	320	20.96	373.333
20.98	240	20.98	306.667	20.98	313.333
21	273.333	21	273.333	21	293.333
21.02	233.333	21.02	353.333	21.02	306.667
21.04	226.667	21.04	300	21.04	320
21.06	313.333	21.06	293.333	21.06	413.333
21.08	246.667	21.08	340	21.08	273.333
21.1	353.333	21.1	353.333	21.1	340
21.12	313.333	21.12	293.333	21.12	340
21.14	226.667	21.14	386.667	21.14	306.667
21.16	346.667	21.16	340	21.16	313.333
21.18	353.333	21.18	393.333	21.18	326.667
21.2	400	21.2	380	21.2	360
21.22	340	21.22	366.667	21.22	393.333
21.24	326.667	21.24	473.333	21.24	346.667
21.26	380	21.26	406.667	21.26	446.667
21.28	333.333	21.28	460	21.28	453.333
21.3	426.667	21.3	533.333	21.3	466.667
21.32	466.667	21.32	500	21.32	560
21.34	406.667	21.34	413.333	21.34	533.333
21.36	426.667	21.36	606.667	21.36	506.667
21.38	553.333	21.38	486.667	21.38	446.667
21.4	520	21.4	526.667	21.4	440
21.42	620	21.42	566.667	21.42	686.667
21.44	473.333	21.44	660	21.44	553.333
21.46	600	21.46	646.667	21.46	486.667
21.48	613.333	21.48	660	21.48	566.667
21.5	533.333	21.5	613.333	21.5	606.667
21.52	613.333	21.52	506.667	21.52	560
21.54	533.333	21.54	600	21.54	600
21.56	580	21.56	573.333	21.56	540
21.58	680	21.58	593.333	21.58	566.667
21.6	626.667	21.6	560	21.6	506.667
21.62	513.333	21.62	466.667	21.62	546.667
21.64	513.333	21.64	553.333	21.64	553.333
21.66	460	21.66	533.333	21.66	540
21.68	446.667	21.68	486.667	21.68	393.333
21.7	513.333	21.7	473.333	21.7	486.667
21.72	480	21.72	513.333	21.72	393.333
21.74	500	21.74	500	21.74	453.333
21.76	486.667	21.76	473.333	21.76	326.667
21.78	386.667	21.78	400	21.78	353.333
21.8	413.333	21.8	353.333	21.8	400
21.82	333.333	21.82	333.333	21.82	313.333
21.84	413.333	21.84	226.667	21.84	420
21.86	266.667	21.86	340	21.86	413.333
21.88	386.667	21.88	400	21.88	353.333
21.9	346.667	21.9	393.333	21.9	373.333
21.92	326.667	21.92	360	21.92	353.333
21.94	286.667	21.94	326.667	21.94	306.667
21.96	313.333	21.96	280	21.96	260
21.98	320	21.98	300	21.98	353.333
22	273.333	22	446.667	22	286.667
22.02	320	22.02	333.333	22.02	260
22.04	260	22.04	286.667	22.04	313.333
22.06	300	22.06	320	22.06	333.333
22.08	320	22.08	326.667	22.08	273.333
22.1	306.667	22.1	286.667	22.1	260
22.12	246.667	22.12	386.667	22.12	253.333
22.14	280	22.14	333.333	22.14	300
22.16	293.333	22.16	233.333	22.16	233.333
22.18	220	22.18	266.667	22.18	333.333
22.2	266.667	22.2	360	22.2	300
22.22	326.667	22.22	273.333	22.22	220
22.24	280	22.24	226.667	22.24	286.667
22.26	233.333	22.26	220	22.26	313.333
22.28	233.333	22.28	253.333	22.28	300
22.3	213.333	22.3	260	22.3	206.667
22.32	253.333	22.32	233.333	22.32	320
22.34	326.667	22.34	313.333	22.34	266.667
22.36	293.333	22.36	193.333	22.36	240
22.38	280	22.38	266.667	22.38	266.667
22.4	226.667	22.4	293.333	22.4	286.667
22.42	193.333	22.42	186.667	22.42	226.667
22.44	266.667	22.44	260	22.44	246.667
22.46	246.667	22.46	200	22.46	333.333
22.48	213.333	22.48	246.667	22.48	266.667
22.5	233.333	22.5	326.667	22.5	260
22.52	233.333	22.52	226.667	22.52	253.333
22.54	193.333	22.54	246.667	22.54	280
22.56	306.667	22.56	240	22.56	213.333
22.58	260	22.58	193.333	22.58	266.667
22.6	206.667	22.6	173.333	22.6	246.667
22.62	313.333	22.62	300	22.62	206.667
22.64	246.667	22.64	266.667	22.64	226.667
22.66	253.333	22.66	240	22.66	206.667
22.68	233.333	22.68	280	22.68	186.667
22.7	226.667	22.7	220	22.7	200
22.72	186.667	22.72	286.667	22.72	220
22.74	226.667	22.74	253.333	22.74	226.667
22.76	180	22.76	280	22.76	233.333
22.78	173.333	22.78	260	22.78	226.667
22.8	233.333	22.8	266.667	22.8	200
22.82	226.667	22.82	206.667	22.82	213.333
22.84	253.333	22.84	193.333	22.84	180
22.86	240	22.86	260	22.86	193.333
22.88	266.667	22.88	280	22.88	260
22.9	220	22.9	220	22.9	253.333
22.92	226.667	22.92	253.333	22.92	233.333
22.94	233.333	22.94	206.667	22.94	240
22.96	246.667	22.96	280	22.96	226.667
22.98	233.333	22.98	246.667	22.98	240
23	206.667	23	280	23	240
23.02	213.333	23.02	233.333	23.02	220
23.04	240	23.04	200	23.04	260
23.06	233.333	23.06	233.333	23.06	226.667
23.08	186.667	23.08	233.333	23.08	286.667
23.1	180	23.1	233.333	23.1	200
23.12	160	23.12	213.333	23.12	160
23.14	180	23.14	293.333	23.14	233.333
23.16	193.333	23.16	240	23.16	240
23.18	193.333	23.18	206.667	23.18	206.667
23.2	233.333	23.2	280	23.2	246.667
23.22	260	23.22	193.333	23.22	240
23.24	220	23.24	200	23.24	240
23.26	273.333	23.26	266.667	23.26	293.333
23.28	226.667	23.28	246.667	23.28	213.333
23.3	173.333	23.3	280	23.3	180
23.32	240	23.32	246.667	23.32	226.667
23.34	180	23.34	220	23.34	260
23.36	220	23.36	233.333	23.36	286.667
23.38	200	23.38	293.333	23.38	233.333
23.4	240	23.4	240	23.4	206.667
23.42	240	23.42	153.333	23.42	260
23.44	233.333	23.44	180	23.44	313.333
23.46	220	23.46	226.667	23.46	253.333
23.48	180	23.48	200	23.48	233.333
23.5	173.333	23.5	246.667	23.5	206.667
23.52	193.333	23.52	226.667	23.52	233.333
23.54	166.667	23.54	266.667	23.54	226.667
23.56	220	23.56	293.333	23.56	200
23.58	200	23.58	233.333	23.58	180
23.6	213.333	23.6	166.667	23.6	253.333
23.62	226.667	23.62	253.333	23.62	240
23.64	246.667	23.64	213.333	23.64	246.667
23.66	220	23.66	213.333	23.66	193.333
23.68	226.667	23.68	253.333	23.68	213.333
23.7	160	23.7	200	23.7	180
23.72	233.333	23.72	206.667	23.72	240
23.74	200	23.74	246.667	23.74	186.667
23.76	180	23.76	240	23.76	200
23.78	193.333	23.78	206.667	23.78	226.667
23.8	180	23.8	200	23.8	206.667
23.82	166.667	23.82	220	23.82	200
23.84	180	23.84	200	23.84	193.333
23.86	200	23.86	206.667	23.86	226.667
23.88	166.667	23.88	220	23.88	193.333
23.9	146.667	23.9	293.333	23.9	180
23.92	186.667	23.92	233.333	23.92	260
23.94	226.667	23.94	233.333	23.94	220
23.96	193.333	23.96	240	23.96	226.667
23.98	173.333	23.98	173.333	23.98	220
24	193.333	24	193.333	24	166.667
24.02	193.333	24.02	233.333	24.02	266.667
24.04	186.667	24.04	226.667	24.04	213.333
24.06	193.333	24.06	226.667	24.06	213.333
24.08	166.667	24.08	226.667	24.08	193.333
24.1	160	24.1	206.667	24.1	166.667
24.12	173.333	24.12	206.667	24.12	180
24.14	220	24.14	200	24.14	226.667
24.16	213.333	24.16	266.667	24.16	206.667
24.18	200	24.18	246.667	24.18	200
24.2	180	24.2	233.333	24.2	200
24.22	160	24.22	233.333	24.22	200
24.24	233.333	24.24	226.667	24.24	226.667
24.26	173.333	24.26	233.333	24.26	226.667
24.28	186.667	24.28	273.333	24.28	246.667
24.3	193.333	24.3	246.667	24.3	240
24.32	180	24.32	220	24.32	213.333
24.34	140	24.34	240	24.34	240
24.36	180	24.36	220	24.36	233.333
24.38	206.667	24.38	173.333	24.38	260
24.4	160	24.4	166.667	24.4	206.667
24.42	220	24.42	206.667	24.42	200
24.44	206.667	24.44	200	24.44	200
24.46	213.333	24.46	200	24.46	233.333
24.48	166.667	24.48	200	24.48	220
24.5	166.667	24.5	260	24.5	246.667
24.52	186.667	24.52	266.667	24.52	233.333
24.54	173.333	24.54	220	24.54	220
24.56	186.667	24.56	200	24.56	200
24.58	153.333	24.58	193.333	24.58	220
24.6	186.667	24.6	200	24.6	226.667
24.62	173.333	24.62	200	24.62	246.667
24.64	180	24.64	206.667	24.64	253.333
24.66	173.333	24.66	233.333	24.66	266.667
24.68	180	24.68	213.333	24.68	220
24.7	173.333	24.7	200	24.7	226.667
24.72	160	24.72	206.667	24.72	220
24.74	173.333	24.74	220	24.74	200
24.76	180	24.76	226.667	24.76	213.333
24.78	200	24.78	266.667	24.78	226.667
24.8	240	24.8	260	24.8	213.333
24.82	266.667	24.82	240	24.82	186.667
24.84	193.333	24.84	266.667	24.84	200
24.86	173.333	24.86	200	24.86	180
24.88	180	24.88	226.667	24.88	213.333
24.9	153.333	24.9	240	24.9	193.333
24.92	200	24.92	246.667	24.92	206.667
24.94	193.333	24.94	220	24.94	240
24.96	200	24.96	226.667	24.96	240
24.98	180	24.98	260	24.98	220
25	173.333	25	273.333	25	226.667
25.02	140	25.02	233.333	25.02	253.333
25.04	160	25.04	206.667	25.04	233.333
25.06	186.667	25.06	186.667	25.06	213.333
25.08	153.333	25.08	180	25.08	240
25.1	180	25.1	193.333	25.1	200
25.12	213.333	25.12	233.333	25.12	206.667
25.14	186.667	25.14	240	25.14	240
25.16	173.333	25.16	200	25.16	213.333
25.18	173.333	25.18	233.333	25.18	213.333
25.2	180	25.2	233.333	25.2	206.667
25.22	193.333	25.22	193.333	25.22	206.667
25.24	173.333	25.24	220	25.24	206.667
25.26	186.667	25.26	273.333	25.26	213.333
25.28	186.667	25.28	266.667	25.28	186.667
25.3	186.667	25.3	213.333	25.3	166.667
25.32	186.667	25.32	220	25.32	206.667
25.34	226.667	25.34	220	25.34	220
25.36	220	25.36	186.667	25.36	213.333
25.38	186.667	25.38	220	25.38	206.667
25.4	166.667	25.4	286.667	25.4	180
25.42	186.667	25.42	273.333	25.42	206.667
25.44	193.333	25.44	226.667	25.44	246.667
25.46	240	25.46	246.667	25.46	226.667
25.48	233.333	25.48	220	25.48	206.667
25.5	173.333	25.5	193.333	25.5	193.333
25.52	206.667	25.52	206.667	25.52	193.333
25.54	193.333	25.54	220	25.54	186.667
25.56	166.667	25.56	233.333	25.56	226.667
25.58	186.667	25.58	213.333	25.58	240
25.6	220	25.6	246.667	25.6	220
25.62	186.667	25.62	233.333	25.62	233.333
25.64	206.667	25.64	206.667	25.64	240
25.66	206.667	25.66	220	25.66	226.667
25.68	166.667	25.68	226.667	25.68	206.667
25.7	186.667	25.7	266.667	25.7	220
25.72	173.333	25.72	233.333	25.72	220
25.74	206.667	25.74	186.667	25.74	213.333
25.76	200	25.76	193.333	25.76	220
25.78	173.333	25.78	200	25.78	226.667
25.8	186.667	25.8	220	25.8	233.333
25.82	193.333	25.82	240	25.82	200
25.84	186.667	25.84	240	25.84	240
25.86	186.667	25.86	226.667	25.86	286.667
25.88	166.667	25.88	193.333	25.88	226.667
25.9	186.667	25.9	193.333	25.9	200
25.92	180	25.92	253.333	25.92	180
25.94	173.333	25.94	253.333	25.94	160
25.96	160	25.96	260	25.96	193.333
25.98	160	25.98	266.667	25.98	246.667
26	206.667	26	213.333	26	233.333
26.02	186.667	26.02	233.333	26.02	213.333
26.04	160	26.04	273.333	26.04	233.333
26.06	146.667	26.06	213.333	26.06	246.667
26.08	140	26.08	206.667	26.08	233.333
26.1	140	26.1	253.333	26.1	200
26.12	173.333	26.12	220	26.12	213.333
26.14	200	26.14	226.667	26.14	226.667
26.16	226.667	26.16	240	26.16	213.333
26.18	226.667	26.18	186.667	26.18	220
26.2	160	26.2	186.667	26.2	226.667
26.22	106.667	26.22	213.333	26.22	226.667
26.24	120	26.24	266.667	26.24	200
26.26	146.667	26.26	260	26.26	200
26.28	180	26.28	166.667	26.28	193.333
26.3	180	26.3	193.333	26.3	173.333
26.32	166.667	26.32	273.333	26.32	186.667
26.34	173.333	26.34	213.333	26.34	220
26.36	153.333	26.36	213.333	26.36	173.333
26.38	146.667	26.38	260	26.38	166.667
26.4	146.667	26.4	233.333	26.4	180
26.42	166.667	26.42	233.333	26.42	206.667
26.44	200	26.44	246.667	26.44	226.667
26.46	226.667	26.46	246.667	26.46	213.333
26.48	220	26.48	240	26.48	206.667
26.5	186.667	26.5	220	26.5	173.333
26.52	193.333	26.52	233.333	26.52	213.333
26.54	226.667	26.54	240	26.54	220
26.56	220	26.56	213.333	26.56	206.667
26.58	180	26.58	206.667	26.58	220
26.6	146.667	26.6	226.667	26.6	180
26.62	133.333	26.62	260	26.62	153.333
26.64	173.333	26.64	240	26.64	186.667
26.66	213.333	26.66	193.333	26.66	253.333
26.68	220	26.68	226.667	26.68	220
26.7	200	26.7	240	26.7	220
26.72	146.667	26.72	240	26.72	226.667
26.74	160	26.74	233.333	26.74	246.667
26.76	200	26.76	246.667	26.76	246.667
26.78	173.333	26.78	233.333	26.78	233.333
26.8	193.333	26.8	213.333	26.8	286.667
26.82	193.333	26.82	226.667	26.82	320
26.84	193.333	26.84	260	26.84	273.333
26.86	193.333	26.86	273.333	26.86	193.333
26.88	166.667	26.88	280	26.88	180
26.9	126.667	26.9	313.333	26.9	220
26.92	193.333	26.92	246.667	26.92	213.333
26.94	246.667	26.94	246.667	26.94	193.333
26.96	213.333	26.96	273.333	26.96	246.667
26.98	200	26.98	293.333	26.98	206.667
27	200	27	293.333	27	173.333
27.02	213.333	27.02	253.333	27.02	186.667
27.04	193.333	27.04	180	27.04	253.333
27.06	193.333	27.06	206.667	27.06	240
27.08	220	27.08	266.667	27.08	213.333
27.1	233.333	27.1	280	27.1	200
27.12	200	27.12	233.333	27.12	200
27.14	180	27.14	300	27.14	220
27.16	226.667	27.16	260	27.16	233.333
27.18	226.667	27.18	233.333	27.18	213.333
27.2	206.667	27.2	253.333	27.2	193.333
27.22	193.333	27.22	233.333	27.22	160
27.24	233.333	27.24	246.667	27.24	173.333
27.26	220	27.26	213.333	27.26	213.333
27.28	160	27.28	220	27.28	233.333
27.3	186.667	27.3	240	27.3	266.667
27.32	213.333	27.32	233.333	27.32	213.333
27.34	246.667	27.34	300	27.34	246.667
27.36	240	27.36	286.667	27.36	273.333
27.38	226.667	27.38	220	27.38	300
27.4	186.667	27.4	286.667	27.4	326.667
27.42	206.667	27.42	260	27.42	260
27.44	200	27.44	266.667	27.44	246.667
27.46	180	27.46	240	27.46	306.667
27.48	200	27.48	273.333	27.48	300
27.5	253.333	27.5	286.667	27.5	253.333
27.52	246.667	27.52	253.333	27.52	260
27.54	280	27.54	280	27.54	226.667
27.56	220	27.56	286.667	27.56	240
27.58	240	27.58	306.667	27.58	253.333
27.6	300	27.6	306.667	27.6	260
27.62	246.667	27.62	273.333	27.62	240
27.64	233.333	27.64	253.333	27.64	266.667
27.66	193.333	27.66	306.667	27.66	300
27.68	226.667	27.68	273.333	27.68	260
27.7	233.333	27.7	246.667	27.7	266.667
27.72	226.667	27.72	260	27.72	293.333
27.74	220	27.74	300	27.74	246.667
27.76	200	27.76	320	27.76	233.333
27.78	193.333	27.78	266.667	27.78	273.333
27.8	186.667	27.8	240	27.8	266.667
27.82	206.667	27.82	253.333	27.82	293.333
27.84	173.333	27.84	233.333	27.84	326.667
27.86	180	27.86	273.333	27.86	253.333
27.88	260	27.88	273.333	27.88	313.333
27.9	313.333	27.9	253.333	27.9	266.667
27.92	366.667	27.92	220	27.92	246.667
27.94	173.333	27.94	240	27.94	293.333
27.96	146.667	27.96	333.333	27.96	300
27.98	206.667	27.98	266.667	27.98	260
28	246.667	28	313.333	28	273.333
28.02	286.667	28.02	300	28.02	220
28.04	286.667	28.04	266.667	28.04	293.333
28.06	240	28.06	300	28.06	266.667
28.08	166.667	28.08	300	28.08	253.333
28.1	186.667	28.1	293.333	28.1	240
28.12	166.667	28.12	260	28.12	293.333
28.14	246.667	28.14	220	28.14	340
28.16	280	28.16	306.667	28.16	253.333
28.18	240	28.18	326.667	28.18	266.667
28.2	220	28.2	313.333	28.2	273.333
28.22	200	28.22	280	28.22	233.333
28.24	220	28.24	233.333	28.24	286.667
28.26	193.333	28.26	273.333	28.26	260
28.28	200	28.28	266.667	28.28	240
28.3	206.667	28.3	306.667	28.3	226.667
28.32	260	28.32	293.333	28.32	240
28.34	233.333	28.34	380	28.34	206.667
28.36	233.333	28.36	326.667	28.36	260
28.38	233.333	28.38	306.667	28.38	240
28.4	213.333	28.4	253.333	28.4	280
28.42	226.667	28.42	213.333	28.42	253.333
28.44	246.667	28.44	286.667	28.44	280
28.46	300	28.46	293.333	28.46	286.667
28.48	233.333	28.48	273.333	28.48	286.667
28.5	273.333	28.5	320	28.5	333.333
28.52	300	28.52	320	28.52	313.333
28.54	213.333	28.54	326.667	28.54	240
28.56	320	28.56	226.667	28.56	300
28.58	286.667	28.58	286.667	28.58	293.333
28.6	313.333	28.6	333.333	28.6	320
28.62	273.333	28.62	353.333	28.62	273.333
28.64	233.333	28.64	400	28.64	373.333
28.66	240	28.66	360	28.66	286.667
28.68	320	28.68	313.333	28.68	306.667
28.7	333.333	28.7	346.667	28.7	280
28.72	360	28.72	386.667	28.72	293.333
28.74	293.333	28.74	353.333	28.74	273.333
28.76	320	28.76	366.667	28.76	273.333
28.78	306.667	28.78	333.333	28.78	333.333
28.8	300	28.8	360	28.8	293.333
28.82	266.667	28.82	373.333	28.82	280
28.84	320	28.84	366.667	28.84	353.333
28.86	360	28.86	373.333	28.86	380
28.88	333.333	28.88	426.667	28.88	300
28.9	373.333	28.9	360	28.9	266.667
28.92	326.667	28.92	286.667	28.92	300
28.94	360	28.94	346.667	28.94	300
28.96	300	28.96	386.667	28.96	406.667
28.98	320	28.98	426.667	28.98	393.333
29	326.667	29	306.667	29	386.667
29.02	273.333	29.02	346.667	29.02	393.333
29.04	373.333	29.04	366.667	29.04	333.333
29.06	406.667	29.06	413.333	29.06	400
29.08	366.667	29.08	460	29.08	453.333
29.1	473.333	29.1	400	29.1	420
29.12	326.667	29.12	426.667	29.12	340
29.14	413.333	29.14	453.333	29.14	320
29.16	420	29.16	546.667	29.16	426.667
29.18	473.333	29.18	440	29.18	280
29.2	453.333	29.2	500	29.2	386.667
29.22	366.667	29.22	473.333	29.22	406.667
29.24	440	29.24	460	29.24	420
29.26	386.667	29.26	480	29.26	473.333
29.28	446.667	29.28	506.667	29.28	446.667
29.3	446.667	29.3	560	29.3	586.667
29.32	426.667	29.32	380	29.32	580
29.34	486.667	29.34	486.667	29.34	540
29.36	486.667	29.36	486.667	29.36	506.667
29.38	493.333	29.38	613.333	29.38	473.333
29.4	480	29.4	473.333	29.4	486.667
29.42	560	29.42	540	29.42	620
29.44	500	29.44	640	29.44	666.667
29.46	706.667	29.46	673.333	29.46	666.667
29.48	526.667	29.48	593.333	29.48	593.333
29.5	626.667	29.5	620	29.5	680
29.52	780	29.52	706.667	29.52	646.667
29.54	706.667	29.54	700	29.54	646.667
29.56	720	29.56	740	29.56	706.667
29.58	733.333	29.58	833.333	29.58	726.667
29.6	933.333	29.6	720	29.6	833.333
29.62	860	29.62	753.333	29.62	786.667
29.64	700	29.64	800	29.64	773.333
29.66	820	29.66	833.333	29.66	793.333
29.68	920	29.68	800	29.68	740
29.7	733.333	29.7	673.333	29.7	893.333
29.72	913.333	29.72	840	29.72	1006.67
29.74	853.333	29.74	993.333	29.74	886.667
29.76	800	29.76	1066.67	29.76	1020
29.78	966.667	29.78	1040	29.78	1100
29.8	973.333	29.8	1166.67	29.8	1013.33
29.82	973.333	29.82	1040	29.82	1166.67
29.84	993.333	29.84	1180	29.84	1020
29.86	1140	29.86	1246.67	29.86	1086.67
29.88	1133.33	29.88	1233.33	29.88	1186.67
29.9	1173.33	29.9	1433.33	29.9	1273.33
29.92	1153.33	29.92	1406.67	29.92	1373.33
29.94	1200	29.94	1393.33	29.94	1360
29.96	1340	29.96	1446.67	29.96	1633.33
29.98	1306.67	29.98	1680	29.98	1506.67
30	1560	30	1526.67	30	1593.33
30.02	1453.33	30.02	1666.67	30.02	1640
30.04	1673.33	30.04	1713.33	30.04	1753.33
30.06	1613.33	30.06	2060	30.06	1726.67
30.08	1633.33	30.08	2026.67	30.08	1813.33
30.1	1680	30.1	2126.67	30.1	1986.67
30.12	1706.67	30.12	2226.67	30.12	2093.33
30.14	1966.67	30.14	2140	30.14	2080
30.16	1893.33	30.16	2413.33	30.16	2320
30.18	2000	30.18	2406.67	30.18	2353.33
30.2	2233.33	30.2	2593.33	30.2	2213.33
30.22	2326.67	30.22	2626.67	30.22	2726.67
30.24	2313.33	30.24	2893.33	30.24	2753.33
30.26	2700	30.26	3106.67	30.26	2660
30.28	2406.67	30.28	2946.67	30.28	2886.67
30.3	2606.67	30.3	3273.33	30.3	3073.33
30.32	2873.33	30.32	3466.67	30.32	3113.33
30.34	3100	30.34	3626.67	30.34	3440
30.36	2906.67	30.36	3546.67	30.36	3200
30.38	3440	30.38	3740	30.38	3693.33
30.4	3700	30.4	3926.67	30.4	3760
30.42	3853.33	30.42	4293.33	30.42	4066.67
30.44	4126.67	30.44	4320	30.44	4233.33
30.46	4126.67	30.46	4580	30.46	4606.67
30.48	4593.33	30.48	4773.33	30.48	5020
30.5	4406.67	30.5	5060	30.5	5086.67
30.52	4713.33	30.52	5480	30.52	4733.33
30.54	5106.67	30.54	5233.33	30.54	4680
30.56	5326.67	30.56	5813.33	30.56	5073.33
30.58	5020	30.58	5386.67	30.58	5206.67
30.6	5806.67	30.6	5746.67	30.6	5313.33
30.62	5640	30.62	5646.67	30.62	5473.33
30.64	5533.33	30.64	5886.67	30.64	5433.33
30.66	5546.67	30.66	5820	30.66	5186.67
30.68	5793.33	30.68	5280	30.68	5386.67
30.7	5573.33	30.7	5366.67	30.7	5053.33
30.72	4986.67	30.72	5200	30.72	4740
30.74	5300	30.74	4893.33	30.74	4686.67
30.76	4946.67	30.76	4873.33	30.76	4640
30.78	4660	30.78	4760	30.78	4353.33
30.8	4460	30.8	4266.67	30.8	4133.33
30.82	3960	30.82	4220	30.82	3866.67
30.84	3780	30.84	3886.67	30.84	3446.67
30.86	3600	30.86	3373.33	30.86	3153.33
30.88	3186.67	30.88	3146.67	30.88	2973.33
30.9	2866.67	30.9	2966.67	30.9	3013.33
30.92	2566.67	30.92	2693.33	30.92	2686.67
30.94	2400	30.94	2546.67	30.94	2386.67
30.96	2240	30.96	2586.67	30.96	2233.33
30.98	2020	30.98	2480	30.98	2113.33
31	1873.33	31	2253.33	31	1940
31.02	1966.67	31.02	1800	31.02	1866.67
31.04	1806.67	31.04	1826.67	31.04	1933.33
31.06	1793.33	31.06	1793.33	31.06	1526.67
31.08	1493.33	31.08	1746.67	31.08	1660
31.1	1280	31.1	1720	31.1	1506.67
31.12	1486.67	31.12	1580	31.12	1180
31.14	1326.67	31.14	1466.67	31.14	1273.33
31.16	1493.33	31.16	1320	31.16	1313.33
31.18	1533.33	31.18	1246.67	31.18	1226.67
31.2	1246.67	31.2	1106.67	31.2	1206.67
31.22	1066.67	31.22	1093.33	31.22	1066.67
31.24	966.667	31.24	1066.67	31.24	1080
31.26	1073.33	31.26	1093.33	31.26	1166.67
31.28	973.333	31.28	1146.67	31.28	1020
31.3	1000	31.3	906.667	31.3	840
31.32	920	31.32	793.333	31.32	833.333
31.34	920	31.34	760	31.34	846.667
31.36	826.667	31.36	746.667	31.36	746.667
31.38	693.333	31.38	960	31.38	753.333
31.4	853.333	31.4	766.667	31.4	753.333
31.42	753.333	31.42	820	31.42	653.333
31.44	760	31.44	740	31.44	613.333
31.46	700	31.46	700	31.46	680
31.48	700	31.48	680	31.48	633.333
31.5	553.333	31.5	686.667	31.5	653.333
31.52	646.667	31.52	653.333	31.52	620
31.54	586.667	31.54	640	31.54	593.333
31.56	633.333	31.56	653.333	31.56	506.667
31.58	586.667	31.58	666.667	31.58	620
31.6	673.333	31.6	620	31.6	613.333
31.62	580	31.62	573.333	31.62	586.667
31.64	500	31.64	480	31.64	546.667
31.66	460	31.66	433.333	31.66	540
31.68	506.667	31.68	480	31.68	480
31.7	560	31.7	506.667	31.7	493.333
31.72	453.333	31.72	560	31.72	506.667
31.74	446.667	31.74	440	31.74	513.333
31.76	500	31.76	506.667	31.76	493.333
31.78	546.667	31.78	500	31.78	473.333
31.8	446.667	31.8	506.667	31.8	393.333
31.82	440	31.82	493.333	31.82	446.667
31.84	460	31.84	440	31.84	426.667
31.86	420	31.86	413.333	31.86	420
31.88	420	31.88	420	31.88	433.333
31.9	446.667	31.9	426.667	31.9	486.667
31.92	473.333	31.92	540	31.92	446.667
31.94	346.667	31.94	566.667	31.94	420
31.96	406.667	31.96	520	31.96	360
31.98	413.333	31.98	446.667	31.98	433.333
32	453.333	32	400	32	360
32.02	426.667	32.02	406.667	32.02	440
32.04	353.333	32.04	413.333	32.04	320
32.06	393.333	32.06	480	32.06	393.333
32.08	366.667	32.08	440	32.08	433.333
32.1	393.333	32.1	346.667	32.1	366.667
32.12	366.667	32.12	366.667	32.12	440
32.14	380	32.14	393.333	32.14	346.667
32.16	486.667	32.16	386.667	32.16	293.333
32.18	426.667	32.18	500	32.18	380
32.2	386.667	32.2	486.667	32.2	420
32.22	393.333	32.22	380	32.22	393.333
32.24	360	32.24	380	32.24	346.667
32.26	386.667	32.26	380	32.26	326.667
32.28	273.333	32.28	406.667	32.28	380
32.3	260	32.3	366.667	32.3	286.667
32.32	320	32.32	393.333	32.32	380
32.34	300	32.34	420	32.34	320
32.36	266.667	32.36	380	32.36	300
32.38	293.333	32.38	313.333	32.38	380
32.4	300	32.4	346.667	32.4	446.667
32.42	293.333	32.42	340	32.42	353.333
32.44	306.667	32.44	373.333	32.44	346.667
32.46	286.667	32.46	353.333	32.46	373.333
32.48	266.667	32.48	360	32.48	393.333
32.5	293.333	32.5	366.667	32.5	326.667
32.52	333.333	32.52	360	32.52	226.667
32.54	393.333	32.54	306.667	32.54	293.333
32.56	333.333	32.56	326.667	32.56	320
32.58	340	32.58	360	32.58	313.333
32.6	306.667	32.6	306.667	32.6	293.333
32.62	240	32.62	326.667	32.62	326.667
32.64	286.667	32.64	306.667	32.64	280
32.66	286.667	32.66	373.333	32.66	266.667
32.68	246.667	32.68	333.333	32.68	346.667
32.7	313.333	32.7	353.333	32.7	333.333
32.72	260	32.72	273.333	32.72	320
32.74	286.667	32.74	293.333	32.74	320
32.76	260	32.76	300	32.76	273.333
32.78	293.333	32.78	300	32.78	333.333
32.8	300	32.8	326.667	32.8	346.667
32.82	266.667	32.82	326.667	32.82	346.667
32.84	266.667	32.84	346.667	32.84	366.667
32.86	326.667	32.86	366.667	32.86	273.333
32.88	286.667	32.88	346.667	32.88	293.333
32.9	340	32.9	306.667	32.9	273.333
32.92	366.667	32.92	353.333	32.92	293.333
32.94	326.667	32.94	373.333	32.94	253.333
32.96	320	32.96	373.333	32.96	346.667
32.98	320	32.98	333.333	32.98	340
33	293.333	33	373.333	33	313.333
33.02	320	33.02	373.333	33.02	373.333
33.04	420	33.04	360	33.04	393.333
33.06	373.333	33.06	333.333	33.06	373.333
33.08	273.333	33.08	373.333	33.08	380
33.1	313.333	33.1	440	33.1	373.333
33.12	333.333	33.12	413.333	33.12	306.667
33.14	333.333	33.14	333.333	33.14	240
33.16	300	33.16	273.333	33.16	280
33.18	266.667	33.18	293.333	33.18	340
33.2	246.667	33.2	333.333	33.2	366.667
33.22	260	33.22	346.667	33.22	346.667
33.24	240	33.24	313.333	33.24	346.667
33.26	260	33.26	320	33.26	346.667
33.28	326.667	33.28	293.333	33.28	280
33.3	313.333	33.3	333.333	33.3	280
33.32	280	33.32	360	33.32	340
33.34	280	33.34	300	33.34	346.667
33.36	266.667	33.36	313.333	33.36	313.333
33.38	306.667	33.38	286.667	33.38	273.333
33.4	300	33.4	280	33.4	253.333
33.42	253.333	33.42	333.333	33.42	300
33.44	260	33.44	346.667	33.44	333.333
33.46	266.667	33.46	333.333	33.46	326.667
33.48	300	33.48	280	33.48	340
33.5	293.333	33.5	233.333	33.5	280
33.52	320	33.52	240	33.52	260
33.54	333.333	33.54	280	33.54	300
33.56	266.667	33.56	246.667	33.56	333.333
33.58	300	33.58	293.333	33.58	300
33.6	333.333	33.6	293.333	33.6	340
33.62	253.333	33.62	306.667	33.62	346.667
33.64	286.667	33.64	313.333	33.64	326.667
33.66	333.333	33.66	313.333	33.66	266.667
33.68	260	33.68	353.333	33.68	253.333
33.7	260	33.7	386.667	33.7	286.667
33.72	246.667	33.72	346.667	33.72	280
33.74	240	33.74	340	33.74	326.667
33.76	266.667	33.76	340	33.76	313.333
33.78	266.667	33.78	346.667	33.78	306.667
33.8	260	33.8	366.667	33.8	280
33.82	326.667	33.82	273.333	33.82	273.333
33.84	353.333	33.84	293.333	33.84	293.333
33.86	340	33.86	346.667	33.86	313.333
33.88	313.333	33.88	333.333	33.88	333.333
33.9	266.667	33.9	386.667	33.9	373.333
33.92	206.667	33.92	360	33.92	360
33.94	253.333	33.94	273.333	33.94	340
33.96	293.333	33.96	313.333	33.96	346.667
33.98	240	33.98	313.333	33.98	326.667
34	240	34	280	34	306.667
34.02	253.333	34.02	326.667	34.02	220
34.04	286.667	34.04	326.667	34.04	280
34.06	293.333	34.06	326.667	34.06	366.667
34.08	266.667	34.08	333.333	34.08	353.333
34.1	320	34.1	320	34.1	293.333
34.12	306.667	34.12	340	34.12	300
34.14	300	34.14	346.667	34.14	300
34.16	286.667	34.16	346.667	34.16	273.333
34.18	293.333	34.18	333.333	34.18	286.667
34.2	280	34.2	313.333	34.2	333.333
34.22	280	34.22	353.333	34.22	380
34.24	273.333	34.24	393.333	34.24	333.333
34.26	273.333	34.26	406.667	34.26	346.667
34.28	326.667	34.28	386.667	34.28	380
34.3	346.667	34.3	380	34.3	360
34.32	320	34.32	366.667	34.32	340
34.34	313.333	34.34	380	34.34	320
34.36	380	34.36	453.333	34.36	306.667
34.38	380	34.38	446.667	34.38	346.667
34.4	320	34.4	406.667	34.4	373.333
34.42	320	34.42	373.333	34.42	320
34.44	366.667	34.44	400	34.44	313.333
34.46	346.667	34.46	453.333	34.46	373.333
34.48	380	34.48	406.667	34.48	446.667
34.5	353.333	34.5	353.333	34.5	406.667
34.52	280	34.52	373.333	34.52	420
34.54	333.333	34.54	380	34.54	486.667
34.56	360	34.56	446.667	34.56	433.333
34.58	380	34.58	433.333	34.58	393.333
34.6	446.667	34.6	420	34.6	380
34.62	466.667	34.62	473.333	34.62	353.333
34.64	440	34.64	460	34.64	400
34.66	473.333	34.66	493.333	34.66	460
34.68	486.667	34.68	546.667	34.68	426.667
34.7	493.333	34.7	526.667	34.7	480
34.72	533.333	34.72	460	34.72	560
34.74	520	34.74	500	34.74	506.667
34.76	473.333	34.76	553.333	34.76	480
34.78	420	34.78	540	34.78	513.333
34.8	433.333	34.8	546.667	34.8	553.333
34.82	540	34.82	526.667	34.82	546.667
34.84	600	34.84	526.667	34.84	580
34.86	560	34.86	600	34.86	573.333
34.88	566.667	34.88	613.333	34.88	566.667
34.9	586.667	34.9	646.667	34.9	626.667
34.92	580	34.92	660	34.92	640
34.94	566.667	34.94	653.333	34.94	680
34.96	600	34.96	653.333	34.96	693.333
34.98	680	34.98	686.667	34.98	693.333
35	706.667	35	766.667	35	760
35.02	726.667	35.02	760	35.02	720
35.04	786.667	35.04	813.333	35.04	726.667
35.06	720	35.06	906.667	35.06	846.667
35.08	620	35.08	953.333	35.08	900
35.1	713.333	35.1	953.333	35.1	920
35.12	773.333	35.12	940	35.12	953.333
35.14	820	35.14	986.667	35.14	953.333
35.16	913.333	35.16	1040	35.16	966.667
35.18	973.333	35.18	1080	35.18	1080
35.2	1026.67	35.2	1120	35.2	1126.67
35.22	1013.33	35.22	1180	35.22	1106.67
35.24	1073.33	35.24	1200	35.24	1140
35.26	1120	35.26	1240	35.26	1206.67
35.28	1113.33	35.28	1260	35.28	1193.33
35.3	1140	35.3	1300	35.3	1180
35.32	1186.67	35.32	1446.67	35.32	1346.67
35.34	1380	35.34	1466.67	35.34	1366.67
35.36	1433.33	35.36	1553.33	35.36	1393.33
35.38	1400	35.38	1620	35.38	1600
35.4	1566.67	35.4	1573.33	35.4	1600
35.42	1686.67	35.42	1553.33	35.42	1580
35.44	1546.67	35.44	1620	35.44	1633.33
35.46	1593.33	35.46	1706.67	35.46	1566.67
35.48	1560	35.48	1706.67	35.48	1600
35.5	1500	35.5	1786.67	35.5	1766.67
35.52	1706.67	35.52	1806.67	35.52	1580
35.54	1786.67	35.54	1753.33	35.54	1520
35.56	1553.33	35.56	1826.67	35.56	1700
35.58	1420	35.58	1833.33	35.58	1646.67
35.6	1553.33	35.6	1653.33	35.6	1493.33
35.62	1520	35.62	1633.33	35.62	1460
35.64	1380	35.64	1466.67	35.64	1393.33
35.66	1373.33	35.66	1446.67	35.66	1300
35.68	1286.67	35.68	1386.67	35.68	1266.67
35.7	1206.67	35.7	1200	35.7	1186.67
35.72	1200	35.72	1180	35.72	1146.67
35.74	1113.33	35.74	1093.33	35.74	1086.67
35.76	1006.67	35.76	1086.67	35.76	1000
35.78	993.333	35.78	1080	35.78	1000
35.8	966.667	35.8	920	35.8	960
35.82	900	35.82	826.667	35.82	980
35.84	886.667	35.84	846.667	35.84	900
35.86	746.667	35.86	786.667	35.86	780
35.88	606.667	35.88	840	35.88	793.333
35.9	640	35.9	726.667	35.9	706.667
35.92	633.333	35.92	680	35.92	613.333
35.94	606.667	35.94	686.667	35.94	666.667
35.96	600	35.96	626.667	35.96	626.667
35.98	600	35.98	646.667	35.98	560
36	546.667	36	620	36	560
36.02	486.667	36.02	520	36.02	553.333
36.04	526.667	36.04	406.667	36.04	520
36.06	440	36.06	406.667	36.06	433.333
36.08	393.333	36.08	480	36.08	433.333
36.1	420	36.1	480	36.1	380
36.12	440	36.12	460	36.12	386.667
36.14	426.667	36.14	440	36.14	460
36.16	433.333	36.16	433.333	36.16	420
36.18	366.667	36.18	353.333	36.18	380
36.2	386.667	36.2	353.333	36.2	366.667
36.22	373.333	36.22	400	36.22	433.333
36.24	313.333	36.24	400	36.24	446.667
36.26	386.667	36.26	380	36.26	406.667
36.28	353.333	36.28	386.667	36.28	300
36.3	333.333	36.3	326.667	36.3	300
36.32	326.667	36.32	326.667	36.32	340
36.34	293.333	36.34	340	36.34	306.667
36.36	333.333	36.36	386.667	36.36	346.667
36.38	326.667	36.38	373.333	36.38	333.333
36.4	300	36.4	340	36.4	326.667
36.42	313.333	36.42	300	36.42	320
36.44	273.333	36.44	320	36.44	293.333
36.46	293.333	36.46	353.333	36.46	280
36.48	340	36.48	340	36.48	273.333
36.5	313.333	36.5	326.667	36.5	293.333
36.52	266.667	36.52	300	36.52	306.667
36.54	273.333	36.54	286.667	36.54	306.667
36.56	260	36.56	300	36.56	333.333
36.58	226.667	36.58	273.333	36.58	313.333
36.6	220	36.6	260	36.6	246.667
36.62	233.333	36.62	300	36.62	240
36.64	293.333	36.64	333.333	36.64	286.667
36.66	280	36.66	380	36.66	320
36.68	300	36.68	320	36.68	253.333
36.7	280	36.7	340	36.7	266.667
36.72	253.333	36.72	313.333	36.72	266.667
36.74	293.333	36.74	293.333	36.74	293.333
36.76	233.333	36.76	286.667	36.76	280
36.78	286.667	36.78	260	36.78	286.667
36.8	300	36.8	280	36.8	240
36.82	233.333	36.82	306.667	36.82	233.333
36.84	213.333	36.84	293.333	36.84	306.667
36.86	246.667	36.86	240	36.86	293.333
36.88	286.667	36.88	220	36.88	286.667
36.9	240	36.9	233.333	36.9	233.333
36.92	253.333	36.92	280	36.92	233.333
36.94	213.333	36.94	286.667	36.94	260
36.96	240	36.96	240	36.96	273.333
36.98	213.333	36.98	246.667	36.98	226.667
37	246.667	37	266.667	37	260
37.02	253.333	37.02	306.667	37.02	206.667
37.04	253.333	37.04	333.333	37.04	213.333
37.06	253.333	37.06	333.333	37.06	253.333
37.08	253.333	37.08	280	37.08	253.333
37.1	200	37.1	340	37.1	253.333
37.12	260	37.12	306.667	37.12	253.333
37.14	313.333	37.14	320	37.14	286.667
37.16	273.333	37.16	293.333	37.16	320
37.18	246.667	37.18	306.667	37.18	246.667
37.2	273.333	37.2	326.667	37.2	260
37.22	246.667	37.22	253.333	37.22	320
37.24	246.667	37.24	306.667	37.24	373.333
37.26	300	37.26	253.333	37.26	360
37.28	273.333	37.28	280	37.28	333.333
37.3	280	37.3	346.667	37.3	266.667
37.32	293.333	37.32	333.333	37.32	293.333
37.34	273.333	37.34	280	37.34	266.667
37.36	260	37.36	280	37.36	306.667
37.38	306.667	37.38	286.667	37.38	306.667
37.4	213.333	37.4	346.667	37.4	306.667
37.42	233.333	37.42	386.667	37.42	300
37.44	313.333	37.44	426.667	37.44	346.667
37.46	320	37.46	280	37.46	326.667
37.48	353.333	37.48	300	37.48	333.333
37.5	300	37.5	393.333	37.5	333.333
37.52	300	37.52	353.333	37.52	320
37.54	333.333	37.54	353.333	37.54	380
37.56	320	37.56	393.333	37.56	366.667
37.58	320	37.58	413.333	37.58	320
37.6	366.667	37.6	326.667	37.6	380
37.62	313.333	37.62	353.333	37.62	306.667
37.64	380	37.64	293.333	37.64	360
37.66	320	37.66	440	37.66	386.667
37.68	393.333	37.68	426.667	37.68	460
37.7	433.333	37.7	360	37.7	426.667
37.72	380	37.72	420	37.72	433.333
37.74	366.667	37.74	400	37.74	400
37.76	353.333	37.76	460	37.76	353.333
37.78	453.333	37.78	433.333	37.78	360
37.8	380	37.8	413.333	37.8	386.667
37.82	333.333	37.82	406.667	37.82	393.333
37.84	346.667	37.84	340	37.84	386.667
37.86	326.667	37.86	386.667	37.86	426.667
37.88	353.333	37.88	373.333	37.88	380
37.9	333.333	37.9	366.667	37.9	320
37.92	320	37.92	306.667	37.92	306.667
37.94	306.667	37.94	306.667	37.94	306.667
37.96	293.333	37.96	300	37.96	306.667
37.98	253.333	37.98	286.667	37.98	366.667
38	266.667	38	326.667	38	333.333
38.02	260	38.02	353.333	38.02	280
38.04	286.667	38.04	346.667	38.04	253.333
38.06	246.667	38.06	340	38.06	326.667
38.08	213.333	38.08	353.333	38.08	253.333
38.1	186.667	38.1	320	38.1	233.333
38.12	246.667	38.12	286.667	38.12	286.667
38.14	200	38.14	293.333	38.14	246.667
38.16	180	38.16	266.667	38.16	266.667
38.18	240	38.18	206.667	38.18	306.667
38.2	246.667	38.2	213.333	38.2	246.667
38.22	246.667	38.22	273.333	38.22	260
38.24	253.333	38.24	220	38.24	213.333
38.26	206.667	38.26	293.333	38.26	226.667
38.28	206.667	38.28	206.667	38.28	233.333
38.3	166.667	38.3	253.333	38.3	226.667
38.32	180	38.32	320	38.32	233.333
38.34	186.667	38.34	300	38.34	220
38.36	240	38.36	240	38.36	226.667
38.38	253.333	38.38	253.333	38.38	240
38.4	180	38.4	280	38.4	253.333
38.42	253.333	38.42	200	38.42	226.667
38.44	226.667	38.44	173.333	38.44	153.333
38.46	193.333	38.46	260	38.46	180
38.48	246.667	38.48	286.667	38.48	186.667
38.5	226.667	38.5	260	38.5	233.333
38.52	220	38.52	273.333	38.52	240
38.54	193.333	38.54	193.333	38.54	226.667
38.56	160	38.56	160	38.56	246.667
38.58	206.667	38.58	266.667	38.58	206.667
38.6	206.667	38.6	273.333	38.6	206.667
38.62	220	38.62	213.333	38.62	166.667
38.64	193.333	38.64	260	38.64	246.667
38.66	186.667	38.66	193.333	38.66	213.333
38.68	213.333	38.68	213.333	38.68	226.667
38.7	186.667	38.7	206.667	38.7	180
38.72	166.667	38.72	260	38.72	206.667
38.74	166.667	38.74	220	38.74	186.667
38.76	193.333	38.76	193.333	38.76	180
38.78	213.333	38.78	186.667	38.78	206.667
38.8	186.667	38.8	180	38.8	206.667
38.82	166.667	38.82	220	38.82	206.667
38.84	160	38.84	180	38.84	200
38.86	153.333	38.86	166.667	38.86	220
38.88	213.333	38.88	186.667	38.88	213.333
38.9	166.667	38.9	233.333	38.9	286.667
38.92	200	38.92	306.667	38.92	180
38.94	160	38.94	166.667	38.94	173.333
38.96	140	38.96	213.333	38.96	206.667
38.98	126.667	38.98	233.333	38.98	180
39	180	39	180	39	253.333
39.02	220	39.02	186.667	39.02	186.667
39.04	220	39.04	193.333	39.04	186.667
39.06	180	39.06	220	39.06	173.333
39.08	120	39.08	193.333	39.08	146.667
39.1	160	39.1	213.333	39.1	173.333
39.12	126.667	39.12	233.333	39.12	226.667
39.14	200	39.14	220	39.14	220
39.16	186.667	39.16	193.333	39.16	240
39.18	86.6667	39.18	200	39.18	193.333
39.2	173.333	39.2	240	39.2	173.333
39.22	146.667	39.22	133.333	39.22	233.333
39.24	166.667	39.24	193.333	39.24	193.333
39.26	166.667	39.26	220	39.26	173.333
39.28	146.667	39.28	200	39.28	193.333
39.3	180	39.3	246.667	39.3	140
39.32	160	39.32	253.333	39.32	213.333
39.34	133.333	39.34	213.333	39.34	193.333
39.36	166.667	39.36	193.333	39.36	240
39.38	166.667	39.38	233.333	39.38	213.333
39.4	166.667	39.4	253.333	39.4	286.667
39.42	126.667	39.42	193.333	39.42	220
39.44	173.333	39.44	213.333	39.44	153.333
39.46	173.333	39.46	213.333	39.46	206.667
39.48	160	39.48	186.667	39.48	246.667
39.5	133.333	39.5	226.667	39.5	173.333
39.52	180	39.52	260	39.52	220
39.54	186.667	39.54	213.333	39.54	260
39.56	213.333	39.56	246.667	39.56	200
39.58	126.667	39.58	233.333	39.58	253.333
39.6	146.667	39.6	186.667	39.6	213.333
39.62	213.333	39.62	220	39.62	200
39.64	206.667	39.64	193.333	39.64	220
39.66	133.333	39.66	233.333	39.66	193.333
39.68	173.333	39.68	193.333	39.68	280
39.7	173.333	39.7	226.667	39.7	246.667
39.72	220	39.72	273.333	39.72	106.667
39.74	206.667	39.74	286.667	39.74	193.333
39.76	193.333	39.76	180	39.76	200
39.78	166.667	39.78	200	39.78	253.333
39.8	253.333	39.8	233.333	39.8	166.667
39.82	226.667	39.82	253.333	39.82	213.333
39.84	166.667	39.84	193.333	39.84	273.333
39.86	273.333	39.86	300	39.86	173.333
39.88	180	39.88	220	39.88	226.667
39.9	213.333	39.9	240	39.9	260
39.92	140	39.92	233.333	39.92	226.667
39.94	193.333	39.94	180	39.94	213.333
39.96	213.333	39.96	160	39.96	200
39.98	226.667	39.98	186.667	39.98	213.333
40	206.667	40	240	40	300
40.02	186.667	40.02	213.333	40.02	220
40.04	180	40.04	260	40.04	226.667
40.06	153.333	40.06	240	40.06	173.333
40.08	226.667	40.08	206.667	40.08	186.667
40.1	180	40.1	206.667	40.1	293.333
40.12	166.667	40.12	160	40.12	153.333
40.14	213.333	40.14	186.667	40.14	233.333
40.16	140	40.16	246.667	40.16	253.333
40.18	200	40.18	200	40.18	186.667
40.2	180	40.2	280	40.2	146.667
40.22	173.333	40.22	186.667	40.22	160
40.24	120	40.24	233.333	40.24	153.333
40.26	246.667	40.26	193.333	40.26	186.667
40.28	240	40.28	186.667	40.28	226.667
40.3	100	40.3	186.667	40.3	133.333
40.32	200	40.32	226.667	40.32	193.333
40.34	140	40.34	280	40.34	260
40.36	120	40.36	166.667	40.36	173.333
40.38	166.667	40.38	280	40.38	153.333
40.4	200	40.4	286.667	40.4	186.667
40.42	140	40.42	273.333	40.42	180
40.44	113.333	40.44	160	40.44	166.667
40.46	126.667	40.46	193.333	40.46	220
40.48	186.667	40.48	193.333	40.48	226.667
40.5	180	40.5	200	40.5	153.333
40.52	146.667	40.52	206.667	40.52	186.667
40.54	160	40.54	186.667	40.54	260
40.56	213.333	40.56	160	40.56	266.667
40.58	106.667	40.58	133.333	40.58	180
40.6	193.333	40.6	146.667	40.6	220
40.62	173.333	40.62	193.333	40.62	160
40.64	200	40.64	180	40.64	233.333
40.66	173.333	40.66	186.667	40.66	186.667
40.68	166.667	40.68	173.333	40.68	186.667
40.7	146.667	40.7	186.667	40.7	186.667
40.72	146.667	40.72	153.333	40.72	153.333
40.74	193.333	40.74	226.667	40.74	240
40.76	186.667	40.76	226.667	40.76	280
40.78	153.333	40.78	186.667	40.78	193.333
40.8	206.667	40.8	166.667	40.8	206.667
40.82	186.667	40.82	193.333	40.82	206.667
40.84	226.667	40.84	213.333	40.84	200
40.86	140	40.86	220	40.86	186.667
40.88	153.333	40.88	186.667	40.88	193.333
40.9	166.667	40.9	146.667	40.9	200
40.92	133.333	40.92	226.667	40.92	246.667
40.94	140	40.94	220	40.94	213.333
40.96	126.667	40.96	260	40.96	193.333
40.98	173.333	40.98	246.667	40.98	166.667
41	240	41	206.667	41	180
41.02	113.333	41.02	193.333	41.02	186.667
41.04	153.333	41.04	193.333	41.04	173.333
41.06	146.667	41.06	266.667	41.06	193.333
41.08	166.667	41.08	213.333	41.08	213.333
41.1	180	41.1	233.333	41.1	180
41.12	133.333	41.12	180	41.12	273.333
41.14	173.333	41.14	226.667	41.14	146.667
41.16	206.667	41.16	246.667	41.16	193.333
41.18	126.667	41.18	286.667	41.18	180
41.2	186.667	41.2	193.333	41.2	180
41.22	240	41.22	240	41.22	273.333
41.24	160	41.24	280	41.24	253.333
41.26	193.333	41.26	253.333	41.26	193.333
41.28	193.333	41.28	173.333	41.28	273.333
41.3	193.333	41.3	173.333	41.3	260
41.32	273.333	41.32	213.333	41.32	193.333
41.34	213.333	41.34	240	41.34	260
41.36	226.667	41.36	240	41.36	233.333
41.38	246.667	41.38	300	41.38	240
41.4	220	41.4	253.333	41.4	173.333
41.42	246.667	41.42	253.333	41.42	186.667
41.44	226.667	41.44	213.333	41.44	220
41.46	180	41.46	246.667	41.46	180
41.48	186.667	41.48	306.667	41.48	200
41.5	206.667	41.5	253.333	41.5	313.333
41.52	213.333	41.52	286.667	41.52	266.667
41.54	213.333	41.54	280	41.54	293.333
41.56	266.667	41.56	293.333	41.56	326.667
41.58	220	41.58	293.333	41.58	260
41.6	246.667	41.6	453.333	41.6	280
41.62	173.333	41.62	300	41.62	266.667
41.64	206.667	41.64	313.333	41.64	280
41.66	226.667	41.66	253.333	41.66	333.333
41.68	260	41.68	346.667	41.68	260
41.7	300	41.7	240	41.7	233.333
41.72	320	41.72	386.667	41.72	340
41.74	353.333	41.74	280	41.74	280
41.76	333.333	41.76	300	41.76	286.667
41.78	393.333	41.78	366.667	41.78	293.333
41.8	266.667	41.8	393.333	41.8	320
41.82	313.333	41.82	386.667	41.82	366.667
41.84	360	41.84	366.667	41.84	306.667
41.86	406.667	41.86	413.333	41.86	266.667
41.88	326.667	41.88	366.667	41.88	320
41.9	353.333	41.9	373.333	41.9	293.333
41.92	320	41.92	333.333	41.92	260
41.94	393.333	41.94	413.333	41.94	400
41.96	486.667	41.96	340	41.96	293.333
41.98	313.333	41.98	306.667	41.98	333.333
42	313.333	42	353.333	42	306.667
42.02	393.333	42.02	346.667	42.02	340
42.04	293.333	42.04	313.333	42.04	306.667
42.06	400	42.06	320	42.06	313.333
42.08	313.333	42.08	340	42.08	386.667
42.1	286.667	42.1	333.333	42.1	240
42.12	306.667	42.12	293.333	42.12	260
42.14	260	42.14	320	42.14	246.667
42.16	213.333	42.16	286.667	42.16	226.667
42.18	273.333	42.18	313.333	42.18	273.333
42.2	213.333	42.2	240	42.2	320
42.22	240	42.22	373.333	42.22	260
42.24	226.667	42.24	326.667	42.24	300
42.26	226.667	42.26	293.333	42.26	206.667
42.28	180	42.28	326.667	42.28	273.333
42.3	186.667	42.3	260	42.3	260
42.32	213.333	42.32	233.333	42.32	180
42.34	173.333	42.34	226.667	42.34	260
42.36	226.667	42.36	286.667	42.36	233.333
42.38	273.333	42.38	206.667	42.38	213.333
42.4	226.667	42.4	266.667	42.4	226.667
42.42	253.333	42.42	233.333	42.42	220
42.44	160	42.44	193.333	42.44	206.667
42.46	193.333	42.46	213.333	42.46	206.667
42.48	253.333	42.48	306.667	42.48	180
42.5	173.333	42.5	240	42.5	200
42.52	160	42.52	266.667	42.52	253.333
42.54	126.667	42.54	280	42.54	213.333
42.56	173.333	42.56	220	42.56	193.333
42.58	206.667	42.58	160	42.58	200
42.6	186.667	42.6	220	42.6	226.667
42.62	166.667	42.62	200	42.62	246.667
42.64	153.333	42.64	173.333	42.64	180
42.66	166.667	42.66	186.667	42.66	146.667
42.68	193.333	42.68	126.667	42.68	180
42.7	166.667	42.7	166.667	42.7	120
42.72	126.667	42.72	160	42.72	213.333
42.74	166.667	42.74	166.667	42.74	173.333
42.76	140	42.76	146.667	42.76	193.333
42.78	200	42.78	173.333	42.78	126.667
42.8	173.333	42.8	166.667	42.8	186.667
42.82	166.667	42.82	186.667	42.82	200
42.84	180	42.84	160	42.84	226.667
42.86	166.667	42.86	200	42.86	193.333
42.88	126.667	42.88	226.667	42.88	206.667
42.9	186.667	42.9	240	42.9	166.667
42.92	220	42.92	200	42.92	220
42.94	180	42.94	146.667	42.94	206.667
42.96	186.667	42.96	206.667	42.96	153.333
42.98	100	42.98	186.667	42.98	153.333
43	186.667	43	226.667	43	173.333
43.02	193.333	43.02	213.333	43.02	166.667
43.04	146.667	43.04	160	43.04	140
43.06	160	43.06	133.333	43.06	153.333
43.08	93.3333	43.08	166.667	43.08	233.333
43.1	166.667	43.1	213.333	43.1	220
43.12	126.667	43.12	146.667	43.12	193.333
43.14	113.333	43.14	206.667	43.14	200
43.16	126.667	43.16	140	43.16	180
43.18	200	43.18	206.667	43.18	193.333
43.2	153.333	43.2	160	43.2	193.333
43.22	180	43.22	206.667	43.22	153.333
43.24	166.667	43.24	213.333	43.24	180
43.26	146.667	43.26	153.333	43.26	166.667
43.28	180	43.28	206.667	43.28	140
43.3	193.333	43.3	200	43.3	173.333
43.32	140	43.32	173.333	43.32	200
43.34	113.333	43.34	246.667	43.34	186.667
43.36	166.667	43.36	193.333	43.36	193.333
43.38	120	43.38	200	43.38	153.333
43.4	133.333	43.4	166.667	43.4	200
43.42	193.333	43.42	240	43.42	186.667
43.44	146.667	43.44	246.667	43.44	180
43.46	160	43.46	226.667	43.46	146.667
43.48	140	43.48	200	43.48	180
43.5	113.333	43.5	220	43.5	246.667
43.52	113.333	43.52	233.333	43.52	186.667
43.54	200	43.54	166.667	43.54	213.333
43.56	180	43.56	160	43.56	146.667
43.58	140	43.58	193.333	43.58	186.667
43.6	173.333	43.6	206.667	43.6	153.333
43.62	153.333	43.62	200	43.62	120
43.64	186.667	43.64	233.333	43.64	73.3333
43.66	180	43.66	186.667	43.66	180
43.68	140	43.68	173.333	43.68	160
43.7	213.333	43.7	253.333	43.7	286.667
43.72	206.667	43.72	286.667	43.72	266.667
43.74	153.333	43.74	306.667	43.74	220
43.76	160	43.76	186.667	43.76	220
43.78	126.667	43.78	120	43.78	266.667
43.8	186.667	43.8	193.333	43.8	153.333
43.82	200	43.82	200	43.82	153.333
43.84	206.667	43.84	213.333	43.84	206.667
43.86	160	43.86	226.667	43.86	180
43.88	173.333	43.88	173.333	43.88	226.667
43.9	166.667	43.9	220	43.9	180
43.92	126.667	43.92	226.667	43.92	180
43.94	186.667	43.94	200	43.94	193.333
43.96	193.333	43.96	206.667	43.96	240
43.98	133.333	43.98	273.333	43.98	166.667
44	180	44	240	44	173.333
44.02	133.333	44.02	233.333	44.02	220
44.04	193.333	44.04	240	44.04	180
44.06	186.667	44.06	206.667	44.06	193.333
44.08	133.333	44.08	240	44.08	226.667
44.1	146.667	44.1	226.667	44.1	200
44.12	186.667	44.12	226.667	44.12	206.667
44.14	180	44.14	220	44.14	220
44.16	126.667	44.16	193.333	44.16	300
44.18	113.333	44.18	226.667	44.18	213.333
44.2	186.667	44.2	220	44.2	200
44.22	200	44.22	206.667	44.22	213.333
44.24	180	44.24	193.333	44.24	173.333
44.26	133.333	44.26	206.667	44.26	173.333
44.28	166.667	44.28	226.667	44.28	186.667
44.3	146.667	44.3	200	44.3	166.667
44.32	180	44.32	180	44.32	180
44.34	173.333	44.34	193.333	44.34	200
44.36	160	44.36	233.333	44.36	180
44.38	166.667	44.38	220	44.38	213.333
44.4	133.333	44.4	213.333	44.4	160
44.42	146.667	44.42	180	44.42	193.333
44.44	140	44.44	200	44.44	213.333
44.46	173.333	44.46	186.667	44.46	173.333
44.48	160	44.48	166.667	44.48	160
44.5	193.333	44.5	186.667	44.5	240
44.52	153.333	44.52	166.667	44.52	206.667
44.54	166.667	44.54	153.333	44.54	173.333
44.56	140	44.56	140	44.56	200
44.58	166.667	44.58	140	44.58	226.667
44.6	140	44.6	180	44.6	186.667
44.62	206.667	44.62	226.667	44.62	173.333
44.64	133.333	44.64	280	44.64	220
44.66	180	44.66	240	44.66	186.667
44.68	193.333	44.68	186.667	44.68	160
44.7	180	44.7	180	44.7	146.667
44.72	160	44.72	246.667	44.72	166.667
44.74	126.667	44.74	246.667	44.74	173.333
44.76	126.667	44.76	220	44.76	213.333
44.78	140	44.78	140	44.78	193.333
44.8	140	44.8	233.333	44.8	160
44.82	180	44.82	206.667	44.82	220
44.84	180	44.84	206.667	44.84	173.333
44.86	220	44.86	233.333	44.86	226.667
44.88	193.333	44.88	226.667	44.88	200
44.9	240	44.9	240	44.9	173.333
44.92	166.667	44.92	206.667	44.92	206.667
[truncated: 1,754 more rows]

## Sheet: b
	In/Zr-InZrOx(SCP-4)	In/Si-InZrOx(SCP-4)
fresh	2.6964	7.07029
24h	2.67581	6.96103
42h	2.64096	6.97182

## Sheet: c
XPS spectra
fresh-InZrOx(SCP-4)		24h-InZrOx(SCP-4)		42h-InZrOx(SCP-4)
Binding Energy (eV)	Intensity (a.u.)	Binding Energy (eV)	Intensity (a.u.)	Binding Energy (eV)	Intensity (a.u.)
464.65	11670	460.4	9412.5	460.4	7532.5
464.6	11830	460.35	9225	460.35	7547.5
464.55	11850	460.3	9527.5	460.3	7472.5
464.5	11830	460.25	9597.5	460.25	7685
464.45	11960	460.2	9295	460.2	7775
464.4	11865	460.15	9385	460.15	7605
464.35	12135	460.1	9627.5	460.1	7620
464.3	12100	460.05	9417.5	460.05	7485
464.25	12055	460	9450	460	7622.5
464.2	11765	459.95	9452.5	459.95	7627.5
464.15	11800	459.9	9577.5	459.9	7467.5
464.1	11865	459.85	9490	459.85	7507.5
464.05	11700	459.8	9395	459.8	7455
464	11920	459.75	9405	459.75	7430
463.95	11925	459.7	9250	459.7	7460
463.9	11865	459.65	9017.5	459.65	7400
463.85	11715	459.6	9350	459.6	7492.5
463.8	11725	459.55	9387.5	459.55	7585
463.75	11875	459.5	9405	459.5	7587.5
463.7	12265	459.45	9137.5	459.45	7252.5
463.65	11825	459.4	9147.5	459.4	7375
463.6	11445	459.35	9025	459.35	7467.5
463.55	11430	459.3	9312.5	459.3	7350
463.5	11880	459.25	9360	459.25	7270
463.45	11625	459.2	9477.5	459.2	7360
463.4	11980	459.15	9157.5	459.15	7205
463.35	11785	459.1	9142.5	459.1	7292.5
463.3	11940	459.05	9112.5	459.05	7525
463.25	11710	459	9112.5	459	7435
463.2	11380	458.95	9190	458.95	7117.5
463.15	11570	458.9	9042.5	458.9	7395
463.1	11525	458.85	8917.5	458.85	7247.5
463.05	11405	458.8	8927.5	458.8	7087.5
463	11335	458.75	9082.5	458.75	7302.5
462.95	11560	458.7	9090	458.7	7372.5
462.9	11625	458.65	8905	458.65	7437.5
462.85	11495	458.6	9037.5	458.6	7112.5
462.8	11705	458.55	8655	458.55	7002.5
462.75	11665	458.5	8827.5	458.5	7127.5
462.7	12040	458.45	8890	458.45	7050
462.65	11660	458.4	8960	458.4	7095
462.6	11435	458.35	8927.5	458.35	7065
462.55	11530	458.3	8580	458.3	7187.5
462.5	11620	458.25	8472.5	458.25	7025
462.45	11785	458.2	8770	458.2	6870
462.4	11495	458.15	8902.5	458.15	6847.5
462.35	11655	458.1	8750	458.1	7107.5
462.3	11635	458.05	8772.5	458.05	6922.5
462.25	11310	458	8487.5	458	6895
462.2	11035	457.95	8802.5	457.95	6917.5
462.15	10950	457.9	8530	457.9	6805
462.1	11095	457.85	8665	457.85	6875
462.05	11360	457.8	8365	457.8	6675
462	11070	457.75	8540	457.75	6762.5
461.95	11120	457.7	8647.5	457.7	6655
461.9	11150	457.65	8412.5	457.65	6755
461.85	11090	457.6	8532.5	457.6	6930
461.8	11085	457.55	8350	457.55	6857.5
461.75	11135	457.5	8565	457.5	6902.5
461.7	11010	457.45	8475	457.45	6732.5
461.65	11025	457.4	8412.5	457.4	6915
461.6	11100	457.35	8252.5	457.35	6647.5
461.55	10725	457.3	8187.5	457.3	6677.5
461.5	10865	457.25	8267.5	457.25	6642.5
461.45	10980	457.2	8447.5	457.2	6510
461.4	10875	457.15	8052.5	457.15	6727.5
461.35	10725	457.1	8162.5	457.1	6740
461.3	10835	457.05	8260	457.05	6705
461.25	10840	457	7970	457	6635
461.2	10950	456.95	8330	456.95	6575
461.15	10605	456.9	8200	456.9	6587.5
461.1	10690	456.85	8220	456.85	6772.5
461.05	10695	456.8	8220	456.8	6517.5
461	10860	456.75	8355	456.75	6422.5
460.95	10840	456.7	8187.5	456.7	6660
460.9	10705	456.65	8150	456.65	6575
460.85	10715	456.6	8052.5	456.6	6420
460.8	10600	456.55	7910	456.55	6415
460.75	10800	456.5	8162.5	456.5	6565
460.7	10680	456.45	8017.5	456.45	6295
460.65	10780	456.4	8120	456.4	6542.5
460.6	10880	456.35	8025	456.35	6667.5
460.55	10455	456.3	7922.5	456.3	6387.5
460.5	10615	456.25	8037.5	456.25	6585
460.45	10470	456.2	7875	456.2	6417.5
460.4	10520	456.15	8030	456.15	6360
460.35	10545	456.1	7955	456.1	6572.5
460.3	10520	456.05	7935	456.05	6572.5
460.25	10300	456	7732.5	456	6367.5
460.2	10385	455.95	7917.5	455.95	6485
460.15	10490	455.9	7900	455.9	6562.5
460.1	10155	455.85	7937.5	455.85	6540
460.05	10090	455.8	7800	455.8	6460
460	10240	455.75	7975	455.75	6260
459.95	10190	455.7	7860	455.7	6500
459.9	9730	455.65	7957.5	455.65	6502.5
459.85	10345	455.6	7925	455.6	6327.5
459.8	10225	455.55	7642.5	455.55	6372.5
459.75	10420	455.5	7597.5	455.5	6460
459.7	10150	455.45	7702.5	455.45	6477.5
459.65	10065	455.4	7817.5	455.4	6427.5
459.6	9995	455.35	7957.5	455.35	6237.5
459.55	10340	455.3	7890	455.3	6570
459.5	10315	455.25	7802.5	455.25	6350
459.45	9895	455.2	7957.5	455.2	6352.5
459.4	9795	455.15	7827.5	455.15	6365
459.35	9785	455.1	7960	455.1	6620
459.3	9785	455.05	8262.5	455.05	6562.5
459.25	10000	455	8115	455	6540
459.2	9805	454.95	8055	454.95	6725
459.15	9860	454.9	8165	454.9	6847.5
459.1	10265	454.85	8247.5	454.85	6817.5
459.05	10370	454.8	8097.5	454.8	7027.5
459	10070	454.75	8195	454.75	7052.5
458.95	10030	454.7	8140	454.7	7150
458.9	10190	454.65	8457.5	454.65	6945
458.85	10105	454.6	8472.5	454.6	7162.5
458.8	10060	454.55	8512.5	454.55	7167.5
458.75	9490	454.5	8530	454.5	7465
458.7	9445	454.45	8812.5	454.45	7517.5
458.65	10050	454.4	8705	454.4	7595
458.6	9750	454.35	9070	454.35	8022.5
458.55	9890	454.3	9367.5	454.3	8520
458.5	9890	454.25	9510	454.25	8382.5
458.45	9665	454.2	9762.5	454.2	8692.5
458.4	9465	454.15	9982.5	454.15	9100
458.35	9755	454.1	10397.5	454.1	9395
458.3	9525	454.05	10737.5	454.05	9857.5
458.25	9655	454	11070	454	10325
458.2	9695	453.95	11385	453.95	10867.5
458.15	9140	453.9	11777.5	453.9	11370
458.1	9120	453.85	12607.5	453.85	11795
458.05	9510	453.8	13110	453.8	12480
458	9255	453.75	13802.5	453.75	12977.5
457.95	9310	453.7	14255	453.7	13487.5
457.9	9305	453.65	14782.5	453.65	14535
457.85	9260	453.6	15397.5	453.6	15207.5
457.8	9420	453.55	16285	453.55	15925
457.75	9425	453.5	17152.5	453.5	16650
457.7	9270	453.45	18285	453.45	17850
457.65	9330	453.4	19167.5	453.4	18735
457.6	9380	453.35	20382.5	453.35	19907.5
457.55	9365	453.3	21342.5	453.3	20737.5
457.5	9165	453.25	22595	453.25	21662.5
457.45	9060	453.2	23697.5	453.2	22465
457.4	8975	453.15	25047.5	453.15	23370
457.35	9225	453.1	25922.5	453.1	24935
457.3	9150	453.05	27332.5	453.05	26022.5
457.25	8885	453	28740	453	26720
457.2	9040	452.95	30100	452.95	27795
457.15	9275	452.9	31117.5	452.9	28930
457.1	9120	452.85	32475	452.85	30130
457.05	8900	452.8	33217.5	452.8	30847.5
457	8670	452.75	35030	452.75	31632.5
456.95	9130	452.7	36330	452.7	31942.5
456.9	8920	452.65	37090	452.65	32552.5
456.85	8970	452.6	38257.5	452.6	33545
456.8	8995	452.55	39210	452.55	34235
456.75	9215	452.5	39597.5	452.5	34687.5
456.7	8710	452.45	40770	452.45	34967.5
456.65	8845	452.4	41302.5	452.4	35072.5
456.6	9010	452.35	42262.5	452.35	35127.5
456.55	8840	452.3	42552.5	452.3	35435
456.5	8775	452.25	42975	452.25	35827.5
456.45	8585	452.2	43347.5	452.2	35695
456.4	8380	452.15	43342.5	452.15	35405
456.35	8600	452.1	43380	452.1	34785
456.3	8405	452.05	43462.5	452.05	34435
456.25	8480	452	42900	452	34150
456.2	8835	451.95	43000	451.95	33227.5
456.15	8645	451.9	42877.5	451.9	32345
456.1	8545	451.85	41972.5	451.85	31262.5
456.05	8395	451.8	40615	451.8	29852.5
456	8470	451.75	39255	451.75	28127.5
455.95	8670	451.7	38772.5	451.7	26980
455.9	8510	451.65	36915	451.65	25377.5
455.85	8690	451.6	34672.5	451.6	23912.5
455.8	8770	451.55	33130	451.55	21690
455.75	8500	451.5	31272.5	451.5	20247.5
455.7	8325	451.45	28637.5	451.45	18520
455.65	8420	451.4	26432.5	451.4	16762.5
455.6	8305	451.35	24802.5	451.35	15260
455.55	8485	451.3	22590	451.3	13742.5
455.5	8595	451.25	20632.5	451.25	12545
455.45	8395	451.2	18712.5	451.2	11292.5
455.4	8645	451.15	16797.5	451.15	10262.5
455.35	8580	451.1	15270	451.1	9567.5
455.3	8695	451.05	13735	451.05	8792.5
455.25	8440	451	12460	451	8167.5
455.2	8355	450.95	11470	450.95	7550
455.15	8685	450.9	10417.5	450.9	7275
455.1	8770	450.85	9697.5	450.85	6745
455.05	8435	450.8	9232.5	450.8	6417.5
455	8600	450.75	8890	450.75	6177.5
454.95	8530	450.7	8520	450.7	6050
454.9	8465	450.65	8180	450.65	5857.5
454.85	8515	450.6	7865	450.6	5580
454.8	8675	450.55	7497.5	450.55	5572.5
454.75	8680	450.5	7047.5	450.5	5550
454.7	8605	450.45	7042.5	450.45	5545
454.65	8790	450.4	6862.5	450.4	5205
454.6	8780	450.35	6860	450.35	5185
454.55	8995	450.3	6747.5	450.3	4952.5
454.5	8760	450.25	6467.5	450.25	5035
454.45	8815	450.2	6160	450.2	4922.5
454.4	9005	450.15	6285	450.15	4925
454.35	9320	450.1	6180	450.1	4780
454.3	9125	450.05	6055	450.05	4875
454.25	9195	450	5920	450	4692.5
454.2	9775	449.95	5970	449.95	4635
454.15	9885	449.9	5880	449.9	4627.5
454.1	9845	449.85	5900	449.85	4585
454.05	10105	449.8	5825	449.8	4605
454	10630	449.75	5572.5	449.75	4552.5
453.95	10875	449.7	5742.5	449.7	4517.5
453.9	11235	449.65	5730	449.65	4550
453.85	11620	449.6	5597.5	449.6	4467.5
453.8	11995	449.55	5460	449.55	4437.5
453.75	12180	449.5	5535	449.5	4275
453.7	13165	449.45	5330	449.45	4247.5
453.65	13315	449.4	5350	449.4	4357.5
453.6	14120	449.35	5357.5	449.35	4455
453.55	14880	449.3	5262.5	449.3	4142.5
453.5	15520	449.25	5305	449.25	4205
453.45	16440	449.2	5340	449.2	4390
453.4	17450	449.15	5332.5	449.15	4367.5
453.35	18210	449.1	5277.5	449.1	4042.5
453.3	19425	449.05	5315	449.05	4182.5
453.25	20560	449	5187.5	449	4130
453.2	21705	448.95	5215	448.95	4275
453.15	22745	448.9	5130	448.9	4212.5
453.1	24100	448.85	5037.5	448.85	4212.5
453.05	25890	448.8	5267.5	448.8	4197.5
453	26775	448.75	5222.5	448.75	4315
452.95	28330	448.7	5302.5	448.7	4140
452.9	29770	448.65	5055	448.65	4152.5
452.85	31945	448.6	4995	448.6	4025
452.8	33195	448.55	5167.5	448.55	4040
452.75	34340	448.5	5120	448.5	4070
452.7	35435	448.45	5027.5	448.45	4097.5
452.65	37440	448.4	5117.5	448.4	4117.5
452.6	39400	448.35	5110	448.35	4137.5
452.55	40110	448.3	5017.5	448.3	4060
452.5	41630	448.25	4885	448.25	4007.5
452.45	43050	448.2	5067.5	448.2	4125
452.4	43675	448.15	5327.5	448.15	4282.5
452.35	44515	448.1	5222.5	448.1	4120
452.3	45715	448.05	5217.5	448.05	4107.5
452.25	46315	448	5367.5	448	4187.5
452.2	46490	447.95	5180	447.95	4325
452.15	46780	447.9	5092.5	447.9	4402.5
452.1	47465	447.85	5322.5	447.85	4362.5
452.05	47830	447.8	5542.5	447.8	4170
452	47955	447.75	5405	447.75	4412.5
451.95	47415	447.7	5437.5	447.7	4447.5
451.9	46695	447.65	5472.5	447.65	4527.5
451.85	46315	447.6	5522.5	447.6	4515
451.8	46860	447.55	5535	447.55	4817.5
451.75	45285	447.5	5680	447.5	4635
451.7	43455	447.45	5637.5	447.45	4730
451.65	42530	447.4	5875	447.4	4942.5
451.6	40770	447.35	6010	447.35	5305
451.55	39295	447.3	5862.5	447.3	5192.5
451.5	37280	447.25	6200	447.25	5347.5
451.45	34815	447.2	6402.5	447.2	5545
451.4	32805	447.15	6602.5	447.15	5655
451.35	30425	447.1	6547.5	447.1	6097.5
451.3	28055	447.05	6530	447.05	6180
451.25	26055	447	6872.5	447	6322.5
451.2	23940	446.95	7210	446.95	6687.5
451.15	21775	446.9	7372.5	446.9	6842.5
451.1	19745	446.85	7665	446.85	6940
451.05	18130	446.8	7885	446.8	7487.5
451	16420	446.75	8475	446.75	7805
450.95	15105	446.7	8662.5	446.7	8147.5
450.9	13565	446.65	9350	446.65	8830
450.85	12650	446.6	9592.5	446.6	9090
450.8	11560	446.55	10325	446.55	9700
450.75	10785	446.5	10790	446.5	10347.5
450.7	10290	446.45	11282.5	446.45	10970
450.65	9865	446.4	11967.5	446.4	11467.5
450.6	9365	446.35	12535	446.35	12352.5
450.55	8795	446.3	13250	446.3	13080
450.5	8485	446.25	14392.5	446.25	14432.5
450.45	8105	446.2	15342.5	446.2	15145
450.4	7865	446.15	16332.5	446.15	16052.5
450.35	7485	446.1	17450	446.1	17035
450.3	7710	446.05	18617.5	446.05	18392.5
450.25	7500	446	19855	446	19492.5
450.2	6985	445.95	20880	445.95	20785
450.15	7205	445.9	22057.5	445.9	22207.5
450.1	6775	445.85	23767.5	445.85	23557.5
450.05	6605	445.8	25437.5	445.8	24980
450	6275	445.75	27172.5	445.75	26052.5
449.95	6585	445.7	28715	445.7	28060
449.9	6650	445.65	30190	445.65	29987.5
449.85	6365	445.6	32155	445.6	30952.5
449.8	6545	445.55	34200	445.55	32020
449.75	6070	445.5	35950	445.5	33975
449.7	6145	445.45	37765	445.45	35332.5
449.65	5765	445.4	39417.5	445.4	36967.5
449.6	5970	445.35	41965	445.35	38587.5
449.55	6145	445.3	43712.5	445.3	39512.5
449.5	6155	445.25	45560	445.25	40975
449.45	5945	445.2	47272.5	445.2	42122.5
449.4	5945	445.15	48437.5	445.15	43687.5
449.35	5875	445.1	50202.5	445.1	45165
449.3	5790	445.05	51672.5	445.05	45612.5
449.25	5630	445	53080	445	45952.5
449.2	5755	444.95	54447.5	444.95	46455
449.15	5595	444.9	55640	444.9	47260
449.1	5920	444.85	56352.5	444.85	47382.5
449.05	5795	444.8	56877.5	444.8	48022.5
449	5745	444.75	57712.5	444.75	48542.5
448.95	5550	444.7	58720	444.7	48902.5
448.9	5485	444.65	58610	444.65	48090
448.85	5435	444.6	59072.5	444.6	48115
448.8	5535	444.55	58922.5	444.55	47520
448.75	5615	444.5	58897.5	444.5	47222.5
448.7	5555	444.45	58680	444.45	46197.5
448.65	5415	444.4	58207.5	444.4	44330
448.6	5580	444.35	56857.5	444.35	43685
448.55	5505	444.3	56372.5	444.3	42290
448.5	5395	444.25	54982.5	444.25	40515
448.45	5440	444.2	53095	444.2	38610
448.4	5365	444.15	51232.5	444.15	35812.5
448.35	5550	444.1	48950	444.1	33600
448.3	5810	444.05	46480	444.05	31222.5
448.25	5515	444	43145	444	28550
448.2	5530	443.95	40265	443.95	26337.5
448.15	5545	443.9	37280	443.9	23717.5
448.1	5205	443.85	34055	443.85	21247.5
448.05	5620	443.8	30970	443.8	19280
448	5740	443.75	28207.5	443.75	17185
447.95	5550	443.7	24927.5	443.7	15095
447.9	5515	443.65	22067.5	443.65	13265
447.85	5405	443.6	19745	443.6	11827.5
447.8	5825	443.55	17887.5	443.55	10935
447.75	5655	443.5	16175	443.5	9592.5
447.7	5810	443.45	14182.5	443.45	8700
447.65	5785	443.4	12950	443.4	8057.5
447.6	5570	443.35	11410	443.35	7490
447.55	5685	443.3	10605	443.3	7035
447.5	5765	443.25	9845	443.25	6322.5
447.45	6070	443.2	8992.5	443.2	5952.5
447.4	5915	443.15	8482.5	443.15	5697.5
447.35	5925	443.1	7810	443.1	5582.5
447.3	6005	443.05	7500	443.05	5465
447.25	6190	443	7082.5	443	5175
447.2	6210	442.95	6852.5	442.95	5010
447.15	6235	442.9	6635	442.9	4840
447.1	6465	442.85	6452.5	442.85	4682.5
447.05	6545	442.8	6097.5	442.8	4467.5
447	6520	442.75	5955	442.75	4355
446.95	7000	442.7	5687.5	442.7	4465
446.9	7200	442.65	5737.5	442.65	4367.5
446.85	7310	442.6	5457.5	442.6	4202.5
446.8	7720	442.55	5500	442.55	4220
446.75	7800	442.5	5135	442.5	4122.5
446.7	7885	442.45	5067.5	442.45	4187.5
446.65	8250	442.4	5160	442.4	3940
446.6	8655	442.35	5015	442.35	3892.5
446.55	8995	442.3	4855	442.3	3805
446.5	9400	442.25	5082.5	442.25	3875
446.45	9565	442.2	4890	442.2	3672.5
446.4	10165	442.15	4877.5	442.15	3847.5
446.35	10715	442.1	4835	442.1	3760
446.3	11410	442.05	4615	442.05	3762.5
446.25	11890	442	4582.5	442	3575
446.2	12745	441.95	4715	441.95	3592.5
446.15	13615	441.9	4590	441.9	3455
446.1	14390	441.85	4540	441.85	3507.5
446.05	14875	441.8	4602.5	441.8	3482.5
446	16110	441.75	4440	441.75	3470
445.95	17340	441.7	4435	441.7	3445
445.9	19100	441.65	4430	441.65	3515
445.85	20020	441.6	4315	441.6	3542.5
445.8	21395	441.55	4342.5	441.55	3497.5
445.75	22785	441.5	4300	441.5	3535
445.7	24455	441.45	4325	441.45	3362.5
445.65	26540	441.4	4277.5	441.4	3462.5
445.6	28190	441.35	4385	441.35	3467.5
445.55	30365	441.3	4275	441.3	3360
445.5	31885	441.25	4392.5	441.25	3407.5
445.45	33875	441.2	4370	441.2	3365
445.4	36085	441.15	4170	441.15	3337.5
445.35	38325	441.1	4125	441.1	3312.5
445.3	40100	441.05	4145	441.05	3282.5
445.25	42210	441	4202.5	441	3342.5
445.2	44410	440.95	4080	440.95	3385
445.15	46845	440.9	4070	440.9	3400
445.1	49110	440.85	4102.5	440.85	3305
445.05	51480	440.8	4177.5	440.8	3197.5
445	54250	440.75	4125	440.75	3137.5
444.95	55120	440.7	4097.5	440.7	3222.5
444.9	56945	440.65	4147.5	440.65	3317.5
444.85	58430	440.6	4217.5	440.6	3237.5
444.8	59735	440.55	4217.5	440.55	3242.5
444.75	61070	440.5	4082.5	440.5	3287.5
444.7	61950	440.45	4157.5	440.45	3125
444.65	62840	440.4	4107.5	440.4	3307.5
444.6	63920	440.35	4215	440.35	3130
444.55	64675	440.3	4125	440.3	3232.5
444.5	65195	440.25	4122.5	440.25	3220
444.45	64230	440.2	4025	440.2	3102.5
444.4	64670	440.15	4072.5	440.15	3110
444.35	64375	440.1	4032.5	440.1	3180
444.3	62555	440.05	4020	440.05	3152.5
444.25	61920	440	3905	440	3100
444.2	60875	439.95	3975	439.95	3080
444.15	58560	439.9	4065	439.9	3160
444.1	56390	439.85	3987.5	439.85	3277.5
444.05	54710	439.8	4095	439.8	3312.5
444	52825	439.75	3995	439.75	3117.5
443.95	48995	439.7	3857.5	439.7	3090
443.9	45800	439.65	4090	439.65	3342.5
443.85	43655	439.6	3987.5	439.6	3250
443.8	40420	439.55	3975	439.55	3035
443.75	37395	439.5	3952.5	439.5	3082.5
443.7	33505	439.45	3945	439.45	3157.5
443.65	29955	439.4	3997.5	439.4	3247.5
443.6	27505	439.35	4057.5	439.35	3252.5
443.55	24225	439.3	3967.5	439.3	3202.5
443.5	22700	439.25	4002.5	439.25	3242.5
443.45	19710	439.2	3845	439.2	3085
443.4	17555	439.15	3917.5	439.15	3050
443.35	16035	439.1	3880	439.1	3142.5
443.3	14535	439.05	3977.5	439.05	3190
443.25	13185	439	3920	439	3097.5
443.2	11565	438.95	3952.5	438.95	3132.5
443.15	10815	438.9	4037.5	438.9	3057.5
443.1	10000	438.85	3972.5	438.85	3032.5
443.05	9620	438.8	3950	438.8	3042.5
443	8425	438.75	3850	438.75	3095
442.95	8010	438.7	3972.5	438.7	2942.5
442.9	7795	438.65	3907.5	438.65	3112.5
442.85	7325	438.6	3980	438.6	3100
442.8	7010	438.55	3915	438.55	3082.5
442.75	6770	438.5	3947.5	438.5	3125
442.7	6760	438.45	3885	438.45	3037.5
442.65	6545	438.4	3990	438.4	3127.5
442.6	6365	438.35	4090	438.35	3122.5
442.55	6240	438.3	3832.5	438.3	3135
442.5	6095	438.25	3847.5	438.25	3135
442.45	6070	438.2	3925	438.2	3000
442.4	5670	438.15	3807.5	438.15	3082.5
442.35	5700	438.1	3812.5	438.1	3032.5
442.3	5700	438.05	3780	438.05	3077.5
442.25	5475	438	3905	438	3052.5
442.2	5335	437.95	3932.5	437.95	2970
442.15	5080	437.9	3950	437.9	3002.5
442.1	5265	437.85	3745	437.85	3122.5
442.05	5090	437.8	3900	437.8	3075
442	4925	437.75	4000	437.75	3065
441.95	4905	437.7	3985	437.7	3172.5
441.9	4945	437.65	3910	437.65	3082.5
441.85	5255	437.6	3985	437.6	3065
441.8	5025	437.55	3715	437.55	3072.5
441.75	5190	437.5	3870	437.5	3112.5
441.7	5090	437.45	3875	437.45	3110
441.65	4885	437.4	3852.5	437.4	2992.5
441.6	5025
441.55	4955
441.5	4905
441.45	4930
441.4	4685
441.35	4345
441.3	4495
441.25	4550
441.2	4520
441.15	4745
441.1	4360
441.05	4540
441	4565
440.95	4405
440.9	4455
440.85	4550
440.8	4640
440.75	4620
440.7	4420
440.65	4670
440.6	4815
440.55	4610
440.5	4475
440.45	4425
440.4	4450
440.35	4445
440.3	4420
440.25	4385
440.2	4530
440.15	4435
440.1	4195
440.05	4480
440	4400
439.95	4535
439.9	4360
439.85	4255
439.8	4120
439.75	4230
439.7	4305
439.65	4315
439.6	4415
439.55	4195
439.5	4115
439.45	4090
439.4	4385
439.35	4030
439.3	4040
439.25	4310
439.2	4255
439.15	4380
439.1	4165
439.05	4345
439	4155
438.95	4145
438.9	4190
438.85	4260
438.8	4215
438.75	4265
438.7	4095
438.65	4230
438.6	4270
438.55	4165
438.5	3910
438.45	4095
438.4	4080
438.35	4275
438.3	4350
438.25	4160
438.2	4390
438.15	4430
438.1	4150
438.05	4200
438	4210
437.95	4050
437.9	4140
437.85	4350
437.8	4220
437.75	4165
437.7	4310
437.65	4190
437.6	4045
437.55	4255
437.5	4195
437.45	4335
437.4	4420
437.35	4265
437.3	4080
437.25	4180
437.2	4325
437.15	4225
437.1	4250
437.05	4165
437	4240
436.95	4105
436.9	4265
436.85	4075
436.8	4000
436.75	4245
436.7	4425
436.65	4265
436.6	4265
436.55	4380
436.5	4285
436.45	4155
436.4	4205
436.35	4300
436.3	4260
436.25	4345
436.2	4215
436.15	4200
436.1	4435
436.05	4440
436	3980
435.95	4220
435.9	4215
435.85	4480
435.8	4325
435.75	4440
435.7	4285
435.65	4510

## Sheet: d
XPS spectra
fresh-InZrOx(SCP-4)		24h-InZrOx(SCP-4)		42h-InZrOx(SCP-4)
Binding Energy (eV)	Intensity (a.u.)	Binding Energy (eV)	Intensity (a.u.)	Binding Energy (eV)	Intensity (a.u.)
194.65	3246.67	192.4	2665.33	192.4	2102
194.6	3199.17	192.35	2616.67	192.35	2138
194.55	3182.5	192.3	2642	192.3	2100.67
194.5	3187.5	192.25	2634.67	192.25	2112.67
194.45	3205	192.2	2634.67	192.2	2141.33
194.4	3192.5	192.15	2646.67	192.15	2100
194.35	3170	192.1	2555.33	192.1	2120.67
194.3	3150.83	192.05	2536	192.05	2067.33
194.25	3162.5	192	2610	192	2110
194.2	3119.17	191.95	2634	191.95	2084
194.15	3095	191.9	2600	191.9	2096
194.1	3157.5	191.85	2561.33	191.85	2104
194.05	3089.17	191.8	2587.33	191.8	2124.67
194	3057.5	191.75	2556.67	191.75	2079.33
193.95	3062.5	191.7	2556	191.7	2039.33
193.9	3113.33	191.65	2558	191.65	2068.67
193.85	3102.5	191.6	2610	191.6	2082
193.8	3111.67	191.55	2566	191.55	2052
193.75	3037.5	191.5	2621.33	191.5	1996
193.7	3015.83	191.45	2578.67	191.45	2067.33
193.65	3001.67	191.4	2488.67	191.4	2070.67
193.6	2985.83	191.35	2474.67	191.35	2030.67
193.55	2998.33	191.3	2528	191.3	2053.33
193.5	2999.17	191.25	2513.33	191.25	2050.67
193.45	3018.33	191.2	2498	191.2	2017.33
193.4	2931.67	191.15	2516.67	191.15	2082
193.35	3024.17	191.1	2510.67	191.1	2104
193.3	2968.33	191.05	2555.33	191.05	1998.67
193.25	2925.83	191	2484.67	191	2049.33
193.2	2916.67	190.95	2517.33	190.95	2051.33
193.15	2933.33	190.9	2528	190.9	1995.33
193.1	2938.33	190.85	2522.67	190.85	2010.67
193.05	2933.33	190.8	2506.67	190.8	2002.67
193	3039.17	190.75	2509.33	190.75	2032.67
192.95	3025	190.7	2548.67	190.7	2000
192.9	2941.67	190.65	2527.33	190.65	2000
192.85	2912.5	190.6	2514.67	190.6	2057.33
192.8	2920	190.55	2538	190.55	2049.33
192.75	2940	190.5	2566.67	190.5	2048.67
192.7	2922.5	190.45	2497.33	190.45	1987.33
192.65	2922.5	190.4	2491.33	190.4	2020
192.6	2944.17	190.35	2478	190.35	2034.67
192.55	2927.5	190.3	2448	190.3	1994
192.5	2964.17	190.25	2457.33	190.25	2049.33
192.45	2970.83	190.2	2476.67	190.2	1967.33
192.4	2832.5	190.15	2511.33	190.15	2053.33
192.35	2851.67	190.1	2551.33	190.1	2017.33
192.3	2943.33	190.05	2490	190.05	1999.33
192.25	2915.83	190	2482.67	190	1994.67
192.2	2912.5	189.95	2449.33	189.95	1999.33
192.15	2850.83	189.9	2436.67	189.9	2004
192.1	2915.83	189.85	2458	189.85	1990.67
192.05	2775	189.8	2536.67	189.8	1989.33
192	2862.5	189.75	2517.33	189.75	1983.33
191.95	2842.5	189.7	2538	189.7	2028
191.9	2914.17	189.65	2490.67	189.65	2026
191.85	2841.67	189.6	2482	189.6	1977.33
191.8	2902.5	189.55	2504	189.55	1998
191.75	2832.5	189.5	2485.33	189.5	1987.33
191.7	2849.17	189.45	2499.33	189.45	1974
191.65	2839.17	189.4	2462	189.4	1956
191.6	2776.67	189.35	2527.33	189.35	1984
191.55	2836.67	189.3	2499.33	189.3	1957.33
191.5	2902.5	189.25	2478	189.25	1940.67
191.45	2899.17	189.2	2531.33	189.2	1965.33
191.4	2843.33	189.15	2463.33	189.15	2000
191.35	2855.83	189.1	2468.67	189.1	1956.67
191.3	2815.83	189.05	2527.33	189.05	1914
191.25	2797.5	189	2474.67	189	2009.33
191.2	2770.83	188.95	2415.33	188.95	1952
191.15	2728.33	188.9	2460	188.9	1941.33
191.1	2839.17	188.85	2464	188.85	1924.67
191.05	2872.5	188.8	2395.33	188.8	1926.67
191	2844.17	188.75	2420	188.75	1926
190.95	2859.17	188.7	2399.33	188.7	1977.33
190.9	2830.83	188.65	2446.67	188.65	1976
190.85	2855	188.6	2442.67	188.6	1891.33
190.8	2775	188.55	2416	188.55	1974
190.75	2864.17	188.5	2502	188.5	1951.33
190.7	2810.83	188.45	2410	188.45	1958
190.65	2826.67	188.4	2378	188.4	1944
190.6	2815.83	188.35	2410.67	188.35	1892
190.55	2826.67	188.3	2392.67	188.3	1940.67
190.5	2780.83	188.25	2368	188.25	1901.33
190.45	2835	188.2	2393.33	188.2	1902
190.4	2800	188.15	2386	188.15	1878
190.35	2810.83	188.1	2412	188.1	1974
190.3	2716.67	188.05	2390.67	188.05	1942
190.25	2766.67	188	2406	188	1964.67
190.2	2739.17	187.95	2402	187.95	1897.33
190.15	2823.33	187.9	2422.67	187.9	1921.33
190.1	2808.33	187.85	2412	187.85	1944
190.05	2791.67	187.8	2440	187.8	1964.67
190	2745	187.75	2390.67	187.75	1948.67
189.95	2689.17	187.7	2380	187.7	1904
189.9	2710	187.65	2472	187.65	1901.33
189.85	2763.33	187.6	2450	187.6	1932.67
189.8	2751.67	187.55	2405.33	187.55	1966
189.75	2800	187.5	2360.67	187.5	1970.67
189.7	2828.33	187.45	2369.33	187.45	1940.67
189.65	2755	187.4	2388.67	187.4	1967.33
189.6	2750.83	187.35	2369.33	187.35	2016.67
189.55	2686.67	187.3	2422	187.3	1994.67
189.5	2772.5	187.25	2356.67	187.25	1964
189.45	2795.83	187.2	2439.33	187.2	1904
189.4	2812.5	187.15	2509.33	187.15	1924
189.35	2751.67	187.1	2425.33	187.1	1964.67
189.3	2794.17	187.05	2499.33	187.05	2020.67
189.25	2749.17	187	2508.67	187	2033.33
189.2	2721.67	186.95	2590.67	186.95	2053.33
189.15	2780	186.9	2515.33	186.9	2070
189.1	2800	186.85	2494.67	186.85	2114.67
189.05	2702.5	186.8	2529.33	186.8	2144.67
189	2689.17	186.75	2574	186.75	2178.67
188.95	2749.17	186.7	2590	186.7	2188.67
188.9	2741.67	186.65	2684.67	186.65	2258.67
188.85	2675	186.6	2678	186.6	2320.67
188.8	2635	186.55	2697.33	186.55	2338
188.75	2697.5	186.5	2814.67	186.5	2410
188.7	2717.5	186.45	2877.33	186.45	2446.67
188.65	2602.5	186.4	2902	186.4	2494.67
188.6	2647.5	186.35	3004.67	186.35	2555.33
188.55	2730	186.3	3016	186.3	2674
188.5	2686.67	186.25	3114	186.25	2821.33
188.45	2688.33	186.2	3220	186.2	2944
188.4	2695.83	186.15	3328.67	186.15	3020.67
188.35	2641.67	186.1	3427.33	186.1	3136
188.3	2634.17	186.05	3634	186.05	3303.33
188.25	2733.33	186	3779.33	186	3538
188.2	2664.17	185.95	3903.33	185.95	3644
188.15	2595.83	185.9	4118	185.9	3825.33
188.1	2661.67	185.85	4309.33	185.85	4006.67
188.05	2729.17	185.8	4512	185.8	4278
188	2620	185.75	4710.67	185.75	4468
187.95	2730	185.7	5033.33	185.7	4751.33
187.9	2715.83	185.65	5197.33	185.65	4887.33
187.85	2606.67	185.6	5396	185.6	5081.33
187.8	2610.83	185.55	5720.67	185.55	5343.33
187.75	2698.33	185.5	6008	185.5	5595.33
187.7	2684.17	185.45	6288	185.45	5773.33
187.65	2755.83	185.4	6571.33	185.4	6071.33
187.6	2615.83	185.35	6872.67	185.35	6242.67
187.55	2654.17	185.3	7069.33	185.3	6412
187.5	2617.5	185.25	7422	185.25	6444
187.45	2718.33	185.2	7656	185.2	6559.33
187.4	2795.83	185.15	7764	185.15	6605.33
187.35	2721.67	185.1	7882	185.1	6653.33
187.3	2698.33	185.05	8198.67	185.05	6621.33
187.25	2687.5	185	8194.67	185	6687.33
187.2	2735.83	184.95	8280	184.95	6527.33
187.15	2752.5	184.9	8173.33	184.9	6427.33
187.1	2756.67	184.85	8272	184.85	6151.33
187.05	2808.33	184.8	8008.67	184.8	6016
187	2754.17	184.75	7929.33	184.75	5832
186.95	2808.33	184.7	7766.67	184.7	5576.67
186.9	2869.17	184.65	7548.67	184.65	5321.33
186.85	2850	184.6	7283.33	184.6	5060
186.8	2942.5	184.55	7072	184.55	4800.67
186.75	2882.5	184.5	6737.33	184.5	4556.67
186.7	2932.5	184.45	6418.67	184.45	4371.33
186.65	3101.67	184.4	6118	184.4	4180.67
186.6	3129.17	184.35	5736.67	184.35	3977.33
186.55	3157.5	184.3	5482.67	184.3	3808.67
186.5	3211.67	184.25	5186	184.25	3670.67
186.45	3370	184.2	4936.67	184.2	3554
186.4	3480.83	184.15	4732	184.15	3394
186.35	3536.67	184.1	4450.67	184.1	3298.67
186.3	3745	184.05	4397.33	184.05	3273.33
186.25	3935	184	4256	184	3283.33
186.2	4055	183.95	4234	183.95	3323.33
186.15	4233.33	183.9	4086	183.9	3454
186.1	4365.83	183.85	4070.67	183.85	3550.67
186.05	4598.33	183.8	4190	183.8	3661.33
186	4885.83	183.75	4307.33	183.75	3734.67
185.95	5117.5	183.7	4276	183.7	3924.67
185.9	5398.33	183.65	4406.67	183.65	4090
185.85	5572.5	183.6	4657.33	183.6	4468.67
185.8	5850	183.55	4852	183.55	4680.67
185.75	6290.83	183.5	5058	183.5	4821.33
185.7	6535	183.45	5280	183.45	5202.67
185.65	6811.67	183.4	5595.33	183.4	5533.33
185.6	7191.67	183.35	5928	183.35	5802
185.55	7600	183.3	6307.33	183.3	6140
185.5	7881.67	183.25	6593.33	183.25	6503.33
185.45	8167.5	183.2	6993.33	183.2	6844.67
185.4	8352.5	183.15	7274.67	183.15	7192.67
185.35	8631.67	183.1	7842	183.1	7505.33
185.3	8791.67	183.05	8310	183.05	7676.67
185.25	9132.5	183	8628	183	7960
185.2	9303.33	182.95	8982	182.95	8320
185.15	9555.83	182.9	9495.33	182.9	8572.67
185.1	9482.5	182.85	9801.33	182.85	8693.33
185.05	9593.33	182.8	10084	182.8	8788.67
185	9677.5	182.75	10498	182.75	8806
184.95	9491.67	182.7	10583.3	182.7	8822.67
184.9	9480	182.65	10726	182.65	8758.67
184.85	9211.67	182.6	10934	182.6	8572
184.8	8958.33	182.55	10935.3	182.55	8482.67
184.75	8752.5	182.5	11010	182.5	8278.67
184.7	8577.5	182.45	10732.7	182.45	8068
184.65	8146.67	182.4	10521.3	182.4	7708
184.6	7855	182.35	10356	182.35	7241.33
184.55	7573.33	182.3	9994	182.3	7047.33
184.5	7222.5	182.25	9622.67	182.25	6538
184.45	6940	182.2	9293.33	182.2	6175.33
184.4	6500.83	182.15	8871.33	182.15	5844.67
184.35	6179.17	182.1	8334.67	182.1	5289.33
184.3	5991.67	182.05	7866.67	182.05	4860.67
184.25	5745	182	7314.67	182	4572
184.2	5275.83	181.95	6818	181.95	4197.33
184.15	5210.83	181.9	6290.67	181.9	3856
184.1	5141.67	181.85	5856.67	181.85	3685.33
184.05	4946.67	181.8	5359.33	181.8	3289.33
184	4895	181.75	4910	181.75	3040.67
183.95	4827.5	181.7	4474.67	181.7	2812.67
183.9	4938.33	181.65	4110.67	181.65	2640.67
183.85	5055	181.6	3856.67	181.6	2520.67
183.8	5173.33	181.55	3638	181.55	2328
183.75	5251.67	181.5	3332	181.5	2235.33
183.7	5341.67	181.45	3168	181.45	2076
183.65	5585.83	181.4	2977.33	181.4	2054
183.6	5923.33	181.35	2812	181.35	1987.33
183.55	6375	181.3	2680	181.3	1929.33
183.5	6731.67	181.25	2604	181.25	1925.33
183.45	7034.17	181.2	2476.67	181.2	1851.33
183.4	7480	181.15	2399.33	181.15	1845.33
183.35	7993.33	181.1	2378	181.1	1811.33
183.3	8336.67	181.05	2308.67	181.05	1788
183.25	8879.17	181	2278.67	181	1754
183.2	9424.17	180.95	2307.33	180.95	1744
183.15	9725.83	180.9	2190.67	180.9	1753.33
183.1	10452.5	180.85	2170.67	180.85	1780
183.05	10905.8	180.8	2164	180.8	1764.67
183	11245.8	180.75	2177.33	180.75	1758
182.95	11571.7	180.7	2165.33	180.7	1788
182.9	12060	180.65	2189.33	180.65	1688.67
182.85	12218.3	180.6	2157.33	180.6	1701.33
182.8	12452.5	180.55	2171.33	180.55	1733.33
182.75	12676.7	180.5	2181.33	180.5	1760.67
182.7	12845	180.45	2174.67	180.45	1721.33
182.65	12638.3	180.4	2162.67	180.4	1740.67
182.6	12830	180.35	2158.67	180.35	1728
182.55	12600.8	180.3	2199.33	180.3	1718
182.5	12556.7	180.25	2168.67	180.25	1718.67
182.45	12225	180.2	2110.67	180.2	1678
182.4	11805	180.15	2108.67	180.15	1704
182.35	11303.3	180.1	2161.33	180.1	1719.33
182.3	10795	180.05	2101.33	180.05	1687.33
182.25	10442.5	180	2148	180	1636
182.2	9933.33	179.95	2125.33	179.95	1703.33
182.15	9403.33	179.9	2135.33	179.9	1778.67
182.1	8805	179.85	2121.33	179.85	1722
182.05	8072.5	179.8	2093.33	179.8	1690.67
182	7581.67	179.75	2117.33	179.75	1651.33
181.95	7143.33	179.7	2110	179.7	1722
181.9	6504.17	179.65	2123.33	179.65	1725.33
181.85	5957.5	179.6	2142.67	179.6	1736
181.8	5483.33	179.55	2117.33	179.55	1665.33
181.75	5260.83	179.5	2110.67	179.5	1706
181.7	4777.5	179.45	2151.33	179.45	1690.67
181.65	4398.33	179.4	2142	179.4	1710
181.6	4070.83	179.35	2142	179.35	1759.33
181.55	3742.5	179.3	2114.67	179.3	1784
181.5	3582.5	179.25	2164.67	179.25	1691.33
181.45	3429.17	179.2	2076.67	179.2	1682
181.4	3229.17	179.15	2100.67	179.15	1720
181.35	3090.83	179.1	2100.67	179.1	1692.67
181.3	2995.83	179.05	2100.67	179.05	1720
181.25	2785.83	179	2140.67	179	1674
181.2	2633.33	178.95	2086.67	178.95	1710.67
181.15	2743.33	178.9	2108	178.9	1731.33
181.1	2654.17	178.85	2086.67	178.85	1648
181.05	2633.33	178.8	2076	178.8	1749.33
181	2444.17	178.75	2057.33	178.75	1767.33
180.95	2510	178.7	2121.33	178.7	1706
180.9	2430.83	178.65	2079.33	178.65	1665.33
180.85	2423.33	178.6	2072	178.6	1681.33
180.8	2364.17	178.55	2118	178.55	1716
180.75	2410.83	178.5	2097.33	178.5	1720
180.7	2343.33	178.45	2099.33	178.45	1698
180.65	2385.83	178.4	2086.67	178.4	1630.67
180.6	2359.17	178.35	2088	178.35	1622.67
180.55	2312.5	178.3	2100.67	178.3	1650
180.5	2331.67	178.25	2138.67	178.25	1702.67
180.45	2311.67	178.2	2132.67	178.2	1710
180.4	2244.17	178.15	2115.33	178.15	1700
180.35	2325.83	178.1	2067.33	178.1	1674.67
180.3	2370	178.05	2114	178.05	1706
180.25	2312.5	178	2105.33	178	1724
180.2	2344.17	177.95	2128.67	177.95	1678
180.15	2315.83	177.9	2054.67	177.9	1716
180.1	2297.5	177.85	2090.67	177.85	1704.67
180.05	2308.33	177.8	2041.33	177.8	1688.67
180	2312.5	177.75	2092	177.75	1688.67
179.95	2389.17	177.7	2071.33	177.7	1680.67
179.9	2385	177.65	2104	177.65	1686
179.85	2316.67	177.6	2116.67	177.6	1677.33
179.8	2303.33	177.55	2111.33	177.55	1690.67
179.75	2325	177.5	2116	177.5	1700
179.7	2291.67	177.45	2131.33	177.45	1635.33
179.65	2280.83	177.4	2070	177.4	1710.67
179.6	2272.5	177.35	2053.33	177.35	1659.33
179.55	2318.33	177.3	2028.67	177.3	1684.67
179.5	2293.33	177.25	2048	177.25	1655.33
179.45	2264.17	177.2	2133.33	177.2	1668.67
179.4	2313.33	177.15	2122.67	177.15	1684
179.35	2345	177.1	2108.67	177.1	1691.33
179.3	2295	177.05	2124	177.05	1745.33
179.25	2310	177	2140	177	1720
179.2	2265.83	176.95	2134	176.95	1721.33
179.15	2304.17	176.9	2117.33	176.9	1689.33
179.1	2362.5	176.85	2100.67	176.85	1687.33
179.05	2276.67	176.8	2071.33	176.8	1674.67
179	2279.17	176.75	2044	176.75	1701.33
178.95	2292.5	176.7	2160	176.7	1678.67
178.9	2313.33	176.65	2150	176.65	1658
178.85	2334.17	176.6	2128	176.6	1698
178.8	2330.83	176.55	2085.33	176.55	1694.67
178.75	2360	176.5	2108	176.5	1698.67
178.7	2291.67	176.45	2075.33	176.45	1682
178.65	2330.83	176.4	2129.33	176.4	1692
178.6	2298.33	176.35	2090.67	176.35	1657.33
178.55	2272.5	176.3	2063.33	176.3	1676.67
178.5	2313.33	176.25	2104.67	176.25	1669.33
178.45	2261.67	176.2	2106.67	176.2	1716
178.4	2281.67	176.15	2123.33	176.15	1693.33
178.35	2349.17	176.1	2116	176.1	1652
178.3	2219.17	176.05	2048.67	176.05	1639.33
178.25	2356.67	176	2096.67	176	1663.33
178.2	2282.5	175.95	2102	175.95	1664.67
178.15	2278.33	175.9	2051.33	175.9	1685.33
178.1	2285.83	175.85	2033.33	175.85	1668.67
178.05	2336.67	175.8	2078	175.8	1696.67
178	2325.83	175.75	2066.67	175.75	1680.67
177.95	2283.33	175.7	2058	175.7	1656
177.9	2230	175.65	2098.67	175.65	1730
177.85	2267.5	175.6	2024	175.6	1727.33
177.8	2262.5	175.55	2103.33	175.55	1665.33
177.75	2263.33	175.5	2094	175.5	1712
177.7	2273.33	175.45	2114.67	175.45	1666
177.65	2312.5	175.4	2138.67	175.4	1718.67
177.6	2265	175.35	2125.33	175.35	1658.67
177.55	2283.33	175.3	2100.67	175.3	1656.67
177.5	2282.5	175.25	2141.33	175.25	1698.67
177.45	2243.33	175.2	2109.33	175.2	1656.67
177.4	2312.5	175.15	2110	175.15	1647.33
177.35	2244.17	175.1	2056.67	175.1	1684
177.3	2290	175.05	2077.33	175.05	1676
177.25	2220.83	175	2133.33	175	1667.33
177.2	2253.33	174.95	2086	174.95	1684
177.15	2205.83	174.9	2040	174.9	1718
177.1	2300.83	174.85	2045.33	174.85	1646
177.05	2260.83	174.8	2128.67	174.8	1664
177	2315	174.75	2106	174.75	1668.67
176.95	2285.83	174.7	2126.67	174.7	1646
176.9	2300.83	174.65	2099.33	174.65	1715.33
176.85	2270.83	174.6	2097.33	174.6	1670.67
176.8	2264.17	174.55	2084.67	174.55	1666
176.75	2318.33	174.5	2177.33	174.5	1628.67
176.7	2270	174.45	2119.33	174.45	1665.33
176.65	2266.67	174.4	2117.33	174.4	1690
176.6	2232.5	174.35	2070	174.35	1671.33
176.55	2295.83	174.3	2080	174.3	1693.33
176.5	2237.5	174.25	2112	174.25	1692.67
176.45	2262.5	174.2	2088	174.2	1680
176.4	2250.83	174.15	2148.67	174.15	1696
176.35	2300.83	174.1	2106.67	174.1	1661.33
176.3	2273.33	174.05	2090.67	174.05	1644.67
176.25	2179.17	174	2060.67	174	1650.67
176.2	2275	173.95	2092.67	173.95	1621.33
176.15	2262.5	173.9	2116	173.9	1664.67
176.1	2219.17	173.85	2102.67	173.85	1682.67
176.05	2246.67	173.8	2092	173.8	1723.33
176	2270.83	173.75	2099.33	173.75	1670.67
175.95	2241.67	173.7	2086.67	173.7	1660
175.9	2286.67	173.65	2074.67	173.65	1684.67
175.85	2208.33	173.6	2060.67	173.6	1623.33
175.8	2254.17	173.55	2089.33	173.55	1696.67
175.75	2226.67	173.5	2098	173.5	1654
175.7	2301.67	173.45	2120	173.45	1686.67
175.65	2314.17	173.4	2105.33	173.4	1678.67
		173.35	2124.67	173.35	1666.67
		173.3	2086.67	173.3	1654
		173.25	2060.67	173.25	1626.67
		173.2	2122	173.2	1678.67
		173.15	2094	173.15	1663.33
		173.1	2125.33	173.1	1620
		173.05	2110.67	173.05	1630.67
		173	2104.67	173	1632.67
		172.95	2073.33	172.95	1722
		172.9	2093.33	172.9	1679.33
		172.85	2114	172.85	1686.67
		172.8	2104.67	172.8	1716
		172.75	2078	172.75	1663.33
		172.7	2141.33	172.7	1686
		172.65	2096	172.65	1672
		172.6	2115.33	172.6	1669.33
		172.55	2064.67	172.55	1678.67
		172.5	2077.33	172.5	1626.67
		172.45	2204.67	172.45	1714.67
		172.4	2172	172.4	1712

## Sheet: e
XPS spectra
fresh-InZrOx(SCP-4)		24h-InZrOx(SCP-4)		42h-InZrOx(SCP-4)
Binding Energy (eV)	Intensity (a.u.)	Binding Energy (eV)	Intensity (a.u.)	Binding Energy (eV)	Intensity (a.u.)
114.65	2078.15	112.4	1910.37	112.4	1510
114.6	2116.3	112.35	1894.81	112.35	1493.7
114.55	2042.59	112.3	1942.59	112.3	1531.85
114.5	2074.81	112.25	1910.74	112.25	1498.52
114.45	2102.96	112.2	1897.78	112.2	1516.67
114.4	2089.63	112.15	1880.37	112.15	1550.74
114.35	2067.04	112.1	1925.56	112.1	1494.44
114.3	2053.33	112.05	1874.81	112.05	1518.89
114.25	2050	112	1879.63	112	1524.81
114.2	2034.81	111.95	1885.19	111.95	1535.19
114.15	2085.19	111.9	1889.26	111.9	1555.19
114.1	2081.48	111.85	1897.41	111.85	1527.04
114.05	2080.74	111.8	1884.81	111.8	1537.78
114	2070.37	111.75	1878.89	111.75	1536.67
113.95	2064.81	111.7	1923.7	111.7	1543.7
113.9	2069.26	111.65	1868.89	111.65	1557.41
113.85	2079.26	111.6	1887.78	111.6	1545.93
113.8	2054.81	111.55	1910.74	111.55	1544.07
113.75	2065.93	111.5	1873.7	111.5	1570.74
113.7	2041.85	111.45	1886.67	111.45	1532.22
113.65	2024.81	111.4	1881.48	111.4	1528.89
113.6	2041.85	111.35	1904.44	111.35	1556.3
113.55	2072.22	111.3	1907.41	111.3	1511.48
113.5	2037.04	111.25	1899.63	111.25	1530.74
113.45	2041.11	111.2	1924.07	111.2	1540.74
113.4	2051.48	111.15	1904.44	111.15	1518.15
113.35	2063.7	111.1	1911.85	111.1	1541.11
113.3	2075.93	111.05	1907.04	111.05	1500.37
113.25	2085.56	111	1865.19	111	1535.19
113.2	2074.81	110.95	1871.48	110.95	1529.63
113.15	2035.19	110.9	1898.89	110.9	1509.26
113.1	2040	110.85	1879.63	110.85	1496.67
113.05	2022.96	110.8	1876.3	110.8	1570.74
113	2025.19	110.75	1930.37	110.75	1526.3
112.95	2030.37	110.7	1885.93	110.7	1545.56
112.9	2067.04	110.65	1895.19	110.65	1524.07
112.85	2063.7	110.6	1886.67	110.6	1535.93
112.8	2074.07	110.55	1870.37	110.55	1516.67
112.75	2078.15	110.5	1892.22	110.5	1536.3
112.7	2042.59	110.45	1885.93	110.45	1540
112.65	2091.85	110.4	1883.33	110.4	1501.48
112.6	2035.93	110.35	1928.15	110.35	1527.41
112.55	2064.81	110.3	1902.59	110.3	1534.07
112.5	2067.41	110.25	1898.15	110.25	1513.33
112.45	2081.48	110.2	1893.7	110.2	1535.19
112.4	2089.63	110.15	1898.15	110.15	1515.56
112.35	2019.26	110.1	1914.07	110.1	1541.48
112.3	1990.74	110.05	1924.07	110.05	1577.78
112.25	2047.78	110	1876.3	110	1560
112.2	2032.22	109.95	1909.63	109.95	1535.56
112.15	2004.07	109.9	1930	109.9	1508.89
112.1	2068.15	109.85	1924.81	109.85	1534.81
112.05	2077.04	109.8	1894.07	109.8	1534.07
112	2080.74	109.75	1891.48	109.75	1516.67
111.95	2065.19	109.7	1899.63	109.7	1541.48
111.9	2082.96	109.65	1905.56	109.65	1531.48
111.85	2065.93	109.6	1894.07	109.6	1511.85
111.8	2057.04	109.55	1873.7	109.55	1547.04
111.75	2043.33	109.5	1868.15	109.5	1510
111.7	2098.15	109.45	1877.41	109.45	1533.7
111.65	2090.74	109.4	1917.04	109.4	1534.07
111.6	2069.26	109.35	1907.78	109.35	1548.15
111.55	2040.74	109.3	1901.11	109.3	1550
111.5	2051.11	109.25	1900	109.25	1510
111.45	2094.81	109.2	1928.52	109.2	1544.81
111.4	2053.33	109.15	1911.85	109.15	1541.85
111.35	2045.56	109.1	1863.33	109.1	1537.04
111.3	2015.93	109.05	1893.33	109.05	1524.44
111.25	2010.74	109	1881.11	109	1567.04
111.2	2011.48	108.95	1883.33	108.95	1537.04
111.15	2025.93	108.9	1898.52	108.9	1525.93
111.1	2036.3	108.85	1955.93	108.85	1533.33
111.05	2042.96	108.8	1866.67	108.8	1511.48
111	2038.52	108.75	1911.11	108.75	1510
110.95	2016.3	108.7	1877.78	108.7	1511.85
110.9	2021.85	108.65	1887.04	108.65	1519.26
110.85	2042.22	108.6	1896.3	108.6	1521.11
110.8	2024.07	108.55	1922.96	108.55	1535.19
110.75	2031.11	108.5	1949.26	108.5	1520.37
110.7	2062.59	108.45	1935.19	108.45	1553.33
110.65	2069.26	108.4	1881.48	108.4	1558.89
110.6	2074.07	108.35	1892.96	108.35	1514.07
110.55	2030.37	108.3	1902.59	108.3	1562.22
110.5	2025.93	108.25	1923.7	108.25	1524.44
110.45	2035.93	108.2	1899.63	108.2	1534.44
110.4	2095.56	108.15	1900.74	108.15	1534.44
110.35	2072.22	108.1	1901.11	108.1	1554.81
110.3	2053.7	108.05	1868.89	108.05	1514.81
110.25	2061.85	108	1896.67	108	1551.11
110.2	2079.63	107.95	1901.11	107.95	1517.41
110.15	2058.89	107.9	1884.07	107.9	1567.41
110.1	2048.89	107.85	1883.7	107.85	1510.74
110.05	2019.63	107.8	1908.15	107.8	1490
110	2022.22	107.75	1894.07	107.75	1519.63
109.95	2055.93	107.7	1891.48	107.7	1521.48
109.9	2115.19	107.65	1911.85	107.65	1525.93
109.85	2049.26	107.6	1891.85	107.6	1570
109.8	2088.89	107.55	1916.3	107.55	1552.96
109.75	2101.85	107.5	1935.93	107.5	1517.78
109.7	2045.56	107.45	1906.67	107.45	1534.44
109.65	2031.48	107.4	1914.07	107.4	1528.89
109.6	2038.89	107.35	1941.11	107.35	1582.22
109.55	2040	107.3	1943.33	107.3	1511.48
109.5	2010.74	107.25	1895.56	107.25	1560
109.45	2080	107.2	1941.11	107.2	1562.96
109.4	2044.81	107.15	1903.33	107.15	1529.63
109.35	2047.78	107.1	1912.96	107.1	1543.7
109.3	2026.3	107.05	1935.19	107.05	1509.63
109.25	2067.41	107	1892.22	107	1544.44
109.2	2121.11	106.95	1903.33	106.95	1543.33
109.15	2066.67	106.9	1938.52	106.9	1541.85
109.1	2069.26	106.85	1889.63	106.85	1530.74
109.05	2044.81	106.8	1902.96	106.8	1558.15
109	2086.3	106.75	1889.26	106.75	1558.15
108.95	2041.48	106.7	1894.07	106.7	1544.81
108.9	2031.85	106.65	1902.59	106.65	1553.7
108.85	2051.48	106.6	1878.89	106.6	1553.33
108.8	2060.37	106.55	1908.89	106.55	1529.26
108.75	2072.22	106.5	1890	106.5	1513.7
108.7	2082.22	106.45	1904.81	106.45	1520
108.65	2034.07	106.4	1953.7	106.4	1598.15
108.6	2067.41	106.35	1924.44	106.35	1574.81
108.55	2057.41	106.3	1930.74	106.3	1561.48
108.5	2059.63	106.25	1942.22	106.25	1547.78
108.45	2030	106.2	1959.63	106.2	1561.48
108.4	2045.93	106.15	1907.41	106.15	1507.41
108.35	2048.89	106.1	1893.7	106.1	1519.63
108.3	2037.41	106.05	1895.19	106.05	1524.07
108.25	2016.3	106	1918.89	106	1532.96
108.2	2081.11	105.95	1881.11	105.95	1563.33
108.15	2078.15	105.9	1924.81	105.9	1539.63
108.1	2040.37	105.85	1911.85	105.85	1573.33
108.05	2004.44	105.8	1854.07	105.8	1562.59
108	2021.85	105.75	1945.56	105.75	1570
107.95	2029.63	105.7	1940.74	105.7	1568.15
107.9	2060.74	105.65	1939.26	105.65	1567.41
107.85	2087.78	105.6	1925.93	105.6	1537.41
107.8	2037.04	105.55	1927.41	105.55	1531.85
107.75	2045.19	105.5	1915.19	105.5	1531.85
107.7	2070.74	105.45	1915.93	105.45	1570.74
107.65	2064.07	105.4	1917.78	105.4	1580
107.6	2001.48	105.35	1961.11	105.35	1543.33
107.55	2022.96	105.3	1912.96	105.3	1572.59
107.5	2080.37	105.25	1907.41	105.25	1594.81
107.45	2080.37	105.2	1923.33	105.2	1552.96
107.4	2022.22	105.15	1922.22	105.15	1558.52
107.35	2126.3	105.1	1898.89	105.1	1580.37
107.3	2089.63	105.05	1951.85	105.05	1583.7
107.25	2042.59	105	1956.67	105	1579.63
107.2	2054.81	104.95	1947.04	104.95	1585.93
107.15	2072.22	104.9	1937.04	104.9	1605.56
107.1	2047.04	104.85	1884.07	104.85	1559.63
107.05	2008.89	104.8	1917.78	104.8	1581.48
107	2034.07	104.75	1963.33	104.75	1584.81
106.95	2063.7	104.7	1914.07	104.7	1610.37
106.9	2073.7	104.65	1954.44	104.65	1603.7
106.85	2045.93	104.6	1955.93	104.6	1631.48
106.8	2030.74	104.55	1930.74	104.55	1626.67
106.75	2032.22	104.5	1956.3	104.5	1579.26
106.7	2058.89	104.45	1969.63	104.45	1620
106.65	2043.33	104.4	1997.04	104.4	1636.3
106.6	2032.96	104.35	1964.81	104.35	1624.44
106.55	2078.89	104.3	1934.81	104.3	1631.85
106.5	2056.67	104.25	1990.74	104.25	1639.63
106.45	2037.04	104.2	1947.04	104.2	1642.22
106.4	2079.63	104.15	1980.37	104.15	1618.52
106.35	2066.67	104.1	1990.37	104.1	1643.7
106.3	2070.37	104.05	2011.11	104.05	1665.56
106.25	2078.52	104	2010.74	104	1658.15
106.2	2058.15	103.95	2048.15	103.95	1699.63
106.15	2028.89	103.9	2072.22	103.9	1653.7
106.1	2067.04	103.85	2022.22	103.85	1689.26
106.05	2071.11	103.8	2037.41	103.8	1719.26
106	2088.15	103.75	2036.67	103.75	1694.07
105.95	2010	103.7	2075.56	103.7	1698.89
105.9	2064.81	103.65	2085.56	103.65	1694.81
105.85	2074.44	103.6	2109.63	103.6	1705.56
105.8	2068.89	103.55	2092.59	103.55	1764.07
105.75	2081.11	103.5	2104.44	103.5	1783.7
105.7	2032.96	103.45	2142.22	103.45	1778.52
105.65	2038.15	103.4	2202.59	103.4	1808.15
105.6	2055.56	103.35	2214.07	103.35	1850
105.55	2067.04	103.3	2212.22	103.3	1832.59
105.5	2073.7	103.25	2207.78	103.25	1829.63
105.45	2041.11	103.2	2201.48	103.2	1865.19
105.4	2052.22	103.15	2214.07	103.15	1867.04
105.35	2075.19	103.1	2203.7	103.1	1865.56
105.3	2075.93	103.05	2217.78	103.05	1886.67
105.25	2064.44	103	2291.48	103	1916.67
105.2	2098.52	102.95	2340	102.95	1924.44
105.15	2090	102.9	2373.33	102.9	1865.19
105.1	2100.74	102.85	2337.41	102.85	1944.44
105.05	2095.93	102.8	2316.3	102.8	1930.37
105	2074.44	102.75	2359.26	102.75	1959.26
104.95	2102.22	102.7	2407.41	102.7	1950.74
104.9	2115.93	102.65	2394.44	102.65	1994.81
104.85	2116.3	102.6	2414.44	102.6	1982.59
104.8	2121.11	102.55	2429.63	102.55	1927.78
104.75	2063.7	102.5	2425.19	102.5	1946.3
104.7	2073.7	102.45	2459.26	102.45	1994.81
104.65	2142.96	102.4	2482.22	102.4	1978.52
104.6	2110.74	102.35	2408.52	102.35	1928.15
104.55	2075.56	102.3	2408.15	102.3	1963.33
104.5	2070	102.25	2404.81	102.25	1889.63
104.45	2112.96	102.2	2432.59	102.2	1898.15
104.4	2136.67	102.15	2418.52	102.15	1894.07
104.35	2133.33	102.1	2402.96	102.1	1878.89
104.3	2147.04	102.05	2432.22	102.05	1901.48
104.25	2105.56	102	2425.19	102	1861.85
104.2	2130.74	101.95	2415.56	101.95	1855.56
104.15	2129.26	101.9	2391.11	101.9	1852.59
104.1	2184.44	101.85	2330.74	101.85	1831.11
104.05	2187.41	101.8	2334.81	101.8	1831.48
104	2136.3	101.75	2292.59	101.75	1786.3
103.95	2176.67	101.7	2318.15	101.7	1770
103.9	2156.3	101.65	2256.3	101.65	1775.19
103.85	2195.93	101.6	2250.37	101.6	1756.3
103.8	2210	101.55	2194.81	101.55	1732.96
103.75	2224.07	101.5	2161.85	101.5	1698.15
103.7	2255.93	101.45	2169.63	101.45	1652.96
103.65	2316.67	101.4	2154.07	101.4	1665.56
103.6	2323.7	101.35	2136.3	101.35	1635.19
103.55	2309.63	101.3	2096.67	101.3	1644.81
103.5	2350.74	101.25	2092.96	101.25	1628.15
103.45	2337.78	101.2	2081.11	101.2	1605.56
103.4	2363.33	101.15	2035.56	101.15	1596.3
103.35	2410	101.1	2025.56	101.1	1596.3
103.3	2477.78	101.05	2039.63	101.05	1566.3
103.25	2452.59	101	2002.96	101	1540
103.2	2454.81	100.95	1996.3	100.95	1562.96
103.15	2516.3	100.9	1974.07	100.9	1556.67
103.1	2527.41	100.85	1921.48	100.85	1584.44
103.05	2530.74	100.8	1973.33	100.8	1568.89
103	2566.3	100.75	1935.93	100.75	1585.93
102.95	2616.67	100.7	1934.81	100.7	1546.67
102.9	2649.26	100.65	1946.67	100.65	1587.78
102.85	2670.37	100.6	1933.7	100.6	1571.48
102.8	2675.19	100.55	1936.3	100.55	1552.22
102.75	2691.48	100.5	1924.44	100.5	1519.26
102.7	2720.37	100.45	1909.26	100.45	1560
102.65	2740.37	100.4	1936.3	100.4	1574.81
102.6	2734.81	100.35	1950.37	100.35	1593.33
102.55	2773.7	100.3	1931.48	100.3	1575.19
102.5	2756.3	100.25	1927.78	100.25	1575.93
102.45	2785.19	100.2	1934.07	100.2	1561.85
102.4	2792.22	100.15	1904.44	100.15	1563.7
102.35	2809.63	100.1	1890.74	100.1	1524.07
102.3	2835.19	100.05	1921.85	100.05	1545.93
102.25	2797.04	100	1921.85	100	1557.04
102.2	2806.3	99.95	1926.67	99.95	1554.81
102.15	2776.67	99.9	1926.3	99.9	1536.67
102.1	2743.7	99.85	1938.89	99.85	1518.89
102.05	2686.3	99.8	1923.33	99.8	1505.93
102	2687.41	99.75	1907.04	99.75	1537.41
101.95	2671.85	99.7	1920.37	99.7	1592.59
101.9	2682.22	99.65	1908.89	99.65	1564.44
101.85	2648.52	99.6	1968.15	99.6	1548.52
101.8	2641.11	99.55	1950.74	99.55	1575.93
101.75	2580.74	99.5	1926.3	99.5	1572.96
101.7	2516.3	99.45	1926.3	99.45	1546.67
101.65	2500.37	99.4	1906.67	99.4	1561.85
101.6	2472.96	99.35	1924.81	99.35	1556.67
101.55	2484.81	99.3	1933.33	99.3	1556.67
101.5	2420	99.25	1905.56	99.25	1527.41
101.45	2393.7	99.2	1922.59	99.2	1542.59
101.4	2359.63	99.15	1911.85	99.15	1563.33
101.35	2303.33	99.1	1914.81	99.1	1565.19
101.3	2306.67	99.05	1958.15	99.05	1564.07
101.25	2294.81	99	1891.48	99	1555.19
101.2	2245.19	98.95	1922.96	98.95	1586.3
101.15	2232.22	98.9	1973.7	98.9	1579.26
101.1	2214.44	98.85	1917.04	98.85	1530.37
101.05	2254.81	98.8	1904.44	98.8	1561.48
101	2217.04	98.75	1937.78	98.75	1545.93
100.95	2155.56	98.7	1898.89	98.7	1522.59
100.9	2153.33	98.65	1887.04	98.65	1568.89
100.85	2089.63	98.6	1934.81	98.6	1501.48
100.8	2115.93	98.55	1917.78	98.55	1550.37
100.75	2138.52	98.5	1917.41	98.5	1528.89
100.7	2134.44	98.45	1912.22	98.45	1531.85
100.65	2111.85	98.4	1912.96	98.4	1562.22
100.6	2102.96	98.35	1900	98.35	1567.78
100.55	2081.11	98.3	1875.93	98.3	1537.04
100.5	2080	98.25	1911.11	98.25	1538.15
100.45	2122.96	98.2	1879.26	98.2	1601.48
100.4	2091.48	98.15	1932.59	98.15	1568.15
100.35	2058.89	98.1	1888.15	98.1	1564.07
100.3	2071.48	98.05	1910.37	98.05	1560
100.25	2112.22	98	1930.37	98	1555.19
100.2	2072.59	97.95	1889.26	97.95	1565.19
100.15	2057.78	97.9	1906.67	97.9	1548.89
100.1	2074.07	97.85	1968.52	97.85	1580
100.05	2106.3	97.8	1933.7	97.8	1560.37
100	2080.37	97.75	1910.37	97.75	1557.78
99.95	2077.41	97.7	1950	97.7	1555.19
99.9	2089.26	97.65	1934.81	97.65	1558.15
99.85	2101.48	97.6	1900.37	97.6	1564.44
99.8	2076.3	97.55	1909.63	97.55	1558.15
99.75	2074.07	97.5	1906.67	97.5	1539.63
99.7	2083.7	97.45	1906.67	97.45	1602.96
99.65	2059.26	97.4	1927.04	97.4	1555.19
99.6	2042.59	97.35	1888.15	97.35	1524.07
99.55	2042.22	97.3	1942.59	97.3	1569.63
99.5	2104.07	97.25	1951.85	97.25	1564.07
99.45	2090.37	97.2	1911.11	97.2	1538.52
99.4	2079.63	97.15	1927.78	97.15	1567.78
99.35	2083.33	97.1	1939.63	97.1	1602.22
99.3	2046.3	97.05	1941.48	97.05	1561.85
99.25	2064.81	97	1894.44	97	1579.26
99.2	2055.56	96.95	1939.63	96.95	1561.85
99.15	2080.37	96.9	1930.37	96.9	1577.41
99.1	2087.41	96.85	1913.33	96.85	1566.3
99.05	2074.44	96.8	1918.89	96.8	1555.19
99	2077.04	96.75	1880.37	96.75	1561.11
98.95	2085.56	96.7	1918.89	96.7	1558.15
98.9	2093.7	96.65	1927.78	96.65	1562.59
98.85	2062.59	96.6	1892.59	96.6	1552.22
98.8	2057.04	96.55	1866.67	96.55	1570
98.75	2050.74	96.5	1916.67	96.5	1560
98.7	2046.3	96.45	1913.7	96.45	1568.15
98.65	2077.04	96.4	1885.93	96.4	1532.96
98.6	2071.48	96.35	1915.56	96.35	1552.96
98.55	2058.52	96.3	1936.3	96.3	1581.48
98.5	2055.19	96.25	1906.3	96.25	1582.59
98.45	2075.56	96.2	1909.63	96.2	1572.22
98.4	2080.74	96.15	1907.41	96.15	1529.63
98.35	2047.41	96.1	1911.11	96.1	1547.41
98.3	2075.19	96.05	1891.11	96.05	1606.3
98.25	2060.37	96	1916.3	96	1596.3
98.2	2100	95.95	1987.78	95.95	1541.85
98.15	2053.7	95.9	1951.48	95.9	1589.26
98.1	2043.7	95.85	1940.74	95.85	1575.19
98.05	2090.37	95.8	1928.15	95.8	1598.52
98	2108.89	95.75	1932.59	95.75	1572.96
97.95	2034.81	95.7	1922.59	95.7	1543.33
97.9	2043.33	95.65	1937.04	95.65	1541.85
97.85	2049.26	95.6	1905.19	95.6	1561.85
97.8	2041.85	95.55	1927.41	95.55	1551.85
97.75	2051.48	95.5	1915.19	95.5	1548.52
97.7	2100.74	95.45	1915.19	95.45	1585.19
97.65	2090	95.4	1938.89	95.4	1569.26
97.6	2085.56	95.35	1889.63	95.35	1519.26
97.55	2095.56	95.3	1914.07	95.3	1529.63
97.5	2047.78	95.25	1965.93	95.25	1571.85
97.45	2031.11	95.2	1929.26	95.2	1538.15
97.4	2042.22	95.15	1892.22	95.15	1569.63
97.35	2081.48	95.1	1909.26	95.1	1597.78
97.3	2120.74	95.05	1899.26	95.05	1581.85
97.25	2061.48	95	1913.33	95	1545.93
97.2	2087.78	94.95	1907.04	94.95	1581.85
97.15	2095.93	94.9	1904.44	94.9	1546.3
97.1	2091.85	94.85	1882.96	94.85	1571.85
97.05	2048.15	94.8	1961.48	94.8	1603.7
97	2094.81	94.75	1926.3	94.75	1616.3
96.95	2094.44	94.7	1930	94.7	1573.7
96.9	2056.3	94.65	1935.56	94.65	1584.44
96.85	2041.85	94.6	1937.04	94.6	1564.81
96.8	2036.67	94.55	1948.89	94.55	1552.96
96.75	2065.56	94.5	1918.15	94.5	1551.11
96.7	2047.41	94.45	1883.7	94.45	1572.22
96.65	2078.89	94.4	1908.52	94.4	1599.63
