# Supplementary material for: Selective conversion of CO2 to isobutane-enriched C4 alkanes over InZrOx-Beta composite catalyst
Source: Nat Commun. 2023 May 6;14:2627. doi: 10.1038/s41467-023-38336-5 (PMC10164185; doi:10.1038/s41467-023-38336-5)
Supplement: Supplementary file 3 — Source Data [file 41467_2023_38336_MOESM3_ESM.zip › Source_Data_for_Figures_in_Main_Article/Source_data_Fig_1/Fig_1d.xlsx]

## Sheet: d
XRD patterns
diffraction peak	InZrOx(CP)	diffraction peak	InZrOx(SG)	diffraction peak	InZrOx(HT)	diffraction peak	In2O3 JCPDS 06-0416
5	181.667	5	141.667	5	133.333	17.512	1
5.02	188.333	5.02	125	5.02	175	21.498	14
5.04	180	5.04	125	5.04	141.667	30.58	100
5.06	175	5.06	133.333	5.06	150	33.102	2
5.08	158.333	5.08	125	5.08	108.333	35.466	30
5.1	155	5.1	125	5.1	91.6667	37.685	8
5.12	173.333	5.12	150	5.12	116.667	39.818	2
5.14	183.333	5.14	125	5.14	133.333	41.845	6
5.16	163.333	5.16	83.3333	5.16	133.333	43.781	2
5.18	163.333	5.18	91.6667	5.18	108.333	45.691	10
5.2	190	5.2	108.333	5.2	125	49.268	4
5.22	175	5.22	116.667	5.22	141.667	51.037	35
5.24	166.667	5.24	100	5.24	150	52.714	4
5.26	175	5.26	150	5.26	191.667	54.37	2
5.28	160	5.28	141.667	5.28	208.333	55.99	6
5.3	173.333	5.3	133.333	5.3	150	57.557	2
5.32	168.333	5.32	166.667	5.32	141.667	59.136	4
5.34	176.667	5.34	166.667	5.34	141.667	60.676	25
5.36	183.333	5.36	150	5.36	116.667	62.165	6
5.38	173.333	5.38	133.333	5.38	150	63.685	6
5.4	165	5.4	116.667	5.4	175	65.133	2
5.42	173.333	5.42	133.333	5.42	108.333	66.6	2
5.44	185	5.44	125	5.44	133.333	68.027	4
5.46	168.333	5.46	125	5.46	100	69.463	2
5.48	173.333	5.48	183.333	5.48	108.333	73.66	4
5.5	153.333	5.5	141.667	5.5	133.333	75.022	4
5.52	153.333	5.52	133.333	5.52	116.667	76.37	4
5.54	151.667	5.54	183.333	5.54	125	77.772	2
5.56	175	5.56	141.667	5.56	100	79.155	4
5.58	188.333	5.58	133.333	5.58	133.333	80.513	2
5.6	193.333	5.6	166.667	5.6	116.667	81.822	4
5.62	178.333	5.62	158.333	5.62	108.333	83.164	6
5.64	178.333	5.64	158.333	5.64	125	84.502	1
5.66	180	5.66	150	5.66	116.667	85.834	4
5.68	181.667	5.68	100	5.68	150	87.167	2
5.7	173.333	5.7	108.333	5.7	150	88.488	2
5.72	168.333	5.72	116.667	5.72	150	89.815	2
5.74	173.333	5.74	158.333	5.74	141.667	91.147	1
5.76	151.667	5.76	108.333	5.76	125	92.481	2
5.78	126.667	5.78	108.333	5.78	125	95.139	2
5.8	133.333	5.8	133.333	5.8	100	96.471	4
5.82	151.667	5.82	125	5.82	91.6667
5.84	161.667	5.84	150	5.84	91.6667
5.86	163.333	5.86	116.667	5.86	125
5.88	153.333	5.88	191.667	5.88	141.667
5.9	155	5.9	183.333	5.9	116.667
5.92	155	5.92	125	5.92	83.3333
5.94	168.333	5.94	116.667	5.94	66.6667
5.96	156.667	5.96	116.667	5.96	75
5.98	133.333	5.98	150	5.98	133.333
6	151.667	6	125	6	108.333
6.02	168.333	6.02	125	6.02	83.3333
6.04	160	6.04	125	6.04	158.333
6.06	143.333	6.06	108.333	6.06	141.667
6.08	150	6.08	100	6.08	116.667
6.1	153.333	6.1	108.333	6.1	133.333
6.12	153.333	6.12	150	6.12	158.333
6.14	143.333	6.14	133.333	6.14	133.333
6.16	175	6.16	100	6.16	125
6.18	160	6.18	83.3333	6.18	116.667
6.2	146.667	6.2	133.333	6.2	133.333
6.22	155	6.22	91.6667	6.22	158.333
6.24	158.333	6.24	125	6.24	141.667
6.26	163.333	6.26	116.667	6.26	166.667
6.28	175	6.28	166.667	6.28	150
6.3	155	6.3	141.667	6.3	200
6.32	153.333	6.32	91.6667	6.32	150
6.34	155	6.34	133.333	6.34	158.333
6.36	145	6.36	108.333	6.36	200
6.38	170	6.38	58.3333	6.38	133.333
6.4	165	6.4	83.3333	6.4	108.333
6.42	178.333	6.42	133.333	6.42	116.667
6.44	135	6.44	133.333	6.44	133.333
6.46	160	6.46	91.6667	6.46	125
6.48	183.333	6.48	141.667	6.48	141.667
6.5	171.667	6.5	175	6.5	100
6.52	146.667	6.52	150	6.52	141.667
6.54	148.333	6.54	100	6.54	158.333
6.56	153.333	6.56	150	6.56	166.667
6.58	161.667	6.58	183.333	6.58	158.333
6.6	178.333	6.6	125	6.6	150
6.62	161.667	6.62	125	6.62	83.3333
6.64	143.333	6.64	83.3333	6.64	91.6667
6.66	180	6.66	125	6.66	66.6667
6.68	165	6.68	150	6.68	133.333
6.7	161.667	6.7	141.667	6.7	100
6.72	150	6.72	125	6.72	75
6.74	153.333	6.74	100	6.74	66.6667
6.76	163.333	6.76	150	6.76	91.6667
6.78	155	6.78	166.667	6.78	116.667
6.8	143.333	6.8	125	6.8	141.667
6.82	133.333	6.82	66.6667	6.82	125
6.84	125	6.84	83.3333	6.84	133.333
6.86	141.667	6.86	133.333	6.86	175
6.88	150	6.88	141.667	6.88	125
6.9	135	6.9	100	6.9	125
6.92	156.667	6.92	116.667	6.92	133.333
6.94	141.667	6.94	66.6667	6.94	141.667
6.96	150	6.96	100	6.96	116.667
6.98	145	6.98	108.333	6.98	58.3333
7	131.667	7	100	7	100
7.02	145	7.02	133.333	7.02	133.333
7.04	133.333	7.04	166.667	7.04	150
7.06	130	7.06	125	7.06	141.667
7.08	140	7.08	116.667	7.08	133.333
7.1	141.667	7.1	100	7.1	100
7.12	120	7.12	116.667	7.12	150
7.14	123.333	7.14	141.667	7.14	150
7.16	135	7.16	91.6667	7.16	108.333
7.18	131.667	7.18	100	7.18	91.6667
7.2	156.667	7.2	133.333	7.2	125
7.22	141.667	7.22	141.667	7.22	183.333
7.24	136.667	7.24	100	7.24	116.667
7.26	125	7.26	158.333	7.26	66.6667
7.28	141.667	7.28	133.333	7.28	116.667
7.3	170	7.3	100	7.3	108.333
7.32	145	7.32	91.6667	7.32	158.333
7.34	140	7.34	141.667	7.34	125
7.36	141.667	7.36	125	7.36	200
7.38	136.667	7.38	116.667	7.38	91.6667
7.4	123.333	7.4	108.333	7.4	116.667
7.42	128.333	7.42	158.333	7.42	125
7.44	155	7.44	150	7.44	150
7.46	156.667	7.46	158.333	7.46	100
7.48	135	7.48	158.333	7.48	91.6667
7.5	155	7.5	125	7.5	108.333
7.52	160	7.52	100	7.52	83.3333
7.54	141.667	7.54	83.3333	7.54	91.6667
7.56	150	7.56	108.333	7.56	125
7.58	155	7.58	125	7.58	125
7.6	158.333	7.6	116.667	7.6	83.3333
7.62	150	7.62	141.667	7.62	108.333
7.64	153.333	7.64	141.667	7.64	141.667
7.66	113.333	7.66	158.333	7.66	125
7.68	106.667	7.68	133.333	7.68	125
7.7	116.667	7.7	125	7.7	108.333
7.72	121.667	7.72	116.667	7.72	100
7.74	146.667	7.74	108.333	7.74	141.667
7.76	150	7.76	116.667	7.76	125
7.78	156.667	7.78	108.333	7.78	75
7.8	160	7.8	133.333	7.8	116.667
7.82	163.333	7.82	116.667	7.82	141.667
7.84	145	7.84	91.6667	7.84	133.333
7.86	126.667	7.86	108.333	7.86	91.6667
7.88	146.667	7.88	100	7.88	100
7.9	143.333	7.9	108.333	7.9	100
7.92	155	7.92	116.667	7.92	108.333
7.94	153.333	7.94	150	7.94	125
7.96	123.333	7.96	125	7.96	125
7.98	140	7.98	108.333	7.98	108.333
8	143.333	8	100	8	100
8.02	143.333	8.02	141.667	8.02	108.333
8.04	131.667	8.04	150	8.04	125
8.06	126.667	8.06	141.667	8.06	108.333
8.08	151.667	8.08	150	8.08	100
8.1	148.333	8.1	133.333	8.1	133.333
8.12	141.667	8.12	100	8.12	133.333
8.14	161.667	8.14	125	8.14	108.333
8.16	126.667	8.16	125	8.16	133.333
8.18	130	8.18	158.333	8.18	116.667
8.2	150	8.2	141.667	8.2	150
8.22	168.333	8.22	125	8.22	141.667
8.24	126.667	8.24	125	8.24	141.667
8.26	145	8.26	125	8.26	91.6667
8.28	155	8.28	133.333	8.28	116.667
8.3	136.667	8.3	158.333	8.3	100
8.32	130	8.32	125	8.32	108.333
8.34	131.667	8.34	158.333	8.34	116.667
8.36	155	8.36	133.333	8.36	116.667
8.38	148.333	8.38	100	8.38	100
8.4	148.333	8.4	108.333	8.4	116.667
8.42	145	8.42	175	8.42	108.333
8.44	120	8.44	208.333	8.44	75
8.46	146.667	8.46	141.667	8.46	125
8.48	116.667	8.48	141.667	8.48	66.6667
8.5	150	8.5	141.667	8.5	108.333
8.52	146.667	8.52	133.333	8.52	116.667
8.54	138.333	8.54	116.667	8.54	91.6667
8.56	160	8.56	108.333	8.56	66.6667
8.58	138.333	8.58	125	8.58	91.6667
8.6	131.667	8.6	108.333	8.6	108.333
8.62	140	8.62	75	8.62	91.6667
8.64	156.667	8.64	83.3333	8.64	100
8.66	131.667	8.66	125	8.66	116.667
8.68	136.667	8.68	116.667	8.68	108.333
8.7	138.333	8.7	83.3333	8.7	116.667
8.72	145	8.72	108.333	8.72	116.667
8.74	138.333	8.74	116.667	8.74	100
8.76	130	8.76	108.333	8.76	141.667
8.78	131.667	8.78	141.667	8.78	141.667
8.8	156.667	8.8	91.6667	8.8	125
8.82	153.333	8.82	66.6667	8.82	91.6667
8.84	131.667	8.84	125	8.84	100
8.86	116.667	8.86	133.333	8.86	133.333
8.88	111.667	8.88	133.333	8.88	133.333
8.9	120	8.9	141.667	8.9	141.667
8.92	140	8.92	125	8.92	100
8.94	125	8.94	141.667	8.94	66.6667
8.96	141.667	8.96	125	8.96	116.667
8.98	138.333	8.98	83.3333	8.98	125
9	135	9	133.333	9	100
9.02	151.667	9.02	141.667	9.02	91.6667
9.04	148.333	9.04	100	9.04	116.667
9.06	143.333	9.06	83.3333	9.06	108.333
9.08	143.333	9.08	116.667	9.08	116.667
9.1	141.667	9.1	141.667	9.1	91.6667
9.12	118.333	9.12	125	9.12	125
9.14	115	9.14	108.333	9.14	183.333
9.16	136.667	9.16	108.333	9.16	150
9.18	140	9.18	116.667	9.18	100
9.2	133.333	9.2	100	9.2	100
9.22	128.333	9.22	83.3333	9.22	150
9.24	138.333	9.24	108.333	9.24	150
9.26	133.333	9.26	83.3333	9.26	91.6667
9.28	133.333	9.28	158.333	9.28	100
9.3	151.667	9.3	125	9.3	116.667
9.32	133.333	9.32	91.6667	9.32	108.333
9.34	148.333	9.34	100	9.34	91.6667
9.36	145	9.36	133.333	9.36	100
9.38	138.333	9.38	133.333	9.38	100
9.4	130	9.4	141.667	9.4	108.333
9.42	138.333	9.42	133.333	9.42	125
9.44	143.333	9.44	108.333	9.44	125
9.46	143.333	9.46	108.333	9.46	91.6667
9.48	145	9.48	116.667	9.48	116.667
9.5	148.333	9.5	100	9.5	133.333
9.52	133.333	9.52	108.333	9.52	116.667
9.54	138.333	9.54	108.333	9.54	83.3333
9.56	155	9.56	158.333	9.56	66.6667
9.58	153.333	9.58	116.667	9.58	100
9.6	131.667	9.6	175	9.6	91.6667
9.62	125	9.62	191.667	9.62	58.3333
9.64	133.333	9.64	100	9.64	100
9.66	126.667	9.66	83.3333	9.66	150
9.68	136.667	9.68	100	9.68	108.333
9.7	156.667	9.7	75	9.7	125
9.72	133.333	9.72	133.333	9.72	125
9.74	145	9.74	125	9.74	100
9.76	128.333	9.76	175	9.76	125
9.78	138.333	9.78	125	9.78	108.333
9.8	146.667	9.8	125	9.8	75
9.82	136.667	9.82	166.667	9.82	66.6667
9.84	128.333	9.84	116.667	9.84	91.6667
9.86	145	9.86	133.333	9.86	91.6667
9.88	140	9.88	158.333	9.88	133.333
9.9	120	9.9	108.333	9.9	125
9.92	156.667	9.92	133.333	9.92	125
9.94	143.333	9.94	125	9.94	150
9.96	111.667	9.96	125	9.96	125
9.98	106.667	9.98	125	9.98	150
10	121.667	10	108.333	10	108.333
10.02	115	10.02	100	10.02	125
10.04	136.667	10.04	158.333	10.04	100
10.06	151.667	10.06	100	10.06	125
10.08	150	10.08	75	10.08	108.333
10.1	143.333	10.1	108.333	10.1	58.3333
10.12	125	10.12	175	10.12	116.667
10.14	126.667	10.14	108.333	10.14	108.333
10.16	136.667	10.16	133.333	10.16	100
10.18	155	10.18	125	10.18	133.333
10.2	158.333	10.2	108.333	10.2	116.667
10.22	145	10.22	166.667	10.22	125
10.24	146.667	10.24	125	10.24	116.667
10.26	128.333	10.26	108.333	10.26	83.3333
10.28	143.333	10.28	100	10.28	100
10.3	171.667	10.3	125	10.3	75
10.32	148.333	10.32	100	10.32	100
10.34	146.667	10.34	91.6667	10.34	116.667
10.36	158.333	10.36	175	10.36	125
10.38	130	10.38	100	10.38	108.333
10.4	131.667	10.4	100	10.4	100
10.42	130	10.42	100	10.42	108.333
10.44	125	10.44	133.333	10.44	116.667
10.46	130	10.46	125	10.46	150
10.48	118.333	10.48	150	10.48	116.667
10.5	136.667	10.5	133.333	10.5	166.667
10.52	121.667	10.52	116.667	10.52	108.333
10.54	143.333	10.54	91.6667	10.54	116.667
10.56	146.667	10.56	125	10.56	150
10.58	135	10.58	166.667	10.58	116.667
10.6	130	10.6	141.667	10.6	125
10.62	133.333	10.62	133.333	10.62	150
10.64	118.333	10.64	100	10.64	108.333
10.66	128.333	10.66	75	10.66	100
10.68	133.333	10.68	116.667	10.68	108.333
10.7	121.667	10.7	125	10.7	83.3333
10.72	138.333	10.72	158.333	10.72	83.3333
10.74	126.667	10.74	116.667	10.74	108.333
10.76	141.667	10.76	108.333	10.76	83.3333
10.78	123.333	10.78	116.667	10.78	108.333
10.8	128.333	10.8	158.333	10.8	133.333
10.82	123.333	10.82	158.333	10.82	133.333
10.84	153.333	10.84	141.667	10.84	141.667
10.86	140	10.86	133.333	10.86	133.333
10.88	111.667	10.88	100	10.88	158.333
10.9	125	10.9	108.333	10.9	125
10.92	138.333	10.92	108.333	10.92	108.333
10.94	161.667	10.94	141.667	10.94	91.6667
10.96	151.667	10.96	141.667	10.96	83.3333
10.98	156.667	10.98	191.667	10.98	75
11	185	11	141.667	11	108.333
11.02	148.333	11.02	100	11.02	91.6667
11.04	140	11.04	116.667	11.04	108.333
11.06	125	11.06	75	11.06	108.333
11.08	116.667	11.08	66.6667	11.08	133.333
11.1	130	11.1	125	11.1	141.667
11.12	140	11.12	133.333	11.12	108.333
11.14	140	11.14	133.333	11.14	108.333
11.16	151.667	11.16	141.667	11.16	133.333
11.18	151.667	11.18	133.333	11.18	125
11.2	156.667	11.2	150	11.2	133.333
11.22	163.333	11.22	108.333	11.22	125
11.24	158.333	11.24	116.667	11.24	133.333
11.26	151.667	11.26	141.667	11.26	116.667
11.28	140	11.28	158.333	11.28	100
11.3	126.667	11.3	141.667	11.3	125
11.32	133.333	11.32	208.333	11.32	116.667
11.34	115	11.34	175	11.34	133.333
11.36	131.667	11.36	158.333	11.36	116.667
11.38	130	11.38	108.333	11.38	133.333
11.4	135	11.4	100	11.4	133.333
11.42	130	11.42	108.333	11.42	100
11.44	148.333	11.44	183.333	11.44	83.3333
11.46	130	11.46	141.667	11.46	66.6667
11.48	151.667	11.48	183.333	11.48	150
11.5	143.333	11.5	150	11.5	116.667
11.52	136.667	11.52	133.333	11.52	83.3333
11.54	133.333	11.54	125	11.54	108.333
11.56	131.667	11.56	116.667	11.56	91.6667
11.58	138.333	11.58	100	11.58	75
11.6	146.667	11.6	141.667	11.6	91.6667
11.62	156.667	11.62	133.333	11.62	116.667
11.64	141.667	11.64	133.333	11.64	166.667
11.66	141.667	11.66	141.667	11.66	141.667
11.68	141.667	11.68	150	11.68	166.667
11.7	131.667	11.7	108.333	11.7	150
11.72	138.333	11.72	125	11.72	141.667
11.74	158.333	11.74	100	11.74	141.667
11.76	143.333	11.76	91.6667	11.76	108.333
11.78	131.667	11.78	158.333	11.78	91.6667
11.8	135	11.8	125	11.8	125
11.82	135	11.82	91.6667	11.82	141.667
11.84	138.333	11.84	108.333	11.84	125
11.86	143.333	11.86	116.667	11.86	91.6667
11.88	143.333	11.88	83.3333	11.88	83.3333
11.9	140	11.9	108.333	11.9	133.333
11.92	123.333	11.92	116.667	11.92	150
11.94	126.667	11.94	116.667	11.94	116.667
11.96	143.333	11.96	125	11.96	91.6667
11.98	160	11.98	141.667	11.98	116.667
12	148.333	12	125	12	158.333
12.02	145	12.02	133.333	12.02	158.333
12.04	145	12.04	116.667	12.04	100
12.06	148.333	12.06	158.333	12.06	125
12.08	155	12.08	133.333	12.08	116.667
12.1	166.667	12.1	133.333	12.1	108.333
12.12	150	12.12	133.333	12.12	108.333
12.14	126.667	12.14	116.667	12.14	91.6667
12.16	145	12.16	125	12.16	116.667
12.18	136.667	12.18	150	12.18	108.333
12.2	146.667	12.2	108.333	12.2	108.333
12.22	138.333	12.22	133.333	12.22	83.3333
12.24	135	12.24	125	12.24	91.6667
12.26	135	12.26	125	12.26	116.667
12.28	126.667	12.28	141.667	12.28	116.667
12.3	161.667	12.3	91.6667	12.3	125
12.32	146.667	12.32	100	12.32	125
12.34	153.333	12.34	133.333	12.34	75
12.36	135	12.36	166.667	12.36	83.3333
12.38	136.667	12.38	183.333	12.38	91.6667
12.4	136.667	12.4	108.333	12.4	125
12.42	136.667	12.42	125	12.42	133.333
12.44	151.667	12.44	125	12.44	141.667
12.46	156.667	12.46	83.3333	12.46	133.333
12.48	136.667	12.48	100	12.48	116.667
12.5	136.667	12.5	100	12.5	116.667
12.52	140	12.52	108.333	12.52	125
12.54	133.333	12.54	91.6667	12.54	125
12.56	133.333	12.56	100	12.56	91.6667
12.58	143.333	12.58	150	12.58	133.333
12.6	155	12.6	158.333	12.6	125
12.62	145	12.62	141.667	12.62	133.333
12.64	131.667	12.64	116.667	12.64	100
12.66	126.667	12.66	133.333	12.66	108.333
12.68	120	12.68	141.667	12.68	116.667
12.7	126.667	12.7	116.667	12.7	125
12.72	135	12.72	108.333	12.72	108.333
12.74	146.667	12.74	141.667	12.74	116.667
12.76	148.333	12.76	125	12.76	116.667
12.78	148.333	12.78	125	12.78	141.667
12.8	140	12.8	83.3333	12.8	150
12.82	141.667	12.82	75	12.82	100
12.84	150	12.84	125	12.84	108.333
12.86	151.667	12.86	141.667	12.86	166.667
12.88	150	12.88	133.333	12.88	133.333
12.9	146.667	12.9	125	12.9	100
12.92	140	12.92	116.667	12.92	108.333
12.94	125	12.94	141.667	12.94	108.333
12.96	130	12.96	175	12.96	100
12.98	160	12.98	158.333	12.98	125
13	160	13	166.667	13	141.667
13.02	138.333	13.02	166.667	13.02	141.667
13.04	113.333	13.04	141.667	13.04	116.667
13.06	126.667	13.06	133.333	13.06	108.333
13.08	128.333	13.08	125	13.08	125
13.1	131.667	13.1	91.6667	13.1	133.333
13.12	158.333	13.12	66.6667	13.12	133.333
13.14	148.333	13.14	108.333	13.14	158.333
13.16	148.333	13.16	100	13.16	158.333
13.18	148.333	13.18	125	13.18	141.667
13.2	138.333	13.2	166.667	13.2	133.333
13.22	125	13.22	141.667	13.22	116.667
13.24	140	13.24	100	13.24	116.667
13.26	130	13.26	75	13.26	116.667
13.28	131.667	13.28	91.6667	13.28	83.3333
13.3	141.667	13.3	91.6667	13.3	91.6667
13.32	140	13.32	108.333	13.32	133.333
13.34	155	13.34	108.333	13.34	133.333
13.36	158.333	13.36	83.3333	13.36	125
13.38	138.333	13.38	158.333	13.38	116.667
13.4	130	13.4	158.333	13.4	108.333
13.42	133.333	13.42	175	13.42	116.667
13.44	145	13.44	125	13.44	150
13.46	156.667	13.46	100	13.46	133.333
13.48	151.667	13.48	125	13.48	116.667
13.5	151.667	13.5	108.333	13.5	150
13.52	155	13.52	125	13.52	150
13.54	150	13.54	141.667	13.54	150
13.56	135	13.56	116.667	13.56	133.333
13.58	150	13.58	166.667	13.58	125
13.6	165	13.6	175	13.6	133.333
13.62	141.667	13.62	133.333	13.62	133.333
13.64	151.667	13.64	125	13.64	133.333
13.66	170	13.66	116.667	13.66	125
13.68	170	13.68	125	13.68	133.333
13.7	155	13.7	150	13.7	141.667
13.72	163.333	13.72	116.667	13.72	133.333
13.74	161.667	13.74	133.333	13.74	125
13.76	153.333	13.76	166.667	13.76	108.333
13.78	141.667	13.78	175	13.78	116.667
13.8	133.333	13.8	150	13.8	100
13.82	143.333	13.82	141.667	13.82	133.333
13.84	138.333	13.84	108.333	13.84	133.333
13.86	140	13.86	125	13.86	125
13.88	141.667	13.88	183.333	13.88	116.667
13.9	146.667	13.9	141.667	13.9	116.667
13.92	141.667	13.92	116.667	13.92	125
13.94	161.667	13.94	141.667	13.94	91.6667
13.96	160	13.96	166.667	13.96	75
13.98	153.333	13.98	116.667	13.98	150
14	155	14	133.333	14	116.667
14.02	128.333	14.02	183.333	14.02	133.333
14.04	136.667	14.04	150	14.04	141.667
14.06	140	14.06	108.333	14.06	100
14.08	136.667	14.08	108.333	14.08	83.3333
14.1	148.333	14.1	125	14.1	100
14.12	143.333	14.12	166.667	14.12	108.333
14.14	136.667	14.14	175	14.14	141.667
14.16	143.333	14.16	166.667	14.16	175
14.18	133.333	14.18	150	14.18	125
14.2	156.667	14.2	100	14.2	91.6667
14.22	165	14.22	116.667	14.22	116.667
14.24	160	14.24	133.333	14.24	116.667
14.26	145	14.26	141.667	14.26	141.667
14.28	141.667	14.28	133.333	14.28	133.333
14.3	156.667	14.3	150	14.3	133.333
14.32	155	14.32	141.667	14.32	141.667
14.34	140	14.34	158.333	14.34	116.667
14.36	136.667	14.36	116.667	14.36	141.667
14.38	140	14.38	91.6667	14.38	125
14.4	148.333	14.4	158.333	14.4	83.3333
14.42	146.667	14.42	158.333	14.42	141.667
14.44	163.333	14.44	141.667	14.44	133.333
14.46	168.333	14.46	141.667	14.46	100
14.48	171.667	14.48	150	14.48	133.333
14.5	158.333	14.5	183.333	14.5	166.667
14.52	156.667	14.52	141.667	14.52	125
14.54	151.667	14.54	125	14.54	125
14.56	145	14.56	125	14.56	125
14.58	155	14.58	133.333	14.58	83.3333
14.6	161.667	14.6	133.333	14.6	100
14.62	158.333	14.62	116.667	14.62	158.333
14.64	150	14.64	108.333	14.64	141.667
14.66	160	14.66	125	14.66	141.667
14.68	155	14.68	116.667	14.68	125
14.7	145	14.7	116.667	14.7	108.333
14.72	161.667	14.72	141.667	14.72	108.333
14.74	163.333	14.74	125	14.74	116.667
14.76	165	14.76	100	14.76	125
14.78	166.667	14.78	100	14.78	125
14.8	170	14.8	116.667	14.8	125
14.82	160	14.82	158.333	14.82	158.333
14.84	166.667	14.84	158.333	14.84	133.333
14.86	163.333	14.86	158.333	14.86	108.333
14.88	143.333	14.88	108.333	14.88	100
14.9	151.667	14.9	108.333	14.9	116.667
14.92	150	14.92	125	14.92	133.333
14.94	151.667	14.94	108.333	14.94	133.333
14.96	156.667	14.96	150	14.96	141.667
14.98	181.667	14.98	158.333	14.98	125
15	183.333	15	133.333	15	100
15.02	161.667	15.02	150	15.02	108.333
15.04	151.667	15.04	141.667	15.04	150
15.06	153.333	15.06	166.667	15.06	158.333
15.08	166.667	15.08	183.333	15.08	125
15.1	155	15.1	158.333	15.1	116.667
15.12	148.333	15.12	125	15.12	91.6667
15.14	156.667	15.14	125	15.14	125
15.16	170	15.16	141.667	15.16	116.667
15.18	156.667	15.18	150	15.18	116.667
15.2	146.667	15.2	125	15.2	150
15.22	150	15.22	150	15.22	133.333
15.24	145	15.24	158.333	15.24	116.667
15.26	163.333	15.26	141.667	15.26	108.333
15.28	171.667	15.28	150	15.28	108.333
15.3	163.333	15.3	133.333	15.3	116.667
15.32	165	15.32	150	15.32	141.667
15.34	168.333	15.34	150	15.34	125
15.36	161.667	15.36	116.667	15.36	108.333
15.38	155	15.38	125	15.38	116.667
15.4	156.667	15.4	133.333	15.4	133.333
15.42	161.667	15.42	158.333	15.42	116.667
15.44	170	15.44	150	15.44	91.6667
15.46	170	15.46	125	15.46	150
15.48	158.333	15.48	183.333	15.48	166.667
15.5	150	15.5	216.667	15.5	141.667
15.52	155	15.52	183.333	15.52	133.333
15.54	165	15.54	141.667	15.54	133.333
15.56	166.667	15.56	141.667	15.56	141.667
15.58	163.333	15.58	150	15.58	141.667
15.6	168.333	15.6	141.667	15.6	133.333
15.62	156.667	15.62	125	15.62	116.667
15.64	151.667	15.64	83.3333	15.64	108.333
15.66	160	15.66	100	15.66	133.333
15.68	156.667	15.68	100	15.68	125
15.7	166.667	15.7	91.6667	15.7	116.667
15.72	161.667	15.72	125	15.72	133.333
15.74	151.667	15.74	150	15.74	116.667
15.76	161.667	15.76	141.667	15.76	108.333
15.78	158.333	15.78	150	15.78	133.333
15.8	155	15.8	158.333	15.8	125
15.82	151.667	15.82	150	15.82	133.333
15.84	153.333	15.84	183.333	15.84	150
15.86	170	15.86	158.333	15.86	150
15.88	176.667	15.88	133.333	15.88	133.333
15.9	160	15.9	116.667	15.9	108.333
15.92	148.333	15.92	116.667	15.92	100
15.94	151.667	15.94	150	15.94	125
15.96	165	15.96	141.667	15.96	150
15.98	156.667	15.98	125	15.98	133.333
16	156.667	16	150	16	133.333
16.02	163.333	16.02	133.333	16.02	125
16.04	165	16.04	116.667	16.04	108.333
16.06	165	16.06	166.667	16.06	108.333
16.08	168.333	16.08	183.333	16.08	108.333
16.1	168.333	16.1	150	16.1	158.333
16.12	160	16.12	133.333	16.12	166.667
16.14	170	16.14	125	16.14	91.6667
16.16	175	16.16	91.6667	16.16	108.333
16.18	183.333	16.18	91.6667	16.18	141.667
16.2	171.667	16.2	125	16.2	100
16.22	156.667	16.22	158.333	16.22	83.3333
16.24	170	16.24	141.667	16.24	116.667
16.26	165	16.26	116.667	16.26	158.333
16.28	155	16.28	158.333	16.28	116.667
16.3	175	16.3	191.667	16.3	91.6667
16.32	173.333	16.32	166.667	16.32	91.6667
16.34	176.667	16.34	116.667	16.34	100
16.36	173.333	16.36	108.333	16.36	133.333
16.38	170	16.38	158.333	16.38	116.667
16.4	178.333	16.4	166.667	16.4	150
16.42	183.333	16.42	158.333	16.42	166.667
16.44	173.333	16.44	166.667	16.44	91.6667
16.46	160	16.46	183.333	16.46	108.333
16.48	166.667	16.48	208.333	16.48	150
16.5	176.667	16.5	175	16.5	166.667
16.52	170	16.52	116.667	16.52	141.667
16.54	165	16.54	108.333	16.54	141.667
16.56	178.333	16.56	133.333	16.56	150
16.58	180	16.58	141.667	16.58	108.333
16.6	171.667	16.6	150	16.6	83.3333
16.62	165	16.62	133.333	16.62	108.333
16.64	156.667	16.64	125	16.64	133.333
16.66	173.333	16.66	108.333	16.66	133.333
16.68	173.333	16.68	108.333	16.68	108.333
16.7	173.333	16.7	141.667	16.7	116.667
16.72	166.667	16.72	158.333	16.72	133.333
16.74	163.333	16.74	150	16.74	133.333
16.76	170	16.76	150	16.76	116.667
16.78	158.333	16.78	125	16.78	116.667
16.8	151.667	16.8	133.333	16.8	141.667
16.82	166.667	16.82	125	16.82	150
16.84	153.333	16.84	116.667	16.84	150
16.86	158.333	16.86	125	16.86	133.333
16.88	176.667	16.88	133.333	16.88	108.333
16.9	173.333	16.9	158.333	16.9	133.333
16.92	190	16.92	141.667	16.92	141.667
16.94	191.667	16.94	125	16.94	166.667
16.96	181.667	16.96	108.333	16.96	158.333
16.98	183.333	16.98	133.333	16.98	150
17	200	17	150	17	133.333
17.02	186.667	17.02	150	17.02	133.333
17.04	178.333	17.04	141.667	17.04	108.333
17.06	185	17.06	175	17.06	125
17.08	181.667	17.08	175	17.08	133.333
17.1	183.333	17.1	125	17.1	125
17.12	176.667	17.12	133.333	17.12	100
17.14	186.667	17.14	183.333	17.14	125
17.16	165	17.16	166.667	17.16	125
17.18	188.333	17.18	125	17.18	166.667
17.2	206.667	17.2	150	17.2	158.333
17.22	191.667	17.22	166.667	17.22	108.333
17.24	201.667	17.24	166.667	17.24	108.333
17.26	203.333	17.26	166.667	17.26	116.667
17.28	171.667	17.28	166.667	17.28	116.667
17.3	165	17.3	166.667	17.3	158.333
17.32	158.333	17.32	116.667	17.32	141.667
17.34	155	17.34	100	17.34	141.667
17.36	206.667	17.36	150	17.36	141.667
17.38	203.333	17.38	216.667	17.38	125
17.4	171.667	17.4	225	17.4	150
17.42	170	17.42	150	17.42	150
17.44	176.667	17.44	141.667	17.44	125
17.46	178.333	17.46	183.333	17.46	125
17.48	170	17.48	175	17.48	108.333
17.5	183.333	17.5	133.333	17.5	166.667
17.52	210	17.52	116.667	17.52	175
17.54	205	17.54	158.333	17.54	183.333
17.56	208.333	17.56	175	17.56	158.333
17.58	213.333	17.58	175	17.58	191.667
17.6	218.333	17.6	183.333	17.6	166.667
17.62	186.667	17.62	141.667	17.62	133.333
17.64	183.333	17.64	150	17.64	158.333
17.66	205	17.66	150	17.66	191.667
17.68	190	17.68	158.333	17.68	216.667
17.7	178.333	17.7	183.333	17.7	200
17.72	186.667	17.72	133.333	17.72	125
17.74	190	17.74	158.333	17.74	108.333
17.76	170	17.76	216.667	17.76	166.667
17.78	183.333	17.78	183.333	17.78	166.667
17.8	183.333	17.8	166.667	17.8	158.333
17.82	168.333	17.82	141.667	17.82	116.667
17.84	191.667	17.84	166.667	17.84	116.667
17.86	203.333	17.86	150	17.86	125
17.88	195	17.88	166.667	17.88	133.333
17.9	201.667	17.9	133.333	17.9	116.667
17.92	203.333	17.92	133.333	17.92	100
17.94	221.667	17.94	158.333	17.94	133.333
17.96	191.667	17.96	158.333	17.96	158.333
17.98	168.333	17.98	125	17.98	141.667
18	183.333	18	175	18	100
18.02	223.333	18.02	183.333	18.02	116.667
18.04	206.667	18.04	150	18.04	133.333
18.06	205	18.06	133.333	18.06	100
18.08	188.333	18.08	183.333	18.08	125
18.1	183.333	18.1	166.667	18.1	133.333
18.12	170	18.12	166.667	18.12	133.333
18.14	176.667	18.14	191.667	18.14	141.667
18.16	166.667	18.16	166.667	18.16	166.667
18.18	168.333	18.18	133.333	18.18	108.333
18.2	191.667	18.2	191.667	18.2	116.667
18.22	205	18.22	216.667	18.22	116.667
18.24	156.667	18.24	166.667	18.24	141.667
18.26	150	18.26	150	18.26	191.667
18.28	198.333	18.28	175	18.28	175
18.3	193.333	18.3	150	18.3	116.667
18.32	176.667	18.32	183.333	18.32	108.333
18.34	213.333	18.34	216.667	18.34	175
18.36	198.333	18.36	183.333	18.36	158.333
18.38	196.667	18.38	166.667	18.38	100
18.4	198.333	18.4	150	18.4	58.3333
18.42	225	18.42	158.333	18.42	150
18.44	231.667	18.44	191.667	18.44	125
18.46	213.333	18.46	166.667	18.46	116.667
18.48	185	18.48	191.667	18.48	133.333
18.5	195	18.5	183.333	18.5	150
18.52	183.333	18.52	183.333	18.52	141.667
18.54	173.333	18.54	183.333	18.54	125
18.56	185	18.56	166.667	18.56	100
18.58	185	18.58	200	18.58	125
18.6	186.667	18.6	183.333	18.6	108.333
18.62	186.667	18.62	191.667	18.62	150
18.64	183.333	18.64	141.667	18.64	125
18.66	186.667	18.66	208.333	18.66	116.667
18.68	186.667	18.68	200	18.68	125
18.7	168.333	18.7	166.667	18.7	141.667
18.72	163.333	18.72	216.667	18.72	133.333
18.74	156.667	18.74	200	18.74	141.667
18.76	183.333	18.76	166.667	18.76	183.333
18.78	178.333	18.78	208.333	18.78	175
18.8	175	18.8	166.667	18.8	175
18.82	185	18.82	141.667	18.82	141.667
18.84	171.667	18.84	150	18.84	116.667
18.86	190	18.86	125	18.86	100
18.88	185	18.88	141.667	18.88	158.333
18.9	183.333	18.9	191.667	18.9	175
18.92	201.667	18.92	150	18.92	116.667
18.94	198.333	18.94	175	18.94	125
18.96	206.667	18.96	183.333	18.96	141.667
18.98	163.333	18.98	150	18.98	141.667
19	200	19	158.333	19	150
19.02	165	19.02	133.333	19.02	191.667
19.04	165	19.04	116.667	19.04	100
19.06	205	19.06	166.667	19.06	100
19.08	185	19.08	183.333	19.08	150
19.1	206.667	19.1	175	19.1	175
19.12	213.333	19.12	183.333	19.12	200
19.14	201.667	19.14	133.333	19.14	158.333
19.16	200	19.16	133.333	19.16	150
19.18	218.333	19.18	183.333	19.18	133.333
19.2	198.333	19.2	200	19.2	125
19.22	201.667	19.22	200	19.22	158.333
19.24	205	19.24	200	19.24	175
19.26	188.333	19.26	150	19.26	150
19.28	200	19.28	158.333	19.28	175
19.3	196.667	19.3	225	19.3	125
19.32	170	19.32	216.667	19.32	191.667
19.34	188.333	19.34	158.333	19.34	208.333
19.36	188.333	19.36	158.333	19.36	100
19.38	203.333	19.38	166.667	19.38	150
19.4	228.333	19.4	166.667	19.4	158.333
19.42	223.333	19.42	250	19.42	150
19.44	215	19.44	116.667	19.44	175
19.46	226.667	19.46	175	19.46	150
19.48	203.333	19.48	200	19.48	116.667
19.5	196.667	19.5	191.667	19.5	141.667
19.52	203.333	19.52	216.667	19.52	183.333
19.54	190	19.54	183.333	19.54	141.667
19.56	188.333	19.56	175	19.56	125
19.58	175	19.58	158.333	19.58	158.333
19.6	180	19.6	166.667	19.6	125
19.62	228.333	19.62	208.333	19.62	100
19.64	196.667	19.64	191.667	19.64	158.333
19.66	176.667	19.66	175	19.66	158.333
19.68	185	19.68	191.667	19.68	158.333
19.7	185	19.7	200	19.7	125
19.72	188.333	19.72	175	19.72	108.333
19.74	191.667	19.74	158.333	19.74	150
19.76	201.667	19.76	233.333	19.76	133.333
19.78	195	19.78	166.667	19.78	116.667
19.8	165	19.8	166.667	19.8	108.333
19.82	185	19.82	183.333	19.82	150
19.84	168.333	19.84	175	19.84	125
19.86	191.667	19.86	166.667	19.86	125
19.88	186.667	19.88	183.333	19.88	100
19.9	175	19.9	158.333	19.9	125
19.92	195	19.92	233.333	19.92	191.667
19.94	210	19.94	200	19.94	208.333
19.96	205	19.96	150	19.96	133.333
19.98	183.333	19.98	233.333	19.98	141.667
20	201.667	20	191.667	20	150
20.02	193.333	20.02	233.333	20.02	183.333
20.04	168.333	20.04	191.667	20.04	200
20.06	185	20.06	216.667	20.06	158.333
20.08	193.333	20.08	233.333	20.08	200
20.1	186.667	20.1	191.667	20.1	150
20.12	198.333	20.12	150	20.12	150
20.14	193.333	20.14	175	20.14	158.333
20.16	193.333	20.16	91.6667	20.16	183.333
20.18	200	20.18	225	20.18	158.333
20.2	181.667	20.2	191.667	20.2	108.333
20.22	186.667	20.22	250	20.22	108.333
20.24	213.333	20.24	208.333	20.24	141.667
20.26	210	20.26	158.333	20.26	125
20.28	216.667	20.28	166.667	20.28	150
20.3	216.667	20.3	191.667	20.3	125
20.32	198.333	20.32	166.667	20.32	216.667
20.34	203.333	20.34	225	20.34	175
20.36	230	20.36	150	20.36	133.333
20.38	181.667	20.38	141.667	20.38	133.333
20.4	218.333	20.4	200	20.4	208.333
20.42	211.667	20.42	175	20.42	116.667
20.44	206.667	20.44	141.667	20.44	175
20.46	223.333	20.46	150	20.46	125
20.48	218.333	20.48	175	20.48	150
20.5	225	20.5	166.667	20.5	191.667
20.52	235	20.52	208.333	20.52	166.667
20.54	195	20.54	200	20.54	150
20.56	198.333	20.56	200	20.56	141.667
20.58	203.333	20.58	241.667	20.58	125
20.6	203.333	20.6	225	20.6	125
20.62	238.333	20.62	183.333	20.62	108.333
20.64	195	20.64	250	20.64	116.667
20.66	240	20.66	191.667	20.66	133.333
20.68	250	20.68	225	20.68	116.667
20.7	241.667	20.7	191.667	20.7	150
20.72	255	20.72	216.667	20.72	158.333
20.74	208.333	20.74	191.667	20.74	158.333
20.76	235	20.76	183.333	20.76	141.667
20.78	240	20.78	166.667	20.78	208.333
20.8	271.667	20.8	183.333	20.8	175
20.82	238.333	20.82	216.667	20.82	141.667
20.84	258.333	20.84	150	20.84	191.667
20.86	260	20.86	158.333	20.86	116.667
20.88	273.333	20.88	200	20.88	183.333
20.9	301.667	20.9	258.333	20.9	233.333
20.92	265	20.92	216.667	20.92	166.667
20.94	318.333	20.94	241.667	20.94	150
20.96	328.333	20.96	241.667	20.96	133.333
20.98	328.333	20.98	208.333	20.98	200
21	283.333	21	183.333	21	150
21.02	320	21.02	300	21.02	225
21.04	346.667	21.04	275	21.04	266.667
21.06	325	21.06	275	21.06	233.333
21.08	366.667	21.08	200	21.08	100
21.1	361.667	21.1	200	21.1	116.667
21.12	398.333	21.12	316.667	21.12	158.333
21.14	383.333	21.14	283.333	21.14	250
21.16	383.333	21.16	250	21.16	291.667
21.18	408.333	21.18	325	21.18	366.667
21.2	370	21.2	316.667	21.2	241.667
21.22	446.667	21.22	291.667	21.22	275
21.24	448.333	21.24	233.333	21.24	308.333
21.26	436.667	21.26	125	21.26	341.667
21.28	480	21.28	283.333	21.28	250
21.3	528.333	21.3	216.667	21.3	225
21.32	546.667	21.32	308.333	21.32	408.333
21.34	625	21.34	166.667	21.34	366.667
21.36	551.667	21.36	291.667	21.36	308.333
21.38	665	21.38	458.333	21.38	591.667
21.4	663.333	21.4	291.667	21.4	475
21.42	646.667	21.42	233.333	21.42	533.333
21.44	658.333	21.44	308.333	21.44	725
21.46	608.333	21.46	233.333	21.46	658.333
21.48	671.667	21.48	366.667	21.48	658.333
21.5	661.667	21.5	250	21.5	825
21.52	695	21.52	233.333	21.52	775
21.54	651.667	21.54	375	21.54	908.333
21.56	650	21.56	358.333	21.56	716.667
21.58	635	21.58	350	21.58	1025
21.6	586.667	21.6	325	21.6	716.667
21.62	586.667	21.62	283.333	21.62	825
21.64	498.333	21.64	391.667	21.64	533.333
21.66	508.333	21.66	258.333	21.66	650
21.68	508.333	21.68	408.333	21.68	541.667
21.7	468.333	21.7	283.333	21.7	466.667
21.72	515	21.72	325	21.72	408.333
21.74	453.333	21.74	383.333	21.74	391.667
21.76	433.333	21.76	375	21.76	366.667
21.78	418.333	21.78	341.667	21.78	400
21.8	406.667	21.8	208.333	21.8	275
21.82	303.333	21.82	308.333	21.82	308.333
21.84	351.667	21.84	308.333	21.84	216.667
21.86	356.667	21.86	316.667	21.86	266.667
21.88	318.333	21.88	283.333	21.88	275
21.9	325	21.9	258.333	21.9	191.667
21.92	301.667	21.92	308.333	21.92	275
21.94	338.333	21.94	233.333	21.94	258.333
21.96	303.333	21.96	308.333	21.96	291.667
21.98	310	21.98	275	21.98	191.667
22	288.333	22	291.667	22	225
22.02	231.667	22.02	266.667	22.02	175
22.04	236.667	22.04	250	22.04	225
22.06	258.333	22.06	308.333	22.06	208.333
22.08	258.333	22.08	208.333	22.08	133.333
22.1	291.667	22.1	250	22.1	233.333
22.12	231.667	22.12	216.667	22.12	133.333
22.14	250	22.14	266.667	22.14	141.667
22.16	238.333	22.16	241.667	22.16	208.333
22.18	198.333	22.18	275	22.18	158.333
22.2	225	22.2	225	22.2	166.667
22.22	243.333	22.22	216.667	22.22	133.333
22.24	220	22.24	225	22.24	183.333
22.26	236.667	22.26	200	22.26	150
22.28	226.667	22.28	200	22.28	141.667
22.3	210	22.3	283.333	22.3	100
22.32	240	22.32	208.333	22.32	166.667
22.34	216.667	22.34	241.667	22.34	141.667
22.36	236.667	22.36	191.667	22.36	133.333
22.38	215	22.38	225	22.38	166.667
22.4	213.333	22.4	241.667	22.4	166.667
22.42	198.333	22.42	208.333	22.42	108.333
22.44	198.333	22.44	200	22.44	133.333
22.46	211.667	22.46	225	22.46	158.333
22.48	223.333	22.48	191.667	22.48	175
22.5	208.333	22.5	250	22.5	141.667
22.52	200	22.52	233.333	22.52	191.667
22.54	230	22.54	250	22.54	133.333
22.56	195	22.56	200	22.56	141.667
22.58	226.667	22.58	175	22.58	108.333
22.6	208.333	22.6	250	22.6	166.667
22.62	193.333	22.62	158.333	22.62	183.333
22.64	165	22.64	200	22.64	166.667
22.66	190	22.66	158.333	22.66	200
22.68	200	22.68	250	22.68	141.667
22.7	216.667	22.7	216.667	22.7	158.333
22.72	223.333	22.72	266.667	22.72	141.667
22.74	196.667	22.74	241.667	22.74	150
22.76	208.333	22.76	158.333	22.76	150
22.78	208.333	22.78	216.667	22.78	175
22.8	195	22.8	216.667	22.8	158.333
22.82	188.333	22.82	233.333	22.82	141.667
22.84	193.333	22.84	233.333	22.84	150
22.86	215	22.86	175	22.86	175
22.88	211.667	22.88	183.333	22.88	208.333
22.9	215	22.9	183.333	22.9	166.667
22.92	225	22.92	225	22.92	158.333
22.94	221.667	22.94	208.333	22.94	200
22.96	198.333	22.96	200	22.96	150
22.98	181.667	22.98	166.667	22.98	125
23	231.667	23	175	23	175
23.02	195	23.02	241.667	23.02	158.333
23.04	183.333	23.04	183.333	23.04	133.333
23.06	203.333	23.06	216.667	23.06	116.667
23.08	203.333	23.08	225	23.08	133.333
23.1	205	23.1	158.333	23.1	116.667
23.12	208.333	23.12	241.667	23.12	116.667
23.14	230	23.14	158.333	23.14	133.333
23.16	231.667	23.16	158.333	23.16	141.667
23.18	213.333	23.18	150	23.18	183.333
23.2	185	23.2	208.333	23.2	191.667
23.22	185	23.22	166.667	23.22	166.667
23.24	176.667	23.24	133.333	23.24	133.333
23.26	185	23.26	175	23.26	133.333
23.28	193.333	23.28	166.667	23.28	116.667
23.3	173.333	23.3	250	23.3	133.333
23.32	205	23.32	200	23.32	158.333
23.34	195	23.34	200	23.34	100
23.36	185	23.36	200	23.36	150
23.38	203.333	23.38	150	23.38	175
23.4	188.333	23.4	166.667	23.4	200
23.42	188.333	23.42	208.333	23.42	108.333
23.44	200	23.44	150	23.44	141.667
23.46	201.667	23.46	175	23.46	158.333
23.48	193.333	23.48	200	23.48	100
23.5	161.667	23.5	208.333	23.5	108.333
23.52	153.333	23.52	225	23.52	133.333
23.54	163.333	23.54	150	23.54	83.3333
23.56	165	23.56	233.333	23.56	108.333
23.58	168.333	23.58	158.333	23.58	150
23.6	168.333	23.6	191.667	23.6	133.333
23.62	185	23.62	233.333	23.62	75
23.64	181.667	23.64	200	23.64	100
23.66	193.333	23.66	158.333	23.66	125
23.68	168.333	23.68	191.667	23.68	141.667
23.7	183.333	23.7	166.667	23.7	158.333
23.72	183.333	23.72	208.333	23.72	125
23.74	165	23.74	208.333	23.74	166.667
23.76	163.333	23.76	225	23.76	125
23.78	176.667	23.78	208.333	23.78	108.333
23.8	190	23.8	183.333	23.8	125
23.82	186.667	23.82	191.667	23.82	100
23.84	178.333	23.84	166.667	23.84	133.333
23.86	181.667	23.86	166.667	23.86	141.667
23.88	183.333	23.88	225	23.88	108.333
23.9	173.333	23.9	158.333	23.9	125
23.92	173.333	23.92	166.667	23.92	141.667
23.94	198.333	23.94	191.667	23.94	150
23.96	176.667	23.96	233.333	23.96	141.667
23.98	173.333	23.98	233.333	23.98	116.667
24	168.333	24	225	24	141.667
24.02	153.333	24.02	175	24.02	216.667
24.04	165	24.04	183.333	24.04	158.333
24.06	165	24.06	183.333	24.06	200
24.08	163.333	24.08	191.667	24.08	133.333
24.1	176.667	24.1	216.667	24.1	125
24.12	178.333	24.12	183.333	24.12	100
24.14	200	24.14	216.667	24.14	125
24.16	190	24.16	208.333	24.16	116.667
24.18	173.333	24.18	216.667	24.18	133.333
24.2	151.667	24.2	241.667	24.2	125
24.22	170	24.22	200	24.22	166.667
24.24	175	24.24	133.333	24.24	183.333
24.26	181.667	24.26	141.667	24.26	125
24.28	155	24.28	191.667	24.28	125
24.3	178.333	24.3	166.667	24.3	150
24.32	178.333	24.32	175	24.32	133.333
24.34	155	24.34	191.667	24.34	125
24.36	173.333	24.36	216.667	24.36	100
24.38	183.333	24.38	183.333	24.38	116.667
24.4	186.667	24.4	141.667	24.4	133.333
24.42	185	24.42	141.667	24.42	108.333
24.44	186.667	24.44	208.333	24.44	75
24.46	183.333	24.46	208.333	24.46	83.3333
24.48	191.667	24.48	233.333	24.48	133.333
24.5	195	24.5	191.667	24.5	158.333
24.52	185	24.52	175	24.52	150
24.54	178.333	24.54	191.667	24.54	150
24.56	173.333	24.56	225	24.56	166.667
24.58	166.667	24.58	200	24.58	158.333
24.6	178.333	24.6	158.333	24.6	116.667
24.62	168.333	24.62	158.333	24.62	116.667
24.64	171.667	24.64	166.667	24.64	116.667
24.66	185	24.66	158.333	24.66	116.667
24.68	170	24.68	183.333	24.68	100
24.7	180	24.7	141.667	24.7	116.667
24.72	171.667	24.72	133.333	24.72	141.667
24.74	163.333	24.74	175	24.74	125
24.76	178.333	24.76	183.333	24.76	133.333
24.78	165	24.78	166.667	24.78	150
24.8	181.667	24.8	158.333	24.8	175
24.82	171.667	24.82	191.667	24.82	150
24.84	161.667	24.84	175	24.84	116.667
24.86	153.333	24.86	183.333	24.86	133.333
24.88	166.667	24.88	183.333	24.88	116.667
24.9	200	24.9	183.333	24.9	108.333
24.92	196.667	24.92	233.333	24.92	166.667
24.94	186.667	24.94	183.333	24.94	141.667
24.96	175	24.96	175	24.96	108.333
24.98	176.667	24.98	200	24.98	100
25	196.667	25	208.333	25	116.667
25.02	193.333	25.02	225	25.02	116.667
25.04	178.333	25.04	216.667	25.04	183.333
25.06	185	25.06	200	25.06	116.667
25.08	171.667	25.08	166.667	25.08	108.333
25.1	170	25.1	150	25.1	150
25.12	160	25.12	175	25.12	166.667
25.14	178.333	25.14	200	25.14	133.333
25.16	185	25.16	175	25.16	141.667
25.18	170	25.18	166.667	25.18	125
25.2	180	25.2	183.333	25.2	108.333
25.22	183.333	25.22	175	25.22	108.333
25.24	180	25.24	200	25.24	91.6667
25.26	176.667	25.26	175	25.26	100
25.28	176.667	25.28	150	25.28	133.333
25.3	165	25.3	150	25.3	116.667
25.32	171.667	25.32	175	25.32	141.667
25.34	181.667	25.34	216.667	25.34	150
25.36	178.333	25.36	241.667	25.36	150
25.38	183.333	25.38	216.667	25.38	141.667
25.4	178.333	25.4	183.333	25.4	158.333
25.42	175	25.42	166.667	25.42	150
25.44	173.333	25.44	150	25.44	108.333
25.46	181.667	25.46	158.333	25.46	83.3333
25.48	176.667	25.48	175	25.48	116.667
25.5	158.333	25.5	183.333	25.5	158.333
25.52	175	25.52	225	25.52	141.667
25.54	203.333	25.54	208.333	25.54	150
25.56	190	25.56	183.333	25.56	150
25.58	176.667	25.58	233.333	25.58	100
25.6	171.667	25.6	241.667	25.6	100
25.62	165	25.62	225	25.62	141.667
25.64	178.333	25.64	175	25.64	158.333
25.66	181.667	25.66	133.333	25.66	141.667
25.68	178.333	25.68	133.333	25.68	150
25.7	180	25.7	166.667	25.7	133.333
25.72	170	25.72	208.333	25.72	100
25.74	171.667	25.74	183.333	25.74	108.333
25.76	188.333	25.76	150	25.76	150
25.78	185	25.78	125	25.78	175
25.8	183.333	25.8	183.333	25.8	100
25.82	188.333	25.82	233.333	25.82	83.3333
25.84	168.333	25.84	208.333	25.84	133.333
25.86	158.333	25.86	208.333	25.86	125
25.88	156.667	25.88	183.333	25.88	125
25.9	165	25.9	166.667	25.9	133.333
25.92	183.333	25.92	166.667	25.92	116.667
25.94	178.333	25.94	191.667	25.94	166.667
25.96	166.667	25.96	183.333	25.96	183.333
25.98	153.333	25.98	133.333	25.98	175
26	170	26	175	26	158.333
26.02	190	26.02	191.667	26.02	141.667
26.04	180	26.04	175	26.04	166.667
26.06	171.667	26.06	191.667	26.06	166.667
26.08	156.667	26.08	175	26.08	141.667
26.1	155	26.1	183.333	26.1	100
26.12	163.333	26.12	233.333	26.12	125
26.14	156.667	26.14	216.667	26.14	158.333
26.16	181.667	26.16	175	26.16	125
26.18	200	26.18	175	26.18	91.6667
26.2	180	26.2	141.667	26.2	100
26.22	176.667	26.22	166.667	26.22	100
26.24	176.667	26.24	225	26.24	108.333
26.26	180	26.26	225	26.26	125
26.28	175	26.28	241.667	26.28	100
26.3	160	26.3	200	26.3	108.333
26.32	171.667	26.32	175	26.32	116.667
26.34	163.333	26.34	183.333	26.34	116.667
26.36	150	26.36	175	26.36	116.667
26.38	166.667	26.38	191.667	26.38	100
26.4	176.667	26.4	183.333	26.4	91.6667
26.42	190	26.42	166.667	26.42	83.3333
26.44	183.333	26.44	166.667	26.44	133.333
26.46	173.333	26.46	166.667	26.46	166.667
26.48	190	26.48	150	26.48	141.667
26.5	180	26.5	166.667	26.5	125
26.52	173.333	26.52	175	26.52	108.333
26.54	185	26.54	191.667	26.54	116.667
26.56	183.333	26.56	208.333	26.56	158.333
26.58	173.333	26.58	183.333	26.58	183.333
26.6	175	26.6	166.667	26.6	175
26.62	190	26.62	216.667	26.62	200
26.64	198.333	26.64	241.667	26.64	150
26.66	200	26.66	216.667	26.66	108.333
26.68	200	26.68	191.667	26.68	116.667
26.7	176.667	26.7	200	26.7	150
26.72	168.333	26.72	216.667	26.72	150
26.74	176.667	26.74	225	26.74	141.667
26.76	190	26.76	225	26.76	175
26.78	175	26.78	200	26.78	133.333
26.8	156.667	26.8	183.333	26.8	108.333
26.82	166.667	26.82	175	26.82	133.333
26.84	195	26.84	183.333	26.84	125
26.86	200	26.86	158.333	26.86	150
26.88	196.667	26.88	175	26.88	150
26.9	181.667	26.9	200	26.9	158.333
26.92	181.667	26.92	183.333	26.92	133.333
26.94	203.333	26.94	200	26.94	116.667
26.96	206.667	26.96	200	26.96	133.333
26.98	201.667	26.98	183.333	26.98	158.333
27	176.667	27	200	27	141.667
27.02	176.667	27.02	241.667	27.02	133.333
27.04	193.333	27.04	233.333	27.04	150
27.06	188.333	27.06	225	27.06	150
27.08	188.333	27.08	208.333	27.08	141.667
27.1	205	27.1	233.333	27.1	125
27.12	230	27.12	250	27.12	166.667
27.14	190	27.14	233.333	27.14	158.333
27.16	176.667	27.16	275	27.16	141.667
27.18	200	27.18	208.333	27.18	141.667
27.2	201.667	27.2	191.667	27.2	125
27.22	230	27.22	183.333	27.22	133.333
27.24	223.333	27.24	191.667	27.24	116.667
27.26	193.333	27.26	183.333	27.26	108.333
27.28	205	27.28	175	27.28	141.667
27.3	223.333	27.3	191.667	27.3	133.333
27.32	208.333	27.32	208.333	27.32	166.667
27.34	213.333	27.34	266.667	27.34	166.667
27.36	233.333	27.36	250	27.36	216.667
27.38	223.333	27.38	241.667	27.38	158.333
27.4	220	27.4	225	27.4	141.667
27.42	236.667	27.42	283.333	27.42	141.667
27.44	248.333	27.44	266.667	27.44	150
27.46	206.667	27.46	225	27.46	166.667
27.48	208.333	27.48	191.667	27.48	158.333
27.5	231.667	27.5	175	27.5	150
27.52	243.333	27.52	275	27.52	125
27.54	245	27.54	283.333	27.54	141.667
27.56	248.333	27.56	216.667	27.56	158.333
27.58	238.333	27.58	191.667	27.58	183.333
27.6	223.333	27.6	250	27.6	183.333
27.62	246.667	27.62	283.333	27.62	116.667
27.64	246.667	27.64	258.333	27.64	175
27.66	233.333	27.66	216.667	27.66	191.667
27.68	235	27.68	208.333	27.68	150
27.7	220	27.7	225	27.7	141.667
27.72	215	27.72	241.667	27.72	191.667
27.74	225	27.74	225	27.74	166.667
27.76	220	27.76	275	27.76	166.667
27.78	216.667	27.78	325	27.78	175
27.8	183.333	27.8	258.333	27.8	175
27.82	218.333	27.82	258.333	27.82	166.667
27.84	208.333	27.84	225	27.84	191.667
27.86	218.333	27.86	258.333	27.86	166.667
27.88	213.333	27.88	291.667	27.88	166.667
27.9	211.667	27.9	225	27.9	91.6667
27.92	201.667	27.92	216.667	27.92	116.667
27.94	208.333	27.94	216.667	27.94	150
27.96	235	27.96	200	27.96	133.333
27.98	216.667	27.98	175	27.98	141.667
28	228.333	28	166.667	28	116.667
28.02	248.333	28.02	208.333	28.02	91.6667
28.04	233.333	28.04	291.667	28.04	158.333
28.06	213.333	28.06	225	28.06	166.667
28.08	201.667	28.08	233.333	28.08	141.667
28.1	216.667	28.1	266.667	28.1	125
28.12	218.333	28.12	266.667	28.12	141.667
28.14	208.333	28.14	225	28.14	116.667
28.16	206.667	28.16	208.333	28.16	116.667
28.18	220	28.18	258.333	28.18	133.333
28.2	220	28.2	166.667	28.2	116.667
28.22	251.667	28.22	258.333	28.22	125
28.24	240	28.24	350	28.24	150
28.26	211.667	28.26	391.667	28.26	158.333
28.28	211.667	28.28	266.667	28.28	183.333
28.3	240	28.3	241.667	28.3	158.333
28.32	218.333	28.32	300	28.32	150
28.34	275	28.34	316.667	28.34	116.667
28.36	220	28.36	308.333	28.36	125
28.38	238.333	28.38	258.333	28.38	116.667
28.4	245	28.4	241.667	28.4	108.333
28.42	240	28.42	266.667	28.42	175
28.44	218.333	28.44	250	28.44	150
28.46	231.667	28.46	308.333	28.46	183.333
28.48	243.333	28.48	241.667	28.48	183.333
28.5	253.333	28.5	241.667	28.5	158.333
28.52	253.333	28.52	275	28.52	183.333
28.54	221.667	28.54	300	28.54	216.667
28.56	256.667	28.56	316.667	28.56	166.667
28.58	263.333	28.58	300	28.58	141.667
28.6	248.333	28.6	300	28.6	175
28.62	251.667	28.62	291.667	28.62	225
28.64	248.333	28.64	316.667	28.64	141.667
28.66	238.333	28.66	291.667	28.66	141.667
28.68	275	28.68	308.333	28.68	141.667
28.7	260	28.7	416.667	28.7	166.667
28.72	270	28.72	383.333	28.72	158.333
28.74	283.333	28.74	325	28.74	175
28.76	258.333	28.76	300	28.76	216.667
28.78	280	28.78	333.333	28.78	158.333
28.8	298.333	28.8	350	28.8	191.667
28.82	316.667	28.82	358.333	28.82	166.667
28.84	318.333	28.84	383.333	28.84	116.667
28.86	250	28.86	383.333	28.86	183.333
28.88	288.333	28.88	291.667	28.88	225
28.9	316.667	28.9	341.667	28.9	200
28.92	316.667	28.92	300	28.92	166.667
28.94	323.333	28.94	350	28.94	183.333
28.96	346.667	28.96	308.333	28.96	166.667
28.98	345	28.98	366.667	28.98	191.667
29	321.667	29	408.333	29	208.333
29.02	360	29.02	400	29.02	175
29.04	321.667	29.04	433.333	29.04	141.667
29.06	350	29.06	500	29.06	175
29.08	381.667	29.08	491.667	29.08	150
29.1	360	29.1	450	29.1	216.667
29.12	370	29.12	375	29.12	200
29.14	401.667	29.14	450	29.14	158.333
29.16	386.667	29.16	400	29.16	191.667
29.18	388.333	29.18	450	29.18	183.333
29.2	393.333	29.2	483.333	29.2	250
29.22	400	29.22	533.333	29.22	200
29.24	411.667	29.24	558.333	29.24	208.333
29.26	460	29.26	558.333	29.26	175
29.28	440	29.28	425	29.28	208.333
29.3	423.333	29.3	466.667	29.3	266.667
29.32	478.333	29.32	558.333	29.32	191.667
29.34	483.333	29.34	500	29.34	316.667
29.36	461.667	29.36	641.667	29.36	266.667
29.38	453.333	29.38	608.333	29.38	225
29.4	488.333	29.4	566.667	29.4	166.667
29.42	506.667	29.42	525	29.42	208.333
29.44	586.667	29.44	616.667	29.44	275
29.46	635	29.46	600	29.46	233.333
29.48	558.333	29.48	791.667	29.48	308.333
29.5	605	29.5	841.667	29.5	333.333
29.52	570	29.52	841.667	29.52	358.333
29.54	626.667	29.54	775	29.54	341.667
29.56	675	29.56	691.667	29.56	341.667
29.58	696.667	29.58	800	29.58	358.333
29.6	696.667	29.6	825	29.6	241.667
29.62	663.333	29.62	850	29.62	300
29.64	780	29.64	891.667	29.64	433.333
29.66	775	29.66	908.333	29.66	391.667
29.68	863.333	29.68	958.333	29.68	391.667
29.7	875	29.7	841.667	29.7	341.667
29.72	888.333	29.72	1000	29.72	275
29.74	976.667	29.74	933.333	29.74	325
29.76	931.667	29.76	1033.33	29.76	491.667
29.78	975	29.78	1200	29.78	450
29.8	1101.67	29.8	1125	29.8	433.333
29.82	1125	29.82	1041.67	29.82	425
29.84	1081.67	29.84	1141.67	29.84	466.667
29.86	1238.33	29.86	1133.33	29.86	550
29.88	1275	29.88	1275	29.88	491.667
29.9	1286.67	29.9	1441.67	29.9	441.667
29.92	1451.67	29.92	1350	29.92	491.667
29.94	1468.33	29.94	1408.33	29.94	558.333
29.96	1500	29.96	1516.67	29.96	591.667
29.98	1600	29.98	1383.33	29.98	575
30	1640	30	1541.67	30	625
30.02	1798.33	30.02	1566.67	30.02	391.667
30.04	1865	30.04	1358.33	30.04	550
30.06	2081.67	30.06	1641.67	30.06	691.667
30.08	2086.67	30.08	1691.67	30.08	625
30.1	2123.33	30.1	1808.33	30.1	800
30.12	2343.33	30.12	1733.33	30.12	950
30.14	2480	30.14	1791.67	30.14	916.667
30.16	2561.67	30.16	1608.33	30.16	941.667
30.18	2688.33	30.18	1841.67	30.18	858.333
30.2	2991.67	30.2	1758.33	30.2	991.667
30.22	3056.67	30.22	2116.67	30.22	1008.33
30.24	3190	30.24	2066.67	30.24	1091.67
30.26	3395	30.26	2258.33	30.26	1066.67
30.28	3505	30.28	2150	30.28	1158.33
30.3	3856.67	30.3	2366.67	30.3	1008.33
30.32	4110	30.32	2366.67	30.32	1500
30.34	4280	30.34	2616.67	30.34	1491.67
30.36	4396.67	30.36	2483.33	30.36	1533.33
30.38	4746.67	30.38	2358.33	30.38	1650
30.4	4890	30.4	2691.67	30.4	1966.67
30.42	5245	30.42	2616.67	30.42	2283.33
30.44	5380	30.44	2550	30.44	2500
30.46	5678.33	30.46	2608.33	30.46	2933.33
30.48	5901.67	30.48	2600	30.48	3208.33
30.5	6071.67	30.5	2683.33	30.5	3850
30.52	6200	30.52	2783.33	30.52	4366.67
30.54	6278.33	30.54	2883.33	30.54	4858.33
30.56	6286.67	30.56	3008.33	30.56	5550
30.58	6406.67	30.58	3341.67	30.58	6141.67
30.6	6423.33	30.6	3058.33	30.6	6566.67
30.62	6258.33	30.62	3125	30.62	7216.67
30.64	6116.67	30.64	3308.33	30.64	7850
30.66	6105	30.66	3200	30.66	7966.67
30.68	5826.67	30.68	3350	30.68	7650
30.7	5411.67	30.7	3150	30.7	7625
30.72	5101.67	30.72	3216.67	30.72	7175
30.74	4865	30.74	3116.67	30.74	7266.67
30.76	4476.67	30.76	2866.67	30.76	6133.33
30.78	4216.67	30.78	3266.67	30.78	5508.33
30.8	3813.33	30.8	2908.33	30.8	5066.67
30.82	3728.33	30.82	2791.67	30.82	4183.33
30.84	3293.33	30.84	2658.33	30.84	3341.67
30.86	3146.67	30.86	2550	30.86	3033.33
30.88	2861.67	30.88	2633.33	30.88	2675
30.9	2578.33	30.9	2600	30.9	2158.33
30.92	2446.67	30.92	2541.67	30.92	1791.67
30.94	2250	30.94	2725	30.94	1941.67
30.96	2198.33	30.96	2683.33	30.96	1675
30.98	1948.33	30.98	2533.33	30.98	1383.33
31	1860	31	2266.67	31	1183.33
31.02	1746.67	31.02	2200	31.02	1066.67
31.04	1635	31.04	2291.67	31.04	1166.67
31.06	1468.33	31.06	2041.67	31.06	908.333
31.08	1408.33	31.08	1891.67	31.08	1075
31.1	1316.67	31.1	1908.33	31.1	950
31.12	1241.67	31.12	1916.67	31.12	783.333
31.14	1183.33	31.14	1750	31.14	758.333
31.16	1155	31.16	1775	31.16	641.667
31.18	1038.33	31.18	1608.33	31.18	516.667
31.2	1050	31.2	1716.67	31.2	508.333
31.22	985	31.22	1616.67	31.22	550
31.24	885	31.24	1575	31.24	475
31.26	901.667	31.26	1358.33	31.26	500
31.28	841.667	31.28	1250	31.28	508.333
31.3	826.667	31.3	1366.67	31.3	416.667
31.32	788.333	31.32	1266.67	31.32	441.667
31.34	705	31.34	1208.33	31.34	516.667
31.36	690	31.36	1233.33	31.36	475
31.38	650	31.38	1150	31.38	466.667
31.4	636.667	31.4	1058.33	31.4	283.333
31.42	616.667	31.42	1100	31.42	366.667
31.44	620	31.44	1200	31.44	333.333
31.46	570	31.46	1075	31.46	300
31.48	598.333	31.48	975	31.48	383.333
31.5	618.333	31.5	858.333	31.5	291.667
31.52	550	31.52	866.667	31.52	325
31.54	498.333	31.54	741.667	31.54	341.667
31.56	501.667	31.56	716.667	31.56	258.333
31.58	525	31.58	866.667	31.58	416.667
31.6	518.333	31.6	750	31.6	333.333
31.62	446.667	31.62	825	31.62	283.333
31.64	495	31.64	766.667	31.64	350
31.66	481.667	31.66	725	31.66	333.333
31.68	431.667	31.68	700	31.68	308.333
31.7	468.333	31.7	666.667	31.7	191.667
31.72	423.333	31.72	683.333	31.72	333.333
31.74	451.667	31.74	758.333	31.74	225
31.76	431.667	31.76	533.333	31.76	258.333
31.78	453.333	31.78	666.667	31.78	233.333
31.8	445	31.8	591.667	31.8	208.333
31.82	423.333	31.82	666.667	31.82	308.333
31.84	421.667	31.84	716.667	31.84	275
31.86	401.667	31.86	541.667	31.86	300
31.88	401.667	31.88	533.333	31.88	258.333
31.9	391.667	31.9	625	31.9	325
31.92	365	31.92	566.667	31.92	308.333
31.94	380	31.94	558.333	31.94	241.667
31.96	386.667	31.96	666.667	31.96	166.667
31.98	383.333	31.98	616.667	31.98	358.333
32	360	32	450	32	283.333
32.02	325	32.02	483.333	32.02	241.667
32.04	356.667	32.04	433.333	32.04	216.667
32.06	333.333	32.06	433.333	32.06	225
32.08	356.667	32.08	375	32.08	216.667
32.1	316.667	32.1	416.667	32.1	183.333
32.12	348.333	32.12	408.333	32.12	258.333
32.14	340	32.14	391.667	32.14	200
32.16	330	32.16	400	32.16	233.333
32.18	303.333	32.18	466.667	32.18	308.333
32.2	301.667	32.2	541.667	32.2	241.667
32.22	321.667	32.22	483.333	32.22	241.667
32.24	333.333	32.24	408.333	32.24	208.333
32.26	330	32.26	433.333	32.26	158.333
32.28	295	32.28	341.667	32.28	200
32.3	331.667	32.3	375	32.3	200
32.32	265	32.32	466.667	32.32	225
32.34	278.333	32.34	541.667	32.34	275
32.36	306.667	32.36	416.667	32.36	233.333
32.38	286.667	32.38	441.667	32.38	191.667
32.4	285	32.4	500	32.4	191.667
32.42	298.333	32.42	375	32.42	233.333
32.44	286.667	32.44	358.333	32.44	216.667
32.46	290	32.46	416.667	32.46	208.333
32.48	295	32.48	408.333	32.48	275
32.5	313.333	32.5	350	32.5	200
32.52	298.333	32.52	383.333	32.52	183.333
32.54	278.333	32.54	416.667	32.54	175
32.56	258.333	32.56	433.333	32.56	216.667
32.58	278.333	32.58	383.333	32.58	191.667
32.6	281.667	32.6	341.667	32.6	200
32.62	296.667	32.62	325	32.62	183.333
32.64	320	32.64	325	32.64	141.667
32.66	283.333	32.66	291.667	32.66	141.667
32.68	301.667	32.68	358.333	32.68	175
32.7	290	32.7	358.333	32.7	191.667
32.72	288.333	32.72	333.333	32.72	233.333
32.74	315	32.74	333.333	32.74	216.667
32.76	300	32.76	333.333	32.76	208.333
32.78	276.667	32.78	325	32.78	175
32.8	286.667	32.8	325	32.8	200
32.82	300	32.82	325	32.82	225
32.84	305	32.84	283.333	32.84	183.333
32.86	308.333	32.86	291.667	32.86	175
32.88	291.667	32.88	266.667	32.88	191.667
32.9	283.333	32.9	308.333	32.9	183.333
32.92	306.667	32.92	316.667	32.92	191.667
32.94	301.667	32.94	275	32.94	250
32.96	298.333	32.96	233.333	32.96	183.333
32.98	305	32.98	333.333	32.98	191.667
33	288.333	33	383.333	33	191.667
33.02	276.667	33.02	325	33.02	158.333
33.04	285	33.04	308.333	33.04	208.333
33.06	320	33.06	333.333	33.06	233.333
33.08	313.333	33.08	291.667	33.08	283.333
33.1	298.333	33.1	325	33.1	266.667
33.12	328.333	33.12	308.333	33.12	233.333
33.14	301.667	33.14	316.667	33.14	225
33.16	305	33.16	300	33.16	291.667
33.18	333.333	33.18	316.667	33.18	250
33.2	300	33.2	325	33.2	275
33.22	305	33.22	308.333	33.22	241.667
33.24	301.667	33.24	283.333	33.24	258.333
33.26	293.333	33.26	350	33.26	275
33.28	276.667	33.28	350	33.28	233.333
33.3	283.333	33.3	316.667	33.3	216.667
33.32	283.333	33.32	300	33.32	233.333
33.34	278.333	33.34	291.667	33.34	208.333
33.36	270	33.36	283.333	33.36	183.333
33.38	261.667	33.38	233.333	33.38	158.333
33.4	266.667	33.4	225	33.4	191.667
33.42	285	33.42	308.333	33.42	208.333
33.44	321.667	33.44	350	33.44	133.333
33.46	271.667	33.46	333.333	33.46	158.333
33.48	238.333	33.48	341.667	33.48	183.333
33.5	271.667	33.5	308.333	33.5	225
33.52	258.333	33.52	316.667	33.52	233.333
33.54	245	33.54	283.333	33.54	125
33.56	275	33.56	275	33.56	108.333
33.58	276.667	33.58	275	33.58	150
33.6	261.667	33.6	291.667	33.6	166.667
33.62	261.667	33.62	266.667	33.62	166.667
33.64	270	33.64	316.667	33.64	158.333
33.66	263.333	33.66	316.667	33.66	133.333
33.68	253.333	33.68	283.333	33.68	141.667
33.7	310	33.7	300	33.7	175
33.72	273.333	33.72	291.667	33.72	175
33.74	243.333	33.74	225	33.74	133.333
33.76	253.333	33.76	250	33.76	158.333
33.78	243.333	33.78	316.667	33.78	200
33.8	245	33.8	358.333	33.8	233.333
33.82	260	33.82	316.667	33.82	191.667
33.84	275	33.84	250	33.84	141.667
33.86	265	33.86	308.333	33.86	133.333
33.88	276.667	33.88	383.333	33.88	133.333
33.9	286.667	33.9	350	33.9	166.667
33.92	276.667	33.92	300	33.92	141.667
33.94	276.667	33.94	300	33.94	116.667
33.96	268.333	33.96	316.667	33.96	158.333
33.98	253.333	33.98	308.333	33.98	183.333
34	278.333	34	300	34	166.667
34.02	301.667	34.02	341.667	34.02	183.333
34.04	285	34.04	383.333	34.04	158.333
34.06	280	34.06	358.333	34.06	175
34.08	308.333	34.08	350	34.08	175
34.1	288.333	34.1	333.333	34.1	175
34.12	306.667	34.12	341.667	34.12	175
34.14	295	34.14	333.333	34.14	166.667
34.16	288.333	34.16	391.667	34.16	150
34.18	305	34.18	408.333	34.18	141.667
34.2	326.667	34.2	316.667	34.2	125
34.22	331.667	34.22	316.667	34.22	175
34.24	311.667	34.24	416.667	34.24	208.333
34.26	315	34.26	375	34.26	233.333
34.28	321.667	34.28	375	34.28	200
34.3	305	34.3	383.333	34.3	158.333
34.32	293.333	34.32	375	34.32	200
34.34	340	34.34	341.667	34.34	191.667
34.36	346.667	34.36	366.667	34.36	208.333
34.38	348.333	34.38	391.667	34.38	208.333
34.4	348.333	34.4	366.667	34.4	183.333
34.42	326.667	34.42	433.333	34.42	158.333
34.44	335	34.44	425	34.44	166.667
34.46	363.333	34.46	391.667	34.46	191.667
34.48	386.667	34.48	416.667	34.48	216.667
34.5	376.667	34.5	400	34.5	225
34.52	370	34.52	366.667	34.52	208.333
34.54	393.333	34.54	425	34.54	191.667
34.56	386.667	34.56	458.333	34.56	208.333
34.58	385	34.58	508.333	34.58	183.333
34.6	423.333	34.6	533.333	34.6	241.667
34.62	436.667	34.62	508.333	34.62	266.667
34.64	416.667	34.64	483.333	34.64	241.667
34.66	428.333	34.66	541.667	34.66	225
34.68	445	34.68	558.333	34.68	183.333
34.7	448.333	34.7	533.333	34.7	241.667
34.72	481.667	34.72	533.333	34.72	266.667
34.74	508.333	34.74	533.333	34.74	225
34.76	516.667	34.76	575	34.76	183.333
34.78	533.333	34.78	625	34.78	208.333
34.8	563.333	34.8	658.333	34.8	266.667
34.82	555	34.82	608.333	34.82	266.667
34.84	558.333	34.84	550	34.84	258.333
34.86	565	34.86	591.667	34.86	266.667
34.88	571.667	34.88	608.333	34.88	291.667
34.9	603.333	34.9	700	34.9	308.333
34.92	653.333	34.92	700	34.92	283.333
34.94	705	34.94	641.667	34.94	283.333
34.96	706.667	34.96	650	34.96	333.333
34.98	735	34.98	675	34.98	325
35	761.667	35	725	35	291.667
35.02	826.667	35.02	733.333	35.02	316.667
35.04	893.333	35.04	725	35.04	350
35.06	883.333	35.06	733.333	35.06	358.333
35.08	905	35.08	750	35.08	366.667
35.1	958.333	35.1	733.333	35.1	408.333
35.12	990	35.12	816.667	35.12	433.333
35.14	1051.67	35.14	833.333	35.14	441.667
35.16	1126.67	35.16	791.667	35.16	458.333
35.18	1168.33	35.18	808.333	35.18	408.333
35.2	1243.33	35.2	850	35.2	425
35.22	1331.67	35.22	900	35.22	525
35.24	1395	35.24	941.667	35.24	533.333
35.26	1476.67	35.26	991.667	35.26	516.667
35.28	1515	35.28	933.333	35.28	591.667
35.3	1505	35.3	875	35.3	700
35.32	1588.33	35.32	891.667	35.32	791.667
35.34	1770	35.34	958.333	35.34	841.667
35.36	1820	35.36	925	35.36	975
35.38	1791.67	35.38	858.333	35.38	1141.67
35.4	1823.33	35.4	900	35.4	1250
35.42	1873.33	35.42	958.333	35.42	1400
35.44	1853.33	35.44	958.333	35.44	1508.33
35.46	1841.67	35.46	975	35.46	1633.33
35.48	1920	35.48	1058.33	35.48	1816.67
35.5	1900	35.5	1108.33	35.5	2091.67
35.52	1813.33	35.52	1125	35.52	2258.33
35.54	1776.67	35.54	1050	35.54	2333.33
35.56	1706.67	35.56	975	35.56	2366.67
35.58	1618.33	35.58	1016.67	35.58	2350
35.6	1551.67	35.6	1000	35.6	2241.67
35.62	1486.67	35.62	1025	35.62	2166.67
35.64	1421.67	35.64	1008.33	35.64	2066.67
35.66	1351.67	35.66	925	35.66	1783.33
35.68	1226.67	35.68	933.333	35.68	1500
35.7	1161.67	35.7	983.333	35.7	1216.67
35.72	1071.67	35.72	991.667	35.72	1183.33
35.74	995	35.74	941.667	35.74	1108.33
35.76	950	35.76	833.333	35.76	966.667
35.78	843.333	35.78	816.667	35.78	875
35.8	833.333	35.8	891.667	35.8	716.667
35.82	778.333	35.82	775	35.82	600
35.84	706.667	35.84	783.333	35.84	666.667
35.86	698.333	35.86	658.333	35.86	650
35.88	666.667	35.88	666.667	35.88	491.667
35.9	608.333	35.9	666.667	35.9	466.667
35.92	591.667	35.92	633.333	35.92	366.667
35.94	558.333	35.94	708.333	35.94	300
35.96	565	35.96	700	35.96	316.667
35.98	526.667	35.98	683.333	35.98	366.667
36	505	36	608.333	36	341.667
36.02	470	36.02	616.667	36.02	333.333
36.04	446.667	36.04	550	36.04	283.333
36.06	423.333	36.06	583.333	36.06	341.667
36.08	396.667	36.08	650	36.08	283.333
36.1	370	36.1	633.333	36.1	200
36.12	371.667	36.12	533.333	36.12	250
36.14	408.333	36.14	550	36.14	225
36.16	398.333	36.16	600	36.16	266.667
36.18	375	36.18	475	36.18	225
36.2	341.667	36.2	466.667	36.2	191.667
36.22	325	36.22	441.667	36.22	208.333
36.24	315	36.24	408.333	36.24	191.667
36.26	316.667	36.26	466.667	36.26	166.667
36.28	325	36.28	458.333	36.28	175
36.3	330	36.3	475	36.3	250
36.32	288.333	36.32	416.667	36.32	233.333
36.34	286.667	36.34	375	36.34	191.667
36.36	271.667	36.36	408.333	36.36	216.667
36.38	303.333	36.38	416.667	36.38	125
36.4	295	36.4	350	36.4	158.333
36.42	263.333	36.42	350	36.42	175
36.44	250	36.44	325	36.44	191.667
36.46	298.333	36.46	325	36.46	200
36.48	290	36.48	366.667	36.48	200
36.5	253.333	36.5	383.333	36.5	200
36.52	268.333	36.52	358.333	36.52	183.333
36.54	255	36.54	316.667	36.54	158.333
36.56	246.667	36.56	308.333	36.56	175
36.58	246.667	36.58	308.333	36.58	200
36.6	240	36.6	291.667	36.6	158.333
36.62	235	36.62	241.667	36.62	166.667
36.64	245	36.64	291.667	36.64	183.333
36.66	260	36.66	283.333	36.66	141.667
36.68	243.333	36.68	300	36.68	166.667
36.7	238.333	36.7	308.333	36.7	216.667
36.72	228.333	36.72	275	36.72	175
36.74	221.667	36.74	225	36.74	141.667
36.76	220	36.76	300	36.76	133.333
36.78	211.667	36.78	366.667	36.78	150
36.8	223.333	36.8	291.667	36.8	150
36.82	231.667	36.82	266.667	36.82	150
36.84	233.333	36.84	250	36.84	100
36.86	245	36.86	308.333	36.86	116.667
36.88	253.333	36.88	325	36.88	141.667
36.9	233.333	36.9	308.333	36.9	166.667
36.92	231.667	36.92	266.667	36.92	175
36.94	233.333	36.94	283.333	36.94	158.333
36.96	248.333	36.96	241.667	36.96	200
36.98	240	36.98	241.667	36.98	241.667
37	233.333	37	250	37	208.333
37.02	245	37.02	233.333	37.02	150
37.04	245	37.04	258.333	37.04	108.333
37.06	238.333	37.06	208.333	37.06	125
37.08	255	37.08	266.667	37.08	133.333
37.1	215	37.1	325	37.1	150
37.12	230	37.12	383.333	37.12	183.333
37.14	246.667	37.14	325	37.14	133.333
37.16	266.667	37.16	266.667	37.16	150
37.18	266.667	37.18	275	37.18	133.333
37.2	260	37.2	250	37.2	133.333
37.22	268.333	37.22	266.667	37.22	166.667
37.24	260	37.24	291.667	37.24	166.667
37.26	290	37.26	283.333	37.26	166.667
37.28	293.333	37.28	233.333	37.28	208.333
37.3	261.667	37.3	200	37.3	191.667
37.32	270	37.32	258.333	37.32	116.667
37.34	283.333	37.34	333.333	37.34	158.333
37.36	333.333	37.36	325	37.36	183.333
37.38	328.333	37.38	266.667	37.38	158.333
37.4	298.333	37.4	250	37.4	133.333
37.42	326.667	37.42	291.667	37.42	166.667
37.44	321.667	37.44	291.667	37.44	216.667
37.46	346.667	37.46	241.667	37.46	175
37.48	348.333	37.48	266.667	37.48	141.667
37.5	351.667	37.5	200	37.5	200
37.52	341.667	37.52	258.333	37.52	216.667
37.54	383.333	37.54	275	37.54	241.667
37.56	391.667	37.56	325	37.56	233.333
37.58	373.333	37.58	300	37.58	308.333
37.6	385	37.6	258.333	37.6	341.667
37.62	443.333	37.62	308.333	37.62	400
37.64	405	37.64	283.333	37.64	375
37.66	426.667	37.66	350	37.66	341.667
37.68	413.333	37.68	316.667	37.68	358.333
37.7	431.667	37.7	300	37.7	500
37.72	426.667	37.72	366.667	37.72	433.333
37.74	393.333	37.74	283.333	37.74	491.667
37.76	408.333	37.76	250	37.76	525
37.78	411.667	37.78	316.667	37.78	433.333
37.8	388.333	37.8	225	37.8	441.667
37.82	356.667	37.82	266.667	37.82	575
37.84	371.667	37.84	316.667	37.84	583.333
37.86	368.333	37.86	258.333	37.86	466.667
37.88	381.667	37.88	241.667	37.88	450
37.9	346.667	37.9	300	37.9	391.667
37.92	355	37.92	341.667	37.92	333.333
37.94	310	37.94	300	37.94	266.667
37.96	311.667	37.96	291.667	37.96	341.667
37.98	305	37.98	233.333	37.98	316.667
38	285	38	233.333	38	216.667
38.02	270	38.02	300	38.02	200
38.04	271.667	38.04	275	38.04	291.667
38.06	246.667	38.06	350	38.06	233.333
38.08	261.667	38.08	208.333	38.08	200
38.1	253.333	38.1	200	38.1	208.333
38.12	270	38.12	183.333	38.12	175
38.14	246.667	38.14	241.667	38.14	141.667
38.16	243.333	38.16	266.667	38.16	133.333
38.18	240	38.18	175	38.18	141.667
38.2	240	38.2	225	38.2	150
38.22	210	38.22	358.333	38.22	116.667
38.24	220	38.24	358.333	38.24	141.667
38.26	240	38.26	225	38.26	150
38.28	208.333	38.28	216.667	38.28	133.333
38.3	223.333	38.3	250	38.3	158.333
38.32	200	38.32	216.667	38.32	150
38.34	186.667	38.34	200	38.34	133.333
38.36	215	38.36	225	38.36	133.333
38.38	223.333	38.38	233.333	38.38	141.667
38.4	240	38.4	158.333	38.4	100
38.42	201.667	38.42	241.667	38.42	108.333
38.44	186.667	38.44	216.667	38.44	116.667
38.46	176.667	38.46	208.333	38.46	108.333
38.48	181.667	38.48	233.333	38.48	150
38.5	186.667	38.5	275	38.5	108.333
38.52	191.667	38.52	216.667	38.52	150
38.54	171.667	38.54	241.667	38.54	150
38.56	203.333	38.56	191.667	38.56	158.333
38.58	196.667	38.58	208.333	38.58	125
38.6	211.667	38.6	191.667	38.6	141.667
38.62	178.333	38.62	216.667	38.62	133.333
38.64	183.333	38.64	233.333	38.64	116.667
38.66	180	38.66	225	38.66	166.667
38.68	158.333	38.68	183.333	38.68	108.333
38.7	188.333	38.7	183.333	38.7	108.333
38.72	170	38.72	150	38.72	125
38.74	166.667	38.74	183.333	38.74	100
38.76	171.667	38.76	158.333	38.76	116.667
38.78	173.333	38.78	183.333	38.78	75
38.8	151.667	38.8	175	38.8	158.333
38.82	175	38.82	158.333	38.82	91.6667
38.84	166.667	38.84	225	38.84	108.333
38.86	183.333	38.86	158.333	38.86	83.3333
38.88	161.667	38.88	150	38.88	108.333
38.9	170	38.9	216.667	38.9	116.667
38.92	170	38.92	250	38.92	100
38.94	175	38.94	158.333	38.94	150
38.96	185	38.96	216.667	38.96	183.333
38.98	151.667	38.98	200	38.98	116.667
39	158.333	39	175	39	125
39.02	181.667	39.02	133.333	39.02	83.3333
39.04	171.667	39.04	141.667	39.04	116.667
39.06	158.333	39.06	175	39.06	150
39.08	180	39.08	133.333	39.08	108.333
39.1	156.667	39.1	108.333	39.1	91.6667
39.12	178.333	39.12	175	39.12	133.333
39.14	173.333	39.14	275	39.14	108.333
39.16	156.667	39.16	241.667	39.16	125
39.18	175	39.18	166.667	39.18	100
39.2	181.667	39.2	233.333	39.2	116.667
39.22	190	39.22	200	39.22	150
39.24	176.667	39.24	208.333	39.24	91.6667
39.26	153.333	39.26	308.333	39.26	100
39.28	151.667	39.28	200	39.28	116.667
39.3	141.667	39.3	133.333	39.3	133.333
39.32	205	39.32	166.667	39.32	91.6667
39.34	166.667	39.34	208.333	39.34	83.3333
39.36	168.333	39.36	175	39.36	150
39.38	163.333	39.38	158.333	39.38	125
39.4	163.333	39.4	200	39.4	133.333
39.42	180	39.42	191.667	39.42	108.333
39.44	171.667	39.44	166.667	39.44	100
39.46	191.667	39.46	175	39.46	125
39.48	155	39.48	141.667	39.48	125
39.5	151.667	39.5	208.333	39.5	116.667
39.52	208.333	39.52	166.667	39.52	166.667
39.54	180	39.54	191.667	39.54	116.667
39.56	166.667	39.56	183.333	39.56	41.6667
39.58	165	39.58	175	39.58	66.6667
39.6	156.667	39.6	141.667	39.6	100
39.62	193.333	39.62	108.333	39.62	208.333
39.64	183.333	39.64	141.667	39.64	133.333
39.66	188.333	39.66	175	39.66	133.333
39.68	166.667	39.68	183.333	39.68	133.333
39.7	235	39.7	241.667	39.7	150
39.72	198.333	39.72	183.333	39.72	100
39.74	171.667	39.74	191.667	39.74	158.333
39.76	191.667	39.76	191.667	39.76	166.667
39.78	196.667	39.78	241.667	39.78	166.667
39.8	168.333	39.8	208.333	39.8	208.333
39.82	180	39.82	216.667	39.82	208.333
39.84	168.333	39.84	166.667	39.84	191.667
39.86	218.333	39.86	175	39.86	250
39.88	220	39.88	158.333	39.88	166.667
39.9	216.667	39.9	183.333	39.9	200
39.92	208.333	39.92	200	39.92	208.333
39.94	203.333	39.94	233.333	39.94	108.333
39.96	191.667	39.96	225	39.96	158.333
39.98	163.333	39.98	166.667	39.98	208.333
40	195	40	133.333	40	208.333
40.02	200	40.02	216.667	40.02	158.333
40.04	186.667	40.04	175	40.04	150
40.06	193.333	40.06	200	40.06	216.667
40.08	176.667	40.08	216.667	40.08	141.667
40.1	163.333	40.1	166.667	40.1	125
40.12	163.333	40.12	208.333	40.12	133.333
40.14	181.667	40.14	141.667	40.14	108.333
40.16	183.333	40.16	258.333	40.16	108.333
40.18	140	40.18	250	40.18	158.333
40.2	161.667	40.2	183.333	40.2	150
40.22	173.333	40.22	166.667	40.22	83.3333
40.24	153.333	40.24	216.667	40.24	108.333
40.26	160	40.26	158.333	40.26	91.6667
40.28	173.333	40.28	125	40.28	141.667
40.3	176.667	40.3	216.667	40.3	116.667
40.32	166.667	40.32	141.667	40.32	66.6667
40.34	136.667	40.34	158.333	40.34	116.667
40.36	170	40.36	191.667	40.36	100
40.38	175	40.38	166.667	40.38	91.6667
40.4	136.667	40.4	200	40.4	116.667
40.42	133.333	40.42	166.667	40.42	150
40.44	156.667	40.44	150	40.44	91.6667
40.46	171.667	40.46	133.333	40.46	141.667
40.48	170	40.48	150	40.48	91.6667
40.5	151.667	40.5	275	40.5	150
40.52	155	40.52	216.667	40.52	125
40.54	151.667	40.54	175	40.54	91.6667
40.56	155	40.56	158.333	40.56	108.333
40.58	163.333	40.58	208.333	40.58	83.3333
40.6	170	40.6	166.667	40.6	83.3333
40.62	150	40.62	166.667	40.62	66.6667
40.64	131.667	40.64	200	40.64	91.6667
40.66	156.667	40.66	233.333	40.66	116.667
40.68	151.667	40.68	200	40.68	150
40.7	165	40.7	191.667	40.7	125
40.72	180	40.72	175	40.72	133.333
40.74	181.667	40.74	183.333	40.74	33.3333
40.76	165	40.76	166.667	40.76	91.6667
40.78	171.667	40.78	208.333	40.78	66.6667
40.8	151.667	40.8	125	40.8	91.6667
40.82	181.667	40.82	175	40.82	150
40.84	156.667	40.84	233.333	40.84	91.6667
40.86	153.333	40.86	141.667	40.86	141.667
40.88	138.333	40.88	133.333	40.88	150
40.9	165	40.9	283.333	40.9	116.667
40.92	181.667	40.92	150	40.92	83.3333
40.94	183.333	40.94	166.667	40.94	91.6667
40.96	150	40.96	166.667	40.96	125
40.98	161.667	40.98	191.667	40.98	158.333
41	155	41	200	41	66.6667
41.02	161.667	41.02	191.667	41.02	75
41.04	161.667	41.04	166.667	41.04	133.333
41.06	168.333	41.06	166.667	41.06	125
41.08	191.667	41.08	191.667	41.08	41.6667
41.1	188.333	41.1	133.333	41.1	116.667
41.12	173.333	41.12	233.333	41.12	91.6667
41.14	168.333	41.14	150	41.14	133.333
41.16	160	41.16	275	41.16	83.3333
41.18	183.333	41.18	150	41.18	83.3333
41.2	163.333	41.2	216.667	41.2	91.6667
41.22	183.333	41.22	216.667	41.22	108.333
41.24	165	41.24	133.333	41.24	116.667
41.26	206.667	41.26	216.667	41.26	125
41.28	198.333	41.28	216.667	41.28	91.6667
41.3	210	41.3	200	41.3	150
41.32	181.667	41.32	200	41.32	175
41.34	220	41.34	241.667	41.34	66.6667
41.36	223.333	41.36	175	41.36	150
41.38	211.667	41.38	250	41.38	100
41.4	206.667	41.4	208.333	41.4	166.667
41.42	261.667	41.42	275	41.42	75
41.44	236.667	41.44	175	41.44	141.667
41.46	226.667	41.46	241.667	41.46	191.667
41.48	215	41.48	241.667	41.48	133.333
41.5	211.667	41.5	200	41.5	108.333
41.52	226.667	41.52	191.667	41.52	191.667
41.54	270	41.54	250	41.54	166.667
41.56	278.333	41.56	258.333	41.56	150
41.58	266.667	41.58	250	41.58	158.333
41.6	253.333	41.6	308.333	41.6	183.333
41.62	273.333	41.62	275	41.62	150
41.64	336.667	41.64	200	41.64	141.667
41.66	298.333	41.66	216.667	41.66	133.333
41.68	328.333	41.68	133.333	41.68	208.333
41.7	318.333	41.7	175	41.7	275
41.72	353.333	41.72	175	41.72	225
41.74	331.667	41.74	233.333	41.74	258.333
41.76	316.667	41.76	200	41.76	316.667
41.78	356.667	41.78	208.333	41.78	233.333
41.8	358.333	41.8	216.667	41.8	233.333
41.82	345	41.82	216.667	41.82	416.667
41.84	345	41.84	191.667	41.84	275
41.86	348.333	41.86	241.667	41.86	325
41.88	371.667	41.88	258.333	41.88	441.667
41.9	405	41.9	216.667	41.9	416.667
41.92	376.667	41.92	283.333	41.92	566.667
41.94	338.333	41.94	233.333	41.94	391.667
41.96	330	41.96	233.333	41.96	516.667
41.98	331.667	41.98	275	41.98	483.333
42	313.333	42	208.333	42	450
42.02	313.333	42.02	200	42.02	375
42.04	323.333	42.04	216.667	42.04	391.667
42.06	350	42.06	291.667	42.06	316.667
42.08	273.333	42.08	291.667	42.08	325
42.1	273.333	42.1	241.667	42.1	291.667
42.12	280	42.12	233.333	42.12	233.333
42.14	266.667	42.14	233.333	42.14	208.333
42.16	278.333	42.16	316.667	42.16	300
42.18	241.667	42.18	316.667	42.18	250
42.2	246.667	42.2	200	42.2	233.333
42.22	220	42.22	216.667	42.22	116.667
42.24	203.333	42.24	175	42.24	116.667
42.26	216.667	42.26	241.667	42.26	150
42.28	198.333	42.28	191.667	42.28	166.667
42.3	200	42.3	241.667	42.3	133.333
42.32	201.667	42.32	233.333	42.32	141.667
42.34	180	42.34	291.667	42.34	158.333
42.36	180	42.36	250	42.36	183.333
42.38	211.667	42.38	175	42.38	150
42.4	201.667	42.4	225	42.4	116.667
42.42	168.333	42.42	158.333	42.42	141.667
42.44	181.667	42.44	216.667	42.44	158.333
42.46	168.333	42.46	258.333	42.46	108.333
42.48	181.667	42.48	191.667	42.48	91.6667
42.5	170	42.5	191.667	42.5	125
42.52	173.333	42.52	225	42.52	141.667
42.54	138.333	42.54	158.333	42.54	125
42.56	175	42.56	175	42.56	116.667
42.58	160	42.58	191.667	42.58	133.333
42.6	163.333	42.6	166.667	42.6	58.3333
42.62	171.667	42.62	183.333	42.62	83.3333
42.64	173.333	42.64	291.667	42.64	91.6667
42.66	145	42.66	166.667	42.66	125
42.68	148.333	42.68	175	42.68	108.333
42.7	161.667	42.7	233.333	42.7	83.3333
42.72	133.333	42.72	200	42.72	108.333
42.74	148.333	42.74	191.667	42.74	83.3333
42.76	170	42.76	183.333	42.76	58.3333
42.78	163.333	42.78	133.333	42.78	91.6667
42.8	180	42.8	183.333	42.8	91.6667
42.82	178.333	42.82	208.333	42.82	100
42.84	146.667	42.84	166.667	42.84	125
42.86	168.333	42.86	175	42.86	133.333
42.88	155	42.88	175	42.88	133.333
42.9	155	42.9	175	42.9	141.667
42.92	151.667	42.92	200	42.92	116.667
42.94	166.667	42.94	125	42.94	100
42.96	163.333	42.96	200	42.96	125
42.98	145	42.98	83.3333	42.98	100
43	150	43	116.667	43	141.667
43.02	156.667	43.02	183.333	43.02	75
43.04	155	43.04	166.667	43.04	83.3333
43.06	118.333	43.06	116.667	43.06	125
43.08	130	43.08	91.6667	43.08	108.333
43.1	118.333	43.1	200	43.1	91.6667
43.12	130	43.12	191.667	43.12	91.6667
43.14	138.333	43.14	150	43.14	91.6667
43.16	151.667	43.16	58.3333	43.16	75
43.18	148.333	43.18	116.667	43.18	91.6667
43.2	150	43.2	116.667	43.2	91.6667
43.22	180	43.22	191.667	43.22	75
43.24	135	43.24	150	43.24	83.3333
43.26	141.667	43.26	108.333	43.26	75
43.28	176.667	43.28	158.333	43.28	75
43.3	150	43.3	208.333	43.3	91.6667
43.32	161.667	43.32	183.333	43.32	75
43.34	150	43.34	125	43.34	66.6667
43.36	153.333	43.36	208.333	43.36	75
43.38	160	43.38	183.333	43.38	91.6667
43.4	161.667	43.4	191.667	43.4	108.333
43.42	125	43.42	166.667	43.42	75
43.44	131.667	43.44	116.667	43.44	108.333
43.46	168.333	43.46	133.333	43.46	91.6667
43.48	145	43.48	100	43.48	125
43.5	138.333	43.5	200	43.5	108.333
43.52	165	43.52	150	43.52	66.6667
43.54	175	43.54	200	43.54	83.3333
43.56	168.333	43.56	183.333	43.56	100
43.58	151.667	43.58	150	43.58	100
43.6	166.667	43.6	116.667	43.6	91.6667
43.62	155	43.62	141.667	43.62	116.667
43.64	161.667	43.64	258.333	43.64	100
43.66	165	43.66	208.333	43.66	125
43.68	186.667	43.68	150	43.68	116.667
43.7	163.333	43.7	175	43.7	108.333
43.72	166.667	43.72	166.667	43.72	150
43.74	180	43.74	150	43.74	150
43.76	160	43.76	141.667	43.76	166.667
43.78	173.333	43.78	150	43.78	150
43.8	178.333	43.8	141.667	43.8	175
43.82	201.667	43.82	133.333	43.82	183.333
43.84	186.667	43.84	133.333	43.84	133.333
43.86	176.667	43.86	166.667	43.86	183.333
43.88	186.667	43.88	191.667	43.88	166.667
43.9	191.667	43.9	250	43.9	141.667
43.92	181.667	43.92	158.333	43.92	191.667
43.94	171.667	43.94	175	43.94	150
43.96	183.333	43.96	183.333	43.96	175
43.98	181.667	43.98	175	43.98	166.667
44	150	44	225	44	150
44.02	151.667	44.02	141.667	44.02	91.6667
44.04	148.333	44.04	200	44.04	108.333
44.06	150	44.06	250	44.06	183.333
44.08	150	44.08	225	44.08	175
44.1	170	44.1	125	44.1	125
44.12	158.333	44.12	158.333	44.12	108.333
44.14	161.667	44.14	150	44.14	150
44.16	158.333	44.16	175	44.16	133.333
44.18	143.333	44.18	100	44.18	125
44.2	156.667	44.2	141.667	44.2	141.667
44.22	170	44.22	150	44.22	100
44.24	151.667	44.24	166.667	44.24	158.333
44.26	138.333	44.26	150	44.26	125
44.28	145	44.28	133.333	44.28	75
44.3	150	44.3	158.333	44.3	116.667
44.32	141.667	44.32	191.667	44.32	175
44.34	150	44.34	166.667	44.34	83.3333
44.36	155	44.36	208.333	44.36	108.333
44.38	135	44.38	216.667	44.38	100
44.4	168.333	44.4	150	44.4	100
44.42	145	44.42	133.333	44.42	83.3333
44.44	141.667	44.44	175	44.44	83.3333
44.46	176.667	44.46	216.667	44.46	100
44.48	130	44.48	200	44.48	83.3333
44.5	141.667	44.5	133.333	44.5	83.3333
44.52	163.333	44.52	158.333	44.52	100
44.54	158.333	44.54	150	44.54	100
44.56	160	44.56	150	44.56	83.3333
44.58	165	44.58	266.667	44.58	100
44.6	158.333	44.6	241.667	44.6	100
44.62	155	44.62	208.333	44.62	125
44.64	165	44.64	200	44.64	141.667
44.66	163.333	44.66	250	44.66	91.6667
44.68	178.333	44.68	183.333	44.68	91.6667
44.7	145	44.7	183.333	44.7	91.6667
44.72	155	44.72	200	44.72	100
44.74	140	44.74	150	44.74	108.333
44.76	171.667	44.76	191.667	44.76	125
44.78	153.333	44.78	208.333	44.78	150
44.8	150	44.8	191.667	44.8	108.333
44.82	193.333	44.82	208.333	44.82	83.3333
44.84	175	44.84	150	44.84	83.3333
44.86	168.333	44.86	183.333	44.86	100
44.88	201.667	44.88	266.667	44.88	75
44.9	181.667	44.9	275	44.9	141.667
44.92	183.333	44.92	208.333	44.92	175
44.94	188.333	44.94	183.333	44.94	108.333
[truncated: 1,753 more rows]
