# Supplementary material for: Selective conversion of CO2 to isobutane-enriched C4 alkanes over InZrOx-Beta composite catalyst
Source: Nat Commun. 2023 May 6;14:2627. doi: 10.1038/s41467-023-38336-5 (PMC10164185; doi:10.1038/s41467-023-38336-5)
Supplement: Supplementary file 3 — Source Data [file 41467_2023_38336_MOESM3_ESM.zip › Source_Data_for_Figures_in_Main_Article/Source_data_Fig_2.xlsx]

## Sheet: a
x-ray photoelectron spectra
InZrOx(CP)							InZrOx(SG)							InZrOx(HT)
537	12220	12220	12220	12220	12220	12220	537	10075	10075	10075	10075	10075	10075	537	11622.5	11622.5	11622.5	11622.5	11622.5	11622.5
536.95	12163.3	12220	12220	12220	12220	12220	536.95	10072.5	10075	10075	10075	10075	10075	536.95	11760	11622.5	11622.5	11622.5	11622.5	11622.5
536.9	12076.7	12220	12220	12220	12220	12220	536.9	9933.75	10075	10075	10075	10075	10075	536.9	11582.5	11622.3	11622.3	11622.3	11622.3	11622.3
536.85	12183.3	12220.2	12220.2	12220.2	12220.2	12220.2	536.85	9971.25	10075.1	10075.1	10075.1	10075.1	10075.1	536.85	11608.8	11622.4	11622.4	11622.4	11622.4	11622.4
536.8	12270	12220.2	12220.2	12220.2	12220.2	12220.2	536.8	9883.75	10075.3	10075.3	10075.3	10075.3	10075.3	536.8	11512.5	11622.4	11622.4	11622.4	11622.4	11622.4
536.75	12295	12220.2	12220.2	12220.2	12220.2	12220.2	536.75	9946.25	10075.5	10075.5	10075.5	10075.5	10075.5	536.75	11641.2	11622.5	11622.5	11622.5	11622.5	11622.5
536.7	12398.3	12220.1	12220.1	12220.1	12220.1	12220.1	536.7	10150	10075.6	10075.6	10075.6	10075.6	10075.6	536.7	11475	11622.5	11622.5	11622.5	11622.5	11622.5
536.65	12111.7	12219.9	12219.9	12219.9	12219.9	12219.9	536.65	9895	10075.5	10075.5	10075.5	10075.5	10075.5	536.65	11521.2	11622.7	11622.7	11622.7	11622.7	11622.7
536.6	12115	12220	12220	12220	12220	12220	536.6	9965	10075.7	10075.7	10075.7	10075.7	10075.7	536.6	11517.5	11622.8	11622.8	11622.8	11622.8	11622.8
536.55	12306.7	12220.1	12220.1	12220.1	12220.1	12220.1	536.55	10001.2	10075.8	10075.8	10075.8	10075.8	10075.8	536.55	11650	11623	11623	11623	11623	11623
536.5	12185	12220	12220	12220	12220	12220	536.5	10007.5	10075.9	10075.9	10075.9	10075.9	10075.9	536.5	11623.8	11622.9	11622.9	11622.9	11622.9	11622.9
536.45	12270	12220.1	12220.1	12220.1	12220.1	12220.1	536.45	10056.2	10076	10076	10076	10076	10076	536.45	11585	11622.9	11622.9	11622.9	11622.9	11622.9
536.4	12003.3	12220	12220	12220	12220	12220	536.4	9996.25	10076	10076	10076	10076	10076	536.4	11736.2	11623	11623	11623	11623	11623
536.35	12163.3	12220.2	12220.2	12220.2	12220.2	12220.2	536.35	10048.8	10076.1	10076.1	10076.1	10076.1	10076.1	536.35	11607.5	11622.8	11622.8	11622.8	11622.8	11622.8
536.3	11998.3	12220.3	12220.3	12220.3	12220.3	12220.3	536.3	9906.25	10076.1	10076.1	10076.1	10076.1	10076.1	536.3	11655	11622.8	11622.8	11622.8	11622.8	11622.8
536.25	12176.7	12220.5	12220.5	12220.5	12220.5	12220.5	536.25	10042.5	10076.3	10076.3	10076.3	10076.3	10076.3	536.25	11635	11622.8	11622.8	11622.8	11622.8	11622.8
536.2	12233.3	12220.5	12220.5	12220.5	12220.5	12220.5	536.2	9950	10076.3	10076.3	10076.3	10076.3	10076.3	536.2	11730	11622.8	11622.8	11622.8	11622.8	11622.8
536.15	11805	12220.5	12220.5	12220.5	12220.5	12220.5	536.15	10010	10076.5	10076.5	10076.5	10076.5	10076.5	536.15	11647.5	11622.7	11622.6	11622.6	11622.6	11622.7
536.1	11996.7	12220.9	12220.9	12220.9	12220.9	12220.9	536.1	9993.75	10076.5	10076.5	10076.5	10076.5	10076.5	536.1	11841.2	11622.6	11622.6	11622.6	11622.6	11622.6
536.05	12045	12221.1	12221.1	12221.1	12221.1	12221.1	536.05	10146.2	10076.6	10076.6	10076.6	10076.6	10076.6	536.05	11758.8	11622.4	11622.4	11622.4	11622.4	11622.4
536	11758.3	12221.3	12221.2	12221.2	12221.2	12221.3	536	10110	10076.6	10076.5	10076.5	10076.5	10076.6	536	11735	11622.2	11622.2	11622.2	11622.2	11622.2
535.95	11985	12221.7	12221.7	12221.7	12221.7	12221.7	535.95	9853.75	10076.5	10076.5	10076.5	10076.5	10076.5	535.95	11646.2	11622.1	11622	11622	11622	11622.1
535.9	12250	12221.9	12221.9	12221.9	12221.9	12221.9	535.9	9946.25	10076.8	10076.8	10076.8	10076.8	10076.8	535.9	11735	11622	11622	11622	11622	11622
535.85	12081.7	12221.9	12221.9	12221.9	12221.9	12221.9	535.85	9897.5	10076.9	10076.9	10076.9	10076.9	10076.9	535.85	11576.2	11621.9	11621.9	11621.9	11621.9	11621.9
535.8	12241.7	12222	12222	12222	12222	12222	535.8	9830	10077.1	10077.1	10077.1	10077.1	10077.1	535.8	11577.5	11622	11621.9	11621.9	11621.9	11622
535.75	12045	12222	12222	12222	12222	12222	535.75	10025	10077.4	10077.3	10077.3	10077.3	10077.4	535.75	11717.5	11622	11622	11622	11622	11622
535.7	11791.7	12222.1	12222.1	12222.1	12222.1	12222.1	535.7	10072.5	10077.5	10077.4	10077.4	10077.4	10077.5	535.7	11701.2	11622	11621.9	11621.9	11621.9	11622
535.65	12146.7	12222.5	12222.5	12222.5	12222.5	12222.5	535.65	10001.2	10077.5	10077.4	10077.4	10077.4	10077.5	535.65	11821.2	11621.9	11621.8	11621.8	11621.8	11621.9
535.6	12138.3	12222.6	12222.6	12222.6	12222.6	12222.6	535.6	9877.5	10077.6	10077.5	10077.5	10077.5	10077.6	535.6	11462.5	11621.7	11621.5	11621.5	11621.5	11621.7
535.55	12126.7	12222.7	12222.7	12222.7	12222.7	12222.7	535.55	9907.5	10077.9	10077.7	10077.7	10077.7	10077.9	535.55	11537.5	11621.9	11621.7	11621.7	11621.7	11621.9
535.5	12306.7	12222.8	12222.8	12222.8	12222.8	12222.8	535.5	9947.5	10078.1	10077.9	10077.9	10077.9	10078.1	535.5	11640	11622.1	11621.8	11621.8	11621.8	11622.1
535.45	11983.3	12222.8	12222.7	12222.7	12222.7	12222.8	535.45	10008.8	10078.4	10078	10078	10078	10078.3	535.45	11568.8	11622.2	11621.8	11621.8	11621.8	11622.2
535.4	12106.7	12223	12222.9	12222.9	12222.9	12223	535.4	10015	10078.5	10078.1	10078.1	10078.1	10078.5	535.4	11611.2	11622.4	11621.9	11621.9	11621.9	11622.4
535.35	12101.7	12223.2	12223	12223	12223	12223.2	535.35	10056.2	10078.8	10078.1	10078.1	10078.2	10078.8	535.35	11516.2	11622.5	11621.9	11621.9	11621.9	11622.5
535.3	12091.7	12223.4	12223.1	12223.1	12223.1	12223.4	535.3	9935	10079	10078.2	10078.2	10078.2	10079	535.3	11607.5	11622.8	11622	11622	11622	11622.8
535.25	12025	12223.6	12223.2	12223.2	12223.3	12223.6	535.25	10055	10079.4	10078.3	10078.3	10078.4	10079.4	535.25	11615	11623.1	11622	11622	11622	11623.1
535.2	12181.7	12223.9	12223.4	12223.4	12223.5	12223.9	535.2	9887.5	10079.8	10078.4	10078.4	10078.4	10079.7	535.2	11568.8	11623.4	11622	11622	11622	11623.4
535.15	11988.3	12224.2	12223.4	12223.4	12223.5	12224.1	535.15	9998.75	10080.4	10078.5	10078.5	10078.6	10080.4	535.15	11660	11623.9	11622.1	11622.1	11622.1	11623.9
535.1	11948.3	12224.6	12223.7	12223.7	12223.8	12224.5	535.1	9996.25	10081	10078.6	10078.6	10078.7	10081	535.1	11628.8	11624.3	11622	11622	11622	11624.3
535.05	11931.7	12225.2	12223.9	12223.9	12224.1	12225	535.05	9923.75	10081.8	10078.7	10078.7	10078.8	10081.8	535.05	11583.8	11624.9	11622	11622	11622	11624.9
535	12038.3	12225.9	12224.2	12224.2	12224.4	12225.7	535	9807.5	10082.9	10078.9	10078.9	10079	10082.8	535	11527.5	11625.7	11622.1	11622.1	11622.1	11625.7
534.95	12090	12226.7	12224.3	12224.3	12224.7	12226.3	534.95	9880	10084.3	10079.2	10079.2	10079.3	10084.2	534.95	11527.5	11626.8	11622.2	11622.2	11622.2	11626.8
534.9	12128.3	12227.5	12224.5	12224.5	12224.9	12227.1	534.9	9841.25	10085.9	10079.4	10079.4	10079.5	10085.8	534.9	11580	11628	11622.3	11622.3	11622.3	11628
534.85	11905	12228.6	12224.5	12224.5	12225.1	12228	534.85	9947.5	10087.9	10079.6	10079.6	10079.9	10087.7	534.85	11622.5	11629.5	11622.4	11622.4	11622.4	11629.5
534.8	12135	12230.1	12224.8	12224.8	12225.6	12229.4	534.8	9967.5	10090.2	10079.8	10079.8	10080.1	10090	534.8	11566.2	11631.3	11622.4	11622.4	11622.4	11631.3
534.75	12070	12231.8	12224.9	12224.9	12225.9	12230.8	534.75	10028.8	10093	10079.9	10079.9	10080.3	10092.6	534.75	11435	11633.5	11622.5	11622.5	11622.5	11633.5
534.7	12031.7	12233.9	12225.1	12225.1	12226.3	12232.6	534.7	9908.75	10096.3	10080	10080	10080.5	10095.8	534.7	11500	11636.4	11622.7	11622.7	11622.7	11636.4
534.65	11848.3	12236.6	12225.2	12225.2	12226.9	12234.9	534.65	9993.75	10100.5	10080.1	10080.1	10080.8	10099.8	534.65	11561.2	11639.8	11622.8	11622.8	11622.8	11639.8
534.6	11890	12240.1	12225.6	12225.6	12227.7	12237.9	534.6	10046.2	10105.4	10080.2	10080.2	10081.1	10104.5	534.6	11521.2	11643.7	11622.9	11622.9	11622.9	11643.7
534.55	11940	12244.3	12225.9	12225.9	12228.6	12241.5	534.55	10011.2	10111.1	10080.3	10080.3	10081.4	10110	534.55	11437.5	11648.5	11623	11623	11623	11648.5
534.5	12030	12249.4	12226.1	12226.1	12229.7	12245.8	534.5	10140	10118.1	10080.3	10080.3	10081.8	10116.6	534.5	11513.8	11654.2	11623.3	11623.3	11623.3	11654.2
534.45	12115	12255.5	12226.3	12226.3	12230.9	12251	534.45	10121.2	10126.2	10080.3	10080.3	10082.1	10124.3	534.45	11542.5	11661	11623.4	11623.4	11623.4	11661
534.4	12050	12262.9	12226.4	12226.4	12232.2	12257.1	534.4	10035	10135.8	10080.2	10080.2	10082.6	10133.4	534.4	11535	11668.9	11623.5	11623.5	11623.5	11668.9
534.35	12030	12271.8	12226.6	12226.6	12233.9	12264.5	534.35	9876.25	10147.1	10080.3	10080.3	10083.4	10144	534.35	11448.8	11678.3	11623.6	11623.6	11623.7	11678.3
534.3	12128.3	12282.6	12226.8	12226.8	12236	12273.4	534.3	10102.5	10160.5	10080.5	10080.5	10084.5	10156.6	534.3	11666.2	11689.5	11623.8	11623.8	11623.9	11689.4
534.25	12248.3	12295.5	12226.8	12226.8	12238.5	12283.8	534.25	10223.8	10175.8	10080.5	10080.5	10085.5	10170.8	534.25	11703.8	11702.2	11623.8	11623.8	11623.9	11702.1
534.2	12181.7	12310.7	12226.8	12226.8	12241.5	12296	534.2	10178.8	10193.3	10080.3	10080.3	10086.7	10186.9	534.2	11743.8	11717	11623.7	11623.7	11623.8	11716.8
534.15	12213.3	12328.7	12226.9	12226.9	12245.2	12310.4	534.15	10101.2	10213.5	10080.2	10080.2	10088.3	10205.3	534.15	11840	11734.1	11623.5	11623.5	11623.7	11733.9
534.1	12178.3	12349.9	12226.9	12226.9	12249.6	12327.1	534.1	10210	10236.5	10080.2	10080.2	10090.4	10226.3	534.1	11810	11753.9	11623.3	11623.3	11623.5	11753.6
534.05	12278.3	12374.7	12226.9	12226.9	12255.1	12346.5	534.05	10191.2	10262.5	10080	10080	10092.8	10249.8	534.05	11725	11776.6	11623	11623	11623.4	11776.2
534	12590	12403.5	12226.9	12226.9	12261.7	12368.7	534	10163.8	10291.9	10079.9	10079.9	10095.9	10275.9	534	11865	11802.9	11622.9	11622.9	11623.4	11802.4
533.95	12471.7	12436.5	12226.5	12226.5	12269.4	12393.7	533.95	10356.2	10324.8	10079.9	10079.9	10099.7	10305	533.95	11843.8	11832.7	11622.6	11622.6	11623.3	11832
533.9	12410	12474.6	12226.3	12226.3	12278.7	12422.2	533.9	10475	10361.3	10079.5	10079.5	10104.1	10336.8	533.9	11696.2	11866.6	11622.3	11622.3	11623.3	11865.6
533.85	12736.7	12518.3	12226.1	12226.1	12290.1	12454.4	533.85	10456.2	10401.7	10079.1	10079.1	10109.4	10371.5	533.85	11790	11905.2	11622.2	11622.2	11623.5	11903.9
533.8	12703.3	12567.5	12225.7	12225.7	12303.3	12489.9	533.8	10460	10446.3	10078.7	10078.7	10115.9	10409.1	533.8	12002.5	11948.5	11622	11622	11623.8	11946.8
533.75	12703.3	12623.2	12225.3	12225.3	12319.1	12529.4	533.75	10557.5	10495.1	10078.3	10078.3	10123.7	10449.7	533.75	11850	11996.8	11621.5	11621.5	11623.9	11994.5
533.7	12746.7	12685.8	12224.8	12224.8	12337.9	12572.7	533.7	10556.2	10548.2	10077.8	10077.8	10133.1	10493	533.7	12070	12051	11621.3	11621.3	11624.4	12047.9
533.65	12785	12755.7	12224.4	12224.4	12360.1	12620	533.65	10700	10605.9	10077.3	10077.3	10144.3	10538.9	533.65	12147.5	12111	11620.7	11620.7	11624.8	12106.9
533.6	12631.7	12833.4	12223.9	12223.9	12386.1	12671.2	533.6	10825	10668.1	10076.7	10076.7	10157.5	10587.2	533.6	12240	12177.3	11620.1	11620.1	11625.4	12172
533.55	13126.7	12919.2	12223.5	12223.5	12416.6	12726.1	533.55	10893.8	10734.6	10075.9	10075.9	10173.1	10637.4	533.55	12465	12250.3	11619.3	11619.3	11626.3	12243.2
533.5	13210	13013.1	12222.7	12222.7	12451.6	12784.1	533.5	10846.2	10805.6	10075	10075	10191.4	10689.2	533.5	12596.2	12330.1	11618.2	11618.2	11627.4	12320.9
533.45	13096.7	13115.5	12221.8	12221.8	12492.1	12845.2	533.45	11011.2	10881.2	10074.2	10074.2	10213	10742.4	533.45	12531.2	12417.1	11617	11617	11628.9	12405.3
533.4	13008.3	13227	12221	12221	12539	12909	533.4	10835	10961	10073.2	10073.2	10238	10796.2	533.4	12496.2	12511.9	11615.9	11615.9	11631.1	12496.6
533.35	13465	13347.8	12220.3	12220.3	12592.9	12975.2	533.35	10796.2	11045.5	10072.4	10072.4	10267.3	10850.6	533.35	12665	12614.8	11614.8	11614.8	11634.4	12595.2
533.3	13413.3	13477.2	12219.1	12219.1	12653.9	13042.5	533.3	11005	11134.1	10071.6	10071.6	10301.1	10904.6	533.3	12667.5	12725.3	11613.5	11613.5	11638.4	12700.4
533.25	13811.7	13615.8	12218.1	12218.1	12723.2	13110.7	533.25	10895	11226.5	10070.6	10070.6	10339.8	10957.3	533.25	12873.8	12844	11612.2	11612.2	11643.8	12812.5
533.2	13960	13763.2	12216.6	12216.6	12801.3	13178.5	533.2	11157.5	11322.9	10069.8	10069.8	10384.1	11008.5	533.2	13143.8	12970.7	11610.6	11610.6	11650.4	12930.9
533.15	14015	13919.5	12215	12215	12889.1	13245.4	533.15	11433.8	11422.8	10068.6	10068.6	10434.2	11057.2	533.15	13253.8	13105.2	11608.7	11608.7	11658.6	13055.3
533.1	13981.7	14084.8	12213.4	12213.4	12987.5	13310.7	533.1	11412.5	11526.1	10067.2	10067.2	10490.7	11102.6	533.1	13287.5	13247.9	11606.7	11606.7	11668.9	13185.6
533.05	14113.3	14258.5	12211.8	12211.8	13097.1	13373.2	533.05	11375	11632.8	10065.7	10065.7	10554.3	11144.2	533.05	13427.5	13398.3	11604.6	11604.6	11681.8	13321.1
533	14265	14440.4	12210.1	12210.1	13218.4	13432.1	533	11391.2	11742.8	10064.4	10064.4	10625.5	11181.6	533	13660	13556.3	11602.3	11602.3	11697.6	13461
532.95	14500	14630.2	12208.2	12208.3	13352.2	13486.3	532.95	11685	11856.1	10063	10063	10704.9	11214.2	532.95	13738.8	13721.5	11599.8	11599.8	11716.7	13604.6
532.9	14688.3	14827.5	12206.2	12206.2	13498.8	13534.9	532.9	11965	11972.3	10061.2	10061.2	10792.6	11241	532.9	13945	13893.8	11597.1	11597.1	11739.9	13751.1
532.85	14661.7	15032.1	12203.9	12204	13658.9	13577.1	532.85	11908.8	12091.5	10059.2	10059.2	10889.1	11261.6	532.85	13982.5	14072.9	11594.2	11594.2	11767.5	13899.6
532.8	14946.7	15243.3	12201.7	12201.8	13832.6	13612.3	532.8	12136.2	12213.8	10057.3	10057.3	10994.9	11276.1	532.8	14173.8	14258.1	11591.2	11591.3	11800.6	14048.8
532.75	15143.3	15460.6	12199.2	12199.4	14020	13639.7	532.75	12401.2	12339	10055.1	10055.1	11110.1	11283.9	532.75	14317.5	14449	11588	11588.1	11839.5	14197.5
532.7	15461.7	15683.7	12196.6	12196.8	14221.3	13658.7	532.7	12370	12467	10052.6	10052.6	11234.8	11284.8	532.7	14428.8	14645.2	11584.7	11584.7	11885.1	14344.6
532.65	15915	15911.8	12193.6	12194	14436.1	13669	532.65	12450	12598.3	10050.1	10050.2	11369.4	11279	532.65	14698.8	14846.1	11581.1	11581.2	11938.3	14488.9
532.6	16125	16144.5	12190.2	12190.8	14664.2	13670	532.6	12667.5	12732.8	10047.6	10047.6	11513.8	11266.4	532.6	14992.5	15051.3	11577.3	11577.4	11999.5	14628.8
532.55	16401.7	16381	12186.7	12187.5	14904.9	13662.1	532.55	12965	12870	10044.8	10044.9	11667.5	11247.2	532.55	15091.2	15259.7	11573	11573.3	12069.6	14762.9
532.5	16748.3	16620.7	12182.9	12184	15157.4	13645.1	532.5	13131.2	13010.1	10041.7	10041.9	11830.2	11221.4	532.5	15322.5	15471.1	11568.6	11569	12149.4	14890
532.45	17043.3	16863	12178.8	12180.4	15420.8	13619.3	532.45	13310	13152.9	10038.4	10038.7	12001.5	11189.6	532.45	15545	15684.9	11564	11564.5	12239.6	15008.7
532.4	17248.3	17106.9	12174.4	12176.7	15693.9	13585	532.4	13412.5	13298.4	10035	10035.4	12180.7	11152.3	532.4	15761.2	15900.3	11559	11559.8	12340.9	15117.7
532.35	17515	17352.2	12169.8	12173.2	15975.6	13542.9	532.35	13588.8	13446.4	10031.4	10032	12367.4	11109.8	532.35	16085	16117.1	11553.8	11555	12453.9	15215.9
532.3	17706.7	17597.1	12164.9	12169.8	16263.5	13493.7	532.3	13785	13596.1	10027.6	10028.5	12559.9	11063	532.3	16198.8	16333.9	11548.2	11549.8	12578.6	15301.9
532.25	18015	17841	12159.9	12166.8	16556.1	13438	532.25	13798.8	13747.3	10023.7	10024.9	12757.4	11012.2	532.25	16381.2	16550.6	11542.5	11544.7	12715.8	15375
532.2	18348.3	18082.8	12154.6	12164.3	16851.1	13376.7	532.2	14050	13899.5	10019.7	10021.5	12958.8	10958.5	532.2	16723.8	16766.4	11536.4	11539.6	12865.5	15434.1
532.15	18720	18321.3	12149	12162.5	17146.4	13310.5	532.15	14070	14051.7	10015.4	10018.1	13162.2	10902.1	532.15	17070	16980.3	11530	11534.5	13027.4	15478.5
532.1	18880	18555.6	12143.1	12161.8	17439.7	13240.3	532.1	14342.5	14203.5	10011.1	10015.1	13366.7	10844	532.1	17396.2	17191.8	11523.1	11529.3	13201.4	15507.4
532.05	18861.7	18784	12137	12162.6	17727.9	13167.5	532.05	14507.5	14353.5	10006.5	10012.2	13569.6	10784.7	532.05	17593.8	17399.6	11515.8	11524.4	13386.5	15520.5
532	19066.7	19005.8	12130.9	12165.8	18008.8	13092.9	532	14956.2	14500.9	10001.8	10009.9	13769.6	10724.8	532	17858.8	17603.3	11508.3	11520	13582.3	15517.6
531.95	19420	19219.6	12124.6	12171.9	18279.7	13017.3	531.95	14890	14644.2	9996.51	10008.1	13964.4	10664.8	531.95	18032.5	17801.8	11500.4	11516.3	13787.6	15498.8
531.9	19331.7	19424.4	12118	12181.5	18537.5	12941.5	531.9	14986.2	14783.1	9991.33	10007.5	14152.7	10605.5	531.9	18253.8	17994.4	11492.3	11513.8	14001.2	15464.1
531.85	19536.7	19619.8	12111.5	12196.1	18780.2	12866.5	531.85	14971.2	14916.5	9986.04	10008.6	14332.5	10547.5	531.85	18305	18180.2	11483.9	11512.7	14221.5	15413.8
531.8	19868.3	19804.5	12104.8	12216.8	19004.5	12793	531.8	15112.5	15043.2	9980.76	10012	14501.5	10491.2	531.8	18297.5	18358	11475.5	11513.8	14446.4	15348.7
531.75	20035	19978.3	12097.8	12244.8	19207.9	12721.3	531.75	14997.5	15162.3	9975.33	10018.1	14657.9	10437	531.75	18567.5	18527.3	11467	11517.7	14674	15269.5
531.7	20158.3	20141.4	12090.6	12282.2	19388.2	12652.1	531.7	15202.5	15273.5	9970.01	10028.1	14800.2	10385.2	531.7	18686.2	18686.8	11458.2	11524.9	14901.6	15176.7
531.65	20338.3	20294.1	12083.3	12331.2	19543.5	12586	531.65	15407.5	15376.1	9964.47	10042.8	14926.4	10335.9	531.65	18942.5	18835.8	11449.2	11536.3	15126.7	15071.3
531.6	20571.7	20437.7	12075.9	12394.4	19671.9	12523.2	531.6	15368.8	15470.1	9958.71	10063.4	15035	10289.1	531.6	19086.2	18973.9	11439.9	11552.9	15346.8	14954.1
531.55	20453.3	20573.1	12068.2	12474.2	19771.4	12463.9	531.55	15650	15555.9	9952.98	10091.8	15124.7	10245.3	531.55	19093.8	19100.3	11430.4	11575.9	15558.5	14826.7
531.5	20481.7	20703	12060.6	12574.3	19841.4	12408.6	531.5	15700	15634	9946.95	10129.6	15194.1	10204.2	531.5	19078.8	19215.2	11420.9	11607.1	15759.4	14690.5
531.45	20730	20829.9	12053	12698.1	19880.6	12357.1	531.45	15640	15706	9940.86	10179.1	15242.6	10166	531.45	19336.2	19318.7	11411.4	11648.1	15946.8	14546.6
531.4	20846.7	20957	12045.1	12849.4	19888.5	12309.4	531.4	15513.8	15773.8	9934.83	10243	15269.6	10130.8	531.4	19446.2	19411	11401.6	11700.5	16117.5	14396.2
531.35	20785	21088.4	12037.2	13032.5	19864.8	12265.4	531.35	15561.2	15840	9928.92	10324.5	15274.8	10098.6	531.35	19442.5	19493.2	11391.6	11766.6	16269.2	14240.5
531.3	20925	21228.4	12029.3	13251.8	19810	12225.2	531.3	15593.8	15907.4	9922.96	10426.4	15257.8	10069.1	531.3	19325	19566.6	11381.6	11848.9	16399.5	14081.5
531.25	21715	21381.9	12021.2	13511.5	19724.4	12188.5	531.25	15802.5	15979.5	9916.95	10552.5	15218.8	10042.1	531.25	19577.5	19633.3	11371.7	11950	16506.3	13920.5
531.2	21348.3	21553.5	12012.5	13815.8	19608.3	12154.3	531.2	15807.5	16060.4	9910.73	10706.5	15158	10017.3	531.2	19361.2	19695	11361.6	12072.5	16587.5	13758.1
531.15	21851.7	21749.7	12004	14169.9	19464.2	12123.7	531.15	16111.2	16155	9904.48	10892.8	15076.3	9994.77	531.15	19452.5	19755.1	11351.6	12219.9	16642.3	13596.2
531.1	22006.7	21975.4	11995.1	14577.8	19292.5	12095.4	531.1	16153.8	16268.1	9897.91	11115.7	14974.2	9973.97	531.1	19711.2	19816.6	11341.6	12395.1	16669.2	13435.5
531.05	21841.7	22235.5	11986.1	15042.1	19095.9	12069.6	531.05	16413.8	16405	9891.29	11379.1	14853.4	9955.03	531.05	19898.8	19882.6	11331.2	12600.6	16667.3	13277.1
531	22333.3	22535.3	11977.2	15566.7	18876.6	12046.4	531	16681.2	16570.9	9884.38	11687.4	14714.8	9937.51	531	19667.5	19957.4	11320.6	12840	16636.8	13121.8
530.95	22860	22878	11967.8	16152.6	18636.2	12024.8	530.95	16857.5	16771.2	9877.19	12044.4	14560	9921.22	530.95	19947.5	20045.7	11310.2	13116.9	16578.3	12971
530.9	23311.7	23266.7	11958	16800.6	18377.4	12004.6	530.9	17075	17010.7	9869.8	12453.5	14390.7	9906.1	530.9	20178.8	20151.2	11299.5	13433.3	16492.1	12824.8
530.85	24145	23703.6	11947.7	17511	18102.4	11985.6	530.85	17211.2	17294.1	9862.17	12918	14208.6	9891.93	530.85	20346.2	20278.4	11288.5	13792.4	16379.2	12683.7
530.8	24546.7	24187.7	11936.7	18279.4	17814.2	11967.3	530.8	17733.8	17624.2	9854.39	13438.4	14016	9878.66	530.8	20571.2	20431.1	11277.2	14195.2	16241.6	12548.6
530.75	24558.3	24718.3	11925.3	19103.1	17515.8	11949.9	530.75	18217.5	18003.1	9846.05	14015.2	13814.2	9865.73	530.75	20698.8	20613.1	11265.7	14643.7	16081.1	12419.7
530.7	25168.3	25292.4	11913.8	19976.5	17210.1	11933.5	530.7	18615	18431.7	9837.19	14647.7	13605.3	9853.07	530.7	20817.5	20827.8	11254	15138.4	15899.9	12297.4
530.65	25883.3	25904.2	11901.9	20891.2	16899.2	11917.5	530.65	19065	18909.3	9827.89	15333.2	13391.3	9840.64	530.65	21160	21077.4	11242.1	15679.1	15700.7	12181.8
530.6	26568.3	26547.2	11889.2	21838.7	16585.4	11901.6	530.6	19651.2	19434	9818.11	16068.2	13173.7	9828.28	530.6	21283.8	21363.6	11229.8	16265.1	15485.5	12072.7
530.55	27288.3	27210.6	11876	22805.1	16271.7	11885.6	530.55	20158.8	19999.7	9807.7	16844.5	12954.8	9815.77	530.55	21765	21686.2	11217.3	16892.5	15257.9	11970.5
530.5	28106.7	27884.1	11862	23778.4	15960.2	11869.6	530.5	20801.2	20600.5	9796.75	17654.7	12736.1	9803.11	530.5	22356.2	22044.3	11204.2	17558.1	15020.1	11874.6
530.45	28600	28555.1	11847.3	24743.8	15652.8	11853.2	530.45	21490	21227.7	9785.1	18488.7	12519.1	9790.09	530.45	22647.5	22435.5	11190.4	18256.7	14774.9	11784.7
530.4	29333.3	29209.8	11832.2	25685.8	15351.7	11836.7	530.4	21947.5	21870.8	9772.7	19334.4	12305.2	9776.61	530.4	23300	22856.5	11176.2	18982.5	14525.4	11701
530.35	29890	29834.2	11816.4	26589	15058.1	11819.8	530.35	22696.2	22518.7	9759.82	20179.7	12095.8	9762.85	530.35	23202.5	23302.3	11161.1	19728.4	14273.5	11622.8
530.3	30190	30411.5	11800	27434.7	14774.2	11802.7	530.3	23312.5	23155.9	9746.12	21007.6	11892.1	9748.46	530.3	23658.8	23766.4	11146.2	20484.9	14023.3	11550.7
530.25	30628.3	30927.5	11783.4	28207.7	14501.2	11785.4	530.25	23783.8	23768.8	9731.76	21803.8	11695	9733.56	530.25	24262.5	24240.9	11130.7	21242.5	13776.1	11483.7
530.2	31110	31367.5	11766.4	28892.3	14240	11767.9	530.2	24471.2	24342.4	9716.88	22552.4	11505.6	9718.26	530.2	24488.8	24716.7	11114.4	21990.4	13533.8	11421.3
530.15	31530	31717.6	11748.9	29474.1	13991.3	11750	530.15	24998.8	24861.4	9701.26	23237.4	11324.2	9702.31	530.15	25187.5	25184.6	11097.8	22717.8	13298.8	11363.5
530.1	32005	31966.2	11731	29941	13755.4	11731.8	530.1	25285	25311.7	9685.07	23844.6	11151.3	9685.85	530.1	25467.5	25634	11080.3	23413.5	13071.6	11309.5
530.05	32055	32102.5	11712.6	30281.3	13533.2	11713.3	530.05	25666.2	25678.8	9668.55	24358.8	10988	9669.15	530.05	25833.8	26053.5	11062.4	24064.3	12854.7	11259.4
530	32088.3	32119.5	11694.3	30488.4	13324.9	11694.7	530	26171.2	25951.1	9651.61	24768.3	10834	9652.06	530	25920	26432.6	11044.1	24659.7	12648.6	11212.6
529.95	31740	32012.2	11675.8	30557.1	13130.5	11676.2	529.95	26150	26118.6	9634.13	25063.1	10689.3	9634.46	529.95	26526.2	26761.2	11025.6	25188.9	12454.3	11169.3
529.9	31673.3	31778.8	11657.7	30486	12950.3	11657.9	529.9	26177.5	26174.1	9616.64	25236.1	10554.4	9616.89	529.9	26845	27028.6	11006.4	25641.2	12271.8	11128.4
529.85	31736.7	31419.5	11639.6	30275.5	12783.4	11639.8	529.85	26286.2	26112.7	9599.11	25282.7	10429	9599.29	529.85	26878.8	27226.3	10986.8	26008.5	12101.4	11089.9
529.8	30936.7	30938.7	11621.4	29930.4	12629.6	11621.5	529.8	25955	25932.6	9581.44	25201	10312.9	9581.58	529.8	27040	27346.5	10967	26282.8	11943.8	11054
529.75	30641.7	30343.7	11604	29458.5	12489.1	11604	529.75	25818.8	25635.5	9564.11	24993.4	10206.2	9564.21	529.75	27222.5	27382.9	10947.1	26458.6	11798.4	11020
529.7	29641.7	29643	11586.8	28869	12360.7	11586.8	529.7	25241.2	25225.4	9546.9	24664.1	10108.2	9546.97	529.7	27533.8	27331.1	10926.9	26532	11665	10987.9
529.65	29055	28848.9	11570.4	28174.8	12244.5	11570.5	529.65	24535	24709.8	9530.29	24221.1	10018.9	9530.34	529.65	27245	27188.3	10906.3	26501	11542.7	10957.1
529.6	28318.3	27973	11554.6	27388.4	12139.2	11554.6	529.6	24181.2	24097.5	9514.4	23674	9937.93	9514.44	529.6	26635	26954.3	10886	26366.4	11431.8	10928.1
529.55	27360	27032.5	11539.5	26527.4	12044.5	11539.5	529.55	23265	23401.5	9498.88	23035.8	9864.53	9498.9	529.55	26637.5	26631.5	10866.5	26131.1	11332.1	10901.2
529.5	26448.3	26041.9	11525.2	25607.2	11959.8	11525.2	529.5	22451.2	22635.1	9484.3	22320.7	9798.69	9484.32	529.5	26487.5	26222.3	10846.9	25798.5	11242.1	10875.5
529.45	25205	25017.1	11511.7	24644.6	11884.2	11511.7	529.45	21551.2	21812.7	9470.57	21543.5	9739.77	9470.59	529.45	25940	25732	10827.5	25374.9	11161	10851
529.4	23865	23974.2	11499.3	23656.2	11817.3	11499.3	529.4	20633.8	20949.9	9457.78	20720.3	9687.33	9457.79	529.4	25262.5	25167.9	10808.7	24868.7	11088.8	10827.9
529.35	22601.7	22927.3	11488.1	22657	11758.4	11488.1	529.35	19737.5	20060.8	9445.95	19865.9	9640.84	9445.96	529.35	24732.5	24537.8	10790.8	24288.4	11024.6	10806.4
529.3	21700	21893.1	11478.1	21664.2	11707	11478.1	529.3	18797.5	19162.6	9435.06	18997.8	9599.87	9435.06	529.3	24206.2	23852.4	10773.5	23645.5	10967.7	10786.1
529.25	20746.7	20882.9	11468.8	20689.8	11661.9	11468.8	529.25	18027.5	18268.6	9425.15	18129.8	9563.95	9425.15	529.25	23248.8	23121.2	10756.8	22950.5	10917.3	10767
529.2	19696.7	19908	11460.4	19745.8	11622.6	11460.4	529.2	17028.8	17391.5	9416.04	17275	9532.46	9416.04	529.2	22665	22355.5	10741.3	22215.5	10873.2	10749.5
529.15	18666.7	18978.3	11453	18842.5	11588.7	11453	529.15	16097.5	16543	9407.98	16445.8	9505.22	9407.98	529.15	21786.2	21566	10726.5	21451.7	10834.3	10733.1
529.1	17823.3	18100.3	11446.5	17987.2	11559.5	11446.5	529.1	15276.2	15731.9	9400.9	15651	9481.76	9400.9	529.1	20820	20763	10712.8	20670.2	10800.4	10718
529.05	17070	17281.9	11440.7	17188	11534.6	11440.7	529.05	14771.2	14967.9	9394.68	14900.9	9461.66	9394.68	529.05	20406.2	19959	10700.3	19884	10771.1	10704.4
529	16400	16526	11435.6	16448.4	11513.2	11435.6	529	14198.8	14255.6	9388.99	14200.3	9444.25	9388.99	529	19625	19162.4	10688.2	19102.1	10745.2	10691.5
528.95	15701.7	15834.7	11431.1	15770.8	11495	11431.1	528.95	13380	13599.2	9383.89	13553.8	9429.29	9383.89	528.95	18493.8	18382.5	10677.1	18334.3	10722.8	10679.7
528.9	15188.3	15208.8	11427.3	15156.4	11479.7	11427.3	528.9	12963.8	13001.4	9379.66	12964.3	9416.81	9379.66	528.9	17621.2	17627.8	10667.4	17589.5	10703.7	10669.5
528.85	14630	14646.7	11423.9	14603.9	11466.6	11423.9	528.85	12318.8	12461.9	9375.87	12431.6	9406.12	9375.87	528.85	17031.2	16904.2	10658.8	16873.9	10687.5	10660.4
528.8	14103.3	14148	11421	14113.2	11455.8	11421	528.8	11902.5	11981.5	9372.75	11957	9397.3	9372.75	528.8	16133.8	16218.6	10650.9	16194.7	10673.5	10652.1
528.75	13548.3	13709.2	11418.5	13681	11446.8	11418.5	528.75	11486.2	11557.6	9370.08	11537.8	9389.91	9370.08	528.75	15546.2	15574.9	10644.1	15556.2	10661.8	10645
528.7	13423.3	13326.5	11416.6	13303.7	11439.4	11416.6	528.7	11222.5	11187.2	9367.83	11171.3	9383.8	9367.83	528.7	14835	14976	10638	14961.4	10651.8	10638.8
528.65	13038.3	12995.5	11414.8	12977.2	11433.1	11414.8	528.65	10970	10866.9	9365.87	10854.1	9378.66	9365.87	528.65	14038.8	14424	10632.8	14412.7	10643.5	10633.4
528.6	13046.7	12711.6	11413.3	12697	11428	11413.3	528.6	10747.5	10592.1	9364.17	10582	9374.38	9364.17	528.6	13796.2	13919.4	10628.6	13910.7	10636.8	10629
528.55	12616.7	12470.6	11411.9	12458.9	11423.5	11411.9	528.55	10620	10359.4	9362.71	10351.3	9370.82	9362.71	528.55	13296.2	13462.8	10624.6	13456.1	10631	10625
528.5	12486.7	12267.8	11410.8	12258.5	11420	11410.8	528.5	10383.8	10163.8	9361.38	10157.4	9367.8	9361.38	528.5	12945	13052.8	10621.3	13047.7	10626.1	10621.6
528.45	12470	12098.4	11409.8	12091.1	11417.1	11409.8	528.45	10116.2	10001.1	9360.3	9996.05	9365.35	9360.3	528.45	12583.8	12687.7	10618.4	12683.8	10622.1	10618.6
528.4	12393.3	11958.1	11408.8	11952.3	11414.6	11408.8	528.4	9986.25	9867.08	9359.5	9863.1	9363.47	9359.5	528.4	12380	12365.3	10616	12362.4	10618.8	10616.1
528.35	12293.3	11842.6	11407.9	11838.1	11412.5	11407.9	528.35	10062.5	9757.5	9358.83	9754.4	9361.94	9358.83	528.35	12063.8	12082.5	10613.8	12080.3	10615.9	10613.9
528.3	11953.3	11748.8	11407.1	11745.2	11410.7	11407.1	528.3	9938.75	9668.77	9358.09	9666.35	9360.5	9358.09	528.3	11660	11837.2	10612	11835.6	10613.6	10612.1
528.25	11941.7	11673.1	11406.6	11670.4	11409.4	11406.6	528.25	10157.5	9597.62	9357.47	9595.75	9359.35	9357.47	528.25	11486.2	11626	10610.7	11624.8	10611.9	10610.8
528.2	12133.3	11612.5	11406.2	11610.4	11408.3	11406.2	528.2	10063.8	9540.75	9356.62	9539.3	9358.07	9356.62	528.2	11500	11445.3	10609.6	11444.4	10610.5	10609.7
528.15	11983.3	11564.1	11405.5	11562.4	11407.2	11405.5	528.15	9870	9495.9	9355.88	9494.78	9356.99	9355.88	528.15	11245	11291.9	10608.5	11291.2	10609.1	10608.5
528.1	11913.3	11525.9	11405	11524.7	11406.2	11405	528.1	9650	9460.92	9355.33	9460.07	9356.18	9355.33	528.1	11131.2	11162.6	10607.7	11162.1	10608.2	10607.8
528.05	11890	11496.1	11404.5	11495.1	11405.5	11404.5	528.05	9622.5	9434.02	9355.02	9433.37	9355.67	9355.02	528.05	11151.2	11054.8	10607.1	11054.4	10607.4	10607.1
528	11783.3	11472.9	11404.1	11472.2	11404.8	11404.1	528	9602.5	9413.36	9354.74	9412.87	9355.23	9354.74	528	11228.8	10965.2	10606.4	10965	10606.6	10606.4
527.95	11890	11455.1	11403.7	11454.5	11404.3	11403.7	527.95	9605	9397.63	9354.48	9397.26	9354.85	9354.48	527.95	11077.5	10891.3	10605.6	10891.1	10605.8	10605.6
527.9	11723.3	11441.4	11403.3	11440.9	11403.7	11403.3	527.9	9765	9385.72	9354.21	9385.44	9354.49	9354.21	527.9	10906.2	10831	10605	10830.8	10605.2	10605.1
527.85	11671.7	11431	11403	11430.6	11403.3	11403	527.85	9763.75	9376.59	9353.77	9376.38	9353.99	9353.77	527.85	10725	10782.1	10604.7	10782	10604.8	10604.7
527.8	11556.7	11423.2	11402.8	11422.9	11403	11402.8	527.8	9707.5	9369.73	9353.34	9369.57	9353.5	9353.34	527.8	10773.8	10743	10604.5	10742.9	10604.6	10604.5
527.75	11825	11417.4	11402.6	11417.2	11402.8	11402.6	527.75	9531.25	9364.65	9352.97	9364.53	9353.08	9352.97	527.75	10843.8	10711.6	10604.3	10711.6	10604.4	10604.3
527.7	11788.3	11412.9	11402.2	11412.7	11402.4	11402.2	527.7	9505	9361.03	9352.78	9360.94	9352.86	9352.78	527.7	10855	10686.7	10604	10686.6	10604	10604
527.65	11556.7	11409.5	11401.9	11409.4	11402	11401.9	527.65	9617.5	9358.4	9352.61	9358.34	9352.68	9352.61	527.65	10715	10666.9	10603.7	10666.9	10603.7	10603.7
527.6	11768.3	11407.1	11401.8	11407.1	11401.8	11401.8	527.6	9598.75	9356.36	9352.33	9356.31	9352.38	9352.33	527.6	10662.5	10651.6	10603.6	10651.6	10603.6	10603.6
527.55	11915	11405.2	11401.4	11405.1	11401.5	11401.4	527.55	9547.5	9354.85	9352.07	9354.82	9352.11	9352.07	527.55	10720	10639.7	10603.5	10639.7	10603.5	10603.5
527.5	11778.3	11403.6	11401	11403.6	11401	11401	527.5	9443.75	9353.77	9351.87	9353.74	9351.89	9351.87	527.5	10617.5	10630.5	10603.4	10630.5	10603.4	10603.4
527.45	11840	11402.5	11400.6	11402.4	11400.6	11400.6	527.45	9502.5	9353.06	9351.77	9353.04	9351.79	9351.77	527.45	10660	10623.6	10603.3	10623.6	10603.3	10603.3
527.4	11841.7	11401.5	11400.2	11401.5	11400.2	11400.2	527.4	9616.25	9352.48	9351.61	9352.47	9351.62	9351.61	527.4	10670	10618.2	10603.3	10618.2	10603.3	10603.3
527.35	11538.3	11400.7	11399.8	11400.7	11399.8	11399.8	527.35	9625	9351.91	9351.33	9351.9	9351.34	9351.33	527.35	10607.5	10614.2	10603.2	10614.2	10603.2	10603.2
527.3	11661.7	11400.3	11399.7	11400.3	11399.7	11399.7	527.3	9530	9351.42	9351.04	9351.42	9351.05	9351.04	527.3	10676.2	10611.2	10603.2	10611.2	10603.2	10603.2
527.25	11685	11399.9	11399.5	11399.8	11399.5	11399.5	527.25	9473.75	9351.1	9350.85	9351.1	9350.86	9350.85	527.25	10571.2	10608.9	10603.1	10608.9	10603.1	10603.1
527.2	11633.3	11399.5	11399.2	11399.5	11399.2	11399.2	527.2	9546.25	9350.89	9350.72	9350.88	9350.73	9350.72	527.2	10567.5	10607.3	10603.1	10607.3	10603.1	10603.1
527.15	11663.3	11399.2	11399	11399.2	11399	11399	527.15	9660	9350.62	9350.51	9350.62	9350.52	9350.51	527.15	10703.8	10606.2	10603.2	10606.2	10603.2	10603.2
527.1	11571.7	11398.9	11398.8	11398.9	11398.8	11398.8	527.1	9555	9350.25	9350.19	9350.25	9350.19	9350.19	527.1	10817.5	10605.2	10603	10605.2	10603	10603
527.05	11621.7	11398.7	11398.6	11398.7	11398.6	11398.6	527.05	9367.5	9350.01	9349.97	9350.01	9349.97	9349.97	527.05	10646.2	10604.3	10602.8	10604.3	10602.8	10602.8
527	11686.7	11398.4	11398.4	11398.4	11398.4	11398.4	527	9440	9349.98	9349.95	9349.98	9349.95	9349.95	527	10561.2	10603.8	10602.7	10603.8	10602.7	10602.7
526.95	11813.3	11398.2	11398.1	11398.2	11398.1	11398.1	526.95	9475	9349.87	9349.85	9349.87	9349.86	9349.85	526.95	10448.8	10603.5	10602.8	10603.5	10602.8	10602.8
526.9	11730	11397.8	11397.8	11397.8	11397.8	11397.8	526.9	9596.25	9349.73	9349.72	9349.73	9349.72	9349.72	526.9	10597.5	10603.5	10603	10603.5	10603	10603
526.85	11513.3	11397.5	11397.5	11397.5	11397.5	11397.5	526.85	9482.5	9349.47	9349.46	9349.47	9349.46	9349.46	526.85	10687.5	10603.3	10603	10603.3	10603	10603
526.8	11468.3	11397.4	11397.4	11397.4	11397.4	11397.4	526.8	9415	9349.33	9349.32	9349.33	9349.32	9349.32	526.8	10571.2	10603.1	10602.9	10603.1	10602.9	10602.9
526.75	11451.7	11397.3	11397.3	11397.3	11397.3	11397.3	526.75	9305	9349.25	9349.25	9349.25	9349.25	9349.25	526.75	10628.8	10603.1	10602.9	10603.1	10602.9	10602.9
526.7	11511.7	11397.2	11397.2	11397.2	11397.2	11397.2	526.7	9271.25	9349.3	9349.3	9349.3	9349.3	9349.3	526.7	10650	10603	10602.9	10603	10602.9	10602.9
526.65	11506.7	11397.1	11397.1	11397.1	11397.1	11397.1	526.65	9340	9349.38	9349.38	9349.38	9349.38	9349.38	526.65	10467.5	10602.9	10602.8	10602.9	10602.8	10602.8
526.6	11490	11397	11397	11397	11397	11397	526.6	9403.75	9349.39	9349.39	9349.39	9349.39	9349.39	526.6	10500	10603	10603	10603	10603	10603
526.55	11631.7	11397	11397	11397	11397	11397	526.55	9546.25	9349.33	9349.33	9349.33	9349.33	9349.33	526.55	10585	10603.1	10603.1	10603.1	10603.1	10603.1
526.5	11481.7	11396.7	11396.7	11396.7	11396.7	11396.7	526.5	9478.75	9349.12	9349.12	9349.12	9349.12	9349.12	526.5	10633.8	10603.2	10603.1	10603.2	10603.1	10603.1
526.45	11570	11396.7	11396.7	11396.7	11396.7	11396.7	526.45	9555	9348.99	9348.99	9348.99	9348.99	9348.99	526.45	10635	10603.1	10603.1	10603.1	10603.1	10603.1
526.4	11533.3	11396.5	11396.5	11396.5	11396.5	11396.5	526.4	9547.5	9348.77	9348.77	9348.77	9348.77	9348.77	526.4	10513.8	10603.1	10603.1	10603.1	10603.1	10603.1
526.35	11626.7	11396.4	11396.4	11396.4	11396.4	11396.4	526.35	9463.75	9348.56	9348.56	9348.56	9348.56	9348.56	526.35	10595	10603.2	10603.2	10603.2	10603.2	10603.2
526.3	11701.7	11396.2	11396.2	11396.2	11396.2	11396.2	526.3	9486.25	9348.44	9348.44	9348.44	9348.44	9348.44	526.3	10721.2	10603.2	10603.2	10603.2	10603.2	10603.2
526.25	11513.3	11395.9	11395.9	11395.9	11395.9	11395.9	526.25	9520	9348.29	9348.29	9348.29	9348.29	9348.29	526.25	10670	10603	10603	10603	10603	10603
526.2	11615	11395.8	11395.8	11395.8	11395.8	11395.8	526.2	9571.25	9348.11	9348.11	9348.11	9348.11	9348.11	526.2	10587.5	10603	10603	10603	10603	10603
526.15	11428.3	11395.6	11395.6	11395.6	11395.6	11395.6	526.15	9412.5	9347.87	9347.87	9347.87	9347.87	9347.87	526.15	10581.2	10603	10603	10603	10603	10603
526.1	11366.7	11395.6	11395.6	11395.6	11395.6	11395.6	526.1	9448.75	9347.81	9347.81	9347.81	9347.81	9347.81	526.1	10697.5	10603	10603	10603	10603	10603
526.05	11490	11395.6	11395.6	11395.6	11395.6	11395.6	526.05	9513.75	9347.7	9347.7	9347.7	9347.7	9347.7	526.05	10637.5	10602.9	10602.9	10602.9	10602.9	10602.9
526	11456.7	11395.5	11395.5	11395.5	11395.5	11395.5	526	9555	9347.52	9347.52	9347.52	9347.52	9347.52	526	10440	10602.8	10602.8	10602.8	10602.8	10602.8
525.95	11565	11395.5	11395.5	11395.5	11395.5	11395.5	525.95	9395	9347.3	9347.3	9347.3	9347.3	9347.3	525.95	10680	10603	10603	10603	10603	10603
525.9	11293.3	11395.3	11395.3	11395.3	11395.3	11395.3	525.9	9408.75	9347.25	9347.25	9347.25	9347.25	9347.25	525.9	10566.2	10602.9	10602.9	10602.9	10602.9	10602.9
525.85	11483.3	11395.4	11395.4	11395.4	11395.4	11395.4	525.85	9497.5	9347.19	9347.19	9347.19	9347.19	9347.19	525.85	10563.8	10603	10603	10603	10603	10603
525.8	11491.7	11395.3	11395.3	11395.3	11395.3	11395.3	525.8	9303.75	9347.03	9347.03	9347.03	9347.03	9347.03	525.8	10620	10603	10603	10603	10603	10603
525.75	11753.3	11395.2	11395.2	11395.2	11395.2	11395.2	525.75	9335	9347.07	9347.07	9347.07	9347.07	9347.07	525.75	10381.2	10603	10603	10603	10603	10603
525.7	11793.3	11394.9	11394.9	11394.9	11394.9	11394.9	525.7	9500	9347.09	9347.09	9347.09	9347.09	9347.09	525.7	10598.8	10603.3	10603.3	10603.3	10603.3	10603.3
525.65	11521.7	11394.5	11394.5	11394.5	11394.5	11394.5	525.65	9422.5	9346.92	9346.92	9346.92	9346.92	9346.92	525.65	10562.5	10603.3	10603.3	10603.3	10603.3	10603.3
525.6	11546.7	11394.4	11394.4	11394.4	11394.4	11394.4	525.6	9420	9346.84	9346.84	9346.84	9346.84	9346.84	525.6	10603.8	10603.4	10603.4	10603.4	10603.4	10603.4
525.55	11520	11394.3	11394.3	11394.3	11394.3	11394.3	525.55	9616.25	9346.77	9346.77	9346.77	9346.77	9346.77	525.55	10773.8	10603.4	10603.4	10603.4	10603.4	10603.4
525.5	11623.3	11394.2	11394.2	11394.2	11394.2	11394.2	525.5	9300	9346.48	9346.48	9346.48	9346.48	9346.48	525.5	10621.2	10603.1	10603.1	10603.1	10603.1	10603.1
525.45	11740	11394	11394	11394	11394	11394	525.45	9575	9346.53	9346.53	9346.53	9346.53	9346.53	525.45	10581.2	10603.1	10603.1	10603.1	10603.1	10603.1
525.4	11616.7	11393.6	11393.6	11393.6	11393.6	11393.6	525.4	9532.5	9346.29	9346.29	9346.29	9346.29	9346.29	525.4	10795	10603.1	10603.1	10603.1	10603.1	10603.1
525.35	11680	11393.5	11393.5	11393.5	11393.5	11393.5	525.35	9328.75	9346.09	9346.09	9346.09	9346.09	9346.09	525.35	10563.8	10602.9	10602.9	10602.9	10602.9	10602.9
525.3	11493.3	11393.2	11393.2	11393.2	11393.2	11393.2	525.3	9467.5	9346.11	9346.11	9346.11	9346.11	9346.11	525.3	10528.8	10603	10603	10603	10603	10603
525.25	11581.7	11393.1	11393.1	11393.1	11393.1	11393.1	525.25	9446.25	9345.98	9345.98	9345.98	9345.98	9345.98	525.25	10471.2	10603	10603	10603	10603	10603
525.2	11346.7	11392.9	11392.9	11392.9	11392.9	11392.9	525.2	9505	9345.88	9345.88	9345.88	9345.88	9345.88	525.2	10577.5	10603.2	10603.2	10603.2	10603.2	10603.2
525.15	11570	11393	11393	11393	11393	11393	525.15	9417.5	9345.71	9345.71	9345.71	9345.71	9345.71	525.15	10645	10603.2	10603.2	10603.2	10603.2	10603.2
525.1	11405	11392.8	11392.8	11392.8	11392.8	11392.8	525.1	9340	9345.63	9345.63	9345.63	9345.63	9345.63	525.1	10503.8	10603.2	10603.2	10603.2	10603.2	10603.2
525.05	11448.3	11392.8	11392.8	11392.8	11392.8	11392.8	525.05	9565	9345.64	9345.64	9345.64	9345.64	9345.64	525.05	10592.5	10603.3	10603.3	10603.3	10603.3	10603.3
525	11633.3	11392.8	11392.8	11392.8	11392.8	11392.8	525	9463.75	9345.41	9345.41	9345.41	9345.41	9345.41	525	10662.5	10603.3	10603.3	10603.3	10603.3	10603.3
524.95	11378.3	11392.5	11392.5	11392.5	11392.5	11392.5	524.95	9486.25	9345.28	9345.28	9345.28	9345.28	9345.28	524.95	10631.2	10603.2	10603.2	10603.2	10603.2	10603.2
524.9	11338.3	11392.5	11392.5	11392.5	11392.5	11392.5	524.9	9602.5	9345.13	9345.13	9345.13	9345.13	9345.13	524.9	10683.8	10603.2	10603.2	10603.2	10603.2	10603.2
524.85	11370	11392.6	11392.6	11392.6	11392.6	11392.6	524.85	9502.5	9344.86	9344.86	9344.86	9344.86	9344.86	524.85	10553.8	10603.1	10603.1	10603.1	10603.1	10603.1
524.8	11501.7	11392.6	11392.6	11392.6	11392.6	11392.6	524.8	9436.25	9344.69	9344.69	9344.69	9344.69	9344.69	524.8	10696.2	10603.2	10603.2	10603.2	10603.2	10603.2
524.75	11611.7	11392.5	11392.5	11392.5	11392.5	11392.5	524.75	9455	9344.59	9344.59	9344.59	9344.59	9344.59	524.75	10896.2	10603.1	10603.1	10603.1	10603.1	10603.1
524.7	11630	11392.3	11392.3	11392.3	11392.3	11392.3	524.7	9468.75	9344.48	9344.48	9344.48	9344.48	9344.48	524.7	10781.2	10602.7	10602.7	10602.7	10602.7	10602.7
524.65	11486.7	11392.1	11392.1	11392.1	11392.1	11392.1	524.65	9490	9344.35	9344.35	9344.35	9344.35	9344.35	524.65	10460	10602.5	10602.5	10602.5	10602.5	10602.5
524.6	11470	11392	11392	11392	11392	11392	524.6	9450	9344.19	9344.19	9344.19	9344.19	9344.19	524.6	10773.8	10602.6	10602.6	10602.6	10602.6	10602.6
524.55	11438.3	11392	11392	11392	11392	11392	524.55	9471.25	9344.08	9344.08	9344.08	9344.08	9344.08	524.55	10565	10602.4	10602.4	10602.4	10602.4	10602.4
524.5	11413.3	11391.9	11391.9	11391.9	11391.9	11391.9	524.5	9385	9343.94	9343.94	9343.94	9343.94	9343.94	524.5	10511.2	10602.5	10602.5	10602.5	10602.5	10602.5
524.45	11340	11391.9	11391.9	11391.9	11391.9	11391.9	524.45	9418.75	9343.9	9343.9	9343.9	9343.9	9343.9	524.45	10476.2	10602.6	10602.6	10602.6	10602.6	10602.6
524.4	11465	11391.9	11391.9	11391.9	11391.9	11391.9	524.4	9425	9343.82	9343.82	9343.82	9343.82	9343.82	524.4	10606.2	10602.8	10602.8	10602.8	10602.8	10602.8
524.35	11573.3	11391.9	11391.9	11391.9	11391.9	11391.9	524.35	9500	9343.74	9343.74	9343.74	9343.74	9343.74	524.35	10645	10602.8	10602.8	10602.8	10602.8	10602.8
524.3	11493.3	11391.7	11391.7	11391.7	11391.7	11391.7	524.3	9583.75	9343.57	9343.57	9343.57	9343.57	9343.57	524.3	10588.8	10602.7	10602.7	10602.7	10602.7	10602.7
524.25	11368.3	11391.6	11391.6	11391.6	11391.6	11391.6	524.25	9430	9343.32	9343.32	9343.32	9343.32	9343.32	524.25	10588.8	10602.7	10602.7	10602.7	10602.7	10602.7
524.2	11510	11391.6	11391.6	11391.6	11391.6	11391.6	524.2	9311.25	9343.23	9343.23	9343.23	9343.23	9343.23	524.2	10697.5	10602.7	10602.7	10602.7	10602.7	10602.7
524.15	11591.7	11391.5	11391.5	11391.5	11391.5	11391.5	524.15	9456.25	9343.26	9343.26	9343.26	9343.26	9343.26	524.15	10663.8	10602.6	10602.6	10602.6	10602.6	10602.6
524.1	11658.3	11391.4	11391.4	11391.4	11391.4	11391.4	524.1	9455	9343.14	9343.14	9343.14	9343.14	9343.14	524.1	10691.2	10602.5	10602.5	10602.5	10602.5	10602.5
524.05	11635	11391.1	11391.1	11391.1	11391.1	11391.1	524.05	9603.75	9343.02	9343.02	9343.02	9343.02	9343.02	524.05	10670	10602.4	10602.4	10602.4	10602.4	10602.4
524	11576.7	11390.9	11390.9	11390.9	11390.9	11390.9	524	9525	9342.75	9342.75	9342.75	9342.75	9342.75	524	10840	10602.3	10602.3	10602.3	10602.3	10602.3
523.95	11496.7	11390.7	11390.7	11390.7	11390.7	11390.7	523.95	9505	9342.55	9342.55	9342.55	9342.55	9342.55	523.95	10756.2	10602	10602	10602	10602	10602
523.9	11506.7	11390.6	11390.6	11390.6	11390.6	11390.6	523.9	9521.25	9342.38	9342.38	9342.38	9342.38	9342.38	523.9	10675	10601.9	10601.9	10601.9	10601.9	10601.9
523.85	11516.7	11390.5	11390.5	11390.5	11390.5	11390.5	523.85	9346.25	9342.19	9342.19	9342.19	9342.19	9342.19	523.85	10595	10601.8	10601.8	10601.8	10601.8	10601.8
523.8	11483.3	11390.4	11390.4	11390.4	11390.4	11390.4	523.8	9428.75	9342.19	9342.19	9342.19	9342.19	9342.19	523.8	10746.2	10601.8	10601.8	10601.8	10601.8	10601.8
523.75	11496.7	11390.3	11390.3	11390.3	11390.3	11390.3	523.75	9333.75	9342.09	9342.09	9342.09	9342.09	9342.09	523.75	10851.2	10601.6	10601.6	10601.6	10601.6	10601.6
523.7	11635	11390.2	11390.2	11390.2	11390.2	11390.2	523.7	9451.25	9342.1	9342.1	9342.1	9342.1	9342.1	523.7	10841.2	10601.3	10601.3	10601.3	10601.3	10601.3
523.65	11390	11390	11390	11390	11390	11390	523.65	9392.5	9341.99	9341.99	9341.99	9341.99	9341.99	523.65	10800	10601	10601	10601	10601	10601
							523.6	9300	9341.93	9341.93	9341.93	9341.93	9341.93	523.6	10586.2	10600.7	10600.7	10600.7	10600.7	10600.7
							523.55	9446.25	9341.98	9341.98	9341.98	9341.98	9341.98	523.55	10625	10600.8	10600.8	10600.8	10600.8	10600.8
							523.5	9631.25	9341.87	9341.87	9341.87	9341.87	9341.87	523.5	10906.2	10600.7	10600.7	10600.7	10600.7	10600.7
							523.45	9452.5	9341.56	9341.56	9341.56	9341.56	9341.56	523.45	10843.8	10600.4	10600.4	10600.4	10600.4	10600.4
							523.4	9417.5	9341.44	9341.44	9341.44	9341.44	9341.44	523.4	10770	10600	10600	10600	10600	10600
							523.35	9373.75	9341.36	9341.36	9341.36	9341.36	9341.36	523.35	10718.8	10599.8	10599.8	10599.8	10599.8	10599.8
							523.3	9270	9341.33	9341.33	9341.33	9341.33	9341.33	523.3	10677.5	10599.7	10599.7	10599.7	10599.7	10599.7
							523.25	9397.5	9341.41	9341.41	9341.41	9341.41	9341.41	523.25	10613.8	10599.6	10599.6	10599.6	10599.6	10599.6
							523.2	9320	9341.35	9341.35	9341.35	9341.35	9341.35	523.2	10911.2	10599.6	10599.6	10599.6	10599.6	10599.6
							523.15	9395	9341.37	9341.37	9341.37	9341.37	9341.37	523.15	10963.8	10599.2	10599.2	10599.2	10599.2	10599.2
							523.1	9366.25	9341.31	9341.31	9341.31	9341.31	9341.31	523.1	10595	10598.7	10598.7	10598.7	10598.7	10598.7
							523.05	9375	9341.29	9341.29	9341.29	9341.29	9341.29	523.05	10592.5	10598.7	10598.7	10598.7	10598.7	10598.7
							523	9341.25	9341.25	9341.25	9341.25	9341.25	9341.25	523	10598.8	10598.8	10598.8	10598.8	10598.8	10598.8

## Sheet: b
H2-TPR
temperature	InZrOx(SG)	temperature	InZrOx(HT)	temperature	InZrOx(CP)
50.9944	-0.09974	50.0093	0.12734	50.0354	0.12748
50.9944	-0.09977	50.0698	0.12732	50.0573	0.1275
50.9951	-0.09974	50.1539	0.12734	50.0823	0.12749
50.9904	-0.09974	50.3007	0.12724	50.1024	0.12745
50.9872	-0.09982	50.4993	0.1273	50.1228	0.12743
50.9843	-0.09975	50.7767	0.12726	50.1389	0.1274
50.99	-0.09976	51.1315	0.12722	50.1668	0.12741
50.9783	-0.09973	51.576	0.12724	50.185	0.12737
50.9858	-0.09973	52.1001	0.12722	50.2044	0.1274
50.9811	-0.09978	52.7447	0.12712	50.2259	0.12739
50.9858	-0.09975	53.4474	0.12712	50.2445	0.12746
50.9826	-0.09976	54.2649	0.12708	50.2695	0.12742
50.9915	-0.09976	55.1655	0.12706	50.296	0.1274
50.9944	-0.09974	56.1706	0.12705	50.3043	0.12742
51.0055	-0.09974	57.2376	0.12702	50.3229	0.12743
51.0037	-0.09974	58.402	0.12701	50.349	0.12744
51.0251	-0.09973	59.6333	0.12704	50.3494	0.12743
51.0312	-0.09979	60.9348	0.12697	50.3726	0.12743
51.0481	-0.09978	62.2853	0.12698	50.3755	0.12754
51.0602	-0.09969	63.6945	0.12695	50.3973	0.12748
51.0781	-0.09972	65.1414	0.12694	50.4199	0.12738
51.0953	-0.09979	66.6096	0.12695	50.4836	0.12744
51.1179	-0.0997	68.1062	0.12692	50.5616	0.12753
51.1286	-0.09973	69.6439	0.12698	50.7005	0.12749
51.1544	-0.09977	71.1634	0.12696	50.8938	0.12753
51.1773	-0.09969	72.6771	0.12697	51.1558	0.12748
51.2106	-0.09975	74.1912	0.12696	51.5134	0.12747
51.2396	-0.09969	75.7003	0.12696	51.9318	0.1274
51.27	-0.09974	77.1879	0.12699	52.4576	0.12731
51.3015	-0.0997	78.6501	0.12705	53.0744	0.1273
51.3516	-0.09974	80.0841	0.12704	53.7971	0.12722
51.3809	-0.09975	81.4793	0.12713	54.6085	0.12725
51.4218	-0.09977	82.8577	0.12712	55.5216	0.12722
51.464	-0.09977	84.2047	0.12714	56.5343	0.12721
51.5052	-0.09973	85.514	0.12716	57.6217	0.1272
51.5599	-0.09973	86.7719	0.12713	58.7893	0.12721
51.6068	-0.09979	88.0018	0.12725	60.0475	0.12715
51.6601	-0.09979	89.1908	0.12723	61.3625	0.12717
51.7163	-0.09978	90.3302	0.12731	62.7206	0.12714
51.774	-0.09977	91.4491	0.12727	64.1284	0.12709
51.8302	-0.09979	92.5351	0.12728	65.5845	0.12702
51.9017	-0.09979	93.5903	0.12735	67.0796	0.12704
51.9612	-0.09974	94.6029	0.12732	68.5948	0.12696
52.0277	-0.09985	95.6109	0.12734	70.1286	0.12693
52.0965	-0.09985	96.5852	0.12733	71.6491	0.12699
52.1767	-0.09979	97.5338	0.12733	73.1876	0.12694
52.2529	-0.09988	98.4655	0.12731	74.6966	0.127
52.3284	-0.09983	99.3865	0.12733	76.2061	0.12699
52.4047	-0.09986	100.292	0.12732	77.7091	0.12702
52.497	-0.09987	101.197	0.12731	79.1541	0.12707
52.5747	-0.09987	102.098	0.12738	80.5841	0.12712
52.6645	-0.09985	102.983	0.12734	81.9776	0.12714
52.7633	-0.09982	103.869	0.12734	83.3478	0.12712
52.8467	-0.09984	104.748	0.12731	84.6693	0.12722
52.9412	-0.09984	105.631	0.12733	85.9711	0.12719
53.035	-0.0998	106.517	0.12734	87.2146	0.12724
53.137	-0.09991	107.413	0.12736	88.4506	0.12727
53.2401	-0.09992	108.293	0.12734	89.6171	0.12727
53.3436	-0.09985	109.193	0.12737	90.7468	0.12723
53.4516	-0.0999	110.08	0.12738	91.8582	0.12725
53.5544	-0.09985	111.011	0.1274	92.9317	0.12729
53.6596	-0.09988	111.906	0.12735	93.974	0.12728
53.7767	-0.0998	112.802	0.12739	94.9945	0.12733
53.8923	-0.09985	113.738	0.12741	95.9935	0.12732
54.0061	-0.09988	114.663	0.12733	96.9568	0.12736
54.1196	-0.09987	115.606	0.12739	97.901	0.12734
54.2402	-0.09988	116.543	0.12735	98.8281	0.12736
54.3615	-0.09986	117.5	0.12735	99.7548	0.12737
54.4857	-0.09987	118.462	0.12739	100.653	0.12737
54.6135	-0.09988	119.421	0.12734	101.559	0.12737
54.7288	-0.09989	120.41	0.12739	102.475	0.12746
54.8533	-0.09994	121.359	0.12735	103.362	0.12749
54.9815	-0.0999	122.349	0.12741	104.245	0.1275
55.1132	-0.09994	123.32	0.12739	105.137	0.12748
55.2442	-0.09993	124.311	0.12747	106.018	0.12753
55.3674	-0.09994	125.302	0.12742	106.907	0.12751
55.507	-0.0999	126.286	0.1274	107.791	0.12764
55.63	-0.09992	127.288	0.12748	108.684	0.12756
55.7683	-0.09996	128.275	0.12747	109.583	0.12763
55.9082	-0.09994	129.279	0.12747	110.481	0.12762
56.0417	-0.0999	130.282	0.12744	111.398	0.12765
56.1802	-0.09992	131.273	0.12747	112.309	0.12775
56.3152	-0.09997	132.271	0.12748	113.221	0.12783
56.4598	-0.09992	133.264	0.12752	114.148	0.12786
56.6023	-0.09997	134.266	0.12751	115.08	0.12786
56.7454	-0.09994	135.251	0.12745	116.015	0.12791
56.8832	-0.09988	136.246	0.12747	116.965	0.12805
57.0157	-0.0999	137.24	0.12753	117.938	0.12802
57.1642	-0.09991	138.222	0.12751	118.881	0.1281
57.316	-0.09988	139.204	0.12751	119.848	0.12821
57.4606	-0.0999	140.198	0.12753	120.808	0.12836
57.6049	-0.09992	141.171	0.12751	121.783	0.12836
57.7541	-0.0999	142.16	0.1275	122.793	0.12847
57.903	-0.09992	143.147	0.12749	123.775	0.12861
58.0459	-0.09994	144.126	0.12753	124.762	0.12879
58.1912	-0.09992	145.11	0.12757	125.748	0.12894
58.3436	-0.09993	146.073	0.12756	126.73	0.12898
58.489	-0.09999	147.044	0.12757	127.723	0.12915
58.6393	-0.09989	148.025	0.12754	128.72	0.12936
58.7871	-0.09991	149.001	0.1276	129.723	0.12954
58.9479	-0.09992	149.978	0.12753	130.711	0.1298
59.0939	-0.09992	150.945	0.12757	131.696	0.12994
59.2518	-0.09994	151.925	0.12757	132.697	0.13015
59.3992	-0.09997	152.894	0.12758	133.695	0.13036
59.5499	-0.09992	153.852	0.12753	134.679	0.13041
59.7003	-0.0999	154.839	0.1276	135.663	0.13053
59.8552	-0.09992	155.787	0.12759	136.652	0.1307
59.9995	-0.09988	156.774	0.1276	137.638	0.13078
60.1602	-0.0999	157.732	0.12764	138.624	0.13089
60.3138	-0.09997	158.707	0.12768	139.599	0.13094
60.4706	-0.09989	159.664	0.12769	140.583	0.13102
60.6316	-0.09992	160.647	0.12779	141.567	0.13113
60.7834	-0.09994	161.631	0.12774	142.545	0.13111
60.937	-0.09993	162.639	0.12782	143.528	0.13117
61.0934	-0.09991	163.612	0.12781	144.5	0.13126
61.2451	-0.09997	164.593	0.12785	145.493	0.13129
61.3958	-0.0999	165.559	0.12789	146.461	0.13138
61.5655	-0.09994	166.537	0.12792	147.43	0.13144
61.7158	-0.09994	167.504	0.1279	148.401	0.13151
61.8708	-0.09995	168.488	0.12793	149.378	0.13151
62.0276	-0.09997	169.483	0.12798	150.365	0.13147
62.1826	-0.09998	170.44	0.128	151.326	0.13154
62.3408	-0.09998	171.419	0.12804	152.308	0.13149
62.5033	-0.09995	172.388	0.12814	153.283	0.1315
62.664	-0.09999	173.371	0.12815	154.239	0.13146
62.8255	-0.10002	174.337	0.12819	155.205	0.13148
62.9862	-0.1	175.313	0.12824	156.174	0.13144
63.1505	-0.10003	176.283	0.12831	157.145	0.13146
63.308	-0.09994	177.257	0.12834	158.131	0.13137
63.4644	-0.09998	178.219	0.12845	159.09	0.13138
63.6276	-0.09997	179.185	0.12847	160.054	0.13138
63.7819	-0.10001	180.152	0.12858	161.035	0.13131
63.9387	-0.09996	181.137	0.12856	162.018	0.13127
64.109	-0.09995	182.097	0.12867	163	0.13129
64.2612	-0.09999	183.063	0.12871	163.959	0.13126
64.4172	-0.09998	184.063	0.12884	164.938	0.1312
64.5826	-0.09999	185.027	0.12896	165.918	0.13117
64.7437	-0.09999	185.998	0.12902	166.885	0.13121
64.908	-0.10001	186.975	0.1291	167.857	0.13116
65.0719	-0.09995	187.946	0.12911	168.845	0.13122
65.2419	-0.10001	188.915	0.12915	169.812	0.13112
65.4005	-0.09997	189.906	0.12923	170.795	0.13109
65.5641	-0.09995	190.88	0.12929	171.759	0.13108
65.7205	-0.09999	191.865	0.12934	172.746	0.1311
65.8866	-0.10001	192.84	0.12939	173.705	0.13106
66.0462	-0.09999	193.815	0.12944	174.682	0.13106
66.227	-0.09998	194.798	0.12949	175.64	0.13106
66.382	-0.10001	195.779	0.12952	176.612	0.13106
66.5431	-0.1	196.76	0.12955	177.589	0.13109
66.7142	-0.09998	197.74	0.12964	178.553	0.13109
66.8817	-0.10003	198.707	0.12961	179.543	0.13109
67.0363	-0.10001	199.693	0.12965	180.504	0.13111
67.1992	-0.09998	200.684	0.12973	181.481	0.13112
67.3753	-0.09995	201.656	0.12975	182.475	0.13111
67.5349	-0.09998	202.631	0.12982	183.436	0.13114
67.696	-0.1	203.615	0.12978	184.407	0.13111
67.8739	-0.10001	204.595	0.12979	185.382	0.13121
68.0364	-0.09996	205.566	0.12984	186.364	0.13124
68.2064	-0.09999	206.554	0.12985	187.354	0.1312
68.3704	-0.1	207.527	0.12993	188.325	0.13125
68.5343	-0.10003	208.518	0.12999	189.306	0.13127
68.7075	-0.10003	209.488	0.12998	190.28	0.13123
68.8715	-0.10002	210.459	0.13	191.254	0.13127
69.0361	-0.09998	211.447	0.13002	192.228	0.13124
69.2133	-0.10003	212.411	0.13005	193.211	0.13132
69.3776	-0.1	213.391	0.13018	194.194	0.13127
69.5466	-0.10003	214.372	0.13019	195.168	0.13127
69.7119	-0.10008	215.345	0.13022	196.158	0.13131
69.8884	-0.10001	216.327	0.13022	197.15	0.13128
70.052	-0.1	217.309	0.13021	198.127	0.13133
70.2224	-0.10001	218.294	0.13033	199.101	0.13133
70.3788	-0.09995	219.284	0.1303	200.075	0.13139
70.5492	-0.10003	220.252	0.13031	201.053	0.1314
70.7299	-0.10007	221.244	0.13037	202.018	0.13145
70.8953	-0.10002	222.236	0.13036	202.991	0.13149
71.0671	-0.09999	223.214	0.13042	203.969	0.13144
71.2296	-0.10003	224.2	0.13038	204.948	0.13152
71.395	-0.10001	225.209	0.1304	205.932	0.13151
71.5668	-0.10002	226.199	0.1304	206.902	0.13161
71.7404	-0.10001	227.189	0.13046	207.874	0.13165
71.9086	-0.10004	228.193	0.13047	208.858	0.13165
72.0786	-0.10004	229.196	0.13045	209.823	0.13165
72.249	-0.10001	230.203	0.13041	210.807	0.13167
72.4205	-0.10004	231.224	0.13045	211.78	0.13161
72.5955	-0.10003	232.225	0.13041	212.757	0.13164
72.7595	-0.10009	233.255	0.13047	213.726	0.13167
72.9327	-0.1001	234.284	0.13049	214.71	0.13172
73.1027	-0.10006	235.311	0.13048	215.693	0.13171
73.2642	-0.10005	236.333	0.13048	216.671	0.13174
73.4356	-0.10001	237.357	0.13045	217.644	0.13177
73.6135	-0.1	238.387	0.13043	218.629	0.13175
73.7803	-0.10001	239.414	0.13044	219.608	0.13179
73.9446	-0.09997	240.436	0.13041	220.59	0.13186
74.125	-0.10006	241.446	0.1304	221.586	0.1319
74.2936	-0.10001	242.451	0.13042	222.56	0.13194
74.4547	-0.09998	243.478	0.13043	223.567	0.13193
74.6208	-0.10004	244.473	0.13043	224.549	0.13188
74.7979	-0.09999	245.496	0.13048	225.544	0.13196
74.9712	-0.09995	246.513	0.13046	226.546	0.13197
75.1326	-0.10001	247.546	0.13048	227.549	0.13206
75.3105	-0.10004	248.562	0.13047	228.569	0.13202
75.4773	-0.09997	249.608	0.13041	229.576	0.13211
75.6534	-0.10003	250.639	0.13042	230.598	0.13214
75.8299	-0.09994	251.678	0.13037	231.619	0.13213
75.9895	-0.09998	252.713	0.1304	232.641	0.13224
76.1578	-0.09997	253.761	0.13045	233.661	0.13222
76.3421	-0.10001	254.804	0.13044	234.681	0.13227
76.501	-0.1	255.842	0.13042	235.713	0.13238
76.6657	-0.09995	256.886	0.13039	236.749	0.13247
76.8414	-0.1	257.927	0.13041	237.794	0.13243
77.0136	-0.10001	258.964	0.13044	238.824	0.1325
77.1869	-0.1	260.009	0.13047	239.864	0.13253
77.3551	-0.10002	261.055	0.13039	240.862	0.13259
77.5237	-0.09994	262.085	0.13043	241.892	0.13262
77.6958	-0.09998	263.122	0.13045	242.902	0.13272
77.8623	-0.09995	264.17	0.13045	243.921	0.13278
78.0284	-0.09997	265.227	0.13044	244.937	0.13282
78.2013	-0.09993	266.266	0.13041	245.958	0.13282
78.3713	-0.09992	267.295	0.13051	246.981	0.1329
78.5431	-0.09997	268.338	0.13045	248.019	0.13298
78.7042	-0.09994	269.382	0.13048	249.049	0.13299
78.8803	-0.09995	270.412	0.13052	250.082	0.1331
79.0474	-0.09991	271.459	0.1305	251.121	0.13309
79.2114	-0.09992	272.494	0.13051	252.151	0.13316
79.3896	-0.09994	273.543	0.13044	253.189	0.13323
79.5582	-0.09992	274.567	0.13052	254.223	0.13331
79.7225	-0.09992	275.605	0.13054	255.263	0.13335
79.8893	-0.09991	276.637	0.13059	256.312	0.13338
80.0536	-0.0999	277.67	0.13066	257.366	0.13345
80.2326	-0.0999	278.707	0.13066	258.405	0.13353
80.3983	-0.09994	279.75	0.13066	259.439	0.13357
80.573	-0.09994	280.785	0.1307	260.494	0.13358
80.743	-0.09989	281.806	0.13068	261.532	0.13365
80.9105	-0.0999	282.841	0.13072	262.585	0.13377
81.0745	-0.09994	283.892	0.13081	263.634	0.13382
81.2463	-0.09992	284.912	0.1308	264.688	0.13385
81.4117	-0.09995	285.94	0.13073	265.734	0.13399
81.5803	-0.09991	286.979	0.13077	266.767	0.13406
81.746	-0.09988	288.019	0.13079	267.82	0.13413
81.9117	-0.0999	289.061	0.13084	268.861	0.13421
82.0832	-0.09988	290.11	0.13085	269.91	0.13426
82.2514	-0.09989	291.129	0.13087	270.951	0.13432
82.4146	-0.09991	292.21	0.13084	271.997	0.13442
82.5857	-0.09997	293.229	0.13091	273.048	0.1344
82.7514	-0.09999	294.266	0.13095	274.102	0.13446
82.9297	-0.09994	295.309	0.13095	275.157	0.13457
83.0829	-0.09993	296.353	0.13098	276.188	0.13455
83.2544	-0.09993	297.39	0.13101	277.24	0.13458
83.4247	-0.09991	298.432	0.13104	278.288	0.13468
83.5811	-0.09995	299.474	0.13107	279.329	0.13472
83.7555	-0.0999	300.512	0.13112	280.371	0.1348
83.9262	-0.09988	301.55	0.13111	281.406	0.13483
84.0841	-0.09988	302.598	0.13119	282.461	0.13487
84.2451	-0.09992	303.643	0.13117	283.488	0.13494
84.4184	-0.0999	304.682	0.13126	284.523	0.13499
84.5841	-0.09988	305.717	0.1313	285.566	0.13503
84.7481	-0.0999	306.76	0.13133	286.604	0.13508
84.9213	-0.09987	307.795	0.13138	287.624	0.13512
85.0849	-0.09981	308.824	0.13146	288.651	0.1352
85.2495	-0.09984	309.872	0.13149	289.689	0.1352
85.4163	-0.09976	310.888	0.13148	290.728	0.13522
85.5745	-0.09984	311.931	0.13151	291.767	0.13535
85.7446	-0.09986	312.966	0.13157	292.795	0.13532
85.9024	-0.09981	314.005	0.13161	293.815	0.13536
86.0771	-0.09987	315.032	0.13165	294.852	0.13546
86.2442	-0.09983	316.054	0.13167	295.896	0.13542
86.4053	-0.09986	317.095	0.13174	296.917	0.13552
86.5728	-0.09983	318.133	0.13174	297.947	0.13561
86.7414	-0.09982	319.168	0.1318	298.99	0.13561
86.9068	-0.09975	320.194	0.13186	300.019	0.13566
87.0604	-0.09985	321.209	0.13185	301.041	0.13568
87.2397	-0.09977	322.225	0.13192	302.068	0.13573
87.39	-0.09979	323.249	0.13199	303.094	0.13576
87.5568	-0.09981	324.261	0.13203	304.123	0.13578
87.7268	-0.0998	325.299	0.13211	305.169	0.13588
87.8883	-0.09983	326.328	0.13213	306.183	0.13588
88.0526	-0.09981	327.354	0.1322	307.212	0.13596
88.2129	-0.09978	328.38	0.13225	308.224	0.13598
88.3776	-0.0998	329.415	0.13224	309.258	0.13604
88.5476	-0.09986	330.449	0.1323	310.284	0.13603
88.7008	-0.09986	331.472	0.13232	311.322	0.13605
88.8723	-0.0998	332.519	0.13241	312.361	0.13607
89.0369	-0.09984	333.554	0.13252	313.377	0.13606
89.1966	-0.09986	334.595	0.13259	314.41	0.13605
89.363	-0.0999	335.626	0.13264	315.443	0.13616
89.5259	-0.09989	336.661	0.13267	316.476	0.13615
89.6898	-0.09984	337.699	0.1327	317.506	0.13621
89.8555	-0.0999	338.728	0.13279	318.534	0.1362
90.0138	-0.09985	339.754	0.13289	319.581	0.13623
90.1684	-0.09992	340.789	0.13287	320.604	0.13632
90.337	-0.09993	341.811	0.13302	321.622	0.13638
90.5041	-0.0999	342.845	0.13314	322.642	0.13645
90.6638	-0.09987	343.892	0.13323	323.667	0.13648
90.8234	-0.0999	344.921	0.13335	324.692	0.13653
90.9949	-0.09986	345.945	0.13343	325.714	0.13658
91.1635	-0.09982	346.961	0.13355	326.729	0.13659
91.3202	-0.09992	347.986	0.13361	327.761	0.13662
91.4763	-0.09986	349.018	0.13367	328.788	0.13666
91.6363	-0.09985	350.05	0.13382	329.81	0.13674
91.7999	-0.09983	351.072	0.13392	330.847	0.13672
91.9717	-0.0998	352.095	0.13403	331.873	0.13686
92.1295	-0.09981	353.104	0.13408	332.893	0.13687
92.2806	-0.0999	354.13	0.13423	333.928	0.13693
92.4503	-0.09983	355.146	0.13439	334.962	0.13703
92.6146	-0.09987	356.168	0.13449	335.993	0.13706
92.7774	-0.09988	357.169	0.13465	337.023	0.1371
92.941	-0.09988	358.178	0.13468	338.067	0.13715
93.1067	-0.0999	359.189	0.13496	339.098	0.13721
93.251	-0.09989	360.217	0.13506	340.133	0.13732
93.426	-0.09987	361.225	0.13529	341.153	0.13729
93.5882	-0.09982	362.221	0.13542	342.197	0.13744
93.751	-0.09983	363.229	0.13558	343.221	0.13749
93.9103	-0.09988	364.229	0.13567	344.238	0.13755
94.0703	-0.09986	365.242	0.13582	345.262	0.13755
94.2389	-0.09988	366.239	0.13597	346.262	0.13764
94.4057	-0.09986	367.241	0.1362	347.283	0.13769
94.5653	-0.09985	368.246	0.13634	348.305	0.13768
94.7275	-0.09989	369.247	0.13644	349.329	0.13783
94.88	-0.09978	370.254	0.13659	350.341	0.13785
95.0496	-0.09986	371.257	0.13674	351.35	0.13789
95.2018	-0.09989	372.271	0.13689	352.354	0.13793
95.3736	-0.0999	373.278	0.13712	353.383	0.13803
95.5379	-0.09986	374.278	0.13722	354.384	0.13808
95.699	-0.09983	375.291	0.13744	355.392	0.13812
95.8532	-0.09984	376.3	0.13765	356.407	0.13815
96.0165	-0.09992	377.32	0.13785	357.423	0.13818
96.18	-0.09983	378.336	0.13802	358.44	0.13824
96.3382	-0.09985	379.339	0.13821	359.453	0.13836
96.5011	-0.09985	380.361	0.13846	360.464	0.13833
96.6679	-0.09982	381.362	0.13855	361.478	0.13843
96.829	-0.09986	382.37	0.13877	362.488	0.13853
96.9811	-0.09991	383.377	0.139	363.494	0.13855
97.1558	-0.09981	384.385	0.13916	364.517	0.1386
97.3104	-0.09986	385.391	0.13936	365.531	0.13865
97.4715	-0.09981	386.404	0.13954	366.538	0.1387
97.6369	-0.09985	387.408	0.13972	367.551	0.13867
97.7951	-0.09985	388.417	0.13999	368.558	0.13868
97.9547	-0.09988	389.423	0.14019	369.578	0.13882
98.1187	-0.09982	390.434	0.14048	370.59	0.13884
98.2769	-0.09978	391.439	0.14062	371.595	0.13888
98.4455	-0.09983	392.456	0.1409	372.623	0.13896
98.6083	-0.09979	393.467	0.14111	373.629	0.13904
98.7722	-0.09987	394.493	0.14132	374.651	0.1391
98.9408	-0.09979	395.493	0.14158	375.649	0.1391
99.0969	-0.09977	396.509	0.14179	376.667	0.13913
99.258	-0.09982	397.514	0.14201	377.69	0.13922
99.4252	-0.09986	398.524	0.14229	378.69	0.13931
99.5805	-0.09974	399.533	0.14254	379.71	0.13932
99.743	-0.09979	400.533	0.14278	380.721	0.13944
99.898	-0.09979	401.529	0.14298	381.737	0.13949
100.058	-0.09975	402.544	0.14324	382.751	0.13953
100.231	-0.09975	403.547	0.1435	383.759	0.13964
100.391	-0.09979	404.548	0.14376	384.765	0.13963
100.561	-0.0998	405.552	0.144	385.772	0.13966
100.725	-0.09981	406.567	0.14429	386.785	0.13972
100.885	-0.09983	407.571	0.14455	387.799	0.13973
101.049	-0.09977	408.575	0.14483	388.81	0.13977
101.217	-0.09979	409.59	0.14513	389.817	0.13985
101.381	-0.09982	410.607	0.14539	390.821	0.13989
101.553	-0.09978	411.605	0.14565	391.84	0.13993
101.709	-0.09978	412.619	0.14596	392.856	0.13995
101.879	-0.09981	413.617	0.14619	393.876	0.14009
102.042	-0.09976	414.646	0.14649	394.884	0.14018
102.197	-0.09973	415.65	0.14673	395.89	0.14026
102.368	-0.09975	416.656	0.14706	396.901	0.14023
102.533	-0.09974	417.67	0.14736	397.919	0.14029
102.695	-0.09979	418.676	0.14764	398.937	0.14035
102.866	-0.09978	419.678	0.1479	399.957	0.1403
103.028	-0.09977	420.687	0.14819	400.946	0.14039
103.195	-0.09977	421.696	0.14853	401.947	0.14043
103.363	-0.09975	422.701	0.14885	402.953	0.14053
103.524	-0.09976	423.727	0.14915	403.976	0.14061
103.693	-0.09976	424.73	0.14948	404.974	0.14063
103.846	-0.09977	425.745	0.14983	405.977	0.14066
104.017	-0.09979	426.751	0.15014	406.991	0.14076
104.182	-0.09981	427.762	0.15045	407.997	0.14077
104.344	-0.09977	428.772	0.15072	409.008	0.14086
104.514	-0.09974	429.776	0.15106	410.016	0.14087
104.671	-0.09978	430.788	0.15139	411.021	0.141
104.844	-0.0998	431.81	0.15175	412.037	0.14096
105.008	-0.0998	432.802	0.15207	413.052	0.14114
105.172	-0.09976	433.817	0.15249	414.056	0.14112
105.333	-0.09974	434.83	0.1528	415.069	0.14121
105.503	-0.09972	435.828	0.15319	416.077	0.14126
105.665	-0.09978	436.84	0.15352	417.1	0.14135
105.841	-0.09973	437.863	0.15384	418.108	0.14137
105.993	-0.09977	438.865	0.15418	419.121	0.14152
106.153	-0.09972	439.886	0.15458	420.139	0.14153
106.327	-0.09968	440.913	0.15492	421.161	0.1416
106.483	-0.09968	441.922	0.1553	422.171	0.14162
106.654	-0.09973	442.93	0.15568	423.191	0.14174
106.81	-0.09969	443.945	0.15609	424.203	0.14173
106.968	-0.09967	444.952	0.15648	425.226	0.1418
107.143	-0.09974	445.968	0.15685	426.238	0.14188
107.302	-0.09969	446.98	0.15722	427.248	0.14195
107.472	-0.09969	447.972	0.15754	428.275	0.14204
107.63	-0.09967	448.984	0.15795	429.281	0.14209
107.8	-0.09964	449.999	0.1583	430.292	0.1422
107.965	-0.09962	450.992	0.15874	431.297	0.1423
108.134	-0.09966	452.012	0.1591	432.313	0.14237
108.289	-0.09961	453.025	0.15949	433.323	0.14251
108.465	-0.09964	454.047	0.15998	434.325	0.14257
108.626	-0.09963	455.059	0.16039	435.339	0.14261
108.784	-0.09965	456.075	0.16076	436.35	0.14275
108.951	-0.09958	457.086	0.16122	437.343	0.14279
109.115	-0.09965	458.101	0.16168	438.354	0.14289
109.282	-0.0996	459.113	0.16215	439.356	0.14307
109.45	-0.09964	460.119	0.16252	440.355	0.14313
109.607	-0.09963	461.134	0.16293	441.379	0.14325
109.771	-0.09962	462.146	0.16335	442.369	0.1434
109.945	-0.09967	463.135	0.16386	443.377	0.14353
110.097	-0.09973	464.148	0.16424	444.38	0.14363
110.273	-0.09969	465.161	0.16468	445.389	0.14376
110.436	-0.09971	466.165	0.16518	446.389	0.1439
110.591	-0.09968	467.18	0.16559	447.407	0.144
110.76	-0.09971	468.196	0.16603	448.424	0.14409
110.93	-0.09967	469.208	0.16646	449.426	0.14428
111.087	-0.09971	470.204	0.1669	450.43	0.14446
111.25	-0.09967	471.222	0.16739	451.434	0.14457
111.409	-0.09965	472.237	0.16787	452.447	0.14467
111.581	-0.0997	473.258	0.16831	453.459	0.14484
111.739	-0.09967	474.259	0.16879	454.471	0.14503
111.903	-0.09969	475.268	0.16925	455.474	0.14523
112.071	-0.09972	476.276	0.16972	456.467	0.14535
112.227	-0.09969	477.287	0.1702	457.485	0.14553
112.394	-0.09968	478.299	0.17072	458.493	0.1457
112.556	-0.09968	479.307	0.17121	459.511	0.14586
112.722	-0.09964	480.311	0.17172	460.506	0.14606
112.883	-0.09968	481.321	0.17219	461.515	0.14625
113.045	-0.09962	482.324	0.17267	462.521	0.14647
113.216	-0.09967	483.333	0.17318	463.534	0.14668
113.379	-0.09967	484.343	0.17369	464.544	0.14685
113.537	-0.09967	485.358	0.17415	465.542	0.14709
113.705	-0.09962	486.378	0.17471	466.551	0.14731
113.868	-0.09965	487.388	0.17519	467.567	0.14751
114.024	-0.09965	488.4	0.1757	468.582	0.14779
114.194	-0.09966	489.395	0.17624	469.593	0.14805
114.36	-0.09959	490.415	0.17674	470.602	0.14832
114.518	-0.09962	491.438	0.17731	471.61	0.14866
114.684	-0.09956	492.44	0.17785	472.619	0.14892
114.842	-0.09954	493.454	0.17835	473.642	0.14918
115.015	-0.09953	494.483	0.17887	474.657	0.14948
115.171	-0.09959	495.483	0.17936	475.662	0.14985
115.332	-0.09961	496.482	0.17994	476.683	0.15017
115.502	-0.09952	497.486	0.18045	477.674	0.15057
115.662	-0.09952	498.504	0.18099	478.704	0.15095
115.822	-0.09956	499.508	0.18153	479.694	0.15139
115.994	-0.09952	500.518	0.18207	480.713	0.15168
116.153	-0.09953	501.528	0.18263	481.73	0.15215
116.323	-0.09953	502.531	0.18314	482.743	0.1525
116.486	-0.09951	503.552	0.18362	483.758	0.153
116.654	-0.09955	504.56	0.18423	484.761	0.15348
116.806	-0.09949	505.563	0.18475	485.787	0.154
116.974	-0.09955	506.581	0.1853	486.793	0.15435
117.131	-0.0995	507.579	0.1859	487.797	0.15491
117.298	-0.09954	508.582	0.18646	488.814	0.15536
117.468	-0.09949	509.576	0.187	489.83	0.15581
117.627	-0.09948	510.576	0.18758	490.831	0.1563
117.798	-0.09946	511.582	0.18812	491.847	0.15676
117.951	-0.09947	512.576	0.18871	492.85	0.15728
118.118	-0.09948	513.581	0.18932	493.869	0.15778
118.279	-0.09944	514.588	0.1898	494.872	0.15835
118.447	-0.09946	515.6	0.19041	495.886	0.15886
118.606	-0.09944	516.613	0.19092	496.901	0.1594
118.77	-0.0994	517.614	0.19156	497.915	0.15991
118.929	-0.09938	518.635	0.1921	498.912	0.16049
119.102	-0.09938	519.646	0.19265	499.941	0.16104
119.267	-0.09938	520.662	0.19327	500.952	0.16163
119.424	-0.09937	521.679	0.19382	501.946	0.16216
119.592	-0.09937	522.684	0.19444	502.967	0.1628
119.754	-0.09931	523.71	0.19499	503.97	0.16341
119.915	-0.09935	524.705	0.19555	504.98	0.16402
120.074	-0.09929	525.7	0.19615	505.973	0.16463
120.239	-0.09933	526.694	0.19674	506.981	0.16523
120.406	-0.09937	527.695	0.19729	507.988	0.16594
120.569	-0.09933	528.707	0.19788	508.99	0.16654
120.738	-0.09935	529.708	0.19848	509.997	0.16714
120.894	-0.09934	530.718	0.19904	510.988	0.16785
121.055	-0.09928	531.714	0.19962	512	0.16856
121.223	-0.09928	532.717	0.2002	512.994	0.16929
121.387	-0.09933	533.743	0.20075	514.004	0.16997
121.552	-0.09933	534.737	0.2013	515.014	0.17069
121.714	-0.0993	535.75	0.20191	516.017	0.17143
121.884	-0.09932	536.743	0.20243	517.021	0.17211
122.039	-0.09933	537.746	0.20305	518.035	0.17291
122.203	-0.09932	538.751	0.2036	519.03	0.17365
122.373	-0.09928	539.748	0.20413	520.036	0.1744
122.533	-0.09926	540.747	0.20482	521.069	0.17523
122.692	-0.09931	541.756	0.20536	522.067	0.17599
122.859	-0.09926	542.775	0.20596	523.076	0.1768
123.027	-0.09922	543.775	0.20652	524.074	0.17762
123.184	-0.09922	544.784	0.20716	525.075	0.17848
123.352	-0.09921	545.791	0.20759	526.08	0.17934
123.513	-0.09924	546.797	0.20826	527.089	0.18017
123.681	-0.09923	547.813	0.20881	528.093	0.181
123.837	-0.0992	548.809	0.20934	529.114	0.18188
123.995	-0.09918	549.822	0.20996	530.123	0.1828
124.162	-0.09917	550.826	0.21057	531.13	0.18366
124.328	-0.09914	551.815	0.21109	532.136	0.18458
124.494	-0.09912	552.803	0.21161	533.144	0.1855
124.656	-0.09911	553.795	0.21219	534.171	0.18642
124.823	-0.09908	554.801	0.21275	535.172	0.1874
124.983	-0.0991	555.793	0.21326	536.182	0.18837
125.148	-0.09909	556.81	0.21382	537.176	0.18934
125.305	-0.09908	557.839	0.21432	538.208	0.19026
125.471	-0.09907	558.832	0.21488	539.198	0.19131
125.639	-0.09908	559.828	0.21543	540.191	0.19233
125.792	-0.09907	560.827	0.21593	541.206	0.19337
125.959	-0.099	561.839	0.2165	542.208	0.19438
126.122	-0.09903	562.835	0.21701	543.21	0.19537
126.29	-0.09902	563.844	0.21747	544.224	0.1965
126.455	-0.09899	564.833	0.21795	545.222	0.19752
126.614	-0.09899	565.819	0.21848	546.24	0.19858
126.778	-0.09899	566.817	0.21894	547.242	0.19968
126.931	-0.09897	567.814	0.2194	548.255	0.20068
127.095	-0.09895	568.797	0.21983	549.25	0.20182
127.264	-0.09888	569.816	0.22029	550.26	0.20294
127.422	-0.09894	570.817	0.2207	551.26	0.20411
127.586	-0.09891	571.83	0.2212	552.254	0.20515
127.754	-0.09893	572.828	0.2216	553.259	0.20633
127.908	-0.09889	573.844	0.22209	554.268	0.20753
128.072	-0.09887	574.849	0.22257	555.282	0.20868
128.231	-0.09883	575.842	0.22301	556.279	0.20984
128.394	-0.09886	576.84	0.22347	557.271	0.21103
128.553	-0.09881	577.847	0.22393	558.279	0.21217
128.726	-0.09886	578.827	0.22438	559.277	0.21337
128.89	-0.09879	579.814	0.22483	560.279	0.21453
129.041	-0.09884	580.83	0.22537	561.274	0.21573
129.211	-0.09883	581.826	0.22581	562.276	0.21694
129.379	-0.09882	582.821	0.2263	563.256	0.21812
129.532	-0.09885	583.82	0.22678	564.257	0.2193
129.701	-0.09875	584.823	0.22729	565.251	0.22047
129.861	-0.09875	585.824	0.22779	566.249	0.22165
130.022	-0.09872	586.815	0.22828	567.259	0.22284
130.186	-0.09874	587.803	0.22877	568.263	0.22405
130.354	-0.09872	588.789	0.22935	569.269	0.22525
130.519	-0.09874	589.783	0.22985	570.269	0.22652
130.679	-0.0987	590.779	0.23038	571.272	0.22765
130.841	-0.09867	591.779	0.23087	572.281	0.22888
131.005	-0.09873	592.786	0.23135	573.275	0.23006
131.172	-0.09868	593.784	0.23188	574.271	0.23133
131.326	-0.09867	594.794	0.23244	575.268	0.23249
131.486	-0.09865	595.802	0.23292	576.276	0.2337
131.653	-0.09869	596.788	0.23343	577.281	0.23486
131.817	-0.09866	597.787	0.234	578.279	0.23603
131.974	-0.09866	598.775	0.23449	579.273	0.23725
132.136	-0.09866	599.78	0.23503	580.273	0.23843
132.306	-0.09867	600.785	0.23553	581.279	0.23958
132.466	-0.09863	601.774	0.23607	582.29	0.24071
132.623	-0.09863	602.779	0.23652	583.274	0.24189
132.785	-0.0986	603.79	0.23708	584.275	0.24301
132.957	-0.09857	604.799	0.23761	585.28	0.24412
133.116	-0.0986	605.816	0.23818	586.277	0.24537
133.272	-0.09859	606.812	0.23864	587.271	0.24648
133.441	-0.09854	607.824	0.23918	588.264	0.24769
133.597	-0.09858	608.829	0.23972	589.262	0.24879
133.765	-0.09859	609.842	0.24021	590.252	0.24987
133.93	-0.09851	610.848	0.24069	591.249	0.25101
134.087	-0.09851	611.854	0.24122	592.248	0.25219
134.265	-0.09851	612.862	0.24174	593.24	0.25329
134.421	-0.09845	613.874	0.24223	594.245	0.25442
134.588	-0.09845	614.887	0.24282	595.239	0.25551
134.744	-0.09852	615.896	0.24327	596.234	0.2566
134.907	-0.09845	616.902	0.24379	597.245	0.25769
135.071	-0.09847	617.912	0.24429	598.234	0.25874
135.238	-0.09844	618.93	0.2448	599.243	0.2598
135.398	-0.0984	619.946	0.24529	600.24	0.26084
135.559	-0.0984	620.968	0.24578	601.244	0.26202
135.732	-0.09836	621.978	0.24628	602.27	0.26304
135.896	-0.09837	622.989	0.24679	603.269	0.26416
136.044	-0.09835	624.01	0.24732	604.263	0.26513
136.206	-0.09832	625.026	0.24773	605.265	0.26613
136.375	-0.09829	626.056	0.24822	606.274	0.26719
136.538	-0.09832	627.073	0.24874	607.286	0.26825
136.706	-0.09829	628.101	0.2492	608.295	0.26928
136.86	-0.09824	629.112	0.24966	609.302	0.27031
137.029	-0.09826	630.126	0.25013	610.305	0.27136
137.187	-0.09824	631.148	0.25057	611.321	0.27238
137.343	-0.09821	632.169	0.25105	612.333	0.27342
137.513	-0.09825	633.174	0.25147	613.356	0.27443
137.675	-0.09822	634.186	0.25192	614.376	0.27546
137.843	-0.09819	635.208	0.25233	615.379	0.27646
138.008	-0.09817	636.228	0.25272	616.393	0.27745
138.171	-0.09818	637.251	0.25316	617.412	0.27851
138.331	-0.09811	638.27	0.25352	618.43	0.27946
138.497	-0.0981	639.294	0.25388	619.45	0.28043
138.653	-0.09811	640.31	0.25439	620.464	0.28135
138.82	-0.09804	641.333	0.25473	621.488	0.28239
138.986	-0.09813	642.36	0.25516	622.5	0.28337
139.148	-0.09808	643.363	0.25549	623.519	0.28432
139.304	-0.09803	644.386	0.25577	624.548	0.28525
139.472	-0.09798	645.394	0.25612	625.564	0.2863
139.639	-0.09798	646.427	0.25642	626.582	0.28724
139.792	-0.09796	647.436	0.25671	627.596	0.2881
139.972	-0.09799	648.447	0.2571	628.614	0.28903
140.132	-0.098	649.467	0.25737	629.633	0.28991
140.297	-0.0979	650.485	0.25765	630.663	0.29083
140.454	-0.09788	651.519	0.25791	631.677	0.29181
140.622	-0.09788	652.542	0.25812	632.694	0.29269
140.785	-0.09784	653.559	0.25837	633.72	0.29359
140.946	-0.09784	654.588	0.25861	634.743	0.29449
141.106	-0.09775	655.612	0.25888	635.751	0.29539
141.268	-0.09782	656.631	0.25911	636.772	0.29623
141.433	-0.09777	657.63	0.2593	637.776	0.29709
141.595	-0.09772	658.631	0.25953	638.788	0.29794
141.749	-0.09773	659.649	0.25967	639.811	0.29872
141.927	-0.09769	660.673	0.25984	640.839	0.29947
142.086	-0.09766	661.705	0.25994	641.854	0.30035
142.255	-0.09768	662.715	0.26012	642.865	0.30108
142.417	-0.09765	663.724	0.26022	643.877	0.30176
142.576	-0.09763	664.742	0.26025	644.912	0.30253
142.737	-0.09762	665.746	0.26046	645.934	0.30325
142.894	-0.09765	666.76	0.26052	646.94	0.30389
143.061	-0.09767	667.764	0.26067	647.97	0.30455
143.228	-0.09763	668.774	0.26078	648.981	0.30517
143.394	-0.09758	669.79	0.26088	649.993	0.30571
143.55	-0.09757	670.805	0.26093	651.019	0.30623
143.724	-0.09749	671.81	0.261	652.049	0.30678
143.892	-0.09748	672.828	0.26109	653.064	0.3073
144.044	-0.09755	673.842	0.2611	654.083	0.30776
144.21	-0.09749	674.853	0.26119	655.113	0.30823
144.369	-0.09742	675.868	0.26128	656.136	0.30861
144.532	-0.09742	676.881	0.26131	657.153	0.30883
144.695	-0.09741	677.898	0.2614	658.179	0.30926
144.857	-0.09741	678.902	0.26146	659.196	0.30946
145.024	-0.09739	679.921	0.26154	660.23	0.30966
145.181	-0.09732	680.929	0.26156	661.248	0.30985
145.34	-0.09734	681.943	0.26163	662.279	0.31005
145.513	-0.09736	682.965	0.26174	663.302	0.31006
145.678	-0.09733	683.966	0.2618	664.309	0.31006
145.841	-0.09734	684.984	0.26186	665.319	0.31
146.012	-0.0973	685.993	0.26201	666.329	0.30992
146.159	-0.09733	687.006	0.26205	667.329	0.30972
146.327	-0.09729	688.017	0.26213	668.343	0.30955
146.487	-0.0972	689.03	0.26228	669.349	0.30931
146.645	-0.0972	690.054	0.26237	670.388	0.30899
146.821	-0.09723	691.054	0.2625	671.391	0.30855
146.973	-0.09718	692.06	0.2626	672.4	0.30805
147.138	-0.09716	693.075	0.26268	673.432	0.30755
147.311	-0.09717	694.09	0.26282	674.445	0.30689
147.472	-0.09711	695.094	0.26298	675.462	0.30615
147.634	-0.09712	696.1	0.26301	676.476	0.3054
147.796	-0.09709	697.098	0.26318	677.482	0.3046
147.956	-0.09709	698.115	0.26324	678.494	0.30375
148.12	-0.09702	699.115	0.26329	679.505	0.30277
148.291	-0.09701	700.14	0.26335	680.51	0.30166
148.439	-0.09706	701.183	0.2634	681.516	0.30045
148.609	-0.09696	702.205	0.26344	682.542	0.29932
148.765	-0.097	703.22	0.26346	683.545	0.29796
148.925	-0.0969	704.24	0.26347	684.559	0.2965
149.088	-0.09689	705.265	0.26345	685.572	0.29502
149.255	-0.09694	706.285	0.26335	686.574	0.29343
149.419	-0.09685	707.31	0.2632	687.617	0.29177
149.569	-0.09683	708.331	0.26302	688.603	0.29
149.735	-0.09683	709.358	0.26271	689.605	0.28816
149.904	-0.09679	710.389	0.2624	690.597	0.28614
150.062	-0.09681	711.396	0.26203	691.608	0.28399
150.225	-0.09672	712.413	0.26154	692.616	0.28179
150.394	-0.09671	713.456	0.26103	693.622	0.27946
150.548	-0.09675	714.482	0.26043	694.624	0.27691
150.715	-0.09671	715.511	0.25975	695.654	0.27417
150.88	-0.09664	716.523	0.25896	696.656	0.27126
151.044	-0.09662	717.54	0.25802	697.662	0.26804
151.208	-0.09666	718.566	0.25702	698.673	0.26465
151.364	-0.09668	719.585	0.25597	699.696	0.26087
151.52	-0.09658	720.599	0.25473	700.718	0.25679
151.684	-0.09668	721.625	0.25337	701.758	0.25228
151.852	-0.09663	722.636	0.25192	702.793	0.24723
152.005	-0.09662	723.657	0.25032	703.827	0.24162
152.174	-0.0966	724.694	0.24857	704.873	0.23515
152.341	-0.09658	725.705	0.24675	705.902	0.22784
152.494	-0.09661	726.716	0.24484	706.92	0.21948
152.658	-0.09656	727.736	0.24271	707.937	0.20971
152.816	-0.09654	728.759	0.24052	708.949	0.1984
152.977	-0.09656	729.789	0.2382	709.963	0.18494
153.142	-0.09655	730.812	0.23571	710.999	0.17033
153.304	-0.09652	731.825	0.23309	712.021	0.15787
153.468	-0.0965	732.841	0.23039	713.039	0.15027
153.617	-0.0965	733.85	0.22754	714.057	0.14607
153.785	-0.09645	734.859	0.22455	715.069	0.14397
153.944	-0.09649	735.864	0.22154	716.091	0.14272
154.109	-0.09644	736.883	0.21846	717.118	0.14174
154.278	-0.09645	737.885	0.21535	718.142	0.14102
154.443	-0.0964	738.893	0.21226	719.145	0.14051
154.611	-0.09639	739.903	0.2092	720.177	0.14001
154.765	-0.09634	740.917	0.20622	721.193	0.13961
154.929	-0.09631	741.963	0.2033	722.22	0.13926
155.086	-0.0963	742.968	0.20051	723.243	0.13886
155.251	-0.0963	743.982	0.19778	724.272	0.13855
155.413	-0.09633	744.997	0.1951	725.27	0.13824
155.581	-0.09626	746.017	0.19257	726.304	0.13792
155.74	-0.09619	747.029	0.19016	727.319	0.13762
155.896	-0.09631	748.045	0.18806	728.337	0.13732
156.054	-0.09623	749.062	0.18634	729.345	0.13703
156.217	-0.09624	750.083	0.18495	730.352	0.13679
156.38	-0.09623	751.081	0.18391	731.369	0.13652
156.536	-0.09621	752.09	0.18299	732.374	0.13638
156.703	-0.09616	753.104	0.18229	733.41	0.13614
156.862	-0.0962	754.095	0.18149	734.439	0.13597
157.027	-0.09618	755.11	0.18068	735.454	0.13582
157.175	-0.09616	756.116	0.17979	736.473	0.13559
157.342	-0.09616	757.136	0.17878	737.49	0.13549
157.506	-0.09616	758.153	0.17768	738.505	0.1353
157.662	-0.0961	759.154	0.17636	739.509	0.13526
157.838	-0.09613	760.156	0.17493	740.515	0.13513
157.997	-0.09608	761.173	0.17328	741.522	0.13501
158.157	-0.09608	762.177	0.17143	742.525	0.13488
158.318	-0.09602	763.18	0.16937	743.534	0.1347
158.477	-0.09602	764.189	0.16712	744.536	0.13463
158.639	-0.09598	765.193	0.1646	745.561	0.13446
158.804	-0.096	766.2	0.16189	746.566	0.1343
158.969	-0.09606	767.231	0.15908	747.579	0.13417
159.134	-0.09601	768.252	0.15618	748.573	0.13405
159.29	-0.09601	769.259	0.15344	749.591	0.13389
159.454	-0.09602	770.287	0.15102	750.602	0.13382
159.618	-0.09596	771.299	0.14887	751.617	0.13369
159.781	-0.09598	772.306	0.14715	752.646	0.13346
159.938	-0.09598	773.321	0.1457	753.664	0.13331
160.105	-0.096	774.316	0.14441	754.688	0.13318
160.267	-0.09602	775.311	0.14326	755.691	0.13301
160.43	-0.09598	776.31	0.14225	756.699	0.13289
160.598	-0.09597	777.333	0.14146	757.719	0.13272
160.766	-0.096	778.323	0.14067	758.744	0.13262
160.934	-0.09588	779.33	0.14	759.761	0.13247
161.094	-0.09597	780.339	0.13936	760.765	0.13228
161.26	-0.09596	781.343	0.13869	761.771	0.1321
161.412	-0.096	782.347	0.13812	762.779	0.13194
161.589	-0.09596	783.361	0.13745	763.801	0.13179
161.753	-0.09594	784.37	0.1368	764.809	0.13163
161.914	-0.09588	785.409	0.13619	765.808	0.13151
162.076	-0.09596	786.455	0.13549	766.829	0.13141
162.241	-0.0959	787.469	0.13483	767.832	0.13129
162.407	-0.09594	788.469	0.13411	768.838	0.13111
162.569	-0.09589	789.499	0.13338	769.838	0.13103
162.734	-0.09586	790.509	0.13256	770.849	0.13093
162.905	-0.0959	791.522	0.13198	771.86	0.13079
163.066	-0.09585	792.545	0.1313	772.879	0.13076
163.236	-0.09586	793.562	0.13082	773.894	0.13069
163.393	-0.09586	794.567	0.13048	774.923	0.13066
163.561	-0.09585	795.574	0.13023	775.915	0.13058
163.721	-0.09586	796.621	0.13005	776.916	0.13054
163.891	-0.09586	797.633	0.12987	777.931	0.13051
164.06	-0.09584	798.664	0.1298	778.942	0.13047
164.224	-0.09589	799.701	0.12974	779.942	0.13041
164.386	-0.0959	800.719	0.12963	780.965	0.13031
164.556	-0.0959	801.723	0.12962	781.961	0.13035
164.723	-0.09588	802.685	0.12957	782.98	0.13028
164.887	-0.09585	803.522	0.12952	783.996	0.13028
165.04	-0.09589	804.133	0.12944	785.005	0.13021
165.206	-0.09591	804.253	0.12944	785.999	0.13019
165.376	-0.09583	804.044	0.12943	787.027	0.13014
165.539	-0.09586	803.724	0.12932	788.057	0.13019
165.7	-0.09585	803.419	0.12939	789.058	0.13017
165.874	-0.09582	803.169	0.12933	790.071	0.13018
166.037	-0.09585	802.938	0.12924	791.092	0.1301
166.19	-0.09589	802.72	0.12921	792.119	0.13009
166.354	-0.09584	802.526	0.12914	793.118	0.13009
166.528	-0.09584	802.332	0.12913	794.138	0.13001
166.689	-0.09585	802.151	0.12909	795.198	0.12995
166.852	-0.09591	801.995	0.12905	796.205	0.13005
167.015	-0.09586	801.854	0.12902	797.221	0.13001
167.174	-0.09582	801.713	0.12905	798.238	0.12998
167.33	-0.09584	801.611	0.12903	799.263	0.12992
167.51	-0.09581	801.498	0.129	800.29	0.12991
167.678	-0.09584	801.419	0.12892	801.321	0.1299
167.835	-0.09585	801.328	0.1289	802.346	0.12988
167.996	-0.09587	801.264	0.12886	803.25	0.12994
168.161	-0.09581	801.203	0.12889	804.018	0.12995
168.326	-0.09583	801.155	0.12889	804.433	0.12989
168.5	-0.09582	801.125	0.12885	804.361	0.12985
168.663	-0.09583	801.063	0.12886	804.069	0.12986
168.828	-0.09582	801.025	0.12891	803.78	0.12985
168.982	-0.09583	800.988	0.12883	803.488	0.12983
169.148	-0.09578	800.942	0.12887	803.242	0.1297
169.317	-0.09585	800.925	0.12879	803.026	0.12968
169.469	-0.09579	800.889	0.12867	802.793	0.12962
169.641	-0.09583	800.864	0.1287	802.579	0.12952
169.8	-0.09582	800.843	0.12865	802.409	0.12951
169.973	-0.09584	800.803	0.12868	802.229	0.12945
170.131	-0.09582	800.785	0.12869	802.086	0.12934
170.292	-0.09584	800.768	0.12876	801.934	0.12937
170.453	-0.09581	800.748	0.12869	801.839	0.12929
170.62	-0.09579	800.726	0.12871	801.718	0.12923
170.777	-0.09582	800.714	0.1288	801.614	0.12917
170.945	-0.09579	800.69	0.1287	801.537	0.12911
171.11	-0.09581	800.681	0.12867	801.441	0.12905
171.274	-0.09581	800.658	0.12874	801.359	0.12904
171.434	-0.09575	800.646	0.12871	801.3	0.12902
171.592	-0.09585	800.634	0.12868	801.25	0.12897
171.766	-0.09579	800.612	0.12863	801.183	0.12894
171.92	-0.09581	800.613	0.12865	801.143	0.12893
172.08	-0.09578	800.617	0.12872	801.13	0.1289
172.249	-0.09585			801.081	0.12887
172.408	-0.09577			801.037	0.12881
172.57	-0.09584			801.021	0.12877
172.73	-0.09588			801	0.12873
172.898	-0.09582			800.963	0.12872
173.047	-0.09584			800.936	0.12875
173.219	-0.09588			800.925	0.12871
173.375	-0.09583			800.894	0.12868
173.543	-0.0959			800.87	0.12868
173.709	-0.09588			800.875	0.12868
173.866	-0.09589			800.861	0.12861
174.028	-0.09585			800.843	0.12858
174.197	-0.0959			800.838	0.12855
174.356	-0.09587			800.815	0.12854
174.511	-0.0959			800.804	0.1285
174.674	-0.09585			800.804	0.1285
174.834	-0.09585			800.766	0.12844
174.996	-0.09585			800.747	0.12856
175.165	-0.09588			800.744	0.12845
175.325	-0.09586			800.733	0.12851
175.487	-0.09586
175.652	-0.09582
175.809	-0.09587
175.97	-0.09585
176.136	-0.09584
176.302	-0.09586
176.463	-0.09593
176.622	-0.09591
176.778	-0.0959
176.954	-0.09586
177.113	-0.09589
177.272	-0.09591
177.432	-0.09586
177.594	-0.0959
177.763	-0.0959
177.925	-0.09587
178.084	-0.0959
178.246	-0.09593
178.411	-0.09595
178.568	-0.09592
178.73	-0.09592
178.887	-0.0959
179.059	-0.0959
179.23	-0.09591
179.393	-0.09594
179.555	-0.09591
179.714	-0.09586
179.875	-0.09593
180.05	-0.09592
180.206	-0.09589
180.368	-0.09589
180.531	-0.09585
180.69	-0.09588
180.856	-0.09591
181.021	-0.09588
181.187	-0.09591
181.343	-0.09589
181.508	-0.0959
181.677	-0.09596
181.835	-0.09596
181.991	-0.09588
182.163	-0.09591
182.323	-0.09589
182.479	-0.09583
182.646	-0.09589
182.807	-0.09585
182.969	-0.09588
183.133	-0.09586
183.303	-0.09584
183.458	-0.09589
183.62	-0.09587
183.783	-0.09587
183.95	-0.09587
184.105	-0.09582
184.267	-0.09579
184.433	-0.09583
184.601	-0.09584
184.766	-0.09583
184.929	-0.09581
185.097	-0.09579
185.249	-0.09583
185.415	-0.09579
185.577	-0.09578
185.745	-0.09579
185.911	-0.09575
186.076	-0.09573
186.231	-0.09577
186.4	-0.09577
186.558	-0.09574
186.725	-0.0957
186.896	-0.09572
187.038	-0.09576
187.211	-0.09568
187.379	-0.09569
187.547	-0.09572
187.702	-0.09574
187.859	-0.09571
188.033	-0.09572
188.185	-0.09571
188.357	-0.09567
188.526	-0.09572
188.686	-0.09568
188.84	-0.09567
189.001	-0.09565
189.169	-0.09565
189.342	-0.09567
189.499	-0.0957
189.661	-0.09573
189.826	-0.09565
189.99	-0.09573
190.157	-0.09573
190.32	-0.0957
190.483	-0.09565
190.644	-0.09572
190.815	-0.09568
190.978	-0.09568
191.139	-0.09569
191.288	-0.09574
191.458	-0.09564
191.624	-0.0957
191.796	-0.09558
191.952	-0.09575
192.112	-0.09565
192.274	-0.09568
192.437	-0.09563
192.6	-0.09559
192.76	-0.09567
192.924	-0.09559
193.084	-0.09568
193.252	-0.09562
193.415	-0.09561
193.572	-0.09564
193.738	-0.0956
193.902	-0.09558
194.071	-0.09557
194.236	-0.09557
194.399	-0.09558
194.566	-0.09559
194.722	-0.0956
194.886	-0.09558
195.044	-0.09558
195.215	-0.09559
195.38	-0.09555
195.535	-0.09555
195.703	-0.09559
195.862	-0.09553
196.025	-0.09557
196.19	-0.09561
196.356	-0.09553
196.513	-0.09556
196.673	-0.0955
196.838	-0.09552
197.007	-0.09555
197.169	-0.09544
197.329	-0.09547
197.489	-0.09549
197.661	-0.09557
197.819	-0.09548
197.979	-0.09544
198.138	-0.09548
198.307	-0.0955
198.468	-0.09542
198.632	-0.0954
198.792	-0.09548
198.956	-0.09546
199.111	-0.09553
199.277	-0.09545
199.438	-0.09546
199.605	-0.09548
199.762	-0.09548
199.928	-0.09549
200.09	-0.09544
200.252	-0.09544
200.413	-0.09544
200.574	-0.09543
200.743	-0.09542
200.908	-0.09544
201.075	-0.09543
201.237	-0.09544
201.389	-0.0954
201.548	-0.0954
201.71	-0.09543
201.875	-0.09544
202.041	-0.09539
202.199	-0.09536
202.367	-0.09531
202.529	-0.09536
202.681	-0.09537
202.846	-0.09536
203.006	-0.09543
203.175	-0.09537
203.331	-0.09541
203.5	-0.0954
203.662	-0.09538
203.823	-0.09539
203.988	-0.0954
204.142	-0.09533
204.321	-0.09538
204.475	-0.09537
204.641	-0.09531
204.798	-0.09533
204.958	-0.09539
205.117	-0.09535
205.281	-0.09536
205.449	-0.09539
205.613	-0.09535
205.776	-0.09542
205.936	-0.09536
206.106	-0.09535
206.259	-0.09538
206.421	-0.09537
206.585	-0.09534
206.748	-0.09531
206.912	-0.09536
207.08	-0.09538
207.24	-0.09536
207.396	-0.09538
207.567	-0.09539
207.733	-0.09534
207.884	-0.09533
208.05	-0.09537
208.226	-0.0953
208.373	-0.09532
208.547	-0.09533
208.71	-0.0953
208.866	-0.09531
209.028	-0.0954
209.182	-0.09533
209.356	-0.09534
209.514	-0.09535
209.674	-0.09534
209.847	-0.09536
210.012	-0.09537
210.174	-0.09538
210.334	-0.0953
210.505	-0.09526
210.661	-0.09531
210.825	-0.09529
210.99	-0.09533
211.15	-0.0953
211.317	-0.0953
211.476	-0.09527
211.642	-0.09523
211.804	-0.09524
211.958	-0.09523
212.137	-0.09523
212.284	-0.09524
212.447	-0.09521
212.616	-0.09521
212.775	-0.09524
212.929	-0.09519
213.099	-0.09522
213.265	-0.09518
213.437	-0.09518
213.596	-0.09518
213.758	-0.09517
213.915	-0.09521
214.077	-0.09525
214.245	-0.09519
214.402	-0.09521
214.579	-0.09521
214.745	-0.09522
214.904	-0.09522
215.061	-0.09521
215.22	-0.09516
215.386	-0.09516
215.547	-0.09517
215.725	-0.09511
215.875	-0.09513
216.039	-0.09516
216.2	-0.09512
216.364	-0.09521
216.529	-0.09512
216.684	-0.09513
216.85	-0.09513
217.018	-0.09513
217.184	-0.09513
217.349	-0.09518
217.501	-0.09522
217.679	-0.09515
217.828	-0.09516
217.989	-0.09519
218.153	-0.09511
218.321	-0.09515
218.482	-0.09514
218.644	-0.09515
218.806	-0.09515
218.973	-0.09511
219.132	-0.09519
219.301	-0.09511
219.469	-0.09514
219.634	-0.09508
219.79	-0.09514
219.968	-0.09513
220.129	-0.09518
220.279	-0.09516
220.451	-0.09515
220.612	-0.09514
220.784	-0.09519
220.934	-0.09512
221.103	-0.09513
221.271	-0.0951
221.44	-0.09511
221.604	-0.0951
221.753	-0.09505
221.922	-0.09507
222.086	-0.09507
222.255	-0.09508
222.409	-0.09511
222.583	-0.09504
222.746	-0.09506
222.906	-0.09501
223.077	-0.09504
223.25	-0.09504
223.413	-0.09507
223.574	-0.09499
223.746	-0.09501
223.908	-0.09502
224.071	-0.09502
224.231	-0.09495
224.399	-0.095
224.565	-0.09502
224.731	-0.09496
224.905	-0.09503
225.069	-0.09495
225.239	-0.09498
225.397	-0.09501
225.576	-0.09498
225.733	-0.0949
225.908	-0.09495
226.073	-0.09495
226.238	-0.0949
226.404	-0.09496
226.574	-0.09488
226.735	-0.09488
226.907	-0.09492
227.068	-0.09489
227.241	-0.09487
227.409	-0.0949
227.571	-0.09492
227.737	-0.09493
227.911	-0.09487
228.076	-0.09487
228.244	-0.09489
228.413	-0.09482
228.586	-0.09486
228.746	-0.09484
228.922	-0.09481
229.087	-0.09485
229.247	-0.09477
229.425	-0.09478
229.586	-0.0948
229.757	-0.09477
229.92	-0.09477
230.089	-0.09476
230.262	-0.0948
230.427	-0.09477
230.604	-0.09474
230.768	-0.09472
230.928	-0.09477
231.096	-0.09475
231.272	-0.09476
231.429	-0.09471
231.61	-0.09473
231.782	-0.09472
231.955	-0.09466
232.117	-0.09472
232.299	-0.0947
232.463	-0.09472
232.636	-0.09473
232.797	-0.09469
232.965	-0.09468
233.125	-0.09462
233.307	-0.09464
233.474	-0.09474
233.658	-0.09466
233.817	-0.09459
233.988	-0.0947
234.152	-0.09461
234.33	-0.09467
234.496	-0.09464
234.671	-0.09465
234.844	-0.0946
235.014	-0.09463
235.176	-0.09467
235.347	-0.09468
235.508	-0.09464
235.69	-0.09461
235.865	-0.09457
236.025	-0.09465
236.204	-0.09458
236.366	-0.09457
236.534	-0.09459
236.707	-0.09461
236.873	-0.09457
237.049	-0.09461
237.22	-0.09461
237.394	-0.09461
237.568	-0.09457
237.734	-0.09459
237.895	-0.09461
238.077	-0.09451
238.249	-0.09454
238.427	-0.09454
238.589	-0.09455
238.758	-0.09451
238.937	-0.0946
239.106	-0.09449
239.277	-0.09453
239.453	-0.09455
239.613	-0.09452
239.787	-0.09446
239.955	-0.0945
240.121	-0.09451
240.297	-0.0945
240.466	-0.0945
240.621	-0.09448
240.794	-0.09447
240.957	-0.09444
241.129	-0.09448
241.288	-0.09447
241.456	-0.09449
241.626	-0.09445
241.791	-0.09447
241.961	-0.09445
242.138	-0.09445
242.306	-0.09448
242.473	-0.09446
242.646	-0.09443
242.803	-0.09448
242.971	-0.09439
243.144	-0.09441
243.311	-0.09443
243.481	-0.09439
243.655	-0.09445
243.823	-0.09446
243.993	-0.09445
244.155	-0.09439
244.338	-0.09443
244.506	-0.09439
244.663	-0.09437
244.835	-0.09441
245.002	-0.09441
245.172	-0.09442
245.351	-0.0944
245.518	-0.09439
245.685	-0.09439
245.845	-0.09436
246.019	-0.09436
246.199	-0.09439
246.362	-0.09437
246.537	-0.09434
246.704	-0.09433
246.873	-0.09433
247.042	-0.09436
247.211	-0.09438
247.392	-0.09433
247.555	-0.0944
247.724	-0.09431
247.902	-0.09432
248.075	-0.09434
248.229	-0.09433
248.401	-0.09429
248.578	-0.09434
248.746	-0.09433
248.92	-0.09429
249.095	-0.09429
249.269	-0.09434
249.443	-0.0943
249.613	-0.09426
249.783	-0.09428
249.954	-0.09433
250.121	-0.09424
250.3	-0.09424
250.468	-0.09428
250.642	-0.09423
250.821	-0.09424
250.995	-0.09421
251.167	-0.09425
251.341	-0.0942
251.515	-0.09414
251.7	-0.09417
251.865	-0.09418
252.032	-0.09416
252.204	-0.0942
252.376	-0.09415
252.543	-0.09413
252.717	-0.09418
252.884	-0.09413
253.062	-0.09412
253.238	-0.09411
253.413	-0.09414
253.588	-0.09411
253.761	-0.09402
253.938	-0.0941
254.109	-0.09411
254.281	-0.09408
254.45	-0.09403
254.618	-0.09405
254.79	-0.09406
254.969	-0.09404
255.145	-0.09405
255.31	-0.09406
255.484	-0.09401
255.668	-0.09403
255.831	-0.09403
256.003	-0.09404
256.18	-0.094
256.35	-0.09401
256.506	-0.09405
256.691	-0.09403
256.854	-0.09401
257.043	-0.09401
257.2	-0.094
257.38	-0.09401
257.539	-0.09394
257.715	-0.09391
257.897	-0.09394
258.07	-0.09394
258.246	-0.09394
258.415	-0.09395
258.587	-0.09393
258.765	-0.09388
258.931	-0.09393
259.112	-0.09393
259.281	-0.09389
259.446	-0.09392
259.612	-0.09389
259.792	-0.09393
259.961	-0.09388
260.135	-0.0939
260.301	-0.09385
260.472	-0.09386
260.646	-0.09392
260.813	-0.09385
260.982	-0.09385
261.168	-0.09385
261.337	-0.09392
261.516	-0.09383
261.683	-0.09389
261.865	-0.09381
262.034	-0.09381
262.209	-0.09381
262.365	-0.09382
262.543	-0.09378
262.718	-0.09386
262.89	-0.09378
263.071	-0.0938
263.227	-0.09378
263.403	-0.09377
263.579	-0.09381
263.755	-0.09374
263.929	-0.09375
264.1	-0.09374
264.259	-0.09378
264.439	-0.09374
264.61	-0.09368
264.777	-0.09371
264.952	-0.09374
265.122	-0.09372
265.299	-0.09374
265.481	-0.09376
265.64	-0.09366
265.814	-0.09364
265.99	-0.09371
266.155	-0.09365
266.332	-0.09368
266.512	-0.09364
266.681	-0.09369
266.852	-0.09367
267.028	-0.09369
267.201	-0.09368
267.375	-0.09369
267.543	-0.09366
267.724	-0.09359
267.89	-0.0936
268.054	-0.09359
268.233	-0.09363
268.409	-0.09356
268.578	-0.09356
268.751	-0.09353
268.929	-0.09353
269.103	-0.09356
269.273	-0.09354
269.442	-0.09355
269.615	-0.09354
269.783	-0.09354
269.956	-0.09355
270.13	-0.09356
270.306	-0.09353
270.48	-0.09351
270.644	-0.09355
270.829	-0.09353
271.002	-0.09352
271.164	-0.09355
271.341	-0.0935
271.514	-0.09353
271.695	-0.09346
271.869	-0.09347
272.036	-0.09347
272.21	-0.09349
272.398	-0.09348
272.562	-0.09345
272.735	-0.09344
272.9	-0.09342
273.081	-0.09344
273.234	-0.09338
273.42	-0.09344
273.584	-0.09339
273.765	-0.09336
273.936	-0.09332
274.112	-0.09342
274.292	-0.09339
274.472	-0.09333
274.636	-0.09337
274.803	-0.09333
274.977	-0.09327
275.159	-0.09329
275.323	-0.09328
275.491	-0.09326
275.669	-0.09324
275.85	-0.09317
276.025	-0.09323
276.196	-0.0933
276.373	-0.09322
276.543	-0.09323
276.708	-0.0932
276.887	-0.09318
277.06	-0.09316
277.232	-0.09319
277.397	-0.09314
277.582	-0.0931
277.747	-0.09312
277.917	-0.09308
278.087	-0.09302
278.269	-0.0931
278.431	-0.09303
278.608	-0.0931
278.784	-0.09302
278.951	-0.09295
279.132	-0.09302
279.299	-0.09301
279.47	-0.09305
279.651	-0.09302
279.813	-0.09303
279.98	-0.09297
280.161	-0.093
280.338	-0.09295
280.511	-0.09298
280.672	-0.09297
280.849	-0.09302
281.02	-0.09297
281.198	-0.09291
281.367	-0.093
281.538	-0.09297
281.705	-0.09298
281.884	-0.09295
282.05	-0.09294
282.224	-0.09291
282.39	-0.09294
282.567	-0.09293
282.738	-0.09293
282.915	-0.09296
283.074	-0.09289
283.246	-0.0929
283.428	-0.09288
283.596	-0.09285
283.76	-0.09282
283.941	-0.09289
284.104	-0.09282
284.281	-0.0929
284.444	-0.09283
284.623	-0.09285
284.801	-0.09279
284.975	-0.09279
285.139	-0.09274
285.313	-0.09281
285.475	-0.09281
285.654	-0.09274
285.829	-0.09274
285.995	-0.09273
286.165	-0.09271
286.345	-0.09272
286.506	-0.09273
286.684	-0.09267
286.852	-0.09271
287.034	-0.0927
287.206	-0.09272
287.377	-0.09269
287.554	-0.09266
287.726	-0.09269
287.898	-0.09265
288.079	-0.09266
288.238	-0.09265
288.415	-0.09265
288.588	-0.09261
288.757	-0.09264
288.935	-0.09258
289.112	-0.09262
289.277	-0.09257
289.452	-0.09257
289.628	-0.09255
289.8	-0.09255
289.978	-0.09257
290.142	-0.09256
290.319	-0.09253
290.495	-0.09252
290.673	-0.09255
290.842	-0.09251
291.004	-0.09245
291.184	-0.09246
291.356	-0.09248
291.536	-0.09247
291.71	-0.0925
291.876	-0.09246
292.052	-0.09243
292.227	-0.09243
292.406	-0.0924
292.58	-0.09245
292.742	-0.09235
292.919	-0.09237
293.1	-0.09238
293.264	-0.09235
293.441	-0.09235
293.609	-0.09236
293.778	-0.09239
293.959	-0.09233
294.134	-0.09235
294.294	-0.09228
294.474	-0.0923
294.646	-0.09234
294.817	-0.09233
294.99	-0.09225
295.167	-0.09227
295.33	-0.09222
295.5	-0.09229
295.677	-0.09228
295.858	-0.09224
296.027	-0.09227
296.194	-0.09221
296.367	-0.09225
296.534	-0.09222
296.715	-0.09219
296.881	-0.0922
297.064	-0.09222
297.228	-0.09216
297.406	-0.09216
297.581	-0.09219
297.757	-0.09217
297.923	-0.09216
298.094	-0.09214
298.267	-0.09211
298.447	-0.09216
298.612	-0.09217
298.788	-0.09214
298.96	-0.09211
299.139	-0.09212
299.301	-0.09217
299.471	-0.09207
299.636	-0.09205
299.832	-0.09208
299.987	-0.09205
300.154	-0.09204
300.33	-0.09203
300.502	-0.09202
300.68	-0.092
300.858	-0.09203
301.025	-0.09196
301.2	-0.09196
301.356	-0.09198
301.541	-0.0919
301.708	-0.09198
301.884	-0.09194
302.061	-0.09195
302.223	-0.09193
302.394	-0.09194
302.562	-0.09191
302.746	-0.09191
302.906	-0.09188
303.086	-0.09189
303.257	-0.09187
303.427	-0.09182
303.598	-0.09179
303.772	-0.09183
303.936	-0.09183
304.113	-0.09181
304.292	-0.09178
304.45	-0.09176
304.628	-0.09178
304.789	-0.09178
304.965	-0.09176
305.133	-0.09173
305.299	-0.09178
305.482	-0.09174
305.657	-0.09173
305.822	-0.09171
305.995	-0.09168
306.16	-0.09167
306.342	-0.09167
306.507	-0.09169
306.682	-0.09167
306.86	-0.09171
307.024	-0.09169
307.188	-0.09167
307.37	-0.09171
307.541	-0.09156
307.709	-0.0916
307.88	-0.09163
308.052	-0.09157
308.232	-0.09163
308.405	-0.09159
308.577	-0.09157
308.744	-0.09157
308.906	-0.09158
309.086	-0.09148
309.268	-0.09155
309.428	-0.09155
309.61	-0.09157
309.784	-0.09153
309.946	-0.09148
310.128	-0.0915
310.292	-0.09149
310.464	-0.09147
310.635	-0.09144
310.81	-0.09142
310.989	-0.09145
311.158	-0.09145
311.321	-0.09146
311.503	-0.09141
311.68	-0.09139
311.839	-0.09144
312.016	-0.09136
312.193	-0.09137
312.358	-0.09137
312.542	-0.09136
312.715	-0.09136
312.882	-0.09141
313.053	-0.09133
313.226	-0.09133
313.403	-0.09129
313.566	-0.09126
313.741	-0.09131
313.921	-0.0913
314.094	-0.09125
314.268	-0.09124
314.435	-0.09128
314.61	-0.09123
314.786	-0.09126
314.961	-0.09118
315.117	-0.09122
315.299	-0.09116
315.461	-0.09112
315.638	-0.09117
315.81	-0.09113
315.998	-0.09112
316.166	-0.09111
316.331	-0.0911
316.512	-0.09115
316.674	-0.09109
316.843	-0.09111
317.02	-0.09111
317.198	-0.09108
317.37	-0.09114
317.549	-0.09103
317.72	-0.09107
317.879	-0.091
318.063	-0.09105
318.227	-0.09104
318.407	-0.091
318.575	-0.09097
318.745	-0.09096
318.915	-0.09097
319.092	-0.09095
319.268	-0.09095
319.446	-0.09095
319.609	-0.09093
319.777	-0.09093
319.954	-0.09092
320.122	-0.09086
320.285	-0.0909
320.46	-0.09086
320.624	-0.0909
320.795	-0.09082
320.977	-0.09085
321.137	-0.09084
321.296	-0.09082
321.476	-0.09078
321.642	-0.0908
321.815	-0.09082
321.986	-0.09079
322.153	-0.09082
322.314	-0.09079
322.492	-0.09076
322.657	-0.09076
322.832	-0.09075
322.999	-0.09079
323.176	-0.09078
323.332	-0.09076
323.503	-0.09071
323.659	-0.09074
323.839	-0.09072
324.01	-0.09069
324.181	-0.09071
324.346	-0.09068
324.52	-0.0907
324.694	-0.09063
324.857	-0.09069
325.022	-0.09069
325.192	-0.09067
325.375	-0.09069
325.546	-0.09062
325.703	-0.09061
325.877	-0.09062
326.046	-0.09056
326.223	-0.09056
326.403	-0.09054
326.558	-0.09053
326.724	-0.09056
326.894	-0.09052
327.067	-0.09055
327.237	-0.0905
327.411	-0.09055
327.577	-0.09049
327.759	-0.09044
327.928	-0.09048
328.096	-0.09043
328.265	-0.09048
328.438	-0.09044
328.612	-0.09042
328.778	-0.09045
328.955	-0.0904
329.117	-0.09043
329.297	-0.09036
329.464	-0.09034
329.634	-0.09036
329.807	-0.09041
329.973	-0.09038
330.149	-0.09036
330.321	-0.09035
330.495	-0.09031
330.657	-0.09031
330.829	-0.09033
331.002	-0.09028
331.176	-0.09028
331.337	-0.09032
331.52	-0.09025
331.689	-0.09026
331.852	-0.09024
332.028	-0.09022
332.199	-0.09022
332.37	-0.09017
332.536	-0.09022
332.719	-0.0902
332.878	-0.09009
333.047	-0.09012
333.222	-0.09006
333.391	-0.09008
333.565	-0.09012
333.746	-0.09011
333.911	-0.09006
334.084	-0.09003
334.253	-0.09007
334.418	-0.09001
334.592	-0.08997
334.76	-0.08997
334.931	-0.08997
335.098	-0.08993
335.259	-0.08991
335.445	-0.08988
335.614	-0.08992
335.783	-0.08985
335.943	-0.08986
336.123	-0.0898
336.295	-0.08983
336.46	-0.08978
336.639	-0.08984
336.807	-0.08977
336.982	-0.08973
337.15	-0.08979
337.312	-0.08976
337.483	-0.08973
337.652	-0.08978
337.828	-0.08972
338.003	-0.08968
338.176	-0.08968
338.333	-0.08967
338.513	-0.08968
338.672	-0.08967
338.846	-0.08966
339.018	-0.08964
339.191	-0.08962
339.364	-0.08963
339.522	-0.08957
339.699	-0.08968
339.864	-0.08957
340.023	-0.08961
340.196	-0.08953
340.368	-0.08957
340.541	-0.08952
340.71	-0.08957
340.87	-0.08954
341.051	-0.08945
341.215	-0.08947
341.378	-0.08946
341.558	-0.08945
341.722	-0.08945
341.897	-0.08942
342.062	-0.08944
342.244	-0.08938
342.41	-0.0894
342.578	-0.08941
342.755	-0.08937
342.917	-0.08934
343.086	-0.0893
343.254	-0.08933
343.43	-0.08923
343.593	-0.08933
343.773	-0.08927
343.934	-0.08923
344.099	-0.08922
344.274	-0.08919
344.442	-0.08922
344.614	-0.08923
344.773	-0.08921
344.952	-0.08918
345.112	-0.08921
345.285	-0.08919
345.453	-0.08918
345.629	-0.08921
345.803	-0.08918
345.959	-0.08914
346.128	-0.08919
346.31	-0.08913
346.474	-0.08917
346.64	-0.08918
346.814	-0.08915
346.981	-0.08914
347.157	-0.08908
347.326	-0.0891
347.489	-0.08905
347.667	-0.08908
347.827	-0.08907
347.994	-0.08904
348.171	-0.08906
348.326	-0.08906
348.506	-0.08901
348.675	-0.08898
348.836	-0.08896
349.014	-0.08903
349.189	-0.08899
349.361	-0.08898
349.521	-0.08899
349.681	-0.08894
349.855	-0.08895
350.027	-0.08895
350.202	-0.08893
350.359	-0.08898
350.531	-0.08892
350.703	-0.08887
350.866	-0.08888
351.04	-0.08885
351.2	-0.08883
351.378	-0.08883
351.532	-0.08878
351.705	-0.08883
351.878	-0.08883
352.044	-0.0888
352.217	-0.08878
352.379	-0.08879
352.548	-0.08878
352.719	-0.08874
352.89	-0.08874
353.05	-0.08872
353.229	-0.08878
353.394	-0.08877
353.569	-0.08871
353.728	-0.08876
353.892	-0.08873
354.074	-0.08874
354.24	-0.08871
354.409	-0.08867
354.582	-0.08865
354.751	-0.08866
354.915	-0.08862
355.078	-0.08863
355.244	-0.08864
355.425	-0.08866
355.589	-0.08862
355.751	-0.08862
355.928	-0.08863
356.099	-0.08858
356.262	-0.08855
356.432	-0.08858
356.598	-0.08857
356.763	-0.08858
356.939	-0.08855
357.107	-0.08854
357.273	-0.08856
357.45	-0.08849
357.625	-0.08845
357.781	-0.0885
357.952	-0.08846
358.12	-0.08847
358.294	-0.08846
358.465	-0.08846
358.633	-0.08843
358.802	-0.08839
358.964	-0.08842
359.119	-0.08836
359.312	-0.08835
359.477	-0.08831
359.645	-0.08837
359.818	-0.08836
359.987	-0.08832
360.15	-0.08835
360.332	-0.08831
360.492	-0.08833
360.66	-0.08823
360.833	-0.08827
361.005	-0.08824
361.168	-0.0882
361.347	-0.08817
361.521	-0.08818
361.682	-0.08818
361.845	-0.08814
362.013	-0.08816
362.17	-0.08815
362.353	-0.08812
362.512	-0.08807
362.689	-0.08814
362.857	-0.08807
363.029	-0.0881
363.191	-0.08806
363.362	-0.08806
363.529	-0.08805
363.702	-0.08801
363.863	-0.088
364.039	-0.08796
364.208	-0.08798
364.382	-0.08796
364.543	-0.08798
364.712	-0.08793
364.88	-0.08795
365.049	-0.08792
365.216	-0.0879
365.39	-0.08791
365.555	-0.08794
365.729	-0.08787
365.888	-0.08784
366.06	-0.08789
366.22	-0.08785
366.385	-0.08777
366.546	-0.08777
366.729	-0.08778
366.889	-0.08774
367.057	-0.08777
367.222	-0.08776
367.387	-0.08774
367.552	-0.08774
367.72	-0.08773
367.899	-0.0877
368.059	-0.08762
368.224	-0.08772
368.401	-0.08765
368.573	-0.08759
368.726	-0.08759
368.899	-0.08765
369.065	-0.08765
369.241	-0.08763
369.395	-0.08759
369.562	-0.08762
369.735	-0.08754
369.9	-0.08756
370.071	-0.08757
370.239	-0.08754
370.398	-0.08753
370.566	-0.08749
370.735	-0.08758
370.903	-0.08754
371.073	-0.08749
371.244	-0.08748
371.405	-0.08748
371.573	-0.08752
371.738	-0.0875
371.91	-0.08745
372.07	-0.0875
372.238	-0.0875
372.404	-0.08745
372.568	-0.08744
372.74	-0.08744
372.905	-0.08744
373.071	-0.08742
373.256	-0.0874
373.413	-0.08739
373.577	-0.08743
373.736	-0.0874
373.911	-0.08744
374.074	-0.08742
374.245	-0.08739
374.42	-0.08737
374.574	-0.08733
374.759	-0.08734
374.913	-0.08736
375.079	-0.0873
375.249	-0.08732
375.414	-0.08734
[truncated: 2,529 more rows]

## Sheet: c
	Cell volume
	fresh	after reduction	Shrinking percentage(%)
InZrOx(CP)	1050.27	1048.26	0.19214
InZrOx(SG)	1055.59	1053.86	0.16408
InZrOx(HT)	1047.42	1046.46	0.09204

## Sheet: d
CO2-TPD
temperature	InZrOx(SG)	temperature	InZrOx(HT)	temperature	InZrOx(CP)
49.837	0.29224	50.1793	0.29221	50.1979	0.29214
49.837	0.29225	50.1793	0.29221	50.2008	0.29204
49.856	0.29222	50.1886	0.29215	50.1994	0.29207
49.8546	0.29221	50.1858	0.29227	50.204	0.29218
49.8766	0.29223	50.1933	0.29215	50.2151	0.29204
49.8828	0.29223	50.2069	0.29215	50.2087	0.29206
49.8908	0.29222	50.2194	0.29228	50.2123	0.29213
49.8945	0.29216	50.2166	0.29228	50.209	0.29215
49.9004	0.29217	50.2398	0.29229	50.2058	0.29214
49.9088	0.29222	50.2445	0.29223	50.209	0.29207
49.9278	0.29227	50.2538	0.29232	50.2226	0.29215
49.9597	0.29227	50.2631	0.29235	50.218	0.29205
49.9645	0.29225	50.271	0.29232	50.2194	0.29209
49.9824	0.29223	50.2728	0.29232	50.2069	0.29212
49.9934	0.29227	50.2849	0.29226	50.2058	0.29215
49.9934	0.29221	50.2946	0.29227	50.2273	0.29218
49.9945	0.29219	50.2803	0.29218	50.2166	0.29213
50.0072	0.2922	50.2899	0.29219	50.2123	0.29211
50.0247	0.29217	50.2903	0.29225	50.2101	0.2921
50.0308	0.29219	50.2996	0.29226	50.2055	0.2921
50.0447	0.29222	50.3043	0.29223	50.2101	0.29207
50.0494	0.29223	50.3043	0.29227	50.2119	0.29203
50.0666	0.29227	50.3146	0.2923	50.1997	0.29208
50.0852	0.29225	50.3043	0.29224	50.1979	0.29206
50.1027	0.29221	50.3021	0.29227	50.1897	0.29208
50.0999	0.2922	50.3043	0.29231	50.179	0.2921
50.1185	0.29216	50.3053	0.29224	50.1822	0.29208
50.1321	0.29222	50.31	0.29222	50.1883	0.29217
50.14	0.29223	50.3246	0.29228	50.2151	0.2922
50.1418	0.29221	50.3225	0.29224	50.2541	0.2922
50.146	0.29228	50.34	0.29229	50.3526	0.29226
50.1496	0.29224	50.354	0.29231	50.485	0.29222
50.1775	0.29219	50.4098	0.29223	50.6507	0.29222
50.1886	0.29224	50.5269	0.29232	50.8941	0.29216
50.1822	0.29222	50.674	0.29238	51.2027	0.29226
50.2026	0.29219	50.8827	0.29235	51.5556	0.29215
50.2248	0.29217	51.1386	0.29235	51.9787	0.29232
50.2667	0.29218	51.4493	0.29241	52.4558	0.29241
50.349	0.29224	51.8427	0.29246	52.9978	0.29246
50.471	0.29227	52.2858	0.29254	53.6081	0.29259
50.6472	0.29227	52.7902	0.29265	54.2445	0.29273
50.8873	0.29219	53.3554	0.29284	54.9425	0.29288
51.1751	0.2923	53.9728	0.29291	55.6709	0.29304
51.5227	0.2923	54.6508	0.29312	56.4466	0.29307
51.9189	0.29242	55.3763	0.29322	57.2627	0.2934
52.3954	0.2924	56.1298	0.29333	58.0977	0.2936
52.9165	0.29254	56.9355	0.29361	58.9421	0.29386
53.5035	0.29262	57.7731	0.29373	59.8227	0.29408
54.1446	0.29276	58.6096	0.294	60.7211	0.2944
54.8301	0.29284	59.5027	0.29433	61.6278	0.2948
55.5617	0.29299	60.4033	0.29465	62.538	0.29514
56.3206	0.29322	61.3053	0.29495	63.4601	0.29541
57.1241	0.29332	62.2302	0.29532	64.3829	0.29591
57.9342	0.29355	63.1605	0.29571	65.2974	0.29623
58.7818	0.29376	64.0629	0.29613	66.2009	0.29672
59.6509	0.29394	64.9867	0.29652	67.1186	0.29715
60.5228	0.29421	65.9167	0.29704	68.0035	0.29767
61.4302	0.29454	66.8269	0.29751	68.8822	0.29813
62.3347	0.29481	67.7472	0.29801	69.7638	0.29859
63.2529	0.29526	68.632	0.29851	70.6318	0.29906
64.1531	0.29558	69.5018	0.29912	71.4895	0.29952
65.0519	0.29594	70.3756	0.29964	72.3213	0.29998
65.9668	0.29626	71.24	0.30012	73.1532	0.3004
66.8609	0.29667	72.0844	0.30071	73.9668	0.30071
67.755	0.29708	72.9259	0.30124	74.7654	0.30111
68.6445	0.29745	73.7463	0.30178	75.5539	0.30144
69.5143	0.2978	74.5517	0.30228	76.3482	0.30167
70.3738	0.29818	75.3495	0.30275	77.1253	0.30195
71.2232	0.29854	76.1485	0.30321	77.8805	0.30228
72.0593	0.29889	76.9087	0.30361	78.6451	0.30244
72.8958	0.29914	77.6604	0.30413	79.3886	0.30257
73.7077	0.29949	78.4096	0.30455	80.1188	0.30282
74.4958	0.29977	79.1308	0.30486	80.8303	0.303
75.3023	0.29999	79.8521	0.30517	81.5541	0.30309
76.0719	0.30025	80.5759	0.30553	82.2596	0.30303
76.8368	0.30051	81.2878	0.30572	82.973	0.30306
77.5967	0.30075	81.9947	0.30604	83.6767	0.30318
78.3487	0.30089	82.6981	0.30623	84.3665	0.30319
79.0857	0.30108	83.39	0.30648	85.0595	0.30311
79.827	0.30118	84.0719	0.30663	85.7388	0.30305
80.5465	0.30139	84.7613	0.30671	86.4271	0.30309
81.2738	0.30142	85.45	0.30681	87.1101	0.30303
81.9776	0.30146	86.1369	0.307	87.7798	0.30296
82.6748	0.30151	86.8016	0.30709	88.4556	0.30295
83.3864	0.30161	87.477	0.30713	89.1253	0.3028
84.0654	0.30166	88.1449	0.30718	89.785	0.30266
84.7495	0.30169	88.81	0.30723	90.4501	0.30264
85.4389	0.3017	89.4747	0.30718	91.1212	0.30257
86.124	0.30164	90.1505	0.3072	91.7849	0.30249
86.7919	0.30166	90.8231	0.3072	92.4477	0.30235
87.4752	0.30164	91.4913	0.30722	93.0896	0.3023
88.1324	0.30157	92.1306	0.30713	93.7482	0.30213
88.8025	0.30156	92.7975	0.30706	94.4143	0.30208
89.4668	0.30158	93.4604	0.30703	95.0572	0.30194
90.1286	0.3015	94.1176	0.30691	95.7065	0.30189
90.7858	0.30153	94.7762	0.30684	96.3647	0.30174
91.457	0.30142	95.4283	0.30674	97.0223	0.30166
92.1338	0.30143	96.0744	0.30667	97.6716	0.30157
92.7849	0.30135	96.7334	0.30648	98.3391	0.30142
93.4604	0.30118	97.3906	0.3064	98.987	0.30133
94.1129	0.30123	98.046	0.30626	99.6374	0.30128
94.7672	0.30113	98.7093	0.30607	100.305	0.30114
95.4176	0.30109	99.3596	0.30602	100.967	0.30106
96.0637	0.3011	100.014	0.30594	101.637	0.30093
96.713	0.30087	100.699	0.30571	102.286	0.30084
97.3716	0.30092	101.36	0.30564	102.94	0.30075
98.0331	0.30083	102.027	0.30552	103.605	0.30065
98.6824	0.30071	102.688	0.30537	104.269	0.30055
99.3289	0.30057	103.352	0.30518	104.929	0.30047
99.9782	0.30056	104.024	0.30505	105.596	0.30042
100.637	0.30051	104.674	0.30496	106.252	0.30035
101.302	0.30042	105.337	0.30476	106.905	0.30026
101.972	0.3003	106.013	0.30459	107.56	0.30017
102.62	0.30036	106.667	0.30449	108.227	0.30013
103.277	0.30014	107.341	0.30435	108.878	0.30005
103.927	0.30018	107.981	0.30421	109.528	0.30001
104.607	0.30001	108.636	0.30402	110.178	0.29991
105.26	0.30007	109.306	0.30389	110.823	0.29983
105.922	0.29998	109.955	0.30375	111.473	0.29978
106.581	0.29985	110.617	0.30359	112.121	0.29972
107.244	0.29981	111.27	0.30346	112.768	0.29966
107.902	0.29978	111.922	0.30335	113.413	0.29961
108.555	0.29967	112.566	0.30313	114.055	0.29943
109.221	0.29969	113.221	0.30295	114.708	0.29944
109.888	0.29968	113.866	0.30285	115.365	0.29934
110.539	0.29966	114.526	0.30276	116.006	0.29934
111.188	0.29963	115.175	0.30246	116.654	0.29923
111.847	0.2994	115.817	0.30255	117.305	0.29918
112.508	0.29939	116.478	0.30237	117.958	0.29911
113.159	0.29943	117.115	0.30218	118.602	0.29906
113.806	0.29941	117.754	0.30208	119.252	0.29906
114.462	0.29926	118.404	0.30197	119.892	0.299
115.111	0.29928	119.06	0.30184	120.549	0.29886
115.759	0.29919	119.7	0.30175	121.196	0.29884
116.41	0.2992	120.348	0.30155	121.859	0.29882
117.084	0.29917	120.996	0.30145	122.502	0.29871
117.735	0.29905	121.642	0.30125	123.147	0.29866
118.369	0.29903	122.291	0.30126	123.811	0.29866
119.022	0.29899	122.953	0.30109	124.467	0.29857
119.667	0.2989	123.596	0.30109	125.117	0.29856
120.326	0.29885	124.25	0.30103	125.764	0.2985
120.971	0.29875	124.894	0.30089	126.411	0.29856
121.632	0.29877	125.542	0.30075	127.07	0.29841
122.277	0.29871	126.194	0.3006	127.729	0.2984
122.934	0.29853	126.843	0.30058	128.38	0.29835
123.575	0.29854	127.49	0.30046	129.029	0.29832
124.236	0.29847	128.144	0.30053	129.679	0.29832
124.883	0.29851	128.788	0.30029	130.333	0.29826
125.526	0.29858	129.441	0.30023	130.988	0.29827
126.176	0.29856	130.091	0.30024	131.643	0.29818
126.831	0.29852	130.731	0.30009	132.288	0.29813
127.477	0.29847	131.387	0.3	132.942	0.29808
128.127	0.2984	132.035	0.2999	133.593	0.298
128.782	0.29836	132.671	0.2999	134.234	0.29794
129.427	0.29837	133.336	0.29985	134.891	0.29794
130.078	0.29828	133.988	0.29969	135.533	0.29792
130.723	0.29824	134.625	0.29971	136.198	0.29781
131.372	0.29823	135.291	0.29957	136.85	0.29772
132.029	0.29814	135.936	0.29944	137.505	0.29769
132.676	0.29813	136.589	0.29941	138.158	0.29768
133.322	0.29805	137.237	0.29934	138.806	0.29761
133.969	0.29807	137.86	0.29925	139.461	0.29766
134.623	0.29799	138.523	0.29923	140.101	0.29743
135.272	0.29797	139.172	0.29912	140.759	0.29757
135.921	0.29793	139.822	0.2991	141.409	0.29753
136.56	0.29787	140.472	0.2991	142.056	0.29748
137.204	0.29791	141.123	0.29906	142.704	0.29745
137.853	0.2978	141.768	0.29901	143.356	0.29742
138.498	0.29771	142.44	0.29896	144.018	0.29741
139.142	0.29774	143.085	0.29891	144.656	0.29731
139.8	0.29768	143.721	0.29889	145.298	0.29732
140.461	0.29766	144.366	0.29885	145.956	0.29726
141.085	0.29771	145.014	0.29885	146.598	0.29721
141.734	0.2976	145.648	0.2987	147.247	0.29714
142.387	0.29758	146.299	0.29873	147.886	0.29713
143.039	0.29754	146.951	0.29864	148.542	0.29709
143.683	0.29754	147.614	0.29859	149.186	0.29706
144.331	0.29754	148.265	0.29855	149.828	0.29703
144.987	0.29763	148.912	0.29856	150.486	0.29702
145.64	0.2976	149.552	0.2985	151.13	0.29692
146.284	0.29754	150.198	0.29851	151.783	0.29697
146.919	0.29752	150.86	0.29845	152.421	0.29691
147.568	0.29755	151.51	0.29835	153.067	0.29696
148.238	0.29745	152.166	0.29833	153.708	0.29692
148.879	0.29738	152.815	0.29827	154.375	0.29689
149.538	0.29738	153.474	0.29826	155.004	0.29686
150.187	0.29743	154.125	0.29822	155.664	0.29682
150.834	0.29736	154.761	0.29804	156.285	0.29681
151.502	0.29736	155.425	0.29804	156.936	0.29681
152.137	0.29729	156.067	0.29807	157.575	0.29677
152.793	0.29722	156.709	0.29803	158.228	0.29659
153.444	0.29725	157.362	0.29803	158.875	0.29669
154.085	0.29728	158.029	0.29796	159.515	0.2966
154.73	0.29726	158.65	0.29785	160.159	0.29669
155.393	0.29727	159.313	0.29787	160.809	0.2966
156.039	0.29721	159.947	0.29779	161.462	0.2966
156.679	0.29723	160.608	0.29775	162.118	0.29663
157.332	0.29719	161.263	0.29774	162.773	0.2966
157.985	0.29717	161.912	0.29762	163.438	0.29641
158.634	0.29716	162.569	0.29761	164.079	0.29641
159.28	0.2971	163.232	0.29764	164.74	0.29641
159.936	0.29708	163.872	0.29754	165.403	0.29651
160.601	0.29705	164.517	0.29757	166.051	0.29644
161.259	0.29702	165.191	0.29751	166.703	0.29633
161.916	0.29699	165.844	0.29746	167.362	0.2964
162.579	0.29696	166.478	0.29748	167.994	0.29643
163.235	0.29693	167.148	0.2974	168.657	0.29637
163.893	0.29693	167.785	0.2973	169.297	0.29632
164.535	0.29682	168.43	0.29735	169.944	0.29633
165.197	0.29688	169.075	0.29731	170.594	0.29628
165.826	0.2968	169.724	0.29735	171.235	0.29629
166.482	0.29674	170.382	0.29733	171.882	0.2962
167.111	0.29658	171.037	0.29729	172.527	0.29626
167.759	0.29658	171.683	0.29717	173.176	0.29623
168.418	0.29666	172.313	0.29719	173.818	0.29626
169.055	0.29663	172.97	0.29716	174.465	0.2962
169.702	0.29666	173.603	0.29714	175.104	0.29623
170.354	0.2966	174.253	0.29708	175.765	0.29611
170.987	0.29657	174.881	0.29706	176.406	0.29607
171.64	0.29661	175.528	0.297	177.052	0.29606
172.284	0.29658	176.183	0.29699	177.707	0.296
172.931	0.29654	176.834	0.297	178.345	0.29613
173.576	0.29654	177.476	0.29697	178.994	0.29605
174.219	0.29652	178.122	0.29693	179.639	0.29603
174.881	0.29656	178.774	0.29699	180.279	0.29602
175.512	0.29654	179.415	0.29699	180.933	0.29595
176.166	0.29653	180.068	0.2969	181.579	0.296
176.812	0.29655	180.71	0.29689	182.229	0.29597
177.455	0.29654	181.353	0.29684	182.875	0.29597
178.105	0.29651	182.012	0.29679	183.52	0.29585
178.753	0.29655	182.662	0.29669	184.171	0.29585
179.411	0.29649	183.314	0.29679	184.818	0.29576
180.044	0.2965	183.962	0.29676	185.477	0.29584
180.702	0.29653	184.618	0.29676	186.122	0.29588
181.355	0.29646	185.266	0.29676	186.768	0.29586
182.001	0.29646	185.917	0.29673	187.408	0.29584
182.652	0.29638	186.575	0.29665	188.061	0.29577
183.318	0.29629	187.236	0.29666	188.718	0.29582
183.953	0.2964	187.884	0.29657	189.364	0.29578
184.587	0.29638	188.53	0.29641	190.017	0.29581
185.245	0.29635	189.18	0.2965	190.668	0.29577
185.896	0.29641	189.84	0.29641	191.317	0.29572
186.528	0.29637	190.485	0.2965	191.97	0.29574
187.189	0.29625	191.128	0.29649	192.616	0.29568
187.815	0.29629	191.791	0.29643	193.268	0.29568
188.476	0.29624	192.424	0.29645	193.909	0.29571
189.118	0.2962	193.101	0.29634	194.56	0.29557
189.768	0.29623	193.737	0.29626	195.224	0.29566
190.409	0.29615	194.385	0.29638	195.876	0.29553
191.065	0.29617	195.043	0.29627	196.511	0.29562
191.714	0.29617	195.687	0.2962	197.163	0.29563
192.356	0.29619	196.337	0.29625	197.807	0.29561
193.002	0.29613	196.971	0.29613	198.458	0.29564
193.653	0.29621	197.632	0.29617	199.103	0.29553
194.314	0.29611	198.28	0.29618	199.754	0.29546
194.957	0.29613	198.901	0.29629	200.4	0.29556
195.602	0.29611	199.585	0.2963	201.058	0.29552
196.258	0.29614	200.221	0.29628	201.71	0.29555
196.919	0.29614	200.856	0.29616	202.368	0.29555
197.571	0.29613	201.504	0.29605	203.012	0.29555
198.208	0.29607	202.171	0.29609	203.665	0.29557
198.865	0.29603	202.802	0.2962	204.324	0.29563
199.514	0.29608	203.486	0.29615	204.977	0.29564
200.156	0.296	204.129	0.29621	205.627	0.29558
200.813	0.29603	204.777	0.29622	206.276	0.29562
201.454	0.29602	205.421	0.29621	206.936	0.29544
202.102	0.29596	206.075	0.29616	207.584	0.29551
202.754	0.29593	206.733	0.29615	208.236	0.29553
203.4	0.29598	207.376	0.29608	208.895	0.29553
204.054	0.29598	208.043	0.29613	209.544	0.29549
204.705	0.29595	208.684	0.29606	210.206	0.29534
205.361	0.29585	209.325	0.29608	210.852	0.2955
206.01	0.29585	209.968	0.29598	211.509	0.2955
206.657	0.2959	210.612	0.296	212.163	0.29542
207.311	0.2959	211.256	0.29604	212.815	0.29549
207.971	0.2959	211.912	0.296	213.454	0.29544
208.622	0.29573	212.562	0.29602	214.112	0.29542
209.268	0.29575	213.206	0.29596	214.758	0.2954
209.902	0.29587	213.865	0.29591	215.41	0.29535
210.552	0.29578	214.51	0.29587	216.05	0.29522
211.206	0.2959	215.174	0.2959	216.706	0.29533
211.846	0.29592	215.806	0.29583	217.36	0.29528
212.495	0.29588	216.47	0.29583	218.012	0.29532
213.138	0.29587	217.119	0.29591	218.663	0.29527
213.789	0.29572	217.763	0.29585	219.308	0.2953
214.449	0.29576	218.42	0.29584	219.955	0.29521
215.08	0.29565	219.066	0.29579	220.617	0.29518
215.739	0.29574	219.706	0.29581	221.259	0.29512
216.377	0.29572	220.358	0.29581	221.917	0.29511
217.037	0.2958	221.017	0.2958	222.566	0.29521
217.676	0.29564	221.669	0.29575	223.216	0.29505
218.329	0.29565	222.321	0.29576	223.867	0.29508
218.994	0.29572	222.984	0.29573	224.527	0.29504
219.635	0.29571	223.635	0.29576	225.183	0.29506
220.298	0.29563	224.301	0.29579	225.85	0.29497
220.967	0.29565	224.956	0.29562	226.507	0.29502
221.62	0.29557	225.623	0.2957	227.176	0.29516
222.279	0.29559	226.277	0.29565	227.843	0.29513
222.939	0.29552	226.945	0.29563	228.511	0.29517
223.603	0.29561	227.627	0.29567	229.191	0.29514
224.269	0.29559	228.285	0.29557	229.853	0.29515
224.936	0.29557	228.975	0.2956	230.529	0.29521
225.587	0.29542	229.641	0.29554	231.221	0.29516
226.275	0.29544	230.324	0.29549	231.906	0.29511
226.929	0.29541	230.994	0.29552	232.582	0.29509
227.616	0.29536	231.68	0.29552	233.258	0.29515
228.275	0.29541	232.375	0.29554	233.949	0.29511
228.957	0.29545	233.058	0.29543	234.632	0.29507
229.62	0.29544	233.749	0.29552	235.326	0.29505
230.309	0.29544	234.429	0.29548	236.001	0.29506
230.982	0.29544	235.109	0.29543	236.695	0.29504
231.675	0.29554	235.812	0.29545	237.382	0.29498
232.349	0.29553	236.494	0.2954	238.076	0.29498
233.039	0.29544	237.185	0.2955	238.761	0.29503
233.724	0.29537	237.863	0.29552	239.455	0.29496
234.418	0.29534	238.565	0.29545	240.147	0.29496
235.101	0.29536	239.263	0.29544	240.816	0.29494
235.784	0.29534	239.953	0.2955	241.504	0.29499
236.456	0.29533	240.625	0.29548	242.18	0.29489
237.149	0.29544	241.281	0.29545	242.87	0.29489
237.837	0.29527	241.961	0.29544	243.525	0.29489
238.523	0.29531	242.633	0.29543	244.213	0.29497
239.213	0.29535	243.3	0.29544	244.885	0.29485
239.899	0.29528	243.976	0.29539	245.573	0.29488
240.571	0.29529	244.661	0.29542	246.245	0.29486
241.234	0.29517	245.349	0.29544	246.927	0.29488
241.906	0.29509	246.032	0.29537	247.612	0.29493
242.597	0.29519	246.711	0.29536	248.287	0.29498
243.263	0.29518	247.388	0.29531	248.977	0.29494
243.937	0.29526	248.061	0.29524	249.683	0.29502
244.615	0.29524	248.751	0.29529	250.369	0.29496
245.302	0.29508	249.434	0.29519	251.05	0.29498
245.966	0.29501	250.108	0.29531	251.738	0.29497
246.648	0.29511	250.811	0.29512	252.429	0.2949
247.332	0.295	251.488	0.29514	253.11	0.29491
248.001	0.29509	252.175	0.29515	253.804	0.29493
248.688	0.29516	252.856	0.29512	254.504	0.29492
249.373	0.29505	253.557	0.29522	255.195	0.29486
250.078	0.29501	254.24	0.29518	255.897	0.2949
250.746	0.295	254.925	0.29523	256.593	0.29486
251.427	0.29504	255.611	0.29515	257.287	0.29489
252.134	0.29498	256.305	0.29511	257.975	0.29487
252.815	0.29511	256.993	0.29512	258.666	0.29495
253.51	0.29503	257.686	0.29513	259.365	0.29488
254.198	0.2949	258.382	0.29512	260.055	0.29474
254.89	0.29498	259.079	0.29512	260.747	0.29475
255.574	0.29493	259.768	0.29512	261.437	0.29485
256.255	0.29492	260.471	0.2951	262.131	0.29486
256.951	0.29498	261.151	0.29507	262.813	0.29483
257.637	0.29483	261.847	0.29503	263.502	0.29483
258.329	0.29489	262.541	0.29504	264.193	0.29477
259.024	0.29496	263.232	0.29496	264.871	0.29476
259.728	0.29495	263.912	0.29493	265.567	0.29466
260.417	0.29501	264.613	0.29499	266.257	0.29471
261.11	0.29496	265.3	0.29496	266.945	0.29473
261.809	0.29496	265.987	0.29497	267.634	0.29484
262.502	0.29504	266.669	0.2949	268.322	0.29483
263.183	0.29501	267.356	0.2949	269.023	0.29485
263.872	0.29497	268.057	0.29492	269.706	0.29488
264.561	0.29499	268.745	0.2948	270.387	0.29476
265.241	0.29498	269.427	0.29484	271.084	0.29496
265.93	0.29496	270.13	0.29488	271.76	0.29488
266.618	0.29498	270.826	0.29486	272.454	0.29493
267.308	0.29494	271.509	0.29485	273.15	0.29488
268.007	0.2949	272.191	0.29483	273.831	0.2949
268.711	0.29486	272.899	0.29481	274.518	0.29494
269.395	0.29492	273.597	0.29479	275.211	0.295
270.072	0.29489	274.269	0.29489	275.894	0.2949
270.763	0.29485	274.943	0.29483	276.584	0.29493
271.462	0.29485	275.642	0.29485	277.267	0.29494
272.138	0.29479	276.328	0.2948	277.956	0.2949
272.838	0.29477	277.012	0.29478	278.649	0.29495
273.527	0.29483	277.708	0.29476	279.353	0.29494
274.237	0.29482	278.398	0.29475	280.045	0.29498
274.911	0.29484	279.101	0.29474	280.732	0.29501
275.608	0.29482	279.785	0.29475	281.412	0.2949
276.296	0.29486	280.463	0.29475	282.098	0.29497
276.995	0.29483	281.137	0.29468	282.787	0.29495
277.691	0.2948	281.833	0.29471	283.488	0.29495
278.372	0.29475	282.524	0.29466	284.173	0.29496
279.075	0.29476	283.222	0.2947	284.878	0.29498
279.758	0.29474	283.904	0.29468	285.561	0.29498
280.452	0.29477	284.597	0.2946	286.259	0.29504
281.137	0.29475	285.297	0.29465	286.939	0.29504
281.837	0.29478	285.977	0.29465	287.631	0.29503
282.524	0.29483	286.672	0.29466	288.317	0.29508
283.216	0.29483	287.377	0.29465	289.01	0.29506
283.906	0.29488	288.071	0.29468	289.722	0.29518
284.606	0.29482	288.77	0.29454	290.401	0.29513
285.282	0.29481	289.441	0.29452	291.101	0.29516
285.975	0.29481	290.155	0.29447	291.796	0.29518
286.661	0.29486	290.831	0.29453	292.481	0.29521
287.346	0.29481	291.544	0.29449	293.185	0.29525
288.031	0.29474	292.224	0.29458	293.875	0.29523
288.723	0.29483	292.921	0.29461	294.571	0.2952
289.415	0.29477	293.614	0.29448	295.263	0.29521
290.124	0.29482	294.312	0.29443	295.956	0.29521
290.818	0.29481	294.984	0.29463	296.65	0.29531
291.508	0.29481	295.691	0.29452	297.346	0.29529
292.188	0.2947	296.389	0.29451	298.045	0.29531
292.879	0.29487	297.082	0.29448	298.731	0.29535
293.565	0.29481	297.776	0.29447	299.433	0.29535
294.249	0.29481	298.46	0.29447	300.122	0.29538
294.935	0.2948	299.156	0.29448	300.793	0.29533
295.626	0.29481	299.825	0.29447	301.478	0.29535
296.317	0.2949	300.527	0.29448	302.169	0.29534
296.997	0.29481	301.214	0.29444	302.849	0.29537
297.68	0.29488	301.89	0.29448	303.527	0.29528
298.378	0.29479	302.596	0.29445	304.225	0.29534
299.051	0.29483	303.271	0.29446	304.92	0.29533
299.763	0.29489	303.966	0.29441	305.596	0.29526
300.45	0.29482	304.655	0.29448	306.278	0.29526
301.133	0.29482	305.332	0.29451	306.958	0.29526
301.821	0.29486	306.014	0.29447	307.648	0.29537
302.509	0.29483	306.706	0.29445	308.32	0.29533
303.195	0.29486	307.388	0.29441	309.015	0.29525
303.876	0.29486	308.076	0.29441	309.688	0.29526
304.575	0.29484	308.755	0.29454	310.377	0.29521
305.259	0.29486	309.437	0.29449	311.059	0.29532
305.95	0.29481	310.126	0.29448	311.739	0.29542
306.644	0.29489	310.816	0.29457	312.42	0.29535
307.335	0.2949	311.504	0.29457	313.115	0.29543
308.031	0.29486	312.201	0.29463	313.806	0.29548
308.726	0.29496	312.9	0.29464	314.489	0.29537
309.428	0.29503	313.585	0.29463	315.173	0.29549
310.105	0.29493	314.282	0.29459	315.867	0.29546
310.8	0.295	314.975	0.2947	316.553	0.29556
311.491	0.29506	315.664	0.29458	317.241	0.29548
312.196	0.29501	316.355	0.29462	317.924	0.29554
312.884	0.29505	317.066	0.29469	318.617	0.29557
313.575	0.29509	317.741	0.29452	319.303	0.29557
314.253	0.29508	318.444	0.29464	319.985	0.29565
314.951	0.29508	319.124	0.29469	320.66	0.2956
315.664	0.29502	319.81	0.29469	321.341	0.29575
316.34	0.295	320.509	0.29463	322.018	0.29567
317.024	0.295	321.173	0.29467	322.699	0.29576
317.716	0.29511	321.842	0.29464	323.383	0.29582
318.4	0.29502	322.536	0.29468	324.062	0.2958
319.084	0.29514	323.207	0.29469	324.74	0.29582
319.77	0.29518	323.893	0.29471	325.428	0.29583
320.45	0.29519	324.575	0.2947	326.117	0.29593
321.125	0.29519	325.25	0.29468	326.801	0.29595
321.801	0.29511	325.929	0.2947	327.497	0.29606
322.484	0.2952	326.623	0.29469	328.17	0.29612
323.151	0.29512	327.297	0.29457	328.857	0.29613
323.825	0.29531	327.975	0.29468	329.546	0.29604
324.494	0.29526	328.666	0.29465	330.239	0.2962
325.184	0.29525	329.354	0.29463	330.932	0.29617
325.875	0.29542	330.042	0.29475	331.622	0.29642
326.55	0.29542	330.717	0.29471	332.331	0.29649
327.239	0.29541	331.433	0.2947	333.029	0.2966
327.919	0.29541	332.112	0.29479	333.723	0.29651
328.601	0.29545	332.794	0.2948	334.404	0.29666
329.277	0.29557	333.487	0.29473	335.084	0.29676
329.97	0.2956	334.151	0.29481	335.775	0.2968
330.657	0.29558	334.866	0.29481	336.459	0.29696
331.348	0.29556	335.544	0.29485	337.14	0.29697
332.024	0.29565	336.241	0.29484	337.827	0.29703
332.705	0.29552	336.927	0.29486	338.515	0.2971
333.403	0.2956	337.616	0.29487	339.193	0.29716
334.091	0.2956	338.306	0.29481	339.874	0.29721
334.771	0.29571	338.971	0.29485	340.557	0.29726
335.45	0.29572	339.643	0.2949	341.243	0.2973
336.156	0.29569	340.349	0.29497	341.917	0.29739
336.839	0.29568	341.019	0.29498	342.59	0.2976
337.511	0.29564	341.695	0.29496	343.282	0.29771
338.19	0.2956	342.375	0.29495	343.95	0.29784
338.894	0.2957	343.052	0.29494	344.622	0.29792
339.563	0.29567	343.724	0.29495	345.302	0.29805
340.247	0.29572	344.397	0.29497	345.97	0.29806
340.929	0.29583	345.079	0.29507	346.67	0.29823
341.615	0.29585	345.75	0.2951	347.339	0.29829
342.286	0.2959	346.435	0.29509	348.015	0.29845
342.959	0.29582	347.121	0.29508	348.694	0.29857
343.652	0.29596	347.798	0.29513	349.383	0.29865
344.333	0.29595	348.477	0.2952	350.052	0.29883
345.01	0.29594	349.163	0.2952	350.738	0.29886
345.68	0.29605	349.84	0.29534	351.41	0.29897
346.369	0.29598	350.529	0.29538	352.075	0.2992
347.049	0.29601	351.19	0.29534	352.776	0.2993
347.74	0.29615	351.886	0.29533	353.437	0.2995
348.415	0.29613	352.562	0.29532	354.102	0.29967
349.095	0.29611	353.244	0.29536	354.797	0.29973
349.768	0.29611	353.922	0.29522	355.468	0.29984
350.448	0.29614	354.592	0.29536	356.132	0.29995
351.125	0.29617	355.256	0.29536	356.82	0.30013
351.81	0.29623	355.94	0.29535	357.476	0.30024
352.48	0.29621	356.617	0.29539	358.149	0.3004
353.169	0.29623	357.284	0.29541	358.82	0.30039
353.842	0.29624	357.963	0.29547	359.506	0.3006
354.512	0.29625	358.647	0.2955	360.175	0.30074
355.191	0.29634	359.333	0.29534	360.835	0.30084
355.864	0.29634	359.994	0.29546	361.509	0.30091
356.542	0.2963	360.675	0.29542	362.186	0.30117
357.215	0.29637	361.342	0.29539	362.856	0.30129
357.886	0.29626	362.009	0.29551	363.537	0.30144
358.562	0.29639	362.703	0.2955	364.221	0.30156
359.247	0.29635	363.372	0.2955	364.886	0.30165
359.928	0.29644	364.044	0.29552	365.562	0.30187
360.595	0.29637	364.706	0.29555	366.24	0.30193
361.277	0.29655	365.39	0.2955	366.915	0.30212
361.95	0.29656	366.061	0.29543	367.585	0.30221
362.635	0.29654	366.744	0.2955	368.263	0.30248
363.298	0.29667	367.394	0.29557	368.938	0.30252
363.974	0.29669	368.091	0.29552	369.623	0.30268
364.655	0.2968	368.776	0.2955	370.299	0.30281
365.339	0.29675	369.446	0.29557	370.977	0.30291
366.009	0.29687	370.124	0.29562	371.649	0.30282
366.679	0.29683	370.793	0.29552	372.32	0.30294
367.351	0.29693	371.45	0.2955	372.991	0.30308
368.044	0.29699	372.133	0.29547	373.663	0.30327
368.716	0.29699	372.801	0.29552	374.344	0.30336
369.392	0.29702	373.477	0.29553	375.014	0.30339
370.068	0.29706	374.151	0.2955	375.684	0.30346
370.748	0.29705	374.841	0.29552	376.354	0.30354
371.422	0.29706	375.514	0.29552	377.044	0.30366
372.1	0.29714	376.188	0.29554	377.725	0.3037
372.773	0.29717	376.864	0.29556	378.4	0.30383
373.463	0.29718	377.543	0.29556	379.07	0.30386
374.122	0.29721	378.221	0.29545	379.756	0.304
374.792	0.29726	378.883	0.29555	380.428	0.30406
375.451	0.29731	379.566	0.29552	381.108	0.30406
376.132	0.29735	380.227	0.29552	381.783	0.30429
376.796	0.29728	380.906	0.29536	382.469	0.30431
377.465	0.29739	381.568	0.29545	383.148	0.30429
378.149	0.29746	382.249	0.29552	383.823	0.30443
378.823	0.2975	382.919	0.29547	384.483	0.30461
379.492	0.29763	383.597	0.29556	385.16	0.30457
380.175	0.29758	384.286	0.2956	385.836	0.30473
380.852	0.29762	384.96	0.29556	386.513	0.30478
381.525	0.29768	385.625	0.29554	387.168	0.30488
382.19	0.29773	386.283	0.29543	387.84	0.30485
382.867	0.2977	386.959	0.29541	388.515	0.30503
383.538	0.29775	387.648	0.29541	389.187	0.30498
384.215	0.29777	388.313	0.29546	389.859	0.30513
384.886	0.29777	388.99	0.2955	390.522	0.30514
385.557	0.29783	389.656	0.29542	391.206	0.30516
386.233	0.29778	390.322	0.29553	391.885	0.30526
386.91	0.29795	391.013	0.29552	392.551	0.30519
387.591	0.29784	391.685	0.29555	393.234	0.3053
388.262	0.29795	392.354	0.29549	393.906	0.30515
388.937	0.29795	393.037	0.29536	394.594	0.30541
389.615	0.29799	393.701	0.29533	395.272	0.30544
390.283	0.29803	394.382	0.29537	395.932	0.30534
390.952	0.29809	395.048	0.29544	396.613	0.30548
391.643	0.29815	395.715	0.2954	397.287	0.30549
392.3	0.29824	396.394	0.29548	397.958	0.3056
392.97	0.29825	397.077	0.29542	398.64	0.30556
393.649	0.29825	397.735	0.29545	399.301	0.30558
394.317	0.29828	398.421	0.29537	399.969	0.30557
394.984	0.29837	399.094	0.29532	400.653	0.30559
395.678	0.29831	399.764	0.29536	401.32	0.30545
396.349	0.29825	400.425	0.29539	401.977	0.30555
397.029	0.29834	401.092	0.29537	402.639	0.30558
397.691	0.29844	401.753	0.29535	403.306	0.30564
398.369	0.29845	402.432	0.29536	403.973	0.30567
399.046	0.29847	403.091	0.29521	404.641	0.3057
399.718	0.29848	403.757	0.2952	405.317	0.30572
400.378	0.29847	404.423	0.29525	405.985	0.30565
401.038	0.29856	405.092	0.29517	406.646	0.30572
401.698	0.2986	405.758	0.29516	407.325	0.3057
402.362	0.2986	406.434	0.29525	408.002	0.3057
403.014	0.2986	407.099	0.29515	408.683	0.30562
403.697	0.2987	407.787	0.29524	409.364	0.30557
404.363	0.29866	408.454	0.29525	410.011	0.30563
405.04	0.29868	409.122	0.29521	410.713	0.3056
405.688	0.29869	409.804	0.29528	411.369	0.30561
406.364	0.29876	410.479	0.29522	412.046	0.30564
407.028	0.29874	411.166	0.29525	412.711	0.30559
407.703	0.29884	411.82	0.29521	413.383	0.30563
408.372	0.29878	412.491	0.29523	414.06	0.3056
409.048	0.29891	413.158	0.29526	414.738	0.30559
409.725	0.29897	413.851	0.29513	415.41	0.30556
410.423	0.29896	414.515	0.29513	416.087	0.30553
411.09	0.29899	415.194	0.29515	416.748	0.30545
411.771	0.29902	415.854	0.29521	417.429	0.30545
412.43	0.29912	416.522	0.29518	418.097	0.30545
413.105	0.29916	417.187	0.29525	418.787	0.30537
413.78	0.29911	417.878	0.29515	419.45	0.30537
414.454	0.29922	418.557	0.29511	420.132	0.30527
415.132	0.29918	419.231	0.29515	420.805	0.30526
415.799	0.2992	419.902	0.29519	421.487	0.30529
416.474	0.29917	420.578	0.29522	422.157	0.30533
417.151	0.29919	421.249	0.29525	422.831	0.30524
417.839	0.29914	421.936	0.29517	423.508	0.30522
418.501	0.29905	422.597	0.29507	424.203	0.30515
419.183	0.29912	423.279	0.29514	424.851	0.30511
419.849	0.29922	423.959	0.29504	425.515	0.30512
420.52	0.29915	424.631	0.29516	426.201	0.30503
421.193	0.29919	425.295	0.29514	426.871	0.30498
421.863	0.29919	425.968	0.29515	427.55	0.30493
422.547	0.2992	426.655	0.29515	428.219	0.30491
423.223	0.29918	427.323	0.29516	428.887	0.30491
423.899	0.29903	427.994	0.29517	429.568	0.30481
424.593	0.29903	428.67	0.29513	430.224	0.30482
425.263	0.29917	429.356	0.29516	430.892	0.30471
425.924	0.29915	430.038	0.29515	431.576	0.3047
426.597	0.29907	430.694	0.29512	432.245	0.30463
427.264	0.29911	431.37	0.29501	432.91	0.30465
427.948	0.29912	432.034	0.29492	433.587	0.30461
428.616	0.29906	432.708	0.29503	434.249	0.30458
429.283	0.29904	433.375	0.29516	434.923	0.30457
429.966	0.29897	434.053	0.29501	435.579	0.30446
430.642	0.29902	434.726	0.29513	436.248	0.30445
431.314	0.29898	435.398	0.29503	436.922	0.30435
431.998	0.29906	436.068	0.29515	437.589	0.30432
432.665	0.29902	436.753	0.29521	438.259	0.30427
433.337	0.29902	437.437	0.29529	438.935	0.30419
434.014	0.299	438.11	0.29518	439.599	0.30411
434.68	0.29896	438.777	0.29515	440.262	0.30406
435.356	0.29896	439.453	0.29517	440.96	0.30399
436.026	0.29894	440.129	0.29524	441.633	0.30404
436.708	0.29879	440.787	0.29521	442.297	0.30394
437.376	0.29875	441.465	0.29514	442.97	0.30394
438.042	0.29879	442.137	0.29515	443.641	0.30383
438.716	0.29874	442.815	0.29515	444.329	0.30375
439.392	0.29875	443.466	0.29512	445.006	0.30368
440.053	0.29866	444.153	0.29515	445.664	0.3036
440.717	0.29862	444.835	0.2951	446.338	0.30339
441.399	0.29858	445.494	0.29513	447.017	0.30336
442.07	0.29856	446.178	0.29515	447.689	0.30334
442.742	0.29848	446.836	0.29507	448.37	0.30332
443.413	0.29846	447.51	0.29508	449.052	0.30328
444.084	0.29845	448.182	0.29503	449.727	0.30321
444.762	0.29836	448.853	0.29508	450.39	0.30306
445.436	0.2983	449.531	0.29511	451.056	0.30303
446.09	0.29828	450.201	0.29505	451.725	0.30295
446.773	0.29825	450.86	0.29504	452.394	0.30289
447.454	0.29817	451.531	0.29506	453.061	0.30279
448.114	0.29817	452.209	0.29506	453.723	0.30274
448.795	0.29815	452.88	0.29502	454.407	0.30275
449.473	0.29805	453.559	0.2951	455.069	0.30269
450.137	0.29793	454.244	0.29512	455.729	0.30265
450.804	0.298	454.916	0.29511	456.394	0.30252
451.477	0.29794	455.594	0.2952	457.061	0.30246
452.157	0.29789	456.262	0.29508	457.734	0.3023
452.819	0.29775	456.946	0.29505	458.41	0.3022
453.494	0.29782	457.608	0.29504	459.074	0.30214
454.158	0.29763	458.275	0.29508	459.745	0.30208
454.843	0.29758	458.952	0.29509	460.43	0.3019
455.511	0.29744	459.605	0.2951	461.114	0.30184
456.182	0.29753	460.29	0.29511	461.782	0.30174
456.85	0.29749	460.95	0.29512	462.452	0.30151
457.542	0.29742	461.614	0.29507	463.136	0.3015
458.218	0.29743	462.282	0.29507	463.821	0.30139
458.887	0.29738	462.952	0.29513	464.49	0.30128
459.575	0.2973	463.627	0.29517	465.167	0.30123
460.263	0.29727	464.295	0.29509	465.823	0.30109
460.926	0.29719	464.961	0.29516	466.511	0.30095
461.592	0.29711	465.625	0.2951	467.177	0.30083
462.26	0.29715	466.288	0.29506	467.855	0.30075
462.931	0.29715	466.947	0.29508	468.515	0.30059
463.599	0.2971	467.637	0.29502	469.179	0.30045
464.257	0.2971	468.296	0.29509	469.868	0.30034
464.933	0.29704	468.978	0.29507	470.534	0.30017
465.607	0.29694	469.653	0.29503	471.21	0.30007
466.277	0.29687	470.316	0.29497	471.878	0.29989
466.938	0.29685	471	0.29492	472.566	0.29984
467.611	0.29691	471.667	0.29508	473.24	0.2997
468.273	0.29684	472.336	0.29506	473.907	0.29952
468.945	0.29689	473.004	0.29516	474.574	0.29944
469.615	0.29683	473.675	0.29518	475.244	0.29935
470.277	0.29678	474.359	0.29518	475.93	0.2992
470.943	0.29663	475.031	0.2952	476.592	0.299
471.61	0.29672	475.699	0.29511	477.277	0.29888
472.284	0.29652	476.378	0.2952	477.926	0.29879
472.96	0.29651	477.045	0.29523	478.594	0.29856
473.633	0.29643	477.742	0.29516	479.273	0.29847
474.297	0.29644	478.411	0.29516	479.941	0.29824
474.977	0.29641	479.085	0.29524	480.604	0.29813
475.64	0.2965	479.767	0.29518	481.291	0.29805
476.31	0.29646	480.455	0.2952	481.956	0.29786
476.981	0.29644	481.133	0.29529	482.616	0.29779
477.642	0.2964	481.8	0.29526	483.294	0.29756
478.338	0.29629	482.48	0.29536	483.973	0.29744
479.014	0.29635	483.147	0.29523	484.666	0.29733
479.69	0.29623	483.812	0.29524	485.335	0.29715
480.358	0.29626	484.484	0.29528	486.011	0.29693
481.028	0.29614	485.174	0.29524	486.684	0.29678
481.698	0.29627	485.843	0.29521	487.372	0.29668
482.369	0.29619	486.514	0.29529	488.056	0.29653
483.058	0.29606	487.191	0.29526	488.744	0.29651
483.738	0.2961	487.873	0.29521	489.408	0.29636
484.405	0.29602	488.533	0.29518	490.079	0.29635
485.075	0.29605	489.213	0.29527	490.778	0.29614
485.758	0.29608	489.878	0.29516	491.431	0.29602
486.42	0.29605	490.55	0.29528	492.115	0.29594
487.097	0.29606	491.227	0.29523	492.772	0.2959
487.763	0.29598	491.903	0.29533	493.432	0.29559
488.441	0.29589	492.586	0.29528	494.127	0.29558
489.116	0.29598	493.24	0.29514	494.797	0.29547
489.776	0.29592	493.924	0.2953	495.459	0.29536
490.466	0.29581	494.6	0.29528	496.126	0.29513
491.144	0.29592	495.284	0.29535	496.787	0.29516
491.811	0.29593	495.955	0.29533	497.463	0.29499
492.496	0.29588	496.629	0.29531	498.129	0.29485
493.151	0.29587	497.304	0.29536	498.805	0.29485
493.814	0.29584	497.98	0.29529	499.464	0.29478
494.496	0.29584	498.645	0.29534	500.149	0.29474
495.172	0.29579	499.331	0.29533	500.799	0.29469
495.83	0.29579	499.983	0.29537	501.475	0.29461
496.502	0.29581	500.668	0.29544	502.132	0.29453
497.178	0.2959	501.342	0.29542	502.783	0.29449
497.842	0.29586	502.001	0.29536	503.462	0.2945
498.524	0.29586	502.697	0.29542	504.118	0.29437
499.202	0.29579	503.339	0.29538	504.799	0.29445
499.863	0.29565	504.006	0.29533	505.461	0.29432
500.544	0.29572	504.691	0.29544	506.121	0.2944
501.22	0.29576	505.337	0.29539	506.809	0.29435
501.896	0.29572	506.017	0.29549	507.475	0.29435
502.554	0.29575	506.68	0.29547	508.132	0.2942
503.224	0.29579	507.345	0.29536	508.81	0.29432
503.893	0.29572	508.021	0.29544	509.484	0.29429
504.559	0.29574	508.696	0.29548	510.145	0.29425
505.242	0.29564	509.361	0.29549	510.819	0.29421
505.911	0.29572	510.041	0.29548	511.485	0.29409
506.585	0.29579	510.721	0.29553	512.152	0.29419
507.246	0.29582	511.38	0.29559	512.823	0.2942
507.909	0.29574	512.056	0.29561	513.505	0.29422
508.579	0.29575	512.739	0.29559	514.166	0.29424
509.252	0.29576	513.394	0.29551	514.847	0.29424
509.904	0.29565	514.067	0.29562	515.506	0.29419
510.578	0.29567	514.748	0.29555	516.182	0.2943
511.246	0.29567	515.412	0.29557	516.85	0.29428
511.924	0.29572	516.082	0.29556	517.526	0.29425
512.586	0.29565	516.75	0.29558	518.2	0.29413
513.237	0.29573	517.42	0.29557	518.857	0.29421
513.911	0.29569	518.085	0.29569	519.524	0.29422
514.597	0.29565	518.737	0.29569	520.205	0.29426
515.264	0.2956	519.423	0.29568	520.887	0.29425
515.941	0.2956	520.097	0.29569	521.543	0.29425
516.61	0.29552	520.767	0.2957	522.214	0.29433
517.295	0.29558	521.447	0.29567	522.887	0.29419
517.962	0.29556	522.128	0.2957	523.56	0.29421
518.633	0.29551	522.785	0.29566	524.229	0.29422
519.29	0.29545	523.457	0.29568	524.905	0.29413
519.949	0.29551	524.112	0.29572	525.587	0.2942
520.63	0.29547	524.787	0.29569	526.248	0.29427
521.295	0.29541	525.468	0.29568	526.934	0.29432
521.968	0.29533	526.141	0.29574	527.604	0.29429
522.638	0.29539	526.8	0.29572	528.278	0.29429
523.292	0.29537	527.444	0.29573	528.954	0.29431
523.975	0.29535	528.119	0.29578	529.618	0.29434
524.641	0.29537	528.768	0.29577	530.29	0.2943
525.306	0.29539	529.457	0.29579	530.978	0.29431
525.995	0.29534	530.12	0.29576	531.658	0.29431
526.671	0.29541	530.776	0.29579	532.335	0.29427
527.343	0.29532	531.437	0.29573	533.012	0.29428
528.009	0.29527	532.104	0.29577	533.673	0.29429
528.683	0.29526	532.771	0.29583	534.347	0.29426
529.353	0.29524	533.451	0.29583	535.014	0.2943
530.02	0.29525	534.113	0.29587	535.691	0.2943
530.698	0.29531	534.779	0.29584	536.37	0.29431
531.37	0.29517	535.452	0.29591	537.045	0.29425
532.02	0.29512	536.113	0.2959	537.72	0.29435
532.697	0.29512	536.781	0.2958	538.387	0.29429
533.369	0.29504	537.457	0.29588	539.055	0.29429
534.042	0.29505	538.101	0.29579	539.716	0.29428
534.727	0.29509	538.783	0.2958	540.393	0.29435
535.389	0.29502	539.456	0.29583	541.05	0.29432
536.067	0.29501	540.126	0.29582	541.744	0.29428
536.734	0.29503	540.799	0.29584	542.4	0.29433
537.407	0.29494	541.48	0.29583	543.073	0.29428
538.072	0.29498	542.156	0.29591	543.746	0.29428
538.747	0.29493	542.819	0.29591	544.419	0.29428
539.429	0.29493	543.476	0.29582	545.083	0.29429
540.087	0.2949	544.161	0.29588	545.742	0.29422
540.757	0.29484	544.844	0.29583	546.413	0.2942
541.428	0.29483	545.523	0.29585	547.095	0.29425
542.101	0.29466	546.176	0.29591	547.747	0.29423
542.765	0.29469	546.856	0.29588	548.427	0.29426
543.429	0.29466	547.532	0.2958	549.092	0.29431
544.095	0.29464	548.201	0.29584	549.762	0.29423
544.77	0.29465	548.867	0.29582	550.433	0.29427
545.443	0.2946	549.537	0.29579	551.114	0.29413
546.116	0.29459	550.221	0.29585	551.787	0.29408
546.786	0.29449	550.897	0.29583	552.423	0.29422
547.442	0.29457	551.559	0.2959	553.102	0.29427
548.118	0.29449	552.215	0.29589	553.759	0.29423
548.804	0.29449	552.885	0.29601	554.424	0.29418
549.459	0.2945	553.546	0.29598	555.091	0.2942
550.128	0.29437	554.222	0.29607	555.774	0.29419
550.806	0.29439	554.898	0.29604	556.426	0.29413
551.471	0.29436	555.562	0.29606	557.081	0.29419
552.133	0.2943	556.24	0.2961	557.751	0.29419
552.804	0.2943	556.9	0.29607	558.424	0.29417
553.476	0.29424	557.581	0.29593	559.097	0.29419
554.155	0.29431	558.231	0.29602	559.744	0.29416
554.825	0.2943	558.906	0.29602	560.417	0.29407
555.495	0.29423	559.572	0.29602	561.09	0.29411
556.174	0.29419	560.238	0.29598	561.772	0.29408
556.844	0.29411	560.907	0.2959	562.431	0.29407
557.514	0.29413	561.561	0.29598	563.104	0.29409
558.188	0.29407	562.248	0.29599	563.761	0.29407
558.857	0.29407	562.917	0.2959	564.43	0.29406
559.531	0.29411	563.586	0.29592	565.096	0.29408
560.193	0.2941	564.265	0.2959	565.753	0.29404
560.857	0.29397	564.917	0.29594	566.428	0.29395
561.526	0.29403	565.586	0.29589	567.095	0.29393
562.177	0.29401	566.268	0.29591	567.748	0.29396
562.844	0.29401	566.926	0.29582	568.411	0.29401
563.505	0.294	567.586	0.29591	569.095	0.29402
564.177	0.29401	568.264	0.29597	569.773	0.29399
564.846	0.29399	568.93	0.29597	570.426	0.29395
565.507	0.29397	569.607	0.29596	571.088	0.29387
566.179	0.29393	570.274	0.29598	571.751	0.29391
566.846	0.29396	570.94	0.29597	572.425	0.2939
567.504	0.29399	571.594	0.29592	573.074	0.29393
568.183	0.29399	572.26	0.29597	573.735	0.29387
568.839	0.29407	572.927	0.29598	574.394	0.29383
569.484	0.29408	573.605	0.29594	575.047	0.2938
570.163	0.29398	574.275	0.29594	575.716	0.29383
570.826	0.29385	574.949	0.29595	576.375	0.29376
571.495	0.29392	575.611	0.29593	577.039	0.29383
572.152	0.29377	576.29	0.29594	577.695	0.29383
572.805	0.29379	576.96	0.29595	578.356	0.29376
573.48	0.29378	577.624	0.29589	579.01	0.29378
574.151	0.29382	578.289	0.29592	579.672	0.29379
574.806	0.29385	578.968	0.2958	580.342	0.29373
575.494	0.29379	579.617	0.29588	581.007	0.29379
576.132	0.29385	580.282	0.29588	581.665	0.29367
576.796	0.29373	580.96	0.29585	582.32	0.29369
577.472	0.29382	581.618	0.2957	582.993	0.29369
578.134	0.29379	582.292	0.2956	583.661	0.29368
578.803	0.29376	582.978	0.29575	584.326	0.29364
579.462	0.29372	583.63	0.2957	584.987	0.2936
580.127	0.29369	584.284	0.29571	585.638	0.29361
580.79	0.29367	584.939	0.29584	586.301	0.29358
581.448	0.29355	585.597	0.29575	586.971	0.29358
582.107	0.29359	586.277	0.29582	587.642	0.29349
582.772	0.29341	586.939	0.29577	588.319	0.29352
583.436	0.29352	587.603	0.29574	588.971	0.29353
584.109	0.29356	588.28	0.29577	589.633	0.29341
584.776	0.29347	588.932	0.29578	590.296	0.29351
585.447	0.29352	589.59	0.29585	590.967	0.29353
586.113	0.29347	590.268	0.2958	591.626	0.29352
586.775	0.29336	590.929	0.29588	592.286	0.29346
587.441	0.29335	591.577	0.29582	592.952	0.29344
588.115	0.2933	592.262	0.29585	593.622	0.29342
588.776	0.29337	592.911	0.29586	594.282	0.29341
589.435	0.29334	593.581	0.2958	594.946	0.29338
590.102	0.29337	594.236	0.29576	595.609	0.29336
590.767	0.2933	594.901	0.29576	596.267	0.29336
591.435	0.29331	595.57	0.29568	596.936	0.2934
592.103	0.29328	596.229	0.29576	597.605	0.29341
592.778	0.29327	596.897	0.29572	598.255	0.29338
593.45	0.29326	597.554	0.29578	598.887	0.29334
594.106	0.29319	598.214	0.2957	599.504	0.29329
594.761	0.29321	598.871	0.29566	600.091	0.29326
595.442	0.29315	599.498	0.29572	600.653	0.29328
596.11	0.29314
596.785	0.29309
597.439	0.29309
598.099	0.29308
598.756	0.29308
599.376	0.29308
599.959	0.29301
