# Supplementary material for: Selective conversion of CO2 to isobutane-enriched C4 alkanes over InZrOx-Beta composite catalyst
Source: Nat Commun. 2023 May 6;14:2627. doi: 10.1038/s41467-023-38336-5 (PMC10164185; doi:10.1038/s41467-023-38336-5)
Supplement: Supplementary file 3 — Source Data [file 41467_2023_38336_MOESM3_ESM.zip › Source_Data_for_Figures_in_Main_Article/Source_data_Fig_3.xlsx]

## Sheet: a
Catalytic performance for CO2 hydrogenation
	CH4	C4(0)	C4(=)	Oxygenates	C2-C3	C5+	CO2 con.	CO sel.
InZrOx(CP)/H-Beta(40)	2.05	53.36	0.31	0.08	25.65	18.55	20.38	54.86
InZrOx(SG)/H-Beta(40)	2.44	52.87	0.18	0.11	28.33	16.07	18.65	52.91
InZrOx(HT)/H-Beta(40)	1.81	34.73	0.25	0	56.25	6.96	12.63	51.96

## Sheet: b
Catalytic performance for CO2 hydrogenation
	CH4	C4(0)	C4(=)	Oxygenates	C2-C3	C5+	CO2 con.	CO sel.
InZrOx(CP)/SSZ-13	3.44	13.98	0.17	0.05	81.21	1.15	20.01	48.36
InZrOx(CP)/H-Beta(40)	2.05	53.36	0.31	0.08	25.65	18.55	20.38	54.86
InZrOx(CP)/USY	3.15	42.56	0.76	0.91	28.94	23.69	18.89	54.18

## Sheet: c
Catalytic performance for CO2 hydrogenation
	CH4	C4(0)	C4(=)	Oxygenates	C2-C3	C5+	CO2 con.	CO sel.
InZrOx(CP)/H-Beta(20)	1.14	46.22	0.1	0.2	38.94	13.4	21.24	50.42
InZrOx(CP)/H-Beta(30)	2.22	51.1	0.19	0.15	30.57	15.77	21	51.61
InZrOx(CP)/H-Beta(40)	2.05	53.36	0.31	0.08	25.65	18.55	20.38	54.86
InZrOx(CP)/H-Beta(60)	2.98	52.05	0.52	1.02	24.68	18.75	20.23	54.01
InZrOx(CP)/H-Beta(100)	4.28	39.73	1.36	7.75	23.98	22.9	19.6	57.85
