# Supplementary material for: Selective conversion of CO2 to isobutane-enriched C4 alkanes over InZrOx-Beta composite catalyst
Source: Nat Commun. 2023 May 6;14:2627. doi: 10.1038/s41467-023-38336-5 (PMC10164185; doi:10.1038/s41467-023-38336-5)
Supplement: Supplementary file 3 — Source Data [file 41467_2023_38336_MOESM3_ESM.zip › Source_Data_for_Figures_in_Main_Article/Source_data_Fig_4.xlsx]

## Sheet: a
Catalytic performance for CO2 hydrogenation
temperature	CH4	C4(0)	C4(=)	Oxygenates	C2-C3	C5+	CO2 con.	CO sel.
285	1.04	56.37	0.26	0.31	21.6	20.43	11.38	35.8
315	2.05	53.36	0.31	0.08	25.65	18.55	20.38	54.86
350	5.36	47.77	0.52	0.04	30.57	15.75	28.84	63.46

## Sheet: b
Catalytic performance for CO2 hydrogenation
pressure	CH4	C4(0)	C4(=)	Oxygenates	C2-C3	C5+	CO2 con.	CO sel.
0.1	4.39	39.14	1.06	4.48	41.61	9.33	16.58	65.41
0.5	2.67	49.5	0.78	0.63	33.04	13.38	16.99	65.58
1	2.58	52.04	0.67	0.26	28.92	15.53	18.96	60.56
2	2.7	53.43	0.53	0.06	25.05	18.23	19.61	56.46
3	2.05	53.36	0.31	0.08	25.65	18.55	20.38	54.86
4	1.84	51.52	0.13	0.94	28.12	17.44	19.16	50.97

## Sheet: c
Catalytic performance for CO2 hydrogenation
OX:ZEO	CH4	C4(0)	C4(=)	Oxygenates	C2-C3	C5+	CO2 con.	CO sel.
02:01:00	3	52.22	0.58	0.08	25.39	18.73	21.66	57.5
01:01:00	2.05	53.36	0.31	0.08	25.65	18.55	20.38	54.86
01:02:00	1.53	48.99	0.09	0.06	35.72	13.6	18.52	49.56

## Sheet: d
Catalytic performance for CO2 hydrogenation
GHSV	CH4	C4(0)	C4(=)	Oxygenates	C2-C3	C5+	CO2 con.	CO sel.
800	2.06	51.01	0.1	0.03	31.64	15.15	23.4	55.25
1200	2.05	53.36	0.31	0.08	25.65	18.55	20.38	54.86
2400	5.18	37.68	2.28	13.18	20.56	21.12	14.94	47.72

## Sheet: e
Catalytic performance for CO2 hydrogenation
	CH4	C4(0)	C4(=)	Oxygenates	C2-C3	C5+	CO2 con.	CO sel.
Dual-bed	5.17	53.09	0.11	0.4	24.27	16.97	19.05	59.02
Granule-mixing	2.05	53.36	0.31	0.08	25.65	18.55	20.38	54.86
Powder-mixing	40.16	16.11	1.8	24.22	8	9.7	15.73	51.96
