# Supplementary material for: Selective conversion of CO2 to isobutane-enriched C4 alkanes over InZrOx-Beta composite catalyst
Source: Nat Commun. 2023 May 6;14:2627. doi: 10.1038/s41467-023-38336-5 (PMC10164185; doi:10.1038/s41467-023-38336-5)
Supplement: Supplementary file 3 — Source Data [file 41467_2023_38336_MOESM3_ESM.zip › Source_Data_for_Figures_in_Main_Article/Source_data_Fig_5.xlsx]

## Sheet: a
In situ DRIFT spectra
Wavenumber	1 min	2 min	3 min	4 min	5 min	6 min	7 min	8 min	9 min	10 min
1799.24	-0.14604	-0.18005	-0.16134	-0.14053	-0.12446	-0.11083	-0.10052	-0.09102	-0.08271	-0.07549
1797.32	-0.14591	-0.1799	-0.1612	-0.14041	-0.12434	-0.11072	-0.10041	-0.09092	-0.08263	-0.07542
1795.39	-0.14578	-0.17976	-0.16106	-0.14028	-0.12422	-0.11061	-0.10031	-0.09081	-0.08255	-0.07534
1793.46	-0.14565	-0.17961	-0.16092	-0.14015	-0.1241	-0.1105	-0.10021	-0.09071	-0.08247	-0.07526
1791.53	-0.14552	-0.17946	-0.16078	-0.14003	-0.12398	-0.11039	-0.1001	-0.09061	-0.08238	-0.07518
1789.6	-0.14539	-0.17931	-0.16064	-0.1399	-0.12386	-0.11028	-0.1	-0.0905	-0.0823	-0.07509
1787.67	-0.14526	-0.17916	-0.16049	-0.13977	-0.12373	-0.11017	-0.09989	-0.0904	-0.08221	-0.07501
1785.75	-0.14512	-0.17901	-0.16035	-0.13963	-0.12361	-0.11005	-0.09978	-0.09029	-0.08212	-0.07493
1783.82	-0.14499	-0.17885	-0.1602	-0.1395	-0.12348	-0.10994	-0.09967	-0.09019	-0.08203	-0.07484
1781.89	-0.14486	-0.1787	-0.16006	-0.13937	-0.12335	-0.10983	-0.09957	-0.09008	-0.08194	-0.07476
1779.96	-0.14473	-0.17855	-0.15991	-0.13923	-0.12323	-0.10971	-0.09946	-0.08998	-0.08185	-0.07468
1778.03	-0.14459	-0.17839	-0.15976	-0.1391	-0.1231	-0.1096	-0.09935	-0.08988	-0.08175	-0.07459
1776.1	-0.14446	-0.17823	-0.15962	-0.13896	-0.12297	-0.10948	-0.09924	-0.08977	-0.08166	-0.0745
1774.17	-0.14433	-0.17808	-0.15947	-0.13883	-0.12284	-0.10937	-0.09913	-0.08967	-0.08156	-0.07442
1772.25	-0.1442	-0.17792	-0.15932	-0.13869	-0.12271	-0.10925	-0.09902	-0.08957	-0.08147	-0.07433
1770.32	-0.14406	-0.17776	-0.15916	-0.13855	-0.12258	-0.10913	-0.09891	-0.08946	-0.08137	-0.07424
1768.39	-0.14393	-0.17759	-0.15901	-0.1384	-0.12244	-0.10901	-0.09879	-0.08935	-0.08126	-0.07415
1766.46	-0.14379	-0.17742	-0.15885	-0.13825	-0.1223	-0.10889	-0.09867	-0.08924	-0.08115	-0.07405
1764.53	-0.14365	-0.17725	-0.15868	-0.1381	-0.12216	-0.10877	-0.09855	-0.08913	-0.08104	-0.07395
1762.6	-0.14351	-0.17707	-0.15851	-0.13794	-0.12201	-0.10864	-0.09842	-0.08902	-0.08092	-0.07384
1760.68	-0.14336	-0.17689	-0.15833	-0.13778	-0.12185	-0.1085	-0.09829	-0.0889	-0.0808	-0.07374
1758.75	-0.14319	-0.17667	-0.15813	-0.13758	-0.12167	-0.10833	-0.09813	-0.08875	-0.08065	-0.07361
1756.82	-0.14302	-0.17645	-0.15792	-0.13738	-0.12149	-0.10815	-0.09796	-0.08859	-0.08049	-0.07347
1754.89	-0.14286	-0.17625	-0.15772	-0.13719	-0.12131	-0.10798	-0.0978	-0.08843	-0.08034	-0.07334
1752.96	-0.14271	-0.17606	-0.15755	-0.13703	-0.12116	-0.10783	-0.09766	-0.08831	-0.08022	-0.07323
1751.03	-0.14257	-0.17591	-0.15741	-0.1369	-0.12103	-0.1077	-0.09756	-0.0882	-0.08012	-0.07314
1749.1	-0.14246	-0.17577	-0.15728	-0.13678	-0.12092	-0.10759	-0.09746	-0.08811	-0.08003	-0.07306
1747.18	-0.14234	-0.17564	-0.15716	-0.13667	-0.12082	-0.10749	-0.09738	-0.08803	-0.07995	-0.07298
1745.25	-0.14222	-0.1755	-0.15702	-0.13655	-0.12071	-0.10737	-0.09728	-0.08793	-0.07986	-0.07289
1743.32	-0.14209	-0.17534	-0.15687	-0.13641	-0.12058	-0.10724	-0.09717	-0.08782	-0.07976	-0.07278
1741.39	-0.14196	-0.17516	-0.1567	-0.13625	-0.12044	-0.1071	-0.09704	-0.08769	-0.07963	-0.07266
1739.46	-0.14181	-0.17497	-0.15652	-0.13609	-0.12028	-0.10694	-0.0969	-0.08755	-0.0795	-0.07252
1737.53	-0.14167	-0.17478	-0.15634	-0.13593	-0.12013	-0.10679	-0.09677	-0.08742	-0.07937	-0.07238
1735.61	-0.14153	-0.17461	-0.15618	-0.13578	-0.11999	-0.10665	-0.09665	-0.08729	-0.07926	-0.07226
1733.68	-0.14141	-0.17446	-0.15605	-0.13566	-0.11987	-0.10655	-0.09655	-0.0872	-0.07917	-0.07216
1731.75	-0.1413	-0.17434	-0.15593	-0.13555	-0.11978	-0.10646	-0.09647	-0.08712	-0.0791	-0.07209
1729.82	-0.14119	-0.17421	-0.15582	-0.13545	-0.11969	-0.10638	-0.0964	-0.08704	-0.07903	-0.07202
1727.89	-0.14107	-0.17408	-0.15569	-0.13534	-0.11958	-0.10629	-0.09632	-0.08695	-0.07896	-0.07194
1725.96	-0.14094	-0.17391	-0.15553	-0.13519	-0.11945	-0.10617	-0.09621	-0.08684	-0.07886	-0.07184
1724.04	-0.14078	-0.17371	-0.15534	-0.13501	-0.11927	-0.10602	-0.09606	-0.08669	-0.07872	-0.0717
1722.11	-0.14061	-0.17348	-0.15511	-0.1348	-0.11907	-0.10584	-0.09588	-0.08652	-0.07855	-0.07154
1720.18	-0.14042	-0.17322	-0.15486	-0.13456	-0.11885	-0.10563	-0.09568	-0.08633	-0.07837	-0.07137
1718.25	-0.14023	-0.17295	-0.15459	-0.13431	-0.11861	-0.10541	-0.09547	-0.08613	-0.07817	-0.07118
1716.32	-0.14002	-0.17266	-0.1543	-0.13404	-0.11835	-0.10517	-0.09524	-0.08591	-0.07796	-0.07098
1714.39	-0.13979	-0.17234	-0.15398	-0.13375	-0.11808	-0.10491	-0.09499	-0.08569	-0.07773	-0.07077
1712.46	-0.13956	-0.172	-0.15366	-0.13345	-0.11779	-0.10464	-0.09473	-0.08545	-0.07749	-0.07055
1710.54	-0.13931	-0.17166	-0.15332	-0.13313	-0.11748	-0.10435	-0.09445	-0.0852	-0.07724	-0.07032
1708.61	-0.13906	-0.1713	-0.15297	-0.13281	-0.11717	-0.10406	-0.09417	-0.08494	-0.07698	-0.07008
1706.68	-0.1388	-0.17093	-0.15261	-0.13247	-0.11686	-0.10376	-0.09388	-0.08467	-0.07672	-0.06984
1704.75	-0.13854	-0.17057	-0.15225	-0.13213	-0.11654	-0.10346	-0.09359	-0.0844	-0.07646	-0.0696
1702.82	-0.13828	-0.17021	-0.15191	-0.1318	-0.11623	-0.10317	-0.09331	-0.08413	-0.0762	-0.06937
1700.89	-0.13804	-0.16988	-0.15158	-0.13149	-0.11593	-0.10288	-0.09304	-0.08388	-0.07597	-0.06915
1698.97	-0.13781	-0.16957	-0.15128	-0.13121	-0.11567	-0.10263	-0.09281	-0.08366	-0.07576	-0.06896
1697.04	-0.1376	-0.1693	-0.15102	-0.13096	-0.11545	-0.10241	-0.09261	-0.08347	-0.07559	-0.06881
1695.11	-0.13743	-0.16908	-0.15081	-0.13077	-0.11527	-0.10224	-0.09247	-0.08333	-0.07546	-0.06871
1693.18	-0.13728	-0.16891	-0.15066	-0.13063	-0.11514	-0.10212	-0.09237	-0.08324	-0.07538	-0.06865
1691.25	-0.13717	-0.16879	-0.15056	-0.13055	-0.11508	-0.10206	-0.09232	-0.08321	-0.07535	-0.06864
1689.32	-0.1371	-0.16872	-0.15052	-0.13053	-0.11507	-0.10205	-0.09234	-0.08322	-0.07538	-0.06868
1687.39	-0.13705	-0.16871	-0.15054	-0.13057	-0.11511	-0.1021	-0.0924	-0.08329	-0.07545	-0.06877
1685.47	-0.13703	-0.16873	-0.1506	-0.13065	-0.11519	-0.10219	-0.09251	-0.0834	-0.07556	-0.06889
1683.54	-0.13702	-0.16877	-0.15069	-0.13075	-0.1153	-0.10231	-0.09264	-0.08354	-0.0757	-0.06904
1681.61	-0.13702	-0.16881	-0.15078	-0.13086	-0.11542	-0.10244	-0.09278	-0.08368	-0.07584	-0.06919
1679.68	-0.13701	-0.16885	-0.15086	-0.13096	-0.11552	-0.10255	-0.0929	-0.08381	-0.07598	-0.06933
1677.75	-0.13699	-0.16886	-0.1509	-0.13102	-0.1156	-0.10264	-0.093	-0.08392	-0.07608	-0.06945
1675.82	-0.13693	-0.16882	-0.15089	-0.13104	-0.11562	-0.10268	-0.09305	-0.08397	-0.07614	-0.06951
1673.9	-0.13683	-0.16871	-0.15081	-0.13098	-0.11558	-0.10265	-0.09304	-0.08397	-0.07614	-0.06952
1671.97	-0.13669	-0.16853	-0.15065	-0.13084	-0.11547	-0.10256	-0.09295	-0.08389	-0.07608	-0.06946
1670.04	-0.1365	-0.16828	-0.15042	-0.13063	-0.11529	-0.10239	-0.09279	-0.08375	-0.07595	-0.06934
1668.11	-0.13627	-0.16798	-0.15013	-0.13036	-0.11505	-0.10217	-0.09258	-0.08355	-0.07576	-0.06916
1666.18	-0.13602	-0.16763	-0.14979	-0.13005	-0.11476	-0.1019	-0.09232	-0.08331	-0.07553	-0.06893
1664.25	-0.13574	-0.16725	-0.14943	-0.1297	-0.11445	-0.10161	-0.09203	-0.08304	-0.07527	-0.06868
1662.32	-0.13545	-0.16686	-0.14905	-0.12934	-0.11413	-0.10131	-0.09173	-0.08277	-0.07501	-0.06842
1660.4	-0.13516	-0.16647	-0.14868	-0.129	-0.11382	-0.10102	-0.09143	-0.08251	-0.07475	-0.06816
1658.47	-0.13488	-0.1661	-0.14833	-0.12866	-0.11352	-0.10074	-0.09115	-0.08225	-0.07451	-0.06792
1656.54	-0.1346	-0.16575	-0.14799	-0.12834	-0.11323	-0.10048	-0.09089	-0.08201	-0.07428	-0.06769
1654.61	-0.13433	-0.16541	-0.14766	-0.12803	-0.11296	-0.10022	-0.09063	-0.08177	-0.07406	-0.06748
1652.68	-0.13406	-0.16508	-0.14734	-0.12773	-0.11269	-0.09998	-0.09038	-0.08154	-0.07385	-0.06727
1650.75	-0.1338	-0.16476	-0.14703	-0.12744	-0.11244	-0.09974	-0.09015	-0.08132	-0.07365	-0.06708
1648.83	-0.13355	-0.16447	-0.14675	-0.12718	-0.11221	-0.09953	-0.08993	-0.08111	-0.07346	-0.06691
1646.9	-0.13332	-0.16422	-0.14651	-0.12695	-0.11201	-0.09935	-0.08976	-0.08093	-0.07331	-0.06677
1644.97	-0.13312	-0.164	-0.1463	-0.12677	-0.11185	-0.0992	-0.08961	-0.08079	-0.07319	-0.06667
1643.04	-0.13294	-0.16382	-0.14614	-0.12662	-0.11173	-0.09908	-0.08951	-0.08069	-0.0731	-0.0666
1641.11	-0.13278	-0.16367	-0.14601	-0.12651	-0.11163	-0.099	-0.08944	-0.08061	-0.07304	-0.06656
1639.18	-0.13265	-0.16355	-0.14591	-0.12643	-0.11157	-0.09895	-0.0894	-0.08057	-0.07301	-0.06655
1637.25	-0.13253	-0.16347	-0.14586	-0.12639	-0.11154	-0.09893	-0.0894	-0.08057	-0.07301	-0.06657
1635.33	-0.13244	-0.16341	-0.14584	-0.12639	-0.11154	-0.09895	-0.08943	-0.0806	-0.07304	-0.06662
1633.4	-0.13237	-0.16339	-0.14586	-0.12642	-0.11158	-0.099	-0.08949	-0.08066	-0.0731	-0.0667
1631.47	-0.13232	-0.16339	-0.1459	-0.12648	-0.11163	-0.09907	-0.08957	-0.08075	-0.07319	-0.06679
1629.54	-0.13228	-0.1634	-0.14595	-0.12655	-0.1117	-0.09916	-0.08967	-0.08084	-0.07328	-0.0669
1627.61	-0.13225	-0.16341	-0.146	-0.12662	-0.11177	-0.09924	-0.08976	-0.08094	-0.07337	-0.067
1625.68	-0.1322	-0.1634	-0.14603	-0.12667	-0.11182	-0.0993	-0.08983	-0.08102	-0.07344	-0.06708
1623.76	-0.13214	-0.16336	-0.14603	-0.12669	-0.11184	-0.09933	-0.08987	-0.08108	-0.07349	-0.06714
1621.83	-0.13206	-0.16329	-0.14599	-0.12667	-0.11183	-0.09932	-0.08988	-0.0811	-0.07351	-0.06717
1619.9	-0.13196	-0.1632	-0.14591	-0.12663	-0.11179	-0.09929	-0.08986	-0.0811	-0.07351	-0.06717
1617.97	-0.13185	-0.16308	-0.14582	-0.12656	-0.11174	-0.09924	-0.08983	-0.08108	-0.0735	-0.06716
1616.04	-0.13173	-0.16297	-0.14573	-0.1265	-0.11169	-0.0992	-0.08979	-0.08107	-0.07349	-0.06715
1614.11	-0.13162	-0.16287	-0.14565	-0.12645	-0.11166	-0.09918	-0.08978	-0.08108	-0.0735	-0.06716
1612.18	-0.13151	-0.16279	-0.14561	-0.12643	-0.11166	-0.09918	-0.08979	-0.08111	-0.07354	-0.0672
1610.26	-0.1314	-0.16272	-0.14557	-0.12642	-0.11168	-0.09921	-0.08982	-0.08117	-0.0736	-0.06726
1608.33	-0.13129	-0.16265	-0.14554	-0.12642	-0.1117	-0.09924	-0.08985	-0.08122	-0.07367	-0.06732
1606.4	-0.13117	-0.16256	-0.1455	-0.1264	-0.11171	-0.09926	-0.08987	-0.08127	-0.07373	-0.06737
1604.47	-0.13102	-0.16245	-0.14544	-0.12636	-0.11169	-0.09926	-0.08988	-0.08129	-0.07378	-0.06741
1602.54	-0.13085	-0.1623	-0.14533	-0.12628	-0.11164	-0.09923	-0.08985	-0.08128	-0.07378	-0.06742
1600.61	-0.13066	-0.16212	-0.14519	-0.12616	-0.11156	-0.09917	-0.08979	-0.08122	-0.07376	-0.06739
1598.69	-0.13044	-0.16191	-0.14503	-0.12601	-0.11144	-0.09908	-0.08971	-0.08114	-0.0737	-0.06734
1596.76	-0.13022	-0.16168	-0.14484	-0.12585	-0.11131	-0.09897	-0.08961	-0.08105	-0.07363	-0.06727
1594.83	-0.12999	-0.16144	-0.14465	-0.12568	-0.11116	-0.09885	-0.0895	-0.08094	-0.07355	-0.06719
1592.9	-0.12974	-0.16119	-0.14444	-0.12549	-0.111	-0.09872	-0.08937	-0.08081	-0.07345	-0.0671
1590.97	-0.12948	-0.16091	-0.1442	-0.12527	-0.1108	-0.09855	-0.08921	-0.08065	-0.07331	-0.06697
1589.04	-0.12919	-0.16058	-0.14391	-0.12499	-0.11054	-0.09833	-0.089	-0.08044	-0.07311	-0.06678
1587.12	-0.12887	-0.16018	-0.14354	-0.12464	-0.11022	-0.09803	-0.08872	-0.08015	-0.07284	-0.06652
1585.19	-0.1285	-0.15972	-0.1431	-0.12422	-0.10981	-0.09765	-0.08836	-0.07979	-0.07249	-0.06619
1583.26	-0.1281	-0.1592	-0.1426	-0.12373	-0.10933	-0.0972	-0.08794	-0.07936	-0.07207	-0.06579
1581.33	-0.12768	-0.15863	-0.14204	-0.12319	-0.10881	-0.0967	-0.08746	-0.07888	-0.0716	-0.06533
1579.4	-0.12725	-0.15806	-0.14147	-0.12264	-0.10826	-0.09617	-0.08696	-0.07838	-0.0711	-0.06486
1577.47	-0.12684	-0.15749	-0.14091	-0.12209	-0.10771	-0.09565	-0.08646	-0.07788	-0.07061	-0.06438
1575.54	-0.12646	-0.15696	-0.14037	-0.12157	-0.10719	-0.09514	-0.08598	-0.07741	-0.07013	-0.06393
1573.62	-0.1261	-0.15646	-0.13987	-0.12108	-0.1067	-0.09467	-0.08553	-0.07696	-0.06968	-0.0635
1571.69	-0.12577	-0.156	-0.13939	-0.12062	-0.10624	-0.09422	-0.0851	-0.07654	-0.06925	-0.0631
1569.76	-0.12547	-0.15557	-0.13894	-0.12019	-0.10579	-0.09379	-0.0847	-0.07615	-0.06884	-0.06271
1567.83	-0.12518	-0.15516	-0.13851	-0.11978	-0.10537	-0.09338	-0.0843	-0.07578	-0.06845	-0.06234
1565.9	-0.12491	-0.15477	-0.1381	-0.11938	-0.10497	-0.09299	-0.08393	-0.07543	-0.06809	-0.06199
1563.97	-0.12467	-0.15441	-0.13772	-0.11901	-0.1046	-0.09262	-0.08357	-0.0751	-0.06774	-0.06166
1562.05	-0.12444	-0.15408	-0.13736	-0.11867	-0.10425	-0.09228	-0.08324	-0.0748	-0.06743	-0.06136
1560.12	-0.12424	-0.15379	-0.13705	-0.11837	-0.10395	-0.09199	-0.08294	-0.07453	-0.06716	-0.0611
1558.19	-0.12408	-0.15355	-0.13679	-0.11812	-0.1037	-0.09174	-0.0827	-0.07432	-0.06694	-0.06089
1556.26	-0.12395	-0.15336	-0.13659	-0.11792	-0.10352	-0.09157	-0.08252	-0.07417	-0.06678	-0.06073
1554.33	-0.12386	-0.15324	-0.13645	-0.11779	-0.1034	-0.09145	-0.08239	-0.07407	-0.06668	-0.06063
1552.4	-0.12381	-0.15317	-0.13637	-0.11771	-0.10333	-0.0914	-0.08232	-0.07403	-0.06664	-0.06058
1550.47	-0.12379	-0.15314	-0.13634	-0.11769	-0.10332	-0.09139	-0.0823	-0.07403	-0.06665	-0.06058
1548.55	-0.12379	-0.15316	-0.13636	-0.1177	-0.10335	-0.09143	-0.08231	-0.07406	-0.06669	-0.06062
1546.62	-0.12383	-0.15321	-0.13641	-0.11775	-0.10341	-0.0915	-0.08236	-0.07413	-0.06676	-0.06069
1544.69	-0.12388	-0.1533	-0.13651	-0.11784	-0.10351	-0.09161	-0.08245	-0.07423	-0.06687	-0.06079
1542.76	-0.12397	-0.15344	-0.13665	-0.11797	-0.10365	-0.09176	-0.08258	-0.07436	-0.06701	-0.06092
1540.83	-0.12407	-0.1536	-0.13682	-0.11813	-0.10382	-0.09193	-0.08274	-0.07452	-0.06718	-0.06108
1538.9	-0.12419	-0.15379	-0.13701	-0.11831	-0.104	-0.09212	-0.08291	-0.07469	-0.06735	-0.06125
1536.98	-0.12431	-0.15397	-0.13719	-0.11848	-0.10418	-0.0923	-0.08307	-0.07485	-0.06752	-0.06141
1535.05	-0.12441	-0.15414	-0.13736	-0.11863	-0.10434	-0.09245	-0.08321	-0.07498	-0.06766	-0.06155
1533.12	-0.1245	-0.15427	-0.13748	-0.11874	-0.10445	-0.09256	-0.08332	-0.07507	-0.06776	-0.06164
1531.19	-0.12457	-0.15436	-0.13756	-0.1188	-0.10452	-0.09262	-0.08338	-0.07512	-0.06781	-0.0617
1529.26	-0.12461	-0.15442	-0.1376	-0.11883	-0.10454	-0.09263	-0.0834	-0.07513	-0.06782	-0.06171
1527.33	-0.12464	-0.15443	-0.13759	-0.11882	-0.10453	-0.0926	-0.08338	-0.07509	-0.06779	-0.06168
1525.4	-0.12465	-0.15444	-0.13757	-0.11879	-0.10449	-0.09256	-0.08335	-0.07505	-0.06775	-0.06164
1523.48	-0.12466	-0.15444	-0.13756	-0.11876	-0.10446	-0.09253	-0.08332	-0.075	-0.06771	-0.06161
1521.55	-0.12468	-0.15447	-0.13756	-0.11876	-0.10446	-0.09251	-0.08331	-0.07499	-0.06769	-0.06159
1519.62	-0.12472	-0.15452	-0.1376	-0.11879	-0.10449	-0.09253	-0.08334	-0.075	-0.06771	-0.06161
1517.69	-0.12478	-0.15459	-0.13766	-0.11885	-0.10454	-0.09258	-0.08339	-0.07504	-0.06775	-0.06165
1515.76	-0.12484	-0.15467	-0.13773	-0.11891	-0.1046	-0.09264	-0.08345	-0.07509	-0.06779	-0.0617
1513.83	-0.12489	-0.15475	-0.1378	-0.11898	-0.10466	-0.0927	-0.08352	-0.07514	-0.06784	-0.06176
1511.91	-0.12495	-0.15483	-0.13787	-0.11905	-0.10473	-0.09276	-0.08358	-0.0752	-0.0679	-0.06182
1509.98	-0.12501	-0.15491	-0.13795	-0.11913	-0.10481	-0.09284	-0.08366	-0.07526	-0.06797	-0.06189
1508.05	-0.12507	-0.15501	-0.13805	-0.11923	-0.10491	-0.09294	-0.08376	-0.07535	-0.06806	-0.06199
1506.12	-0.12515	-0.15513	-0.13818	-0.11936	-0.10504	-0.09307	-0.08388	-0.07547	-0.06819	-0.06212
1504.19	-0.12523	-0.15529	-0.13834	-0.11953	-0.10521	-0.09323	-0.08404	-0.07562	-0.06835	-0.06229
1502.26	-0.12534	-0.15547	-0.13854	-0.11973	-0.10542	-0.09343	-0.08423	-0.07581	-0.06855	-0.06249
1500.33	-0.12545	-0.15568	-0.13876	-0.11996	-0.10564	-0.09366	-0.08445	-0.07603	-0.06878	-0.06272
1498.41	-0.12556	-0.15589	-0.139	-0.1202	-0.10588	-0.09389	-0.08468	-0.07627	-0.06902	-0.06296
1496.48	-0.12567	-0.1561	-0.13923	-0.12043	-0.10612	-0.09412	-0.08491	-0.0765	-0.06926	-0.0632
1494.55	-0.12577	-0.1563	-0.13945	-0.12066	-0.10634	-0.09434	-0.08513	-0.07672	-0.0695	-0.06343
1492.62	-0.12586	-0.15648	-0.13966	-0.12087	-0.10655	-0.09455	-0.08535	-0.07694	-0.06972	-0.06366
1490.69	-0.12594	-0.15664	-0.13985	-0.12107	-0.10674	-0.09474	-0.08555	-0.07714	-0.06993	-0.06386
1488.76	-0.12599	-0.15676	-0.14001	-0.12122	-0.10689	-0.09489	-0.08571	-0.0773	-0.0701	-0.06404
1486.84	-0.12601	-0.15684	-0.14012	-0.12134	-0.107	-0.095	-0.08584	-0.07743	-0.07023	-0.06418
1484.91	-0.126	-0.15687	-0.14018	-0.1214	-0.10706	-0.09507	-0.08591	-0.07751	-0.07032	-0.06427
1482.98	-0.12596	-0.15685	-0.14018	-0.1214	-0.10706	-0.09507	-0.08593	-0.07753	-0.07036	-0.0643
1481.05	-0.12588	-0.15676	-0.14012	-0.12134	-0.10701	-0.09502	-0.0859	-0.0775	-0.07033	-0.06428
1479.12	-0.12576	-0.15662	-0.13999	-0.12122	-0.10689	-0.09491	-0.0858	-0.07742	-0.07026	-0.0642
1477.19	-0.12561	-0.15642	-0.13981	-0.12104	-0.10672	-0.09475	-0.08565	-0.07728	-0.07012	-0.06407
1475.26	-0.12543	-0.15618	-0.13958	-0.12082	-0.10651	-0.09455	-0.08546	-0.0771	-0.06995	-0.06389
1473.34	-0.12524	-0.15592	-0.13933	-0.12058	-0.10628	-0.09433	-0.08526	-0.07691	-0.06976	-0.0637
1471.41	-0.12505	-0.15567	-0.13909	-0.12035	-0.10606	-0.09413	-0.08506	-0.07672	-0.06958	-0.06351
1469.48	-0.12488	-0.15544	-0.13888	-0.12014	-0.10587	-0.09395	-0.0849	-0.07657	-0.06942	-0.06334
1467.55	-0.12473	-0.15526	-0.13871	-0.11998	-0.10572	-0.09381	-0.08477	-0.07645	-0.06929	-0.06321
1465.62	-0.1246	-0.15511	-0.13856	-0.11985	-0.1056	-0.09371	-0.08467	-0.07636	-0.06919	-0.0631
1463.69	-0.12449	-0.15498	-0.13845	-0.11974	-0.1055	-0.09363	-0.0846	-0.07629	-0.0691	-0.06301
1461.77	-0.12439	-0.15488	-0.13835	-0.11965	-0.10542	-0.09357	-0.08454	-0.07623	-0.06904	-0.06294
1459.84	-0.12431	-0.1548	-0.13828	-0.11959	-0.10536	-0.09353	-0.08449	-0.07619	-0.06899	-0.06288
1457.91	-0.12424	-0.15476	-0.13824	-0.11956	-0.10534	-0.09352	-0.08447	-0.07618	-0.06896	-0.06285
1455.98	-0.12421	-0.15475	-0.13823	-0.11956	-0.10534	-0.09354	-0.08448	-0.07619	-0.06897	-0.06285
1454.05	-0.1242	-0.15477	-0.13826	-0.11961	-0.10538	-0.09359	-0.08452	-0.07624	-0.06902	-0.06288
1452.12	-0.1242	-0.15483	-0.13832	-0.11969	-0.10545	-0.09367	-0.08458	-0.0763	-0.06909	-0.06294
1450.19	-0.12422	-0.15491	-0.1384	-0.11978	-0.10554	-0.09376	-0.08465	-0.07639	-0.06918	-0.06301
1448.27	-0.12424	-0.15499	-0.13848	-0.11989	-0.10563	-0.09385	-0.08473	-0.07647	-0.06927	-0.06309
1446.34	-0.12426	-0.15506	-0.13855	-0.11998	-0.1057	-0.09393	-0.08479	-0.07654	-0.06935	-0.06316
1444.41	-0.12427	-0.15511	-0.13859	-0.12005	-0.10576	-0.09399	-0.08484	-0.07659	-0.06942	-0.06321
1442.48	-0.12426	-0.15514	-0.13862	-0.12009	-0.1058	-0.09403	-0.08487	-0.07662	-0.06946	-0.06324
1440.55	-0.12425	-0.15515	-0.13862	-0.12012	-0.10581	-0.09405	-0.08488	-0.07663	-0.06948	-0.06326
1438.62	-0.12422	-0.15514	-0.13861	-0.12012	-0.10581	-0.09406	-0.08487	-0.07663	-0.06949	-0.06327
1436.7	-0.12419	-0.15512	-0.13859	-0.12012	-0.10581	-0.09406	-0.08487	-0.07662	-0.06949	-0.06327
1434.77	-0.12416	-0.1551	-0.13857	-0.12011	-0.1058	-0.09406	-0.08487	-0.0766	-0.06949	-0.06328
1432.84	-0.12411	-0.15507	-0.13854	-0.12009	-0.10578	-0.09406	-0.08486	-0.07658	-0.06949	-0.06329
1430.91	-0.12406	-0.15502	-0.1385	-0.12006	-0.10576	-0.09404	-0.08484	-0.07656	-0.06948	-0.06329
1428.98	-0.12399	-0.15495	-0.13844	-0.12	-0.10571	-0.094	-0.08481	-0.07652	-0.06946	-0.06327
1427.05	-0.1239	-0.15486	-0.13835	-0.11993	-0.10565	-0.09394	-0.08475	-0.07646	-0.06941	-0.06323
1425.13	-0.1238	-0.15474	-0.13824	-0.11983	-0.10556	-0.09386	-0.08468	-0.07638	-0.06936	-0.06317
1423.2	-0.12369	-0.15462	-0.13813	-0.11972	-0.10546	-0.09376	-0.08459	-0.07631	-0.06929	-0.06311
1421.27	-0.12358	-0.15449	-0.13801	-0.11961	-0.10537	-0.09367	-0.08451	-0.07623	-0.06923	-0.06305
1419.34	-0.12348	-0.15437	-0.13791	-0.11951	-0.10529	-0.09358	-0.08444	-0.07618	-0.06917	-0.063
1417.41	-0.12339	-0.15427	-0.13782	-0.11942	-0.10522	-0.0935	-0.08438	-0.07614	-0.06913	-0.06297
1415.48	-0.1233	-0.15418	-0.13775	-0.11935	-0.10516	-0.09344	-0.08433	-0.07611	-0.0691	-0.06295
1413.55	-0.12322	-0.15409	-0.13768	-0.11928	-0.1051	-0.09338	-0.08429	-0.07609	-0.06908	-0.06294
1411.63	-0.12314	-0.154	-0.1376	-0.11922	-0.10505	-0.09332	-0.08424	-0.07607	-0.06905	-0.06293
1409.7	-0.12306	-0.15391	-0.13753	-0.11915	-0.105	-0.09326	-0.0842	-0.07606	-0.06902	-0.06292
1407.77	-0.12298	-0.15382	-0.13746	-0.11908	-0.10495	-0.0932	-0.08415	-0.07604	-0.06899	-0.06291
1405.84	-0.12291	-0.15373	-0.13739	-0.11902	-0.1049	-0.09315	-0.08411	-0.07602	-0.06897	-0.06289
1403.91	-0.12283	-0.15363	-0.13733	-0.11895	-0.10485	-0.09309	-0.08407	-0.076	-0.06894	-0.06288
1401.98	-0.12276	-0.15355	-0.13726	-0.1189	-0.10481	-0.09304	-0.08403	-0.07599	-0.06891	-0.06286
1400.06	-0.1227	-0.15347	-0.13721	-0.11885	-0.10478	-0.09301	-0.08401	-0.07598	-0.0689	-0.06285
1398.13	-0.12265	-0.1534	-0.13717	-0.11883	-0.10476	-0.09299	-0.084	-0.07598	-0.06889	-0.06285
1396.2	-0.1226	-0.15334	-0.13715	-0.11881	-0.10476	-0.09298	-0.08401	-0.07599	-0.0689	-0.06286
1394.27	-0.12256	-0.15329	-0.13712	-0.1188	-0.10476	-0.09298	-0.08402	-0.076	-0.0689	-0.06287
1392.34	-0.12252	-0.15323	-0.1371	-0.11878	-0.10475	-0.09297	-0.08402	-0.076	-0.06889	-0.06287
1390.41	-0.12247	-0.15316	-0.13706	-0.11875	-0.10473	-0.09296	-0.08401	-0.07599	-0.06887	-0.06286
1388.48	-0.12242	-0.15309	-0.13701	-0.11872	-0.1047	-0.09295	-0.084	-0.07596	-0.06885	-0.06284
1386.56	-0.12237	-0.15302	-0.13696	-0.11868	-0.10466	-0.09293	-0.08398	-0.07593	-0.06882	-0.06282
1384.63	-0.12233	-0.15296	-0.13692	-0.11864	-0.10463	-0.09292	-0.08397	-0.0759	-0.06879	-0.0628
1382.7	-0.1223	-0.15293	-0.13691	-0.11862	-0.10462	-0.09293	-0.08398	-0.07588	-0.06878	-0.06279
1380.77	-0.12228	-0.15292	-0.13692	-0.11863	-0.10463	-0.09296	-0.08401	-0.07588	-0.0688	-0.06281
1378.84	-0.12228	-0.15294	-0.13695	-0.11867	-0.10466	-0.09302	-0.08406	-0.07591	-0.06884	-0.06285
1376.91	-0.1223	-0.15299	-0.13701	-0.11873	-0.10472	-0.09309	-0.08414	-0.07596	-0.06891	-0.06291
1374.99	-0.12233	-0.15305	-0.13709	-0.1188	-0.10479	-0.09317	-0.08422	-0.07601	-0.06898	-0.06298
1373.06	-0.12236	-0.15312	-0.13717	-0.11888	-0.10486	-0.09325	-0.0843	-0.07608	-0.06906	-0.06305
1371.13	-0.1224	-0.1532	-0.13725	-0.11895	-0.10493	-0.09332	-0.08437	-0.07614	-0.06914	-0.06312
1369.2	-0.12243	-0.15327	-0.13732	-0.11901	-0.10499	-0.09338	-0.08443	-0.07619	-0.06921	-0.06318
1367.27	-0.12246	-0.15332	-0.13737	-0.11905	-0.10503	-0.09342	-0.08447	-0.07623	-0.06926	-0.06323
1365.34	-0.12247	-0.15337	-0.1374	-0.11907	-0.10505	-0.09344	-0.08448	-0.07624	-0.0693	-0.06326
1363.41	-0.12248	-0.15339	-0.13742	-0.11907	-0.10505	-0.09344	-0.08448	-0.07624	-0.06931	-0.06328
1361.49	-0.12247	-0.15339	-0.13742	-0.11905	-0.10503	-0.09342	-0.08446	-0.07621	-0.0693	-0.06328
1359.56	-0.12246	-0.15339	-0.1374	-0.11902	-0.105	-0.09339	-0.08443	-0.07618	-0.06929	-0.06327
1357.63	-0.12244	-0.15337	-0.13738	-0.11898	-0.10497	-0.09335	-0.08439	-0.07614	-0.06926	-0.06326
1355.7	-0.12241	-0.15335	-0.13735	-0.11893	-0.10493	-0.09331	-0.08435	-0.0761	-0.06923	-0.06325
1353.77	-0.12238	-0.15333	-0.13731	-0.11889	-0.10489	-0.09327	-0.08431	-0.07606	-0.0692	-0.06323
1351.84	-0.12234	-0.1533	-0.13728	-0.11885	-0.10485	-0.09323	-0.08427	-0.07603	-0.06917	-0.06322
1349.92	-0.1223	-0.15326	-0.13723	-0.1188	-0.10481	-0.09319	-0.08423	-0.07599	-0.06914	-0.0632
1347.99	-0.12224	-0.15321	-0.13719	-0.11875	-0.10476	-0.09315	-0.08419	-0.07596	-0.0691	-0.06317
1346.06	-0.12218	-0.15315	-0.13713	-0.11869	-0.10471	-0.09309	-0.08415	-0.07592	-0.06906	-0.06314
1344.13	-0.12211	-0.15307	-0.13706	-0.11863	-0.10465	-0.09303	-0.0841	-0.07588	-0.069	-0.06309
1342.2	-0.12202	-0.15297	-0.13697	-0.11854	-0.10457	-0.09295	-0.08403	-0.07583	-0.06894	-0.06303
1340.27	-0.12191	-0.15285	-0.13686	-0.11845	-0.10447	-0.09286	-0.08395	-0.07576	-0.06886	-0.06296
1338.34	-0.12179	-0.1527	-0.13673	-0.11833	-0.10435	-0.09276	-0.08385	-0.07568	-0.06876	-0.06288
1336.42	-0.12165	-0.15254	-0.13659	-0.1182	-0.10422	-0.09264	-0.08373	-0.07559	-0.06866	-0.06278
1334.49	-0.12149	-0.15237	-0.13642	-0.11805	-0.10408	-0.09251	-0.08361	-0.07548	-0.06854	-0.06266
1332.56	-0.12133	-0.15217	-0.13624	-0.1179	-0.10392	-0.09237	-0.08347	-0.07536	-0.06842	-0.06254
1330.63	-0.12115	-0.15197	-0.13605	-0.11773	-0.10375	-0.09223	-0.08332	-0.07524	-0.06829	-0.06241
1328.7	-0.12097	-0.15176	-0.13586	-0.11756	-0.10358	-0.09208	-0.08318	-0.0751	-0.06816	-0.06228
1326.77	-0.12078	-0.15155	-0.13566	-0.11739	-0.10342	-0.09193	-0.08304	-0.07497	-0.06803	-0.06215
1324.85	-0.1206	-0.15134	-0.13546	-0.11722	-0.10325	-0.09179	-0.0829	-0.07485	-0.06791	-0.06203
1322.92	-0.12042	-0.15114	-0.13528	-0.11706	-0.1031	-0.09166	-0.08278	-0.07474	-0.0678	-0.06192
1320.99	-0.12026	-0.15096	-0.1351	-0.11691	-0.10297	-0.09153	-0.08267	-0.07463	-0.06771	-0.06183
1319.06	-0.1201	-0.15077	-0.13494	-0.11677	-0.10283	-0.09142	-0.08256	-0.07454	-0.06762	-0.06174
1317.13	-0.11994	-0.1506	-0.13478	-0.11664	-0.10271	-0.0913	-0.08246	-0.07445	-0.06753	-0.06166
1315.2	-0.1198	-0.15042	-0.13462	-0.1165	-0.10259	-0.0912	-0.08237	-0.07437	-0.06746	-0.06159
1313.27	-0.11965	-0.15025	-0.13447	-0.11637	-0.10248	-0.09109	-0.08227	-0.0743	-0.06738	-0.06153
1311.35	-0.11951	-0.15009	-0.13433	-0.11625	-0.10237	-0.09099	-0.08218	-0.07422	-0.06732	-0.06147
1309.42	-0.11938	-0.14993	-0.13419	-0.11613	-0.10227	-0.0909	-0.0821	-0.07416	-0.06726	-0.06142
1307.49	-0.11925	-0.14978	-0.13407	-0.11602	-0.10219	-0.09082	-0.08203	-0.0741	-0.06721	-0.06139
1305.56	-0.11913	-0.14964	-0.13396	-0.11593	-0.10211	-0.09074	-0.08197	-0.07405	-0.06717	-0.06136
1303.63	-0.11901	-0.14952	-0.13386	-0.11585	-0.10205	-0.09069	-0.08192	-0.07402	-0.06715	-0.06135
1301.7	-0.1189	-0.14941	-0.13378	-0.11579	-0.10201	-0.09065	-0.0819	-0.074	-0.06714	-0.06137
1299.78	-0.1188	-0.14932	-0.13372	-0.11575	-0.10199	-0.09064	-0.08189	-0.074	-0.06716	-0.06139
1297.85	-0.11871	-0.14924	-0.13367	-0.11572	-0.10198	-0.09063	-0.08191	-0.07402	-0.06719	-0.06144
1295.92	-0.11863	-0.14918	-0.13364	-0.11571	-0.10199	-0.09064	-0.08193	-0.07404	-0.06723	-0.0615
1293.99	-0.11854	-0.14912	-0.13361	-0.1157	-0.10201	-0.09066	-0.08197	-0.07408	-0.06728	-0.06156
1292.06	-0.11845	-0.14906	-0.13359	-0.11569	-0.10203	-0.09068	-0.08201	-0.07412	-0.06733	-0.06163
1290.13	-0.11837	-0.14901	-0.13357	-0.11569	-0.10205	-0.0907	-0.08205	-0.07417	-0.06739	-0.0617
1288.21	-0.11828	-0.14895	-0.13355	-0.11569	-0.10208	-0.09073	-0.0821	-0.07422	-0.06745	-0.06177
1286.28	-0.11818	-0.1489	-0.13353	-0.11569	-0.10211	-0.09076	-0.08216	-0.07427	-0.06751	-0.06184
1284.35	-0.11808	-0.14884	-0.13351	-0.11569	-0.10213	-0.09079	-0.08221	-0.07432	-0.06758	-0.06192
1282.42	-0.11797	-0.14878	-0.13348	-0.11569	-0.10216	-0.09082	-0.08227	-0.07437	-0.06764	-0.06199
1280.49	-0.11786	-0.14871	-0.13346	-0.11568	-0.10219	-0.09085	-0.08233	-0.07442	-0.06771	-0.06207
1278.56	-0.11773	-0.14864	-0.13343	-0.11568	-0.10222	-0.09089	-0.08239	-0.07447	-0.06778	-0.06215
1276.63	-0.11761	-0.14856	-0.13339	-0.11568	-0.10225	-0.09093	-0.08245	-0.07452	-0.06786	-0.06224
1274.71	-0.11747	-0.14848	-0.13335	-0.11568	-0.10228	-0.09097	-0.08252	-0.07457	-0.06794	-0.06232
1272.78	-0.11733	-0.14839	-0.13331	-0.11567	-0.10231	-0.09101	-0.08258	-0.07463	-0.06803	-0.06241
1270.85	-0.11718	-0.1483	-0.13327	-0.11566	-0.10233	-0.09106	-0.08265	-0.07469	-0.06812	-0.0625
1268.92	-0.11703	-0.14819	-0.13322	-0.11565	-0.10235	-0.0911	-0.08271	-0.07476	-0.06821	-0.06259
1266.99	-0.11688	-0.14808	-0.13317	-0.11564	-0.10237	-0.09115	-0.08277	-0.07483	-0.0683	-0.06269
1265.06	-0.11672	-0.14795	-0.13311	-0.11562	-0.10238	-0.09119	-0.08283	-0.0749	-0.06839	-0.06279
1263.14	-0.11655	-0.14782	-0.13306	-0.11561	-0.10239	-0.09123	-0.08288	-0.07498	-0.06847	-0.06288
1261.21	-0.11638	-0.14768	-0.13299	-0.11558	-0.10239	-0.09127	-0.08292	-0.07506	-0.06855	-0.06298
1259.28	-0.1162	-0.14753	-0.13293	-0.11555	-0.10239	-0.0913	-0.08295	-0.07514	-0.06863	-0.06307
1257.35	-0.11601	-0.14738	-0.13286	-0.11552	-0.10238	-0.09133	-0.08298	-0.07521	-0.0687	-0.06315
1255.42	-0.11582	-0.14722	-0.13278	-0.11548	-0.10235	-0.09135	-0.083	-0.07528	-0.06877	-0.06323
1253.49	-0.11562	-0.14705	-0.13269	-0.11543	-0.10233	-0.09136	-0.08302	-0.07534	-0.06883	-0.0633
1251.56	-0.11541	-0.14688	-0.13259	-0.11537	-0.10229	-0.09136	-0.08302	-0.07539	-0.06889	-0.06337
1249.64	-0.1152	-0.14671	-0.13249	-0.11531	-0.10225	-0.09136	-0.08302	-0.07542	-0.06894	-0.06343
1247.71	-0.11498	-0.14653	-0.13238	-0.11523	-0.1022	-0.09134	-0.08302	-0.07545	-0.06898	-0.06348
1245.78	-0.11477	-0.14634	-0.13225	-0.11515	-0.10214	-0.09132	-0.083	-0.07547	-0.06901	-0.06353
1243.85	-0.11455	-0.14615	-0.13212	-0.11505	-0.10207	-0.09128	-0.08298	-0.07547	-0.06902	-0.06356
1241.92	-0.11433	-0.14596	-0.13198	-0.11494	-0.102	-0.09123	-0.08295	-0.07546	-0.06903	-0.06358
1239.99	-0.1141	-0.14577	-0.13183	-0.11483	-0.10191	-0.09117	-0.0829	-0.07544	-0.06902	-0.0636
1238.07	-0.11389	-0.14558	-0.13167	-0.11471	-0.10182	-0.0911	-0.08286	-0.07542	-0.069	-0.0636
1236.14	-0.11367	-0.14538	-0.13151	-0.11458	-0.10173	-0.09102	-0.0828	-0.07538	-0.06897	-0.0636
1234.21	-0.11346	-0.14519	-0.13134	-0.11445	-0.10163	-0.09094	-0.08274	-0.07534	-0.06893	-0.06359
1232.28	-0.11326	-0.14501	-0.13118	-0.11432	-0.10152	-0.09085	-0.08267	-0.07529	-0.06888	-0.06356
1230.35	-0.11307	-0.14482	-0.13101	-0.11418	-0.10142	-0.09076	-0.08259	-0.07523	-0.06883	-0.06353
1228.42	-0.11288	-0.14465	-0.13085	-0.11405	-0.10131	-0.09067	-0.08252	-0.07517	-0.06877	-0.06349
1226.49	-0.11271	-0.14448	-0.13069	-0.11392	-0.1012	-0.09057	-0.08244	-0.0751	-0.06871	-0.06345
1224.57	-0.11254	-0.14432	-0.13053	-0.11378	-0.10109	-0.09047	-0.08236	-0.07503	-0.06865	-0.0634
1222.64	-0.11239	-0.14417	-0.13038	-0.11365	-0.10098	-0.09037	-0.08228	-0.07495	-0.06858	-0.06334
1220.71	-0.11225	-0.14403	-0.13024	-0.11352	-0.10087	-0.09027	-0.0822	-0.07487	-0.06851	-0.06327
1218.78	-0.11212	-0.14389	-0.1301	-0.1134	-0.10077	-0.09018	-0.08212	-0.07479	-0.06845	-0.06321
1216.85	-0.11201	-0.14377	-0.12998	-0.11328	-0.10066	-0.09008	-0.08204	-0.07471	-0.06838	-0.06314
1214.92	-0.1119	-0.14365	-0.12986	-0.11316	-0.10056	-0.08999	-0.08196	-0.07463	-0.06831	-0.06306
1213	-0.11181	-0.14354	-0.12975	-0.11306	-0.10047	-0.0899	-0.08189	-0.07455	-0.06824	-0.06299
1211.07	-0.11174	-0.14345	-0.12966	-0.11296	-0.10038	-0.08982	-0.08181	-0.07447	-0.06818	-0.06293
1209.14	-0.11168	-0.14337	-0.12957	-0.11288	-0.1003	-0.08975	-0.08175	-0.07441	-0.06812	-0.06286
1207.21	-0.11163	-0.1433	-0.12951	-0.11281	-0.10023	-0.08968	-0.08169	-0.07435	-0.06807	-0.06281
1205.28	-0.11159	-0.14325	-0.12945	-0.11275	-0.10017	-0.08963	-0.08163	-0.07429	-0.06802	-0.06275
1203.35	-0.11157	-0.14321	-0.12941	-0.11271	-0.10012	-0.08959	-0.08159	-0.07424	-0.06798	-0.06271
1201.42	-0.11156	-0.14318	-0.12939	-0.11268	-0.10009	-0.08956	-0.08155	-0.0742	-0.06795	-0.06267
1199.5	-0.11156	-0.14317	-0.12937	-0.11266	-0.10006	-0.08953	-0.08153	-0.07416	-0.06792	-0.06263
1197.57	-0.11156	-0.14316	-0.12936	-0.11264	-0.10003	-0.08952	-0.0815	-0.07413	-0.06789	-0.0626
1195.64	-0.11156	-0.14316	-0.12935	-0.11264	-0.10002	-0.08951	-0.08149	-0.07409	-0.06786	-0.06257
1193.71	-0.11158	-0.14317	-0.12936	-0.11264	-0.10001	-0.0895	-0.08147	-0.07407	-0.06783	-0.06254
1191.78	-0.11159	-0.14319	-0.12937	-0.11264	-0.1	-0.0895	-0.08146	-0.07404	-0.06781	-0.06252
1189.85	-0.11162	-0.14322	-0.12938	-0.11265	-0.1	-0.08949	-0.08145	-0.07402	-0.06778	-0.06249
1187.93	-0.11165	-0.14325	-0.1294	-0.11266	-0.1	-0.08949	-0.08144	-0.074	-0.06774	-0.06247
1186	-0.11169	-0.14329	-0.12942	-0.11268	-0.1	-0.08949	-0.08143	-0.07398	-0.06771	-0.06244
1184.07	-0.11174	-0.14335	-0.12945	-0.1127	-0.1	-0.08948	-0.08141	-0.07396	-0.06767	-0.06241
1182.14	-0.1118	-0.14341	-0.12949	-0.11272	-0.1	-0.08947	-0.08139	-0.07394	-0.06762	-0.06237
1180.21	-0.11188	-0.14349	-0.12953	-0.11274	-0.1	-0.08947	-0.08137	-0.07393	-0.06758	-0.06233
1178.28	-0.11197	-0.14358	-0.12958	-0.11277	-0.10001	-0.08946	-0.08134	-0.07391	-0.06754	-0.06229
1176.35	-0.11206	-0.14367	-0.12963	-0.1128	-0.10002	-0.08945	-0.08132	-0.0739	-0.0675	-0.06224
1174.43	-0.11216	-0.14376	-0.12969	-0.11282	-0.10003	-0.08944	-0.0813	-0.07388	-0.06746	-0.0622
1172.5	-0.11225	-0.14385	-0.12973	-0.11284	-0.10003	-0.08942	-0.08127	-0.07386	-0.06742	-0.06215
1170.57	-0.11234	-0.14394	-0.12977	-0.11285	-0.10003	-0.08939	-0.08124	-0.07383	-0.06739	-0.0621
1168.64	-0.11241	-0.144	-0.1298	-0.11285	-0.10002	-0.08936	-0.08121	-0.0738	-0.06735	-0.06205
1166.71	-0.11247	-0.14405	-0.12981	-0.11284	-0.10001	-0.08932	-0.08117	-0.07376	-0.06731	-0.06201
1164.78	-0.1125	-0.14407	-0.1298	-0.11282	-0.09998	-0.08927	-0.08114	-0.07372	-0.06728	-0.06196
1162.86	-0.1125	-0.14407	-0.12978	-0.11278	-0.09995	-0.08921	-0.08109	-0.07367	-0.06724	-0.06192
1160.93	-0.11248	-0.14404	-0.12974	-0.11273	-0.09991	-0.08915	-0.08105	-0.07362	-0.0672	-0.06188
1159	-0.11243	-0.14398	-0.12967	-0.11266	-0.09986	-0.08908	-0.081	-0.07357	-0.06717	-0.06185
1157.07	-0.11234	-0.14389	-0.12959	-0.11259	-0.0998	-0.08901	-0.08094	-0.07352	-0.06714	-0.06182
1155.14	-0.11223	-0.14377	-0.12949	-0.1125	-0.09974	-0.08894	-0.08089	-0.07347	-0.06711	-0.06179
1153.21	-0.11209	-0.14363	-0.12938	-0.1124	-0.09967	-0.08887	-0.08084	-0.07342	-0.06709	-0.06177
1151.29	-0.11191	-0.14346	-0.12925	-0.11229	-0.0996	-0.0888	-0.08079	-0.07338	-0.06707	-0.06176
1149.36	-0.11171	-0.14326	-0.1291	-0.11217	-0.09951	-0.08873	-0.08074	-0.07333	-0.06706	-0.06175
1147.43	-0.11148	-0.14304	-0.12894	-0.11204	-0.09942	-0.08866	-0.08068	-0.07328	-0.06705	-0.06174
1145.5	-0.11123	-0.1428	-0.12876	-0.11189	-0.09931	-0.08858	-0.08062	-0.07323	-0.06703	-0.06173
1143.57	-0.11096	-0.14254	-0.12856	-0.11174	-0.0992	-0.0885	-0.08055	-0.07317	-0.06701	-0.06172
1141.64	-0.11066	-0.14225	-0.12835	-0.11157	-0.09906	-0.08841	-0.08048	-0.07311	-0.06698	-0.0617
1139.71	-0.11035	-0.14196	-0.12813	-0.11139	-0.09892	-0.08832	-0.08039	-0.07304	-0.06694	-0.06168
1137.79	-0.11004	-0.14165	-0.12789	-0.1112	-0.09877	-0.08821	-0.0803	-0.07296	-0.06689	-0.06165
1135.86	-0.10972	-0.14134	-0.12765	-0.11101	-0.09861	-0.08811	-0.08021	-0.07288	-0.06684	-0.06162
1133.93	-0.10941	-0.14103	-0.12741	-0.11081	-0.09844	-0.08799	-0.08011	-0.0728	-0.06677	-0.06158
1132	-0.10911	-0.14073	-0.12717	-0.11062	-0.09828	-0.08788	-0.08	-0.07272	-0.0667	-0.06153
1130.07	-0.10883	-0.14044	-0.12694	-0.11044	-0.09812	-0.08776	-0.0799	-0.07264	-0.06663	-0.06148
1128.14	-0.10856	-0.14017	-0.12672	-0.11026	-0.09797	-0.08765	-0.0798	-0.07256	-0.06655	-0.06143
1126.22	-0.10831	-0.13991	-0.12651	-0.11009	-0.09782	-0.08754	-0.07969	-0.07249	-0.06648	-0.06137
1124.29	-0.10808	-0.13966	-0.1263	-0.10992	-0.09768	-0.08743	-0.07958	-0.07242	-0.0664	-0.06131
1122.36	-0.10785	-0.13942	-0.12611	-0.10976	-0.09755	-0.08732	-0.07948	-0.07234	-0.06632	-0.06124
1120.43	-0.10764	-0.13918	-0.12592	-0.1096	-0.09741	-0.08721	-0.07937	-0.07227	-0.06625	-0.06118
1118.5	-0.10744	-0.13896	-0.12574	-0.10944	-0.09728	-0.08709	-0.07926	-0.0722	-0.06618	-0.06111
1116.57	-0.10724	-0.13873	-0.12556	-0.10928	-0.09715	-0.08697	-0.07915	-0.07212	-0.0661	-0.06104
1114.64	-0.10705	-0.13851	-0.12537	-0.10912	-0.09702	-0.08685	-0.07904	-0.07204	-0.06601	-0.06097
1112.72	-0.10686	-0.13828	-0.12518	-0.10896	-0.09688	-0.08672	-0.07892	-0.07195	-0.06592	-0.0609
1110.79	-0.10667	-0.13806	-0.125	-0.1088	-0.09673	-0.08658	-0.07881	-0.07185	-0.06583	-0.06081
1108.86	-0.10649	-0.13784	-0.1248	-0.10863	-0.09659	-0.08644	-0.07868	-0.07174	-0.06572	-0.06073
1106.93	-0.10631	-0.13762	-0.12461	-0.10847	-0.09644	-0.08629	-0.07856	-0.07163	-0.06561	-0.06064
1105	-0.10613	-0.1374	-0.12442	-0.1083	-0.0963	-0.08614	-0.07844	-0.07152	-0.0655	-0.06054
1103.07	-0.10597	-0.13719	-0.12423	-0.10814	-0.09615	-0.08598	-0.07831	-0.0714	-0.06539	-0.06044
1101.15	-0.1058	-0.13699	-0.12405	-0.10797	-0.096	-0.08582	-0.07818	-0.07128	-0.06527	-0.06034
1099.22	-0.10564	-0.13679	-0.12387	-0.10781	-0.09585	-0.08566	-0.07805	-0.07115	-0.06515	-0.06023
1097.29	-0.10549	-0.13659	-0.12369	-0.10765	-0.0957	-0.08551	-0.07792	-0.07102	-0.06503	-0.06012
1095.36	-0.10535	-0.13641	-0.12352	-0.10749	-0.09555	-0.08535	-0.0778	-0.07089	-0.06491	-0.06001
1093.43	-0.10521	-0.13624	-0.12336	-0.10734	-0.09541	-0.0852	-0.07767	-0.07075	-0.0648	-0.05989
1091.5	-0.10509	-0.13609	-0.12321	-0.10719	-0.09526	-0.08505	-0.07754	-0.07062	-0.06468	-0.05978
1089.57	-0.10498	-0.13595	-0.12308	-0.10705	-0.09512	-0.08491	-0.07742	-0.07048	-0.06456	-0.05966
1087.65	-0.10489	-0.13584	-0.12296	-0.10692	-0.09499	-0.08478	-0.0773	-0.07035	-0.06445	-0.05955
1085.72	-0.10482	-0.13575	-0.12285	-0.10681	-0.09487	-0.08466	-0.07718	-0.07023	-0.06433	-0.05943
1083.79	-0.10477	-0.1357	-0.12277	-0.10672	-0.09475	-0.08456	-0.07708	-0.07011	-0.06422	-0.05932
1081.86	-0.10476	-0.13568	-0.12272	-0.10664	-0.09466	-0.08447	-0.07699	-0.07	-0.06411	-0.05921
1079.93	-0.10478	-0.13569	-0.12269	-0.10659	-0.09458	-0.08439	-0.07691	-0.0699	-0.06401	-0.05911
1078	-0.10483	-0.13574	-0.12269	-0.10656	-0.09452	-0.08434	-0.07684	-0.06982	-0.06391	-0.059
1076.08	-0.10491	-0.13582	-0.12272	-0.10656	-0.09449	-0.08429	-0.07677	-0.06974	-0.06383	-0.0589
1074.15	-0.10503	-0.13594	-0.12278	-0.10657	-0.09447	-0.08426	-0.07672	-0.06967	-0.06375	-0.05881
1072.22	-0.10517	-0.13609	-0.12286	-0.10661	-0.09447	-0.08425	-0.07668	-0.06961	-0.06368	-0.05871
1070.29	-0.10535	-0.13627	-0.12296	-0.10667	-0.09448	-0.08424	-0.07664	-0.06955	-0.06362	-0.05862
1068.36	-0.10554	-0.13646	-0.12308	-0.10674	-0.09451	-0.08425	-0.07661	-0.0695	-0.06356	-0.05853
1066.43	-0.10575	-0.13668	-0.12322	-0.10682	-0.09454	-0.08426	-0.07658	-0.06945	-0.0635	-0.05844
1064.5	-0.10599	-0.13691	-0.12336	-0.1069	-0.09459	-0.08427	-0.07656	-0.0694	-0.06345	-0.05835
1062.58	-0.10623	-0.13714	-0.12351	-0.10699	-0.09463	-0.08429	-0.07653	-0.06936	-0.06339	-0.05827
1060.65	-0.10648	-0.13739	-0.12366	-0.10709	-0.09469	-0.0843	-0.07651	-0.06931	-0.06333	-0.05818
1058.72	-0.10673	-0.13763	-0.1238	-0.10718	-0.09474	-0.08432	-0.07648	-0.06927	-0.06328	-0.0581
1056.79	-0.10699	-0.13787	-0.12395	-0.10727	-0.0948	-0.08433	-0.07646	-0.06923	-0.06322	-0.05802
1054.86	-0.10723	-0.13811	-0.12409	-0.10736	-0.09485	-0.08434	-0.07643	-0.06919	-0.06316	-0.05794
1052.93	-0.10747	-0.13833	-0.12422	-0.10745	-0.0949	-0.08435	-0.0764	-0.06914	-0.06309	-0.05786
1051.01	-0.1077	-0.13854	-0.12434	-0.10752	-0.09495	-0.08434	-0.07637	-0.0691	-0.06303	-0.05778
1049.08	-0.10791	-0.13873	-0.12446	-0.10758	-0.09498	-0.08434	-0.07633	-0.06906	-0.06296	-0.05771
1047.15	-0.1081	-0.1389	-0.12456	-0.10764	-0.09501	-0.08432	-0.07629	-0.06901	-0.06289	-0.05763
1045.22	-0.10827	-0.13905	-0.12466	-0.10768	-0.09504	-0.08431	-0.07625	-0.06897	-0.06282	-0.05757
1043.29	-0.10842	-0.13918	-0.12474	-0.10772	-0.09505	-0.08429	-0.07621	-0.06893	-0.06276	-0.05751
1041.36	-0.10855	-0.13929	-0.12482	-0.10775	-0.09507	-0.08427	-0.07618	-0.06889	-0.0627	-0.05745
1039.43	-0.10867	-0.13939	-0.12489	-0.10778	-0.09507	-0.08426	-0.07614	-0.06886	-0.06265	-0.05741
1037.51	-0.10877	-0.13949	-0.12496	-0.1078	-0.09508	-0.08426	-0.07613	-0.06884	-0.06261	-0.05738
1035.58	-0.10886	-0.13958	-0.12502	-0.10783	-0.09509	-0.08425	-0.07612	-0.06882	-0.06258	-0.05736
1033.65	-0.10895	-0.13966	-0.12508	-0.10785	-0.0951	-0.08425	-0.07611	-0.0688	-0.06255	-0.05733
1031.72	-0.10903	-0.13974	-0.12514	-0.10788	-0.09511	-0.08425	-0.0761	-0.06878	-0.06253	-0.05731
1029.79	-0.1091	-0.13981	-0.12518	-0.1079	-0.09511	-0.08425	-0.07609	-0.06876	-0.0625	-0.05728
1027.86	-0.10917	-0.13987	-0.12522	-0.10791	-0.09512	-0.08424	-0.07608	-0.06874	-0.06248	-0.05725
1025.94	-0.10922	-0.13992	-0.12526	-0.10792	-0.09512	-0.08424	-0.07608	-0.06872	-0.06245	-0.05723
1024.01	-0.10926	-0.13997	-0.12529	-0.10793	-0.09511	-0.08423	-0.07607	-0.0687	-0.06243	-0.0572
1022.08	-0.10929	-0.14	-0.12532	-0.10794	-0.09511	-0.08423	-0.07607	-0.06868	-0.06241	-0.05718
1020.15	-0.10932	-0.14003	-0.12534	-0.10794	-0.0951	-0.08423	-0.07607	-0.06867	-0.0624	-0.05716
1018.22	-0.10933	-0.14006	-0.12535	-0.10795	-0.09509	-0.08422	-0.07607	-0.06865	-0.06238	-0.05714
1016.29	-0.10934	-0.14007	-0.12536	-0.10795	-0.09508	-0.08422	-0.07607	-0.06863	-0.06237	-0.05712
1014.37	-0.10933	-0.14008	-0.12536	-0.10794	-0.09507	-0.08421	-0.07607	-0.06862	-0.06236	-0.0571
1012.44	-0.10932	-0.14008	-0.12536	-0.10794	-0.09505	-0.08421	-0.07608	-0.0686	-0.06236	-0.05708
1010.51	-0.1093	-0.14007	-0.12535	-0.10793	-0.09504	-0.08421	-0.07609	-0.06858	-0.06235	-0.05707
1008.58	-0.10927	-0.14005	-0.12534	-0.10792	-0.09502	-0.0842	-0.0761	-0.06857	-0.06235	-0.05705
1006.65	-0.10923	-0.14003	-0.12532	-0.1079	-0.095	-0.0842	-0.07611	-0.06855	-0.06235	-0.05704
1004.72	-0.10918	-0.14	-0.1253	-0.10789	-0.09498	-0.0842	-0.07612	-0.06854	-0.06235	-0.05702
1002.79	-0.10912	-0.13996	-0.12527	-0.10787	-0.09495	-0.0842	-0.07614	-0.06852	-0.06236	-0.05701
1000.87	-0.10906	-0.13992	-0.12524	-0.10785	-0.09493	-0.08419	-0.07616	-0.06851	-0.06236	-0.057

## Sheet: b
In situ DRIFT spectra
Wavenumber	1 min	2 min	3 min	4 min	5 min	6 min	7 min	8 min	9 min	10 min
3100.95	-0.20253	-0.24283	-0.21884	-0.19349	-0.17223	-0.1541	-0.14061	-0.12738	-0.11547	-0.10513
3099.02	-0.20249	-0.2428	-0.21881	-0.19345	-0.17222	-0.15407	-0.14058	-0.12737	-0.11545	-0.10511
3097.09	-0.20245	-0.24277	-0.21878	-0.19341	-0.1722	-0.15404	-0.14055	-0.12736	-0.11543	-0.10508
3095.16	-0.20241	-0.24274	-0.21876	-0.19338	-0.17218	-0.15402	-0.14052	-0.12735	-0.1154	-0.10506
3093.24	-0.20237	-0.24271	-0.21873	-0.19334	-0.17217	-0.15399	-0.14049	-0.12734	-0.11539	-0.10504
3091.31	-0.20233	-0.24267	-0.2187	-0.19331	-0.17215	-0.15397	-0.14047	-0.12732	-0.11537	-0.10502
3089.38	-0.20229	-0.24264	-0.21867	-0.19327	-0.17213	-0.15394	-0.14044	-0.12731	-0.11535	-0.105
3087.45	-0.20225	-0.2426	-0.21865	-0.19324	-0.17211	-0.15392	-0.14042	-0.1273	-0.11533	-0.10498
3085.52	-0.20221	-0.24257	-0.21862	-0.19321	-0.17209	-0.1539	-0.14039	-0.12729	-0.11531	-0.10497
3083.59	-0.20217	-0.24253	-0.21859	-0.19318	-0.17207	-0.15387	-0.14037	-0.12727	-0.1153	-0.10495
3081.66	-0.20213	-0.2425	-0.21857	-0.19315	-0.17204	-0.15385	-0.14035	-0.12726	-0.11528	-0.10494
3079.74	-0.20209	-0.24246	-0.21854	-0.19313	-0.17202	-0.15383	-0.14032	-0.12724	-0.11527	-0.10493
3077.81	-0.20205	-0.24242	-0.21851	-0.1931	-0.17199	-0.1538	-0.1403	-0.12723	-0.11525	-0.10491
3075.88	-0.20201	-0.24238	-0.21848	-0.19307	-0.17197	-0.15378	-0.14028	-0.12721	-0.11523	-0.10491
3073.95	-0.20197	-0.24234	-0.21845	-0.19304	-0.17194	-0.15375	-0.14026	-0.12719	-0.11522	-0.1049
3072.02	-0.20193	-0.2423	-0.21843	-0.19302	-0.17191	-0.15373	-0.14024	-0.12717	-0.1152	-0.1049
3070.09	-0.20189	-0.24226	-0.2184	-0.193	-0.17188	-0.15371	-0.14022	-0.12715	-0.1152	-0.1049
3068.17	-0.20186	-0.24222	-0.21837	-0.19298	-0.17185	-0.1537	-0.14021	-0.12714	-0.1152	-0.10489
3066.24	-0.20182	-0.24218	-0.21834	-0.19296	-0.17183	-0.15368	-0.14019	-0.12713	-0.1152	-0.10488
3064.31	-0.20179	-0.24214	-0.21831	-0.19294	-0.1718	-0.15366	-0.14018	-0.12712	-0.1152	-0.10487
3062.38	-0.20175	-0.2421	-0.21828	-0.19292	-0.17177	-0.15365	-0.14017	-0.12711	-0.1152	-0.10486
3060.45	-0.20172	-0.24206	-0.21825	-0.1929	-0.17174	-0.15363	-0.14017	-0.12709	-0.11519	-0.10485
3058.52	-0.20168	-0.24202	-0.21822	-0.19287	-0.17172	-0.15361	-0.14016	-0.12708	-0.11518	-0.10484
3056.59	-0.20164	-0.24198	-0.21819	-0.19283	-0.17169	-0.15358	-0.14015	-0.12707	-0.11517	-0.10483
3054.67	-0.2016	-0.24195	-0.21816	-0.1928	-0.17167	-0.15356	-0.14014	-0.12705	-0.11516	-0.10482
3052.74	-0.20157	-0.24191	-0.21813	-0.19276	-0.17164	-0.15355	-0.14013	-0.12703	-0.11515	-0.10482
3050.81	-0.20153	-0.24188	-0.21811	-0.19272	-0.17162	-0.15353	-0.14012	-0.12702	-0.11514	-0.10482
3048.88	-0.20149	-0.24184	-0.21809	-0.19268	-0.17159	-0.15352	-0.14011	-0.127	-0.11512	-0.10482
3046.95	-0.20146	-0.24181	-0.21806	-0.19265	-0.17157	-0.15351	-0.1401	-0.12698	-0.11511	-0.10483
3045.02	-0.20142	-0.24177	-0.21804	-0.19261	-0.17154	-0.1535	-0.14009	-0.12697	-0.11509	-0.10483
3043.1	-0.20138	-0.24173	-0.21801	-0.19258	-0.17151	-0.15348	-0.14007	-0.12695	-0.11508	-0.10484
3041.17	-0.20135	-0.24169	-0.21798	-0.19254	-0.17148	-0.15347	-0.14004	-0.12692	-0.11505	-0.10484
3039.24	-0.20131	-0.24164	-0.21794	-0.1925	-0.17145	-0.15344	-0.14001	-0.1269	-0.11503	-0.10483
3037.31	-0.20127	-0.2416	-0.2179	-0.19245	-0.17142	-0.15341	-0.13997	-0.12686	-0.115	-0.10482
3035.38	-0.20123	-0.24155	-0.21785	-0.19241	-0.17138	-0.15338	-0.13993	-0.12683	-0.11497	-0.1048
3033.45	-0.20119	-0.24149	-0.2178	-0.19236	-0.17135	-0.15334	-0.13988	-0.1268	-0.11494	-0.10478
3031.52	-0.20114	-0.24144	-0.21774	-0.19232	-0.17131	-0.1533	-0.13983	-0.12677	-0.11491	-0.10476
3029.6	-0.2011	-0.24139	-0.21769	-0.19227	-0.17128	-0.15326	-0.13978	-0.12674	-0.11488	-0.10473
3027.67	-0.20105	-0.24134	-0.21764	-0.19223	-0.17124	-0.15322	-0.13973	-0.12671	-0.11486	-0.10471
3025.74	-0.20101	-0.24129	-0.21759	-0.1922	-0.17121	-0.15318	-0.13969	-0.12668	-0.11484	-0.10468
3023.81	-0.20096	-0.24125	-0.21755	-0.19217	-0.17118	-0.15314	-0.13965	-0.12667	-0.11481	-0.10466
3021.88	-0.20091	-0.2412	-0.2175	-0.19213	-0.17115	-0.1531	-0.13962	-0.12665	-0.1148	-0.10464
3019.95	-0.20087	-0.24116	-0.21746	-0.19211	-0.17112	-0.15306	-0.13959	-0.12663	-0.11478	-0.10461
3018.03	-0.20082	-0.24112	-0.21742	-0.19208	-0.17109	-0.15303	-0.13957	-0.12662	-0.11477	-0.10459
3016.1	-0.20077	-0.24109	-0.21738	-0.19205	-0.17107	-0.15301	-0.13954	-0.12661	-0.11477	-0.10458
3014.17	-0.20072	-0.24105	-0.21734	-0.19203	-0.17104	-0.15298	-0.13952	-0.1266	-0.11476	-0.10456
3012.24	-0.20067	-0.24101	-0.21729	-0.192	-0.17101	-0.15296	-0.1395	-0.12659	-0.11475	-0.10454
3010.31	-0.20061	-0.24097	-0.21724	-0.19196	-0.17097	-0.15293	-0.13947	-0.12657	-0.11474	-0.10451
3008.38	-0.20055	-0.24093	-0.21719	-0.19192	-0.17092	-0.15289	-0.13944	-0.12655	-0.11472	-0.10448
3006.45	-0.20048	-0.24087	-0.21713	-0.19187	-0.17087	-0.15286	-0.1394	-0.12651	-0.1147	-0.10445
3004.53	-0.20041	-0.24081	-0.21707	-0.19181	-0.17081	-0.15281	-0.13936	-0.12648	-0.11466	-0.10441
3002.6	-0.20034	-0.24075	-0.21701	-0.19175	-0.17075	-0.15277	-0.13932	-0.12643	-0.11462	-0.10437
3000.67	-0.20027	-0.24068	-0.21695	-0.19168	-0.17069	-0.15273	-0.13927	-0.12639	-0.11458	-0.10433
2998.74	-0.2002	-0.24061	-0.21689	-0.19162	-0.17062	-0.15268	-0.13923	-0.12634	-0.11453	-0.10429
2996.81	-0.20013	-0.24053	-0.21683	-0.19155	-0.17055	-0.15263	-0.13919	-0.12629	-0.11448	-0.10425
2994.88	-0.20006	-0.24045	-0.21677	-0.19148	-0.17049	-0.15258	-0.13915	-0.12624	-0.11443	-0.10421
2992.96	-0.19998	-0.24036	-0.2167	-0.19141	-0.17042	-0.15253	-0.13911	-0.12618	-0.11437	-0.10418
2991.03	-0.19991	-0.24027	-0.21664	-0.19133	-0.17035	-0.15247	-0.13907	-0.12613	-0.11432	-0.10414
2989.1	-0.19983	-0.24018	-0.21656	-0.19126	-0.17029	-0.15241	-0.13902	-0.12608	-0.11427	-0.10411
2987.17	-0.19975	-0.24008	-0.21649	-0.19118	-0.17022	-0.15235	-0.13897	-0.12602	-0.11422	-0.10407
2985.24	-0.19966	-0.23998	-0.2164	-0.1911	-0.17016	-0.15229	-0.13893	-0.12597	-0.11418	-0.10403
2983.31	-0.19957	-0.23987	-0.21631	-0.19102	-0.17009	-0.15223	-0.13887	-0.12591	-0.11413	-0.104
2981.38	-0.19947	-0.23976	-0.21621	-0.19093	-0.17002	-0.15217	-0.13882	-0.12586	-0.11409	-0.10396
2979.46	-0.19937	-0.23963	-0.21609	-0.19085	-0.16994	-0.1521	-0.13876	-0.1258	-0.11405	-0.10392
2977.53	-0.19926	-0.2395	-0.21597	-0.19076	-0.16987	-0.15204	-0.1387	-0.12574	-0.11402	-0.10389
2975.6	-0.19914	-0.23937	-0.21585	-0.19067	-0.16979	-0.15198	-0.13864	-0.12568	-0.11398	-0.10386
2973.67	-0.19902	-0.23923	-0.21572	-0.19058	-0.16972	-0.15191	-0.13857	-0.12563	-0.11394	-0.10383
2971.74	-0.19891	-0.23909	-0.2156	-0.19049	-0.16964	-0.15185	-0.1385	-0.12558	-0.11391	-0.10381
2969.81	-0.19879	-0.23895	-0.21547	-0.19039	-0.16957	-0.15179	-0.13843	-0.12553	-0.11387	-0.10379
2967.89	-0.19868	-0.23881	-0.21535	-0.1903	-0.16949	-0.15172	-0.13836	-0.12548	-0.11383	-0.10377
2965.96	-0.19857	-0.23868	-0.21524	-0.1902	-0.16941	-0.15166	-0.13829	-0.12543	-0.11378	-0.10375
2964.03	-0.19846	-0.23855	-0.21513	-0.19011	-0.16933	-0.1516	-0.13823	-0.12539	-0.11374	-0.10372
2962.1	-0.19836	-0.23842	-0.21502	-0.19002	-0.16925	-0.15154	-0.13818	-0.12535	-0.11369	-0.1037
2960.17	-0.19827	-0.2383	-0.21493	-0.18994	-0.16918	-0.15148	-0.13813	-0.12531	-0.11366	-0.10367
2958.24	-0.19818	-0.23819	-0.21484	-0.18986	-0.16911	-0.15143	-0.13809	-0.12527	-0.11362	-0.10365
2956.32	-0.19809	-0.23809	-0.21476	-0.18978	-0.16904	-0.15137	-0.13805	-0.12524	-0.11358	-0.10362
2954.39	-0.19799	-0.23798	-0.21467	-0.1897	-0.16897	-0.15131	-0.13801	-0.12519	-0.11354	-0.10358
2952.46	-0.19789	-0.23786	-0.21457	-0.18961	-0.16889	-0.15123	-0.13795	-0.12514	-0.1135	-0.10353
2950.53	-0.19777	-0.23773	-0.21446	-0.18951	-0.16881	-0.15115	-0.13789	-0.12508	-0.11345	-0.10347
2948.6	-0.19764	-0.23759	-0.21434	-0.1894	-0.16871	-0.15106	-0.13781	-0.12501	-0.11339	-0.1034
2946.67	-0.1975	-0.23743	-0.2142	-0.18928	-0.1686	-0.15095	-0.13772	-0.12492	-0.11333	-0.10331
2944.74	-0.19733	-0.23725	-0.21405	-0.18915	-0.16849	-0.15084	-0.13763	-0.12483	-0.11325	-0.10322
2942.82	-0.19716	-0.23706	-0.21389	-0.189	-0.16836	-0.15072	-0.13752	-0.12473	-0.11318	-0.10313
2940.89	-0.19699	-0.23687	-0.21372	-0.18885	-0.16823	-0.1506	-0.13742	-0.12463	-0.1131	-0.10304
2938.96	-0.19681	-0.23667	-0.21355	-0.18871	-0.16811	-0.15049	-0.13732	-0.12454	-0.11302	-0.10297
2937.03	-0.19663	-0.23647	-0.21338	-0.18857	-0.16799	-0.15038	-0.13723	-0.12447	-0.11296	-0.10291
2935.1	-0.19646	-0.23628	-0.21323	-0.18844	-0.16788	-0.1503	-0.13716	-0.1244	-0.1129	-0.10286
2933.17	-0.19631	-0.23612	-0.21309	-0.18833	-0.16779	-0.15023	-0.1371	-0.12436	-0.11286	-0.10284
2931.25	-0.19618	-0.23597	-0.21298	-0.18824	-0.16772	-0.15018	-0.13706	-0.12434	-0.11283	-0.10284
2929.32	-0.19607	-0.23586	-0.21289	-0.18817	-0.16767	-0.15016	-0.13704	-0.12433	-0.11282	-0.10285
2927.39	-0.196	-0.23578	-0.21283	-0.18813	-0.16763	-0.15015	-0.13703	-0.12434	-0.11283	-0.10288
2925.46	-0.19595	-0.23573	-0.2128	-0.1881	-0.16762	-0.15016	-0.13704	-0.12437	-0.11284	-0.10291
2923.53	-0.19593	-0.23571	-0.21279	-0.1881	-0.16763	-0.15019	-0.13706	-0.1244	-0.11287	-0.10295
2921.6	-0.19593	-0.23573	-0.21281	-0.18812	-0.16765	-0.15022	-0.13709	-0.12444	-0.1129	-0.10299
2919.67	-0.19596	-0.23577	-0.21285	-0.18815	-0.1677	-0.15026	-0.13712	-0.12447	-0.11294	-0.10303
2917.75	-0.19601	-0.23583	-0.2129	-0.1882	-0.16775	-0.1503	-0.13715	-0.12451	-0.11298	-0.10306
2915.82	-0.19607	-0.23592	-0.21297	-0.18826	-0.16781	-0.15034	-0.13719	-0.12455	-0.11302	-0.10309
2913.89	-0.19614	-0.23601	-0.21305	-0.18832	-0.16788	-0.15038	-0.13721	-0.12457	-0.11305	-0.10312
2911.96	-0.19621	-0.2361	-0.21312	-0.18839	-0.16794	-0.15041	-0.13723	-0.12459	-0.11308	-0.10313
2910.03	-0.19628	-0.23619	-0.21319	-0.18844	-0.16799	-0.15043	-0.13725	-0.1246	-0.11309	-0.10313
2908.1	-0.19635	-0.23627	-0.21325	-0.18849	-0.16802	-0.15044	-0.13725	-0.1246	-0.11309	-0.10313
2906.18	-0.1964	-0.23634	-0.2133	-0.18852	-0.16805	-0.15043	-0.13725	-0.12459	-0.11309	-0.10312
2904.25	-0.19645	-0.23639	-0.21334	-0.18855	-0.16806	-0.15042	-0.13724	-0.12458	-0.11307	-0.1031
2902.32	-0.19649	-0.23643	-0.21336	-0.18856	-0.16806	-0.15039	-0.13722	-0.12456	-0.11305	-0.10308
2900.39	-0.19651	-0.23646	-0.21337	-0.18856	-0.16804	-0.15036	-0.1372	-0.12453	-0.11301	-0.10306
2898.46	-0.19652	-0.23646	-0.21337	-0.18854	-0.16802	-0.15032	-0.13718	-0.12451	-0.11298	-0.10303
2896.53	-0.19651	-0.23646	-0.21336	-0.18852	-0.16799	-0.15028	-0.13715	-0.12448	-0.11294	-0.10301
2894.6	-0.1965	-0.23644	-0.21333	-0.1885	-0.16795	-0.15024	-0.13712	-0.12446	-0.11291	-0.10298
2892.68	-0.19647	-0.23641	-0.2133	-0.18846	-0.1679	-0.1502	-0.1371	-0.12443	-0.11288	-0.10296
2890.75	-0.19643	-0.23637	-0.21326	-0.18842	-0.16785	-0.15016	-0.13707	-0.12441	-0.11285	-0.10293
2888.82	-0.19639	-0.23632	-0.21321	-0.18838	-0.1678	-0.15013	-0.13703	-0.12437	-0.11282	-0.1029
2886.89	-0.19633	-0.23626	-0.21315	-0.18832	-0.16775	-0.15009	-0.137	-0.12434	-0.11278	-0.10287
2884.96	-0.19627	-0.23619	-0.21308	-0.18826	-0.16768	-0.15005	-0.13695	-0.12429	-0.11275	-0.10284
2883.03	-0.1962	-0.23612	-0.21301	-0.18819	-0.16762	-0.15001	-0.13691	-0.12424	-0.11272	-0.10281
2881.11	-0.19612	-0.23604	-0.21294	-0.18812	-0.16756	-0.14997	-0.13686	-0.12418	-0.11269	-0.10277
2879.18	-0.19604	-0.23595	-0.21286	-0.18805	-0.16749	-0.14992	-0.13681	-0.12412	-0.11265	-0.10273
2877.25	-0.19596	-0.23586	-0.21277	-0.18797	-0.16743	-0.14986	-0.13676	-0.12405	-0.11261	-0.10269
2875.32	-0.19587	-0.23577	-0.21269	-0.18789	-0.16737	-0.14981	-0.13671	-0.12399	-0.11257	-0.10264
2873.39	-0.19578	-0.23568	-0.2126	-0.18782	-0.16732	-0.14976	-0.13666	-0.12392	-0.11254	-0.1026
2871.46	-0.19569	-0.23559	-0.21252	-0.18775	-0.16727	-0.14972	-0.13662	-0.12387	-0.1125	-0.10256
2869.53	-0.19561	-0.23551	-0.21244	-0.18769	-0.16722	-0.14969	-0.13659	-0.12383	-0.11247	-0.10254
2867.61	-0.19553	-0.23542	-0.21237	-0.18763	-0.16719	-0.14967	-0.13657	-0.12379	-0.11245	-0.10253
2865.68	-0.19545	-0.23535	-0.21231	-0.18758	-0.16715	-0.14965	-0.13655	-0.12378	-0.11244	-0.10252
2863.75	-0.19537	-0.23528	-0.21225	-0.18754	-0.16712	-0.14963	-0.13655	-0.12377	-0.11243	-0.10252
2861.82	-0.19531	-0.23522	-0.21221	-0.18751	-0.1671	-0.14963	-0.13655	-0.12378	-0.11243	-0.10252
2859.89	-0.19525	-0.23517	-0.21217	-0.18749	-0.16709	-0.14962	-0.13655	-0.12379	-0.11243	-0.10254
2857.96	-0.19521	-0.23513	-0.21215	-0.18747	-0.16708	-0.14963	-0.13657	-0.12381	-0.11244	-0.10255
2856.04	-0.19519	-0.23511	-0.21214	-0.18747	-0.16708	-0.14964	-0.13658	-0.12384	-0.11245	-0.10257
2854.11	-0.19518	-0.23511	-0.21214	-0.18748	-0.16708	-0.14965	-0.1366	-0.12387	-0.11247	-0.1026
2852.18	-0.19519	-0.23511	-0.21215	-0.1875	-0.16708	-0.14967	-0.13661	-0.1239	-0.11248	-0.10263
2850.25	-0.19521	-0.23513	-0.21217	-0.18752	-0.16709	-0.14969	-0.13663	-0.12392	-0.1125	-0.10265
2848.32	-0.19523	-0.23516	-0.2122	-0.18754	-0.1671	-0.1497	-0.13664	-0.12394	-0.11251	-0.10268
2846.39	-0.19527	-0.2352	-0.21224	-0.18756	-0.16711	-0.14972	-0.13665	-0.12395	-0.11252	-0.10269
2844.46	-0.19531	-0.23525	-0.21227	-0.18758	-0.16712	-0.14972	-0.13665	-0.12396	-0.11253	-0.1027
2842.54	-0.19535	-0.23531	-0.21231	-0.1876	-0.16712	-0.14973	-0.13665	-0.12395	-0.11253	-0.1027
2840.61	-0.1954	-0.23536	-0.21235	-0.18761	-0.16712	-0.14972	-0.13665	-0.12394	-0.11253	-0.10269
2838.68	-0.19544	-0.23542	-0.21239	-0.18762	-0.16712	-0.14971	-0.13664	-0.12392	-0.11253	-0.10267
2836.75	-0.19549	-0.23547	-0.21242	-0.18762	-0.16712	-0.1497	-0.13663	-0.12389	-0.11252	-0.10265
2834.82	-0.19553	-0.23552	-0.21245	-0.18762	-0.16711	-0.14968	-0.13661	-0.12386	-0.11251	-0.10262
2832.89	-0.19556	-0.23555	-0.21246	-0.18761	-0.1671	-0.14965	-0.13658	-0.12382	-0.11248	-0.10259
2830.97	-0.19558	-0.23556	-0.21247	-0.18759	-0.16709	-0.14963	-0.13654	-0.12378	-0.11246	-0.10256
2829.04	-0.19558	-0.23557	-0.21246	-0.18757	-0.16707	-0.1496	-0.13651	-0.12375	-0.11242	-0.10252
2827.11	-0.19557	-0.23556	-0.21245	-0.18754	-0.16705	-0.14957	-0.13647	-0.12371	-0.11239	-0.10249
2825.18	-0.19555	-0.23553	-0.21243	-0.18751	-0.16702	-0.14954	-0.13643	-0.12369	-0.11236	-0.10246
2823.25	-0.19553	-0.23551	-0.21241	-0.18748	-0.167	-0.14951	-0.1364	-0.12366	-0.11233	-0.10243
2821.32	-0.19549	-0.23547	-0.21238	-0.18744	-0.16698	-0.14948	-0.13637	-0.12365	-0.1123	-0.1024
2819.4	-0.19546	-0.23543	-0.21235	-0.18741	-0.16695	-0.14946	-0.13634	-0.12363	-0.11228	-0.10238
2817.47	-0.19543	-0.23539	-0.21231	-0.18738	-0.16692	-0.14943	-0.13632	-0.12362	-0.11226	-0.10236
2815.54	-0.19539	-0.23535	-0.21227	-0.18735	-0.1669	-0.14941	-0.13629	-0.12361	-0.11224	-0.10234
2813.61	-0.19536	-0.23531	-0.21223	-0.18733	-0.16687	-0.14938	-0.13626	-0.12361	-0.11222	-0.10233
2811.68	-0.19533	-0.23527	-0.21219	-0.18731	-0.16685	-0.14936	-0.13624	-0.1236	-0.11221	-0.10232
2809.75	-0.19529	-0.23523	-0.21215	-0.18728	-0.16682	-0.14933	-0.13621	-0.12359	-0.11219	-0.10231
2807.82	-0.19525	-0.23518	-0.21211	-0.18725	-0.16679	-0.14931	-0.13618	-0.12358	-0.11217	-0.1023
2805.9	-0.19521	-0.23513	-0.21206	-0.18722	-0.16676	-0.14927	-0.13615	-0.12356	-0.11215	-0.10229
2803.97	-0.19516	-0.23509	-0.21202	-0.18718	-0.16672	-0.14924	-0.13611	-0.12354	-0.11212	-0.10227
2802.04	-0.19511	-0.23504	-0.21198	-0.18714	-0.16668	-0.14921	-0.13608	-0.12352	-0.1121	-0.10224
2800.11	-0.19507	-0.235	-0.21194	-0.1871	-0.16664	-0.14918	-0.13605	-0.12349	-0.11208	-0.10222
2798.18	-0.19502	-0.23496	-0.2119	-0.18706	-0.1666	-0.14915	-0.13602	-0.12346	-0.11205	-0.10219
2796.25	-0.19497	-0.23491	-0.21185	-0.18701	-0.16655	-0.14912	-0.13599	-0.12343	-0.11202	-0.10216
2794.33	-0.19492	-0.23486	-0.21181	-0.18696	-0.16651	-0.14908	-0.13595	-0.1234	-0.112	-0.10212
2792.4	-0.19487	-0.23481	-0.21176	-0.18692	-0.16646	-0.14905	-0.13592	-0.12336	-0.11197	-0.1021
2790.47	-0.19482	-0.23475	-0.21171	-0.18687	-0.16641	-0.14901	-0.13588	-0.12332	-0.11194	-0.10207
2788.54	-0.19477	-0.2347	-0.21166	-0.18681	-0.16636	-0.14897	-0.13584	-0.12328	-0.11191	-0.10204
2786.61	-0.19471	-0.23464	-0.21161	-0.18676	-0.16631	-0.14893	-0.1358	-0.12324	-0.11188	-0.10201
2784.68	-0.19466	-0.23458	-0.21155	-0.1867	-0.16626	-0.14888	-0.13576	-0.12319	-0.11184	-0.10198
2782.75	-0.1946	-0.23451	-0.21149	-0.18664	-0.16621	-0.14884	-0.13572	-0.12315	-0.1118	-0.10194
2780.83	-0.19455	-0.23445	-0.21143	-0.18657	-0.16616	-0.14879	-0.13568	-0.12311	-0.11177	-0.1019
2778.9	-0.19449	-0.23438	-0.21137	-0.18651	-0.16611	-0.14875	-0.13564	-0.12307	-0.11173	-0.10186
2776.97	-0.19444	-0.23431	-0.2113	-0.18645	-0.16606	-0.1487	-0.1356	-0.12303	-0.11169	-0.10182
2775.04	-0.19438	-0.23425	-0.21124	-0.18638	-0.16602	-0.14866	-0.13557	-0.12299	-0.11166	-0.10178
2773.11	-0.19432	-0.23418	-0.21118	-0.18632	-0.16598	-0.14861	-0.13553	-0.12296	-0.11162	-0.10174
2771.18	-0.19426	-0.23411	-0.21111	-0.18626	-0.16595	-0.14856	-0.13549	-0.12293	-0.11159	-0.10171
2769.26	-0.1942	-0.23403	-0.21104	-0.1862	-0.16591	-0.14851	-0.13545	-0.1229	-0.11155	-0.10167
2767.33	-0.19413	-0.23396	-0.21097	-0.18613	-0.16586	-0.14846	-0.13541	-0.12287	-0.1115	-0.10163
2765.4	-0.19405	-0.23388	-0.2109	-0.18606	-0.16581	-0.1484	-0.13536	-0.12283	-0.11144	-0.10159
2763.47	-0.19397	-0.23379	-0.21082	-0.18599	-0.16575	-0.14834	-0.1353	-0.12278	-0.11138	-0.10154
2761.54	-0.19388	-0.23371	-0.21074	-0.18591	-0.16568	-0.14827	-0.13524	-0.12273	-0.11131	-0.10149
2759.61	-0.19378	-0.23362	-0.21066	-0.18584	-0.1656	-0.1482	-0.13517	-0.12266	-0.11125	-0.10143
2757.68	-0.1937	-0.23353	-0.21058	-0.18577	-0.16552	-0.14813	-0.13511	-0.1226	-0.11119	-0.10138
2755.76	-0.19361	-0.23345	-0.2105	-0.1857	-0.16544	-0.14806	-0.13504	-0.12253	-0.11113	-0.10133
2753.83	-0.19354	-0.23337	-0.21043	-0.18564	-0.16537	-0.14799	-0.13498	-0.12246	-0.11109	-0.10129
2751.9	-0.19347	-0.2333	-0.21036	-0.18558	-0.1653	-0.14794	-0.13492	-0.1224	-0.11105	-0.10126
2749.97	-0.19341	-0.23323	-0.21029	-0.18553	-0.16524	-0.14789	-0.13487	-0.12235	-0.11101	-0.10123
2748.04	-0.19336	-0.23318	-0.21024	-0.18549	-0.16518	-0.14785	-0.13482	-0.12229	-0.11098	-0.10121
2746.11	-0.19331	-0.23312	-0.21018	-0.18545	-0.16512	-0.14781	-0.13478	-0.12225	-0.11096	-0.1012
2744.19	-0.19327	-0.23308	-0.21014	-0.18541	-0.16508	-0.14778	-0.13475	-0.12221	-0.11094	-0.1012
2742.26	-0.19323	-0.23303	-0.21009	-0.18538	-0.16504	-0.14775	-0.13472	-0.12217	-0.11092	-0.10119
2740.33	-0.1932	-0.23298	-0.21005	-0.18534	-0.165	-0.14773	-0.1347	-0.12214	-0.1109	-0.10119
2738.4	-0.19316	-0.23293	-0.21001	-0.18531	-0.16497	-0.1477	-0.13468	-0.12211	-0.11088	-0.10118
2736.47	-0.19313	-0.23288	-0.20998	-0.18527	-0.16495	-0.14768	-0.13467	-0.12209	-0.11087	-0.10118
2734.54	-0.1931	-0.23282	-0.20994	-0.18524	-0.16493	-0.14765	-0.13466	-0.12207	-0.11086	-0.10119
2732.61	-0.19306	-0.23276	-0.2099	-0.1852	-0.16491	-0.14763	-0.13464	-0.12205	-0.11084	-0.10119
2730.69	-0.19302	-0.2327	-0.20985	-0.18515	-0.16489	-0.1476	-0.13463	-0.12203	-0.11083	-0.10119
2728.76	-0.19297	-0.23264	-0.2098	-0.1851	-0.16486	-0.14756	-0.13461	-0.12201	-0.1108	-0.10118
2726.83	-0.19291	-0.23257	-0.20974	-0.18504	-0.16483	-0.14752	-0.13458	-0.12198	-0.11077	-0.10117
2724.9	-0.19284	-0.2325	-0.20968	-0.18497	-0.16478	-0.14747	-0.13454	-0.12195	-0.11074	-0.10114
2722.97	-0.19275	-0.23242	-0.2096	-0.18489	-0.16472	-0.14741	-0.13449	-0.12191	-0.11069	-0.1011
2721.04	-0.19267	-0.23234	-0.20952	-0.18481	-0.16466	-0.14735	-0.13443	-0.12186	-0.11065	-0.10105
2719.12	-0.19258	-0.23226	-0.20944	-0.18473	-0.1646	-0.14728	-0.13437	-0.12181	-0.1106	-0.101
2717.19	-0.1925	-0.23218	-0.20936	-0.18465	-0.16453	-0.14722	-0.13431	-0.12176	-0.11055	-0.10095
2715.26	-0.19242	-0.23211	-0.20929	-0.18458	-0.16447	-0.14717	-0.13425	-0.12171	-0.11051	-0.1009
2713.33	-0.19235	-0.23204	-0.20923	-0.18451	-0.16441	-0.14712	-0.13419	-0.12167	-0.11047	-0.10086
2711.4	-0.19229	-0.23198	-0.20917	-0.18445	-0.16436	-0.14708	-0.13413	-0.12164	-0.11043	-0.10082
2709.47	-0.19223	-0.23193	-0.20912	-0.18439	-0.16431	-0.14704	-0.13408	-0.12161	-0.11039	-0.10077
2707.54	-0.19217	-0.23188	-0.20906	-0.18434	-0.16426	-0.147	-0.13402	-0.12157	-0.11034	-0.10073
2705.62	-0.1921	-0.23182	-0.20901	-0.18428	-0.16421	-0.14697	-0.13397	-0.12154	-0.1103	-0.10069
2703.69	-0.19204	-0.23176	-0.20895	-0.18423	-0.16416	-0.14693	-0.13391	-0.1215	-0.11025	-0.10065
2701.76	-0.19198	-0.23169	-0.20889	-0.18418	-0.16411	-0.1469	-0.13386	-0.12147	-0.11021	-0.10061
2699.83	-0.19192	-0.23162	-0.20884	-0.18413	-0.16406	-0.14686	-0.1338	-0.12143	-0.11016	-0.10057
2697.9	-0.19186	-0.23155	-0.20878	-0.18409	-0.164	-0.14682	-0.13375	-0.12139	-0.11012	-0.10053
2695.97	-0.1918	-0.23147	-0.20872	-0.18404	-0.16395	-0.14677	-0.1337	-0.12135	-0.11008	-0.10049
2694.05	-0.19175	-0.23139	-0.20866	-0.184	-0.16389	-0.14672	-0.13366	-0.1213	-0.11004	-0.10046
2692.12	-0.19169	-0.23131	-0.20859	-0.18395	-0.16384	-0.14667	-0.13361	-0.12126	-0.11	-0.10042
2690.19	-0.19163	-0.23123	-0.20853	-0.18389	-0.16377	-0.14661	-0.13357	-0.12122	-0.10997	-0.10039
2688.26	-0.19157	-0.23115	-0.20846	-0.18383	-0.16371	-0.14655	-0.13353	-0.12118	-0.10994	-0.10035
2686.33	-0.19151	-0.23107	-0.20839	-0.18376	-0.16365	-0.14649	-0.13349	-0.12113	-0.10991	-0.10031
2684.4	-0.19145	-0.23099	-0.20832	-0.18369	-0.16358	-0.14643	-0.13345	-0.12109	-0.10988	-0.10027
2682.48	-0.19138	-0.23091	-0.20824	-0.18362	-0.16351	-0.14637	-0.13341	-0.12104	-0.10985	-0.10023
2680.55	-0.19131	-0.23083	-0.20817	-0.18354	-0.16344	-0.1463	-0.13337	-0.12099	-0.10982	-0.10019
2678.62	-0.19124	-0.23075	-0.20809	-0.18346	-0.16337	-0.14624	-0.13333	-0.12095	-0.10979	-0.10016
2676.69	-0.19117	-0.23067	-0.20802	-0.18337	-0.1633	-0.14617	-0.13328	-0.1209	-0.10976	-0.10012
2674.76	-0.1911	-0.2306	-0.20794	-0.18329	-0.16324	-0.1461	-0.13323	-0.12085	-0.10972	-0.10009
2672.83	-0.19103	-0.23052	-0.20787	-0.18321	-0.16317	-0.14603	-0.13318	-0.1208	-0.10969	-0.10006
2670.9	-0.19095	-0.23044	-0.20779	-0.18312	-0.16311	-0.14596	-0.13312	-0.12074	-0.10965	-0.10002
2668.98	-0.19088	-0.23036	-0.20771	-0.18304	-0.16304	-0.1459	-0.13306	-0.12068	-0.1096	-0.09998
2667.05	-0.1908	-0.23028	-0.20762	-0.18296	-0.16297	-0.14583	-0.13299	-0.12062	-0.10955	-0.09994
2665.12	-0.19071	-0.2302	-0.20753	-0.18288	-0.16291	-0.14577	-0.13292	-0.12056	-0.1095	-0.09989
2663.19	-0.19063	-0.23011	-0.20745	-0.1828	-0.16285	-0.14571	-0.13286	-0.1205	-0.10945	-0.09985
2661.26	-0.19055	-0.23003	-0.20737	-0.18273	-0.16279	-0.14565	-0.13279	-0.12044	-0.1094	-0.0998
2659.33	-0.19047	-0.22994	-0.20729	-0.18267	-0.16274	-0.1456	-0.13273	-0.12039	-0.10934	-0.09975
2657.41	-0.1904	-0.22987	-0.20722	-0.18261	-0.16269	-0.14555	-0.13268	-0.12035	-0.1093	-0.09971
2655.48	-0.19034	-0.2298	-0.20716	-0.18257	-0.16265	-0.14551	-0.13263	-0.12032	-0.10925	-0.09968
2653.55	-0.19028	-0.22973	-0.20711	-0.18254	-0.16261	-0.14547	-0.13259	-0.12029	-0.10922	-0.09966
2651.62	-0.19022	-0.22967	-0.20706	-0.1825	-0.16257	-0.14543	-0.13256	-0.12026	-0.10918	-0.09963
2649.69	-0.19017	-0.22961	-0.20701	-0.18247	-0.16252	-0.1454	-0.13253	-0.12024	-0.10915	-0.09961
2647.76	-0.19012	-0.22955	-0.20696	-0.18244	-0.16248	-0.14537	-0.1325	-0.12022	-0.10913	-0.09959
2645.83	-0.19007	-0.22949	-0.20692	-0.18241	-0.16244	-0.14534	-0.13248	-0.12021	-0.1091	-0.09957
2643.91	-0.19002	-0.22944	-0.20688	-0.18237	-0.16241	-0.14531	-0.13246	-0.1202	-0.10909	-0.09955
2641.98	-0.18998	-0.22939	-0.20684	-0.18234	-0.16237	-0.14529	-0.13244	-0.12019	-0.10907	-0.09953
2640.05	-0.18993	-0.22934	-0.2068	-0.1823	-0.16232	-0.14526	-0.13241	-0.12017	-0.10905	-0.0995
2638.12	-0.18988	-0.22929	-0.20674	-0.18225	-0.16228	-0.14522	-0.13238	-0.12015	-0.10904	-0.09948
2636.19	-0.18983	-0.22924	-0.20669	-0.1822	-0.16223	-0.14519	-0.13235	-0.12012	-0.10902	-0.09945
2634.26	-0.18977	-0.22918	-0.20663	-0.18215	-0.16217	-0.14514	-0.13231	-0.12009	-0.10899	-0.09943
2632.34	-0.18971	-0.22912	-0.20656	-0.18209	-0.16211	-0.14509	-0.13227	-0.12005	-0.10897	-0.0994
2630.41	-0.18965	-0.22906	-0.20649	-0.18203	-0.16205	-0.14505	-0.13223	-0.12001	-0.10894	-0.09937
2628.48	-0.18959	-0.22899	-0.20641	-0.18197	-0.16199	-0.145	-0.13218	-0.11996	-0.10891	-0.09933
2626.55	-0.18952	-0.22892	-0.20633	-0.1819	-0.16194	-0.14495	-0.13214	-0.11992	-0.10888	-0.0993
2624.62	-0.18946	-0.22884	-0.20626	-0.18184	-0.16188	-0.1449	-0.1321	-0.11987	-0.10885	-0.09926
2622.69	-0.1894	-0.22877	-0.20618	-0.18177	-0.16183	-0.14486	-0.13205	-0.11983	-0.10882	-0.09922
2620.76	-0.18933	-0.22869	-0.20611	-0.18171	-0.16177	-0.14482	-0.132	-0.11978	-0.10879	-0.09919
2618.84	-0.18926	-0.22861	-0.20604	-0.18164	-0.16172	-0.14478	-0.13195	-0.11973	-0.10875	-0.09916
2616.91	-0.18919	-0.22853	-0.20596	-0.18157	-0.16166	-0.14473	-0.13189	-0.11968	-0.1087	-0.09912
2614.98	-0.18911	-0.22844	-0.20588	-0.1815	-0.16159	-0.14468	-0.13183	-0.11962	-0.10865	-0.09909
2613.05	-0.18902	-0.22836	-0.2058	-0.18143	-0.16152	-0.14462	-0.13177	-0.11957	-0.10859	-0.09906
2611.12	-0.18893	-0.22827	-0.20572	-0.18136	-0.16145	-0.14456	-0.1317	-0.11951	-0.10853	-0.09902
2609.19	-0.18885	-0.22819	-0.20564	-0.1813	-0.16138	-0.1445	-0.13164	-0.11945	-0.10848	-0.09898
2607.27	-0.18878	-0.22811	-0.20557	-0.18123	-0.16131	-0.14443	-0.13159	-0.1194	-0.10842	-0.09895
2605.34	-0.18871	-0.22804	-0.2055	-0.18117	-0.16125	-0.14437	-0.13153	-0.11936	-0.10838	-0.09891
2603.41	-0.18864	-0.22796	-0.20543	-0.18111	-0.16119	-0.14431	-0.13148	-0.11931	-0.10833	-0.09887
2601.48	-0.18858	-0.2279	-0.20537	-0.18105	-0.16114	-0.14425	-0.13143	-0.11927	-0.1083	-0.09884
2599.55	-0.18852	-0.22783	-0.20531	-0.18099	-0.16109	-0.14419	-0.13138	-0.11923	-0.10827	-0.0988
2597.62	-0.18847	-0.22776	-0.20526	-0.18094	-0.16104	-0.14413	-0.13133	-0.11918	-0.10823	-0.09877
2595.69	-0.18841	-0.22768	-0.2052	-0.18089	-0.161	-0.14407	-0.13128	-0.11913	-0.1082	-0.09873
2593.77	-0.18835	-0.22761	-0.20514	-0.18083	-0.16095	-0.14401	-0.13123	-0.11908	-0.10816	-0.0987
2591.84	-0.18829	-0.22753	-0.20507	-0.18077	-0.16091	-0.14394	-0.13118	-0.11903	-0.10812	-0.09866
2589.91	-0.18823	-0.22744	-0.20499	-0.18071	-0.16086	-0.14388	-0.13114	-0.11898	-0.10807	-0.09862
2587.98	-0.18816	-0.22736	-0.20492	-0.18064	-0.1608	-0.14381	-0.13109	-0.11892	-0.10802	-0.09858
2586.05	-0.18809	-0.22727	-0.20484	-0.18057	-0.16075	-0.14375	-0.13105	-0.11887	-0.10797	-0.09853
2584.12	-0.18801	-0.22718	-0.20476	-0.1805	-0.16069	-0.14369	-0.13099	-0.11882	-0.10792	-0.09849
2582.2	-0.18793	-0.22709	-0.20468	-0.18042	-0.16063	-0.14363	-0.13094	-0.11877	-0.10786	-0.09844
2580.27	-0.18784	-0.227	-0.2046	-0.18035	-0.16056	-0.14358	-0.13088	-0.11871	-0.10781	-0.09839
2578.34	-0.18775	-0.22691	-0.20453	-0.18027	-0.1605	-0.14353	-0.13081	-0.11866	-0.10775	-0.09834
2576.41	-0.18766	-0.22682	-0.20445	-0.18019	-0.16043	-0.14349	-0.13075	-0.11861	-0.10769	-0.0983
2574.48	-0.18757	-0.22674	-0.20437	-0.18011	-0.16035	-0.14344	-0.13068	-0.11855	-0.10763	-0.09825
2572.55	-0.18747	-0.22665	-0.20429	-0.18003	-0.16028	-0.14338	-0.13062	-0.1185	-0.10757	-0.0982
2570.62	-0.18738	-0.22657	-0.20421	-0.17996	-0.1602	-0.14333	-0.13056	-0.11845	-0.10752	-0.09815
2568.7	-0.1873	-0.22649	-0.20413	-0.17988	-0.16013	-0.14328	-0.13051	-0.1184	-0.10747	-0.0981
2566.77	-0.18722	-0.22641	-0.20405	-0.1798	-0.16006	-0.14322	-0.13045	-0.11835	-0.10742	-0.09806
2564.84	-0.18715	-0.22633	-0.20397	-0.17972	-0.15999	-0.14317	-0.1304	-0.1183	-0.10738	-0.09801
2562.91	-0.18707	-0.22625	-0.20389	-0.17964	-0.15992	-0.14311	-0.13034	-0.11825	-0.10734	-0.09797
2560.98	-0.187	-0.22617	-0.2038	-0.17956	-0.15985	-0.14305	-0.13028	-0.1182	-0.10729	-0.09792
2559.05	-0.18692	-0.22608	-0.20372	-0.17947	-0.15977	-0.14299	-0.13021	-0.11814	-0.10725	-0.09787
2557.13	-0.18684	-0.22599	-0.20363	-0.17938	-0.1597	-0.14292	-0.13014	-0.11808	-0.1072	-0.09782
2555.2	-0.18675	-0.22591	-0.20354	-0.1793	-0.15962	-0.14284	-0.13008	-0.11803	-0.10714	-0.09777
2553.27	-0.18667	-0.22582	-0.20345	-0.17921	-0.15954	-0.14276	-0.13001	-0.11797	-0.10709	-0.09772
2551.34	-0.18659	-0.22573	-0.20336	-0.17912	-0.15947	-0.14269	-0.12995	-0.11792	-0.10704	-0.09767
2549.41	-0.18652	-0.22564	-0.20327	-0.17904	-0.15939	-0.14261	-0.12988	-0.11787	-0.10698	-0.09762
2547.48	-0.18644	-0.22555	-0.20319	-0.17896	-0.15932	-0.14253	-0.12982	-0.11783	-0.10693	-0.09757
2545.56	-0.18637	-0.22546	-0.2031	-0.17888	-0.15924	-0.14245	-0.12975	-0.11778	-0.10687	-0.09753
2543.63	-0.1863	-0.22537	-0.20302	-0.1788	-0.15917	-0.14238	-0.1297	-0.11774	-0.10682	-0.09749
2541.7	-0.18623	-0.22529	-0.20295	-0.17873	-0.15911	-0.14232	-0.12964	-0.11771	-0.10678	-0.09745
2539.77	-0.18617	-0.2252	-0.20288	-0.17866	-0.15905	-0.14226	-0.12959	-0.11767	-0.10674	-0.09742
2537.84	-0.18611	-0.22512	-0.20281	-0.17861	-0.15899	-0.14221	-0.12955	-0.11765	-0.1067	-0.0974
2535.91	-0.18605	-0.22504	-0.20275	-0.17855	-0.15894	-0.14216	-0.1295	-0.11762	-0.10667	-0.09737
2533.98	-0.18599	-0.22496	-0.20269	-0.1785	-0.15889	-0.14211	-0.12946	-0.11759	-0.10665	-0.09735
2532.06	-0.18592	-0.22488	-0.20263	-0.17845	-0.15884	-0.14207	-0.12942	-0.11755	-0.10662	-0.09733
2530.13	-0.18586	-0.2248	-0.20256	-0.17839	-0.15879	-0.14202	-0.12938	-0.11752	-0.1066	-0.09731
2528.2	-0.18579	-0.22472	-0.20249	-0.17833	-0.15873	-0.14196	-0.12934	-0.11747	-0.10657	-0.09729
2526.27	-0.1857	-0.22463	-0.20241	-0.17826	-0.15866	-0.14189	-0.12928	-0.11741	-0.10653	-0.09725
2524.34	-0.18561	-0.22454	-0.20232	-0.17818	-0.15859	-0.14182	-0.12922	-0.11734	-0.10648	-0.09721
2522.41	-0.18553	-0.22445	-0.20224	-0.17811	-0.15853	-0.14176	-0.12917	-0.11729	-0.10644	-0.09717
2520.49	-0.18545	-0.22436	-0.20216	-0.17804	-0.15846	-0.1417	-0.12911	-0.11723	-0.1064	-0.09713
2518.56	-0.18537	-0.22428	-0.20208	-0.17797	-0.1584	-0.14164	-0.12906	-0.11717	-0.10635	-0.09709
2516.63	-0.18529	-0.2242	-0.202	-0.1779	-0.15834	-0.14158	-0.12901	-0.11712	-0.10631	-0.09705
2514.7	-0.18521	-0.22411	-0.20192	-0.17783	-0.15827	-0.14153	-0.12896	-0.11706	-0.10627	-0.09701
2512.77	-0.18513	-0.22403	-0.20185	-0.17776	-0.15821	-0.14147	-0.12891	-0.11701	-0.10623	-0.09697
2510.84	-0.18505	-0.22395	-0.20177	-0.17769	-0.15815	-0.14142	-0.12886	-0.11695	-0.10618	-0.09693
2508.91	-0.18497	-0.22388	-0.20169	-0.17762	-0.15809	-0.14137	-0.12881	-0.11689	-0.10614	-0.09689
2506.99	-0.18489	-0.2238	-0.20162	-0.17755	-0.15803	-0.14132	-0.12876	-0.11684	-0.1061	-0.09685
2505.06	-0.18482	-0.22372	-0.20154	-0.17748	-0.15797	-0.14127	-0.12872	-0.11678	-0.10606	-0.0968
2503.13	-0.18474	-0.22365	-0.20147	-0.17741	-0.15791	-0.14123	-0.12867	-0.11673	-0.10601	-0.09676
2501.2	-0.18466	-0.22357	-0.2014	-0.17734	-0.15785	-0.14119	-0.12862	-0.11667	-0.10597	-0.09672
2499.27	-0.18459	-0.2235	-0.20133	-0.17728	-0.1578	-0.14115	-0.12858	-0.11662	-0.10593	-0.09668

## Sheet: c
In situ DRIFT spectra
Wavenumber	1 min	2 min	3 min	4 min	5 min	6 min	7 min	8 min	9 min	10 min
1799.24	-0.11255	-0.1067	-0.09199	-0.07957	-0.06989	-0.06168	-0.05443	-0.0479	-0.04211	-0.03707
1797.32	-0.11254	-0.10668	-0.09196	-0.07954	-0.06987	-0.06166	-0.0544	-0.04787	-0.04209	-0.03705
1795.39	-0.11253	-0.10666	-0.09192	-0.0795	-0.06985	-0.06163	-0.05438	-0.04783	-0.04207	-0.03704
1793.46	-0.11251	-0.10663	-0.09189	-0.07946	-0.06982	-0.0616	-0.05435	-0.04779	-0.04204	-0.03702
1791.53	-0.1125	-0.1066	-0.09185	-0.07942	-0.06979	-0.06157	-0.05431	-0.04776	-0.04202	-0.03699
1789.6	-0.11248	-0.10657	-0.09181	-0.07938	-0.06976	-0.06153	-0.05428	-0.04772	-0.04199	-0.03696
1787.67	-0.11246	-0.10654	-0.09177	-0.07934	-0.06973	-0.06149	-0.05424	-0.04767	-0.04196	-0.03693
1785.75	-0.11243	-0.10651	-0.09172	-0.0793	-0.06969	-0.06145	-0.0542	-0.04763	-0.04192	-0.0369
1783.82	-0.11241	-0.10647	-0.09168	-0.07926	-0.06965	-0.06141	-0.05416	-0.04759	-0.04188	-0.03687
1781.89	-0.11238	-0.10643	-0.09163	-0.07921	-0.06961	-0.06136	-0.05411	-0.04754	-0.04185	-0.03683
1779.96	-0.11235	-0.10639	-0.09158	-0.07917	-0.06957	-0.06132	-0.05407	-0.04749	-0.04181	-0.03679
1778.03	-0.11232	-0.10635	-0.09153	-0.07912	-0.06953	-0.06127	-0.05402	-0.04745	-0.04176	-0.03675
1776.1	-0.11229	-0.10631	-0.09148	-0.07907	-0.06948	-0.06122	-0.05397	-0.0474	-0.04172	-0.03671
1774.17	-0.11225	-0.10626	-0.09143	-0.07902	-0.06944	-0.06116	-0.05392	-0.04735	-0.04167	-0.03666
1772.25	-0.11221	-0.10621	-0.09137	-0.07897	-0.06938	-0.06111	-0.05386	-0.04729	-0.04162	-0.03661
1770.32	-0.11217	-0.10616	-0.09131	-0.07892	-0.06933	-0.06105	-0.0538	-0.04724	-0.04157	-0.03656
1768.39	-0.11213	-0.10611	-0.09125	-0.07886	-0.06927	-0.06098	-0.05374	-0.04718	-0.04151	-0.0365
1766.46	-0.11207	-0.10605	-0.09118	-0.0788	-0.0692	-0.06091	-0.05367	-0.04711	-0.04144	-0.03643
1764.53	-0.11202	-0.10598	-0.09111	-0.07873	-0.06913	-0.06083	-0.0536	-0.04704	-0.04137	-0.03636
1762.6	-0.11195	-0.10591	-0.09103	-0.07866	-0.06906	-0.06075	-0.05352	-0.04697	-0.0413	-0.03629
1760.68	-0.11188	-0.10583	-0.09094	-0.07858	-0.06897	-0.06066	-0.05343	-0.04689	-0.04121	-0.0362
1758.75	-0.11179	-0.10572	-0.09084	-0.07849	-0.06887	-0.06055	-0.05332	-0.04679	-0.04111	-0.0361
1756.82	-0.11169	-0.10561	-0.09072	-0.07838	-0.06875	-0.06044	-0.05321	-0.04669	-0.04101	-0.03599
1754.89	-0.1116	-0.10551	-0.09062	-0.07827	-0.06865	-0.06033	-0.05311	-0.04659	-0.0409	-0.03589
1752.96	-0.11153	-0.10543	-0.09054	-0.07819	-0.06856	-0.06025	-0.05303	-0.04651	-0.04082	-0.03581
1751.03	-0.11148	-0.10537	-0.09048	-0.07813	-0.0685	-0.06019	-0.05297	-0.04646	-0.04076	-0.03575
1749.1	-0.11144	-0.10532	-0.09044	-0.07808	-0.06845	-0.06015	-0.05292	-0.04641	-0.04071	-0.0357
1747.18	-0.1114	-0.10527	-0.0904	-0.07803	-0.06839	-0.0601	-0.05287	-0.04636	-0.04065	-0.03564
1745.25	-0.11136	-0.10521	-0.09034	-0.07797	-0.06833	-0.06004	-0.05281	-0.04629	-0.04057	-0.03557
1743.32	-0.1113	-0.10514	-0.09026	-0.07789	-0.06824	-0.05996	-0.05272	-0.0462	-0.04048	-0.03548
1741.39	-0.11122	-0.10505	-0.09017	-0.07779	-0.06814	-0.05987	-0.05262	-0.04609	-0.04037	-0.03536
1739.46	-0.11114	-0.10495	-0.09007	-0.07768	-0.06803	-0.05976	-0.05251	-0.04596	-0.04024	-0.03523
1737.53	-0.11106	-0.10485	-0.08997	-0.07758	-0.06792	-0.05965	-0.0524	-0.04584	-0.04011	-0.0351
1735.61	-0.11101	-0.10478	-0.0899	-0.07749	-0.06782	-0.05956	-0.0523	-0.04572	-0.04	-0.03498
1733.68	-0.11097	-0.10474	-0.08984	-0.07743	-0.06776	-0.05949	-0.05222	-0.04563	-0.0399	-0.03488
1731.75	-0.11096	-0.10472	-0.08981	-0.07739	-0.06771	-0.05944	-0.05217	-0.04555	-0.03982	-0.03479
1729.82	-0.11095	-0.10471	-0.08979	-0.07736	-0.06767	-0.0594	-0.05211	-0.04548	-0.03975	-0.03471
1727.89	-0.11092	-0.10467	-0.08974	-0.07731	-0.06761	-0.05933	-0.05205	-0.0454	-0.03966	-0.03461
1725.96	-0.11086	-0.10461	-0.08966	-0.07722	-0.06751	-0.05923	-0.05195	-0.04528	-0.03954	-0.03448
1724.04	-0.11076	-0.1045	-0.08954	-0.0771	-0.06739	-0.0591	-0.05182	-0.04513	-0.03938	-0.03433
1722.11	-0.11063	-0.10435	-0.08939	-0.07695	-0.06722	-0.05893	-0.05165	-0.04496	-0.03921	-0.03414
1720.18	-0.11048	-0.10418	-0.08921	-0.07678	-0.06704	-0.05874	-0.05147	-0.04476	-0.03901	-0.03395
1718.25	-0.1103	-0.10398	-0.08901	-0.07658	-0.06684	-0.05853	-0.05128	-0.04455	-0.0388	-0.03374
1716.32	-0.11011	-0.10376	-0.08879	-0.07636	-0.06662	-0.0583	-0.05106	-0.04433	-0.03859	-0.03352
1714.39	-0.10988	-0.10351	-0.08855	-0.07613	-0.06638	-0.05806	-0.05083	-0.0441	-0.03836	-0.03328
1712.46	-0.10964	-0.10324	-0.08829	-0.07587	-0.06613	-0.0578	-0.05059	-0.04386	-0.03812	-0.03304
1710.54	-0.10938	-0.10295	-0.08801	-0.0756	-0.06587	-0.05753	-0.05033	-0.04361	-0.03788	-0.0328
1708.61	-0.10911	-0.10264	-0.08772	-0.07532	-0.06559	-0.05726	-0.05007	-0.04335	-0.03763	-0.03255
1706.68	-0.10882	-0.10232	-0.08742	-0.07503	-0.06531	-0.05699	-0.0498	-0.0431	-0.03739	-0.0323
1704.75	-0.10853	-0.102	-0.08711	-0.07473	-0.06503	-0.05671	-0.04954	-0.04285	-0.03714	-0.03206
1702.82	-0.10824	-0.10167	-0.08681	-0.07443	-0.06475	-0.05644	-0.04928	-0.0426	-0.03691	-0.03182
1700.89	-0.10795	-0.10136	-0.08652	-0.07415	-0.06448	-0.05619	-0.04903	-0.04237	-0.03669	-0.0316
1698.97	-0.10769	-0.10107	-0.08625	-0.07388	-0.06423	-0.05596	-0.04881	-0.04217	-0.0365	-0.0314
1697.04	-0.10746	-0.10081	-0.08601	-0.07365	-0.06402	-0.05576	-0.04862	-0.042	-0.03633	-0.03124
1695.11	-0.10726	-0.1006	-0.08581	-0.07346	-0.06385	-0.0556	-0.04847	-0.04186	-0.03621	-0.03111
1693.18	-0.10709	-0.10042	-0.08565	-0.07331	-0.06371	-0.05548	-0.04836	-0.04176	-0.03612	-0.03102
1691.25	-0.10697	-0.10029	-0.08553	-0.0732	-0.06362	-0.0554	-0.04829	-0.0417	-0.03607	-0.03097
1689.32	-0.10687	-0.10021	-0.08545	-0.07312	-0.06356	-0.05535	-0.04825	-0.04167	-0.03605	-0.03095
1687.39	-0.10681	-0.10015	-0.0854	-0.07308	-0.06353	-0.05533	-0.04823	-0.04167	-0.03606	-0.03096
1685.47	-0.10675	-0.10011	-0.08537	-0.07305	-0.06352	-0.05532	-0.04823	-0.04167	-0.03607	-0.03097
1683.54	-0.10668	-0.10006	-0.08532	-0.07301	-0.06349	-0.0553	-0.04821	-0.04167	-0.03608	-0.03098
1681.61	-0.10659	-0.09999	-0.08525	-0.07294	-0.06343	-0.05525	-0.04817	-0.04163	-0.03605	-0.03096
1679.68	-0.10644	-0.09986	-0.08512	-0.07283	-0.06332	-0.05516	-0.04807	-0.04155	-0.03597	-0.03089
1677.75	-0.10623	-0.09966	-0.08492	-0.07264	-0.06315	-0.05499	-0.04791	-0.0414	-0.03583	-0.03076
1675.82	-0.10593	-0.09936	-0.08463	-0.07236	-0.06287	-0.05473	-0.04766	-0.04116	-0.03559	-0.03054
1673.9	-0.10552	-0.09895	-0.08422	-0.07197	-0.06249	-0.05436	-0.04731	-0.04081	-0.03525	-0.03022
1671.97	-0.10501	-0.09842	-0.0837	-0.07148	-0.06201	-0.05389	-0.04685	-0.04037	-0.03481	-0.0298
1670.04	-0.1044	-0.09779	-0.08307	-0.07088	-0.06142	-0.05332	-0.0463	-0.03982	-0.03428	-0.02929
1668.11	-0.10371	-0.09707	-0.08236	-0.07019	-0.06075	-0.05267	-0.04565	-0.03919	-0.03366	-0.02869
1666.18	-0.10294	-0.09627	-0.08157	-0.06944	-0.06001	-0.05194	-0.04494	-0.03849	-0.03297	-0.02803
1664.25	-0.10213	-0.09542	-0.08074	-0.06863	-0.05922	-0.05118	-0.04418	-0.03774	-0.03225	-0.02733
1662.32	-0.1013	-0.09456	-0.07989	-0.06781	-0.05842	-0.05039	-0.0434	-0.03698	-0.0315	-0.0266
1660.4	-0.10047	-0.0937	-0.07905	-0.067	-0.05762	-0.04961	-0.04262	-0.03622	-0.03076	-0.02588
1658.47	-0.09965	-0.09285	-0.07823	-0.0662	-0.05684	-0.04884	-0.04186	-0.03548	-0.03004	-0.02517
1656.54	-0.09885	-0.09203	-0.07743	-0.06542	-0.05608	-0.0481	-0.04112	-0.03475	-0.02933	-0.02447
1654.61	-0.09807	-0.09124	-0.07666	-0.06468	-0.05535	-0.04739	-0.04041	-0.03406	-0.02865	-0.0238
1652.68	-0.09733	-0.09048	-0.07592	-0.06396	-0.05465	-0.04672	-0.03973	-0.0334	-0.02801	-0.02317
1650.75	-0.09663	-0.08977	-0.07524	-0.0633	-0.05401	-0.04609	-0.03911	-0.03278	-0.0274	-0.02257
1648.83	-0.09599	-0.08913	-0.07462	-0.06269	-0.05342	-0.04552	-0.03854	-0.03223	-0.02685	-0.02202
1646.9	-0.09542	-0.08857	-0.07408	-0.06216	-0.05291	-0.04502	-0.03805	-0.03175	-0.02638	-0.02155
1644.97	-0.09494	-0.08809	-0.07363	-0.06172	-0.05248	-0.04461	-0.03765	-0.03136	-0.02598	-0.02115
1643.04	-0.09454	-0.08771	-0.07327	-0.06137	-0.05215	-0.04429	-0.03733	-0.03104	-0.02566	-0.02084
1641.11	-0.09423	-0.08741	-0.07301	-0.0611	-0.05189	-0.04404	-0.03709	-0.03081	-0.02543	-0.0206
1639.18	-0.09399	-0.0872	-0.07283	-0.06091	-0.05173	-0.04387	-0.03694	-0.03066	-0.02527	-0.02044
1637.25	-0.09384	-0.08708	-0.07273	-0.06081	-0.05164	-0.04379	-0.03686	-0.03059	-0.02519	-0.02036
1635.33	-0.09377	-0.08705	-0.07273	-0.0608	-0.05164	-0.04378	-0.03687	-0.0306	-0.02519	-0.02036
1633.4	-0.09378	-0.0871	-0.0728	-0.06086	-0.05171	-0.04385	-0.03694	-0.03068	-0.02527	-0.02043
1631.47	-0.09385	-0.08721	-0.07293	-0.06099	-0.05184	-0.04398	-0.03708	-0.03082	-0.0254	-0.02056
1629.54	-0.09396	-0.08737	-0.07312	-0.06116	-0.05201	-0.04415	-0.03726	-0.031	-0.02557	-0.02074
1627.61	-0.09411	-0.08756	-0.07332	-0.06136	-0.05222	-0.04435	-0.03747	-0.03121	-0.02577	-0.02093
1625.68	-0.09428	-0.08776	-0.07354	-0.06157	-0.05242	-0.04456	-0.03768	-0.03142	-0.02598	-0.02114
1623.76	-0.09444	-0.08796	-0.07374	-0.06178	-0.05262	-0.04475	-0.03789	-0.03163	-0.02618	-0.02133
1621.83	-0.0946	-0.08814	-0.07393	-0.06197	-0.05281	-0.04494	-0.03809	-0.03182	-0.02637	-0.02152
1619.9	-0.09475	-0.08831	-0.07411	-0.06215	-0.05298	-0.04511	-0.03827	-0.032	-0.02655	-0.0217
1617.97	-0.09491	-0.08849	-0.07428	-0.06233	-0.05316	-0.04527	-0.03845	-0.03217	-0.02672	-0.02187
1616.04	-0.09508	-0.08868	-0.07447	-0.06253	-0.05335	-0.04546	-0.03864	-0.03235	-0.02691	-0.02206
1614.11	-0.09529	-0.08891	-0.07469	-0.06276	-0.05357	-0.04567	-0.03886	-0.03256	-0.02712	-0.02227
1612.18	-0.09553	-0.08918	-0.07495	-0.06302	-0.05382	-0.04591	-0.0391	-0.0328	-0.02737	-0.02252
1610.26	-0.0958	-0.08948	-0.07524	-0.06331	-0.0541	-0.04618	-0.03937	-0.03306	-0.02763	-0.02278
1608.33	-0.09608	-0.08979	-0.07553	-0.06361	-0.05439	-0.04646	-0.03965	-0.03333	-0.02791	-0.02305
1606.4	-0.09635	-0.0901	-0.07582	-0.06391	-0.05467	-0.04673	-0.03992	-0.03359	-0.02818	-0.02332
1604.47	-0.09661	-0.09038	-0.07609	-0.06418	-0.05493	-0.04699	-0.04017	-0.03383	-0.02843	-0.02357
1602.54	-0.09684	-0.09064	-0.07632	-0.06443	-0.05516	-0.04721	-0.04039	-0.03405	-0.02865	-0.02378
1600.61	-0.09704	-0.09085	-0.07652	-0.06463	-0.05536	-0.0474	-0.04057	-0.03423	-0.02884	-0.02396
1598.69	-0.09721	-0.09104	-0.07669	-0.06481	-0.05553	-0.04757	-0.04073	-0.03438	-0.029	-0.02412
1596.76	-0.09737	-0.0912	-0.07684	-0.06497	-0.05568	-0.04772	-0.04088	-0.03452	-0.02914	-0.02426
1594.83	-0.09751	-0.09136	-0.07699	-0.06513	-0.05583	-0.04787	-0.04101	-0.03466	-0.02928	-0.0244
1592.9	-0.09765	-0.0915	-0.07712	-0.06526	-0.05596	-0.048	-0.04114	-0.03478	-0.02941	-0.02451
1590.97	-0.09775	-0.0916	-0.07722	-0.06537	-0.05607	-0.04811	-0.04123	-0.03487	-0.0295	-0.0246
1589.04	-0.0978	-0.09165	-0.07727	-0.06542	-0.05612	-0.04816	-0.04127	-0.03492	-0.02955	-0.02465
1587.12	-0.09779	-0.09163	-0.07726	-0.0654	-0.05612	-0.04815	-0.04126	-0.03491	-0.02954	-0.02464
1585.19	-0.09772	-0.09154	-0.07717	-0.06531	-0.05604	-0.04808	-0.04118	-0.03484	-0.02947	-0.02457
1583.26	-0.09759	-0.09138	-0.07702	-0.06516	-0.0559	-0.04795	-0.04104	-0.03472	-0.02935	-0.02445
1581.33	-0.09742	-0.09117	-0.07682	-0.06496	-0.05572	-0.04778	-0.04086	-0.03455	-0.02918	-0.02429
1579.4	-0.09723	-0.09094	-0.0766	-0.06474	-0.05552	-0.04759	-0.04066	-0.03437	-0.029	-0.02411
1577.47	-0.09704	-0.09071	-0.07639	-0.06453	-0.05533	-0.04741	-0.04048	-0.0342	-0.02883	-0.02395
1575.54	-0.09688	-0.09052	-0.0762	-0.06435	-0.05516	-0.04725	-0.04032	-0.03406	-0.02869	-0.02382
1573.62	-0.09674	-0.09035	-0.07604	-0.06419	-0.05502	-0.04713	-0.0402	-0.03395	-0.02857	-0.02372
1571.69	-0.09663	-0.09021	-0.07591	-0.06406	-0.0549	-0.04703	-0.0401	-0.03387	-0.02849	-0.02364
1569.76	-0.09654	-0.09009	-0.07579	-0.06396	-0.05481	-0.04695	-0.04003	-0.03381	-0.02843	-0.02359
1567.83	-0.09647	-0.08998	-0.0757	-0.06387	-0.05473	-0.04688	-0.03998	-0.03377	-0.02839	-0.02356
1565.9	-0.09641	-0.0899	-0.07562	-0.0638	-0.05467	-0.04684	-0.03994	-0.03375	-0.02837	-0.02355
1563.97	-0.09638	-0.08984	-0.07557	-0.06375	-0.05463	-0.04681	-0.03992	-0.03374	-0.02836	-0.02356
1562.05	-0.09637	-0.0898	-0.07555	-0.06374	-0.05462	-0.04681	-0.03994	-0.03376	-0.02839	-0.0236
1560.12	-0.0964	-0.08981	-0.07556	-0.06376	-0.05464	-0.04684	-0.03999	-0.03382	-0.02845	-0.02368
1558.19	-0.09648	-0.08988	-0.07563	-0.06383	-0.05472	-0.04692	-0.04008	-0.03392	-0.02855	-0.0238
1556.26	-0.09662	-0.09	-0.07576	-0.06396	-0.05485	-0.04706	-0.04023	-0.03407	-0.02871	-0.02397
1554.33	-0.09681	-0.09019	-0.07595	-0.06415	-0.05503	-0.04725	-0.04043	-0.03427	-0.02891	-0.02418
1552.4	-0.09705	-0.09042	-0.07618	-0.06438	-0.05526	-0.04748	-0.04067	-0.03451	-0.02916	-0.02443
1550.47	-0.09733	-0.0907	-0.07646	-0.06465	-0.05553	-0.04775	-0.04095	-0.03478	-0.02943	-0.02472
1548.55	-0.09764	-0.09101	-0.07676	-0.06495	-0.05582	-0.04805	-0.04125	-0.03508	-0.02973	-0.02502
1546.62	-0.09797	-0.09135	-0.0771	-0.06528	-0.05614	-0.04836	-0.04158	-0.03539	-0.03006	-0.02534
1544.69	-0.09834	-0.09172	-0.07746	-0.06563	-0.05648	-0.0487	-0.04192	-0.03572	-0.03039	-0.02568
1542.76	-0.09873	-0.09212	-0.07785	-0.06601	-0.05685	-0.04906	-0.04228	-0.03608	-0.03075	-0.02603
1540.83	-0.09915	-0.09254	-0.07827	-0.06641	-0.05724	-0.04944	-0.04265	-0.03645	-0.03112	-0.02639
1538.9	-0.09957	-0.09298	-0.07869	-0.06681	-0.05763	-0.04982	-0.04303	-0.03681	-0.03149	-0.02675
1536.98	-0.09998	-0.0934	-0.0791	-0.06719	-0.058	-0.05018	-0.04338	-0.03716	-0.03184	-0.02709
1535.05	-0.10037	-0.09379	-0.07947	-0.06754	-0.05835	-0.05052	-0.0437	-0.03748	-0.03215	-0.02739
1533.12	-0.10072	-0.09413	-0.0798	-0.06784	-0.05864	-0.05081	-0.04397	-0.03774	-0.03241	-0.02764
1531.19	-0.10102	-0.09443	-0.08008	-0.06809	-0.05888	-0.05105	-0.04419	-0.03796	-0.03262	-0.02784
1529.26	-0.10129	-0.09468	-0.0803	-0.06829	-0.05908	-0.05124	-0.04437	-0.03813	-0.03278	-0.02799
1527.33	-0.10152	-0.09488	-0.08048	-0.06845	-0.05923	-0.05139	-0.0445	-0.03826	-0.0329	-0.02811
1525.4	-0.10173	-0.09507	-0.08064	-0.06859	-0.05936	-0.05153	-0.04461	-0.03837	-0.03299	-0.0282
1523.48	-0.10194	-0.09526	-0.08081	-0.06873	-0.0595	-0.05166	-0.04473	-0.03848	-0.03309	-0.02829
1521.55	-0.10217	-0.09548	-0.08099	-0.0689	-0.05965	-0.05182	-0.04486	-0.0386	-0.0332	-0.02841
1519.62	-0.10243	-0.09572	-0.0812	-0.0691	-0.05984	-0.05201	-0.04502	-0.03875	-0.03334	-0.02854
1517.69	-0.1027	-0.09599	-0.08144	-0.06933	-0.06004	-0.05222	-0.04521	-0.03893	-0.0335	-0.0287
1515.76	-0.10299	-0.09626	-0.08169	-0.06957	-0.06026	-0.05243	-0.04541	-0.03911	-0.03368	-0.02887
1513.83	-0.10327	-0.09654	-0.08195	-0.06982	-0.06049	-0.05265	-0.04561	-0.0393	-0.03385	-0.02904
1511.91	-0.10355	-0.09682	-0.0822	-0.07007	-0.06071	-0.05287	-0.04581	-0.03949	-0.03403	-0.02921
1509.98	-0.10383	-0.09711	-0.08247	-0.07033	-0.06095	-0.0531	-0.04603	-0.03968	-0.03422	-0.02939
1508.05	-0.10413	-0.09742	-0.08276	-0.07061	-0.06121	-0.05335	-0.04626	-0.0399	-0.03443	-0.0296
1506.12	-0.10445	-0.09775	-0.08308	-0.07092	-0.0615	-0.05362	-0.04652	-0.04015	-0.03467	-0.02983
1504.19	-0.1048	-0.09811	-0.08342	-0.07126	-0.06182	-0.05392	-0.04682	-0.04042	-0.03493	-0.03008
1502.26	-0.10518	-0.09851	-0.08381	-0.07163	-0.06217	-0.05424	-0.04714	-0.04073	-0.03523	-0.03037
1500.33	-0.10557	-0.09893	-0.08421	-0.07203	-0.06255	-0.05459	-0.04749	-0.04106	-0.03554	-0.03068
1498.41	-0.10596	-0.09935	-0.08462	-0.07242	-0.06292	-0.05494	-0.04784	-0.04139	-0.03587	-0.031
1496.48	-0.10635	-0.09976	-0.08502	-0.07281	-0.06329	-0.05528	-0.04819	-0.04173	-0.03619	-0.03131
1494.55	-0.10671	-0.10016	-0.08541	-0.07318	-0.06365	-0.05561	-0.04852	-0.04205	-0.03649	-0.03161
1492.62	-0.10706	-0.10054	-0.08577	-0.07353	-0.06398	-0.05592	-0.04884	-0.04236	-0.03679	-0.0319
1490.69	-0.10738	-0.10089	-0.08611	-0.07386	-0.06429	-0.05621	-0.04914	-0.04264	-0.03706	-0.03216
1488.76	-0.10766	-0.1012	-0.08641	-0.07414	-0.06456	-0.05646	-0.04939	-0.0429	-0.03729	-0.03239
1486.84	-0.10789	-0.10146	-0.08667	-0.07438	-0.06479	-0.05667	-0.04961	-0.04311	-0.03749	-0.03257
1484.91	-0.10808	-0.10166	-0.08686	-0.07456	-0.06496	-0.05683	-0.04977	-0.04327	-0.03764	-0.03271
1482.98	-0.10821	-0.10181	-0.087	-0.07468	-0.06507	-0.05694	-0.04987	-0.04338	-0.03773	-0.0328
1481.05	-0.10828	-0.10189	-0.08708	-0.07474	-0.06513	-0.05699	-0.04992	-0.04343	-0.03777	-0.03283
1479.12	-0.1083	-0.10191	-0.08709	-0.07474	-0.06512	-0.05698	-0.04991	-0.04342	-0.03776	-0.03281
1477.19	-0.10826	-0.10187	-0.08704	-0.07468	-0.06506	-0.05692	-0.04984	-0.04335	-0.03769	-0.03273
1475.26	-0.10818	-0.10178	-0.08695	-0.07457	-0.06495	-0.05681	-0.04973	-0.04325	-0.03758	-0.03262
1473.34	-0.10809	-0.10168	-0.08684	-0.07445	-0.06483	-0.0567	-0.0496	-0.04313	-0.03746	-0.0325
1471.41	-0.108	-0.10158	-0.08673	-0.07434	-0.06472	-0.05658	-0.04948	-0.04301	-0.03735	-0.03238
1469.48	-0.10794	-0.10151	-0.08665	-0.07426	-0.06464	-0.0565	-0.04939	-0.04291	-0.03726	-0.03229
1467.55	-0.1079	-0.10147	-0.0866	-0.07421	-0.06459	-0.05645	-0.04933	-0.04285	-0.0372	-0.03223
1465.62	-0.1079	-0.10146	-0.08658	-0.07419	-0.06457	-0.05643	-0.04929	-0.04281	-0.03717	-0.0322
1463.69	-0.10791	-0.10147	-0.08659	-0.07418	-0.06457	-0.05643	-0.04928	-0.04279	-0.03716	-0.03218
1461.77	-0.10793	-0.1015	-0.08661	-0.0742	-0.06458	-0.05644	-0.04928	-0.04278	-0.03716	-0.03218
1459.84	-0.10797	-0.10154	-0.08664	-0.07423	-0.06461	-0.05647	-0.04929	-0.04278	-0.03717	-0.03219
1457.91	-0.10804	-0.10161	-0.0867	-0.07428	-0.06467	-0.05651	-0.04933	-0.0428	-0.03721	-0.03222
1455.98	-0.10813	-0.1017	-0.08679	-0.07436	-0.06475	-0.05658	-0.04939	-0.04285	-0.03726	-0.03228
1454.05	-0.10824	-0.10183	-0.0869	-0.07447	-0.06486	-0.05667	-0.04948	-0.04292	-0.03734	-0.03235
1452.12	-0.10838	-0.10197	-0.08703	-0.07459	-0.06499	-0.05678	-0.04958	-0.04301	-0.03743	-0.03245
1450.19	-0.10852	-0.10213	-0.08718	-0.07473	-0.06513	-0.0569	-0.0497	-0.0431	-0.03753	-0.03255
1448.27	-0.10867	-0.10228	-0.08732	-0.07486	-0.06526	-0.05701	-0.04981	-0.0432	-0.03763	-0.03264
1446.34	-0.10879	-0.10241	-0.08745	-0.07497	-0.06538	-0.05711	-0.04991	-0.04328	-0.03771	-0.03272
1444.41	-0.1089	-0.10252	-0.08755	-0.07506	-0.06547	-0.05718	-0.04998	-0.04333	-0.03776	-0.03277
1442.48	-0.10898	-0.1026	-0.08762	-0.07513	-0.06553	-0.05723	-0.05002	-0.04337	-0.03778	-0.03279
1440.55	-0.10904	-0.10265	-0.08766	-0.07517	-0.06557	-0.05725	-0.05004	-0.04338	-0.03778	-0.03279
1438.62	-0.10908	-0.10269	-0.08769	-0.07519	-0.06558	-0.05726	-0.05005	-0.04338	-0.03777	-0.03277
1436.7	-0.10912	-0.10271	-0.08771	-0.0752	-0.06559	-0.05727	-0.05005	-0.04338	-0.03775	-0.03274
1434.77	-0.10914	-0.10273	-0.08773	-0.07521	-0.06559	-0.05727	-0.05004	-0.04337	-0.03772	-0.03271
1432.84	-0.10916	-0.10275	-0.08774	-0.07521	-0.06559	-0.05727	-0.05004	-0.04335	-0.03769	-0.03267
1430.91	-0.10917	-0.10275	-0.08774	-0.07521	-0.06558	-0.05726	-0.05002	-0.04333	-0.03766	-0.03262
1428.98	-0.10915	-0.10273	-0.08772	-0.07519	-0.06555	-0.05723	-0.04998	-0.04329	-0.03761	-0.03256
1427.05	-0.10912	-0.10269	-0.08768	-0.07514	-0.0655	-0.05718	-0.04993	-0.04323	-0.03755	-0.03248
1425.13	-0.10907	-0.10263	-0.08761	-0.07508	-0.06543	-0.05711	-0.04987	-0.04316	-0.03748	-0.0324
1423.2	-0.10901	-0.10257	-0.08754	-0.07502	-0.06535	-0.05704	-0.04979	-0.04308	-0.0374	-0.0323
1421.27	-0.10895	-0.1025	-0.08747	-0.07495	-0.06528	-0.05697	-0.04972	-0.04301	-0.03732	-0.03222
1419.34	-0.10889	-0.10244	-0.0874	-0.0749	-0.06521	-0.05692	-0.04967	-0.04295	-0.03727	-0.03215
1417.41	-0.10884	-0.10239	-0.08735	-0.07485	-0.06516	-0.05687	-0.04962	-0.0429	-0.03722	-0.0321
1415.48	-0.10879	-0.10235	-0.08731	-0.07482	-0.06512	-0.05684	-0.04959	-0.04287	-0.03719	-0.03206
1413.55	-0.10874	-0.1023	-0.08726	-0.07478	-0.06507	-0.0568	-0.04955	-0.04284	-0.03716	-0.03203
1411.63	-0.10869	-0.10225	-0.08721	-0.07474	-0.06503	-0.05677	-0.04952	-0.04281	-0.03713	-0.032
1409.7	-0.10862	-0.10219	-0.08715	-0.07468	-0.06497	-0.05672	-0.04948	-0.04278	-0.0371	-0.03197
1407.77	-0.10854	-0.10211	-0.08709	-0.07462	-0.06491	-0.05667	-0.04943	-0.04274	-0.03707	-0.03194
1405.84	-0.10845	-0.10202	-0.08701	-0.07455	-0.06484	-0.05661	-0.04938	-0.0427	-0.03703	-0.03191
1403.91	-0.10835	-0.10192	-0.08692	-0.07447	-0.06477	-0.05653	-0.04933	-0.04265	-0.03699	-0.03188
1401.98	-0.10823	-0.1018	-0.08682	-0.07438	-0.06468	-0.05645	-0.04926	-0.0426	-0.03694	-0.03185
1400.06	-0.1081	-0.10168	-0.08672	-0.07428	-0.0646	-0.05636	-0.0492	-0.04255	-0.0369	-0.03182
1398.13	-0.10797	-0.10155	-0.08661	-0.07419	-0.06451	-0.05628	-0.04913	-0.0425	-0.03685	-0.03178
1396.2	-0.10783	-0.10142	-0.0865	-0.07408	-0.06443	-0.05619	-0.04906	-0.04245	-0.0368	-0.03175
1394.27	-0.10768	-0.10127	-0.08637	-0.07397	-0.06433	-0.05608	-0.04898	-0.04239	-0.03674	-0.03171
1392.34	-0.10749	-0.1011	-0.08621	-0.07382	-0.0642	-0.05596	-0.04888	-0.04231	-0.03666	-0.03164
1390.41	-0.10728	-0.1009	-0.08602	-0.07365	-0.06405	-0.05581	-0.04874	-0.04219	-0.03656	-0.03155
1388.48	-0.10705	-0.10067	-0.08581	-0.07346	-0.06388	-0.05563	-0.04859	-0.04206	-0.03643	-0.03143
1386.56	-0.10679	-0.10042	-0.08557	-0.07324	-0.06368	-0.05544	-0.04841	-0.0419	-0.03629	-0.03129
1384.63	-0.10652	-0.10015	-0.08533	-0.07301	-0.06347	-0.05524	-0.04821	-0.04173	-0.03613	-0.03115
1382.7	-0.10625	-0.09989	-0.08508	-0.07278	-0.06326	-0.05504	-0.04802	-0.04156	-0.03598	-0.031
1380.77	-0.10599	-0.09964	-0.08484	-0.07256	-0.06306	-0.05485	-0.04784	-0.0414	-0.03584	-0.03087
1378.84	-0.10574	-0.0994	-0.08462	-0.07236	-0.06287	-0.05468	-0.04768	-0.04125	-0.03572	-0.03075
1376.91	-0.1055	-0.09917	-0.08441	-0.07217	-0.0627	-0.05453	-0.04753	-0.04111	-0.0356	-0.03064
1374.99	-0.10527	-0.09895	-0.08421	-0.07199	-0.06253	-0.05438	-0.04739	-0.04098	-0.0355	-0.03054
1373.06	-0.10504	-0.09873	-0.08401	-0.07181	-0.06237	-0.05424	-0.04725	-0.04085	-0.03539	-0.03044
1371.13	-0.10481	-0.09851	-0.0838	-0.07163	-0.0622	-0.0541	-0.04711	-0.04072	-0.03528	-0.03035
1369.2	-0.10457	-0.09828	-0.08359	-0.07144	-0.06203	-0.05395	-0.04696	-0.04057	-0.03517	-0.03024
1367.27	-0.10431	-0.09804	-0.08337	-0.07123	-0.06184	-0.0538	-0.0468	-0.04042	-0.03503	-0.03013
1365.34	-0.10405	-0.09778	-0.08314	-0.07102	-0.06164	-0.05363	-0.04664	-0.04026	-0.03489	-0.03
1363.41	-0.10378	-0.09752	-0.08289	-0.07079	-0.06143	-0.05345	-0.04646	-0.04008	-0.03473	-0.02986
1361.49	-0.1035	-0.09724	-0.08264	-0.07055	-0.06121	-0.05326	-0.04627	-0.0399	-0.03456	-0.02971
1359.56	-0.10321	-0.09697	-0.08238	-0.07032	-0.06099	-0.05306	-0.04609	-0.03972	-0.03438	-0.02956
1357.63	-0.10293	-0.09669	-0.08213	-0.07008	-0.06078	-0.05287	-0.0459	-0.03954	-0.03421	-0.02941
1355.7	-0.10266	-0.09643	-0.08189	-0.06986	-0.06057	-0.05269	-0.04573	-0.03936	-0.03404	-0.02926
1353.77	-0.10239	-0.09617	-0.08165	-0.06964	-0.06037	-0.0525	-0.04556	-0.0392	-0.03388	-0.02912
1351.84	-0.10214	-0.09593	-0.08143	-0.06943	-0.06018	-0.05233	-0.04539	-0.03904	-0.03372	-0.02899
1349.92	-0.10189	-0.0957	-0.08121	-0.06923	-0.06	-0.05216	-0.04524	-0.03888	-0.03357	-0.02885
1347.99	-0.10165	-0.09548	-0.081	-0.06904	-0.05982	-0.05199	-0.04508	-0.03873	-0.03342	-0.02871
1346.06	-0.10141	-0.09526	-0.0808	-0.06885	-0.05964	-0.05182	-0.04492	-0.03858	-0.03327	-0.02857
1344.13	-0.10118	-0.09505	-0.0806	-0.06866	-0.05945	-0.05165	-0.04476	-0.03842	-0.03311	-0.02842
1342.2	-0.10095	-0.09484	-0.08039	-0.06845	-0.05926	-0.05146	-0.04458	-0.03825	-0.03294	-0.02824
1340.27	-0.10071	-0.09462	-0.08018	-0.06825	-0.05906	-0.05126	-0.04438	-0.03807	-0.03276	-0.02805
1338.34	-0.10048	-0.0944	-0.07996	-0.06803	-0.05885	-0.05105	-0.04417	-0.03787	-0.03256	-0.02785
1336.42	-0.10026	-0.09419	-0.07975	-0.06781	-0.05864	-0.05083	-0.04395	-0.03766	-0.03235	-0.02763
1334.49	-0.10004	-0.09398	-0.07953	-0.0676	-0.05842	-0.0506	-0.04372	-0.03745	-0.03214	-0.02739
1332.56	-0.09984	-0.09378	-0.07932	-0.06738	-0.0582	-0.05038	-0.04349	-0.03723	-0.03192	-0.02715
1330.63	-0.09966	-0.09359	-0.07913	-0.06717	-0.05799	-0.05016	-0.04326	-0.03701	-0.0317	-0.02691
1328.7	-0.0995	-0.09342	-0.07895	-0.06698	-0.05779	-0.04995	-0.04304	-0.03679	-0.03148	-0.02667
1326.77	-0.09937	-0.09327	-0.07879	-0.06682	-0.05761	-0.04976	-0.04284	-0.03659	-0.03128	-0.02645
1324.85	-0.09928	-0.09316	-0.07867	-0.06668	-0.05745	-0.04959	-0.04266	-0.03641	-0.0311	-0.02624
1322.92	-0.09923	-0.09309	-0.07859	-0.06658	-0.05733	-0.04946	-0.04251	-0.03626	-0.03094	-0.02606
1320.99	-0.09922	-0.09306	-0.07854	-0.06651	-0.05725	-0.04936	-0.04239	-0.03614	-0.03081	-0.02591
1319.06	-0.09925	-0.09308	-0.07854	-0.06648	-0.0572	-0.0493	-0.04231	-0.03604	-0.03071	-0.02579
1317.13	-0.09931	-0.09313	-0.07857	-0.06648	-0.05718	-0.04926	-0.04226	-0.03598	-0.03062	-0.0257
1315.2	-0.09942	-0.09321	-0.07863	-0.06652	-0.05719	-0.04926	-0.04225	-0.03594	-0.03057	-0.02563
1313.27	-0.09956	-0.09333	-0.07872	-0.06658	-0.05724	-0.04928	-0.04226	-0.03593	-0.03054	-0.0256
1311.35	-0.09972	-0.09349	-0.07884	-0.06668	-0.05731	-0.04933	-0.0423	-0.03595	-0.03053	-0.02559
1309.42	-0.09992	-0.09367	-0.07899	-0.0668	-0.05741	-0.04941	-0.04237	-0.03599	-0.03055	-0.0256
1307.49	-0.10015	-0.09389	-0.07917	-0.06696	-0.05754	-0.04952	-0.04247	-0.03606	-0.03059	-0.02565
1305.56	-0.10041	-0.09413	-0.07938	-0.06714	-0.0577	-0.04966	-0.0426	-0.03617	-0.03067	-0.02573
1303.63	-0.1007	-0.09442	-0.07962	-0.06737	-0.0579	-0.04983	-0.04277	-0.03631	-0.03078	-0.02583
1301.7	-0.10103	-0.09473	-0.07989	-0.06762	-0.05813	-0.05003	-0.04297	-0.03648	-0.03093	-0.02598
1299.78	-0.10138	-0.09508	-0.0802	-0.06791	-0.05839	-0.05027	-0.0432	-0.03668	-0.03111	-0.02615
1297.85	-0.10175	-0.09546	-0.08054	-0.06823	-0.05867	-0.05053	-0.04346	-0.03692	-0.03132	-0.02635
1295.92	-0.10215	-0.09586	-0.0809	-0.06856	-0.05898	-0.05082	-0.04373	-0.03718	-0.03156	-0.02658
1293.99	-0.10257	-0.09628	-0.08127	-0.06892	-0.05931	-0.05112	-0.04403	-0.03745	-0.03182	-0.02683
1292.06	-0.10299	-0.09671	-0.08167	-0.06929	-0.05965	-0.05144	-0.04433	-0.03774	-0.03209	-0.02709
1290.13	-0.10343	-0.09715	-0.08207	-0.06966	-0.06	-0.05176	-0.04464	-0.03805	-0.03237	-0.02737
1288.21	-0.10387	-0.09759	-0.08248	-0.07004	-0.06036	-0.0521	-0.04497	-0.03836	-0.03267	-0.02766
1286.28	-0.10432	-0.09803	-0.0829	-0.07043	-0.06073	-0.05244	-0.04529	-0.03868	-0.03297	-0.02795
1284.35	-0.10478	-0.09848	-0.08332	-0.07082	-0.0611	-0.05279	-0.04562	-0.039	-0.03329	-0.02825
1282.42	-0.10523	-0.09893	-0.08375	-0.07122	-0.06148	-0.05314	-0.04596	-0.03933	-0.0336	-0.02856
1280.49	-0.1057	-0.09938	-0.08418	-0.07162	-0.06187	-0.0535	-0.0463	-0.03967	-0.03393	-0.02888
1278.56	-0.10616	-0.09983	-0.08461	-0.07201	-0.06226	-0.05386	-0.04664	-0.04	-0.03426	-0.02919
1276.63	-0.10662	-0.10029	-0.08505	-0.07241	-0.06265	-0.05423	-0.04699	-0.04034	-0.03459	-0.02951
1274.71	-0.10708	-0.10074	-0.08548	-0.07281	-0.06304	-0.05459	-0.04733	-0.04068	-0.03492	-0.02983
1272.78	-0.10754	-0.10118	-0.08591	-0.0732	-0.06343	-0.05496	-0.04768	-0.04101	-0.03524	-0.03015
1270.85	-0.10798	-0.10162	-0.08634	-0.07359	-0.06381	-0.05532	-0.04801	-0.04135	-0.03556	-0.03046
1268.92	-0.10842	-0.10205	-0.08676	-0.07397	-0.06418	-0.05567	-0.04835	-0.04167	-0.03587	-0.03077
1266.99	-0.10884	-0.10247	-0.08716	-0.07434	-0.06454	-0.05602	-0.04867	-0.04199	-0.03617	-0.03106
1265.06	-0.10924	-0.10288	-0.08756	-0.0747	-0.06489	-0.05636	-0.04898	-0.04229	-0.03646	-0.03135
1263.14	-0.10964	-0.10327	-0.08794	-0.07506	-0.06523	-0.05668	-0.04929	-0.04259	-0.03673	-0.03162
1261.21	-0.11001	-0.10365	-0.0883	-0.07539	-0.06555	-0.057	-0.04958	-0.04288	-0.03699	-0.03188
1259.28	-0.11037	-0.10402	-0.08865	-0.07572	-0.06586	-0.0573	-0.04986	-0.04315	-0.03724	-0.03213
1257.35	-0.11071	-0.10436	-0.08898	-0.07603	-0.06615	-0.05758	-0.05012	-0.0434	-0.03747	-0.03236
1255.42	-0.11104	-0.10469	-0.0893	-0.07633	-0.06643	-0.05785	-0.05037	-0.04365	-0.03769	-0.03257
1253.49	-0.11134	-0.105	-0.08959	-0.07661	-0.06669	-0.05811	-0.05061	-0.04387	-0.03791	-0.03277
1251.56	-0.11163	-0.1053	-0.08987	-0.07688	-0.06693	-0.05835	-0.05084	-0.04409	-0.03811	-0.03296
1249.64	-0.11191	-0.10558	-0.09012	-0.07713	-0.06716	-0.05857	-0.05105	-0.04429	-0.0383	-0.03313
1247.71	-0.11216	-0.10584	-0.09037	-0.07737	-0.06738	-0.05878	-0.05124	-0.04447	-0.03847	-0.03329
1245.78	-0.1124	-0.10608	-0.09059	-0.07759	-0.06757	-0.05897	-0.05142	-0.04464	-0.03864	-0.03344
1243.85	-0.11262	-0.10631	-0.09079	-0.07779	-0.06775	-0.05915	-0.05159	-0.04479	-0.03879	-0.03358
1241.92	-0.11283	-0.10652	-0.09098	-0.07797	-0.06792	-0.05931	-0.05174	-0.04492	-0.03893	-0.0337
1239.99	-0.11302	-0.10672	-0.09115	-0.07814	-0.06807	-0.05945	-0.05187	-0.04504	-0.03906	-0.03381
1238.07	-0.1132	-0.10689	-0.09131	-0.0783	-0.0682	-0.05958	-0.05199	-0.04515	-0.03917	-0.03391
1236.14	-0.11336	-0.10706	-0.09145	-0.07844	-0.06833	-0.0597	-0.0521	-0.04525	-0.03927	-0.034
1234.21	-0.11352	-0.10721	-0.09158	-0.07857	-0.06844	-0.0598	-0.0522	-0.04534	-0.03937	-0.03409
1232.28	-0.11367	-0.10735	-0.0917	-0.0787	-0.06855	-0.0599	-0.0523	-0.04542	-0.03946	-0.03417
1230.35	-0.1138	-0.10748	-0.09181	-0.07881	-0.06865	-0.05999	-0.05239	-0.0455	-0.03954	-0.03425
1228.42	-0.11394	-0.1076	-0.09192	-0.07892	-0.06875	-0.06008	-0.05248	-0.04557	-0.03962	-0.03433
1226.49	-0.11406	-0.10772	-0.09202	-0.07902	-0.06884	-0.06017	-0.05256	-0.04564	-0.0397	-0.0344
1224.57	-0.11418	-0.10782	-0.09212	-0.07911	-0.06892	-0.06024	-0.05264	-0.04571	-0.03977	-0.03448
1222.64	-0.11428	-0.10792	-0.0922	-0.07919	-0.069	-0.06032	-0.05271	-0.04577	-0.03983	-0.03454
1220.71	-0.11438	-0.10801	-0.09229	-0.07927	-0.06907	-0.06038	-0.05278	-0.04583	-0.03989	-0.0346
1218.78	-0.11447	-0.10809	-0.09236	-0.07933	-0.06913	-0.06044	-0.05284	-0.04588	-0.03994	-0.03465
1216.85	-0.11455	-0.10816	-0.09243	-0.07938	-0.06919	-0.0605	-0.05289	-0.04592	-0.03997	-0.0347
1214.92	-0.11462	-0.10822	-0.09249	-0.07943	-0.06923	-0.06055	-0.05293	-0.04596	-0.04	-0.03473
1213	-0.11468	-0.10828	-0.09255	-0.07947	-0.06927	-0.06059	-0.05297	-0.046	-0.04003	-0.03476
1211.07	-0.11474	-0.10834	-0.0926	-0.07951	-0.0693	-0.06063	-0.053	-0.04603	-0.04005	-0.03479
1209.14	-0.11479	-0.10839	-0.09265	-0.07954	-0.06933	-0.06067	-0.05303	-0.04606	-0.04006	-0.03481
1207.21	-0.11485	-0.10844	-0.0927	-0.07958	-0.06937	-0.06071	-0.05306	-0.04609	-0.04008	-0.03482
1205.28	-0.1149	-0.1085	-0.09275	-0.07962	-0.0694	-0.06075	-0.05309	-0.04612	-0.0401	-0.03484
1203.35	-0.11495	-0.10855	-0.0928	-0.07966	-0.06944	-0.06079	-0.05312	-0.04615	-0.04012	-0.03486
1201.42	-0.115	-0.1086	-0.09284	-0.07969	-0.06948	-0.06083	-0.05315	-0.04619	-0.04015	-0.03488
1199.5	-0.11505	-0.10865	-0.09289	-0.07973	-0.06952	-0.06086	-0.05318	-0.04622	-0.04017	-0.0349
1197.57	-0.11511	-0.1087	-0.09293	-0.07976	-0.06956	-0.06089	-0.05321	-0.04624	-0.04019	-0.03492
1195.64	-0.11516	-0.10875	-0.09297	-0.07979	-0.06959	-0.06092	-0.05323	-0.04627	-0.04022	-0.03493
1193.71	-0.11521	-0.1088	-0.09301	-0.07982	-0.06963	-0.06094	-0.05325	-0.04629	-0.04024	-0.03495
1191.78	-0.11525	-0.10884	-0.09304	-0.07985	-0.06965	-0.06096	-0.05327	-0.0463	-0.04025	-0.03495
1189.85	-0.1153	-0.10888	-0.09307	-0.07988	-0.06968	-0.06097	-0.05328	-0.04631	-0.04026	-0.03495
1187.93	-0.11534	-0.10891	-0.09309	-0.0799	-0.0697	-0.06097	-0.05328	-0.04632	-0.04027	-0.03495
1186	-0.11539	-0.10894	-0.09311	-0.07992	-0.06971	-0.06097	-0.05329	-0.04632	-0.04027	-0.03494
1184.07	-0.11543	-0.10897	-0.09313	-0.07994	-0.06972	-0.06097	-0.05329	-0.04632	-0.04026	-0.03493
1182.14	-0.11547	-0.109	-0.09315	-0.07996	-0.06972	-0.06096	-0.05329	-0.04632	-0.04026	-0.03492
1180.21	-0.11551	-0.10902	-0.09316	-0.07998	-0.06973	-0.06096	-0.05328	-0.04632	-0.04025	-0.03491
1178.28	-0.11555	-0.10904	-0.09318	-0.08001	-0.06974	-0.06096	-0.05328	-0.04632	-0.04025	-0.03491
1176.35	-0.11559	-0.10907	-0.0932	-0.08003	-0.06974	-0.06096	-0.05329	-0.04632	-0.04025	-0.0349
1174.43	-0.11563	-0.10909	-0.09322	-0.08006	-0.06975	-0.06096	-0.05329	-0.04633	-0.04025	-0.0349
1172.5	-0.11567	-0.10912	-0.09325	-0.08009	-0.06976	-0.06097	-0.0533	-0.04633	-0.04026	-0.03491
1170.57	-0.11571	-0.10915	-0.09327	-0.08012	-0.06977	-0.06098	-0.05332	-0.04633	-0.04027	-0.03491
1168.64	-0.11574	-0.10918	-0.0933	-0.08016	-0.06978	-0.06099	-0.05333	-0.04634	-0.04028	-0.03492
1166.71	-0.11577	-0.10922	-0.09333	-0.08019	-0.0698	-0.061	-0.05335	-0.04635	-0.04028	-0.03493
1164.78	-0.1158	-0.10925	-0.09336	-0.08022	-0.06981	-0.06101	-0.05337	-0.04635	-0.04029	-0.03494
1162.86	-0.11583	-0.10929	-0.09338	-0.08024	-0.06982	-0.06103	-0.05339	-0.04636	-0.0403	-0.03495
1160.93	-0.11585	-0.10933	-0.09341	-0.08027	-0.06984	-0.06105	-0.05341	-0.04637	-0.0403	-0.03497
1159	-0.11587	-0.10936	-0.09344	-0.0803	-0.06986	-0.06108	-0.05343	-0.04639	-0.04031	-0.03499
1157.07	-0.11589	-0.1094	-0.09347	-0.08033	-0.06989	-0.0611	-0.05346	-0.04641	-0.04033	-0.03501
1155.14	-0.11591	-0.10944	-0.0935	-0.08036	-0.06992	-0.06114	-0.05349	-0.04643	-0.04035	-0.03503
1153.21	-0.11594	-0.10949	-0.09353	-0.0804	-0.06996	-0.06117	-0.05352	-0.04646	-0.04037	-0.03505
1151.29	-0.11596	-0.10953	-0.09356	-0.08044	-0.07	-0.06121	-0.05355	-0.04649	-0.0404	-0.03508
1149.36	-0.11598	-0.10957	-0.09358	-0.08047	-0.07004	-0.06125	-0.05359	-0.04652	-0.04043	-0.0351
1147.43	-0.11601	-0.10961	-0.09361	-0.08051	-0.07009	-0.06129	-0.05362	-0.04655	-0.04046	-0.03512
1145.5	-0.11603	-0.10965	-0.09364	-0.08053	-0.07013	-0.06133	-0.05365	-0.04658	-0.04049	-0.03514
1143.57	-0.11605	-0.10968	-0.09367	-0.08056	-0.07017	-0.06136	-0.05368	-0.0466	-0.04052	-0.03516
1141.64	-0.11607	-0.10971	-0.09369	-0.08058	-0.0702	-0.06139	-0.05371	-0.04662	-0.04054	-0.03517
1139.71	-0.11609	-0.10974	-0.09372	-0.08059	-0.07023	-0.06142	-0.05373	-0.04664	-0.04056	-0.03518
1137.79	-0.11611	-0.10976	-0.09374	-0.0806	-0.07025	-0.06144	-0.05375	-0.04665	-0.04057	-0.03518
1135.86	-0.11613	-0.10978	-0.09376	-0.0806	-0.07027	-0.06145	-0.05376	-0.04667	-0.04059	-0.03519
1133.93	-0.11615	-0.1098	-0.09378	-0.08061	-0.07029	-0.06147	-0.05378	-0.04668	-0.0406	-0.03519
1132	-0.11618	-0.10982	-0.0938	-0.08061	-0.0703	-0.06148	-0.05379	-0.04669	-0.04061	-0.0352
1130.07	-0.1162	-0.10983	-0.09383	-0.08062	-0.07032	-0.0615	-0.0538	-0.0467	-0.04062	-0.0352
1128.14	-0.11623	-0.10984	-0.09385	-0.08062	-0.07033	-0.06151	-0.05381	-0.04671	-0.04063	-0.03521
1126.22	-0.11626	-0.10986	-0.09387	-0.08063	-0.07034	-0.06152	-0.05381	-0.04671	-0.04064	-0.03521
1124.29	-0.11628	-0.10987	-0.09389	-0.08063	-0.07034	-0.06153	-0.05381	-0.04672	-0.04065	-0.03521
1122.36	-0.1163	-0.10988	-0.0939	-0.08063	-0.07034	-0.06153	-0.05381	-0.04671	-0.04066	-0.03522
1120.43	-0.11632	-0.10988	-0.09392	-0.08064	-0.07034	-0.06153	-0.05381	-0.04671	-0.04066	-0.03522
1118.5	-0.11634	-0.10989	-0.09393	-0.08064	-0.07034	-0.06153	-0.0538	-0.04669	-0.04065	-0.03522
1116.57	-0.11635	-0.10989	-0.09394	-0.08064	-0.07033	-0.06153	-0.05379	-0.04668	-0.04064	-0.03521
1114.64	-0.11636	-0.10989	-0.09394	-0.08063	-0.07032	-0.06151	-0.05378	-0.04666	-0.04062	-0.03521
1112.72	-0.11636	-0.10988	-0.09394	-0.08063	-0.0703	-0.06149	-0.05376	-0.04663	-0.0406	-0.0352
1110.79	-0.11636	-0.10987	-0.09392	-0.08061	-0.07028	-0.06147	-0.05374	-0.0466	-0.04057	-0.03518
1108.86	-0.11635	-0.10986	-0.0939	-0.08059	-0.07025	-0.06144	-0.05371	-0.04657	-0.04054	-0.03516
1106.93	-0.11633	-0.10983	-0.09387	-0.08057	-0.07022	-0.0614	-0.05368	-0.04653	-0.0405	-0.03513
1105	-0.11631	-0.1098	-0.09384	-0.08054	-0.07019	-0.06135	-0.05364	-0.04649	-0.04045	-0.03509
1103.07	-0.11627	-0.10975	-0.09379	-0.08049	-0.07015	-0.0613	-0.05358	-0.04644	-0.0404	-0.03505
1101.15	-0.11622	-0.1097	-0.09373	-0.08045	-0.0701	-0.06123	-0.05353	-0.04639	-0.04034	-0.03499
1099.22	-0.11616	-0.10964	-0.09367	-0.08039	-0.07004	-0.06117	-0.05346	-0.04633	-0.04028	-0.03493
1097.29	-0.11609	-0.10958	-0.0936	-0.08033	-0.06998	-0.06109	-0.05339	-0.04626	-0.04021	-0.03486
1095.36	-0.11602	-0.10951	-0.09353	-0.08027	-0.06992	-0.06102	-0.05331	-0.04619	-0.04014	-0.03478
1093.43	-0.11595	-0.10944	-0.09346	-0.0802	-0.06985	-0.06094	-0.05324	-0.04611	-0.04006	-0.0347
1091.5	-0.11587	-0.10937	-0.09338	-0.08013	-0.06978	-0.06086	-0.05316	-0.04604	-0.03998	-0.03462
1089.57	-0.11579	-0.10929	-0.09331	-0.08005	-0.0697	-0.06078	-0.05308	-0.04596	-0.0399	-0.03453
1087.65	-0.11572	-0.10922	-0.09324	-0.07997	-0.06963	-0.0607	-0.05299	-0.04589	-0.03982	-0.03445
1085.72	-0.11565	-0.10915	-0.09317	-0.07989	-0.06955	-0.06062	-0.05291	-0.04581	-0.03974	-0.03437
1083.79	-0.11558	-0.10908	-0.0931	-0.0798	-0.06948	-0.06054	-0.05283	-0.04574	-0.03965	-0.0343
1081.86	-0.11552	-0.10901	-0.09303	-0.07972	-0.06941	-0.06047	-0.05275	-0.04567	-0.03958	-0.03422
1079.93	-0.11546	-0.10894	-0.09297	-0.07965	-0.06933	-0.06039	-0.05268	-0.0456	-0.0395	-0.03415
1078	-0.11541	-0.10887	-0.09291	-0.07958	-0.06926	-0.06032	-0.0526	-0.04554	-0.03943	-0.03409
1076.08	-0.11536	-0.10881	-0.09285	-0.07951	-0.06919	-0.06025	-0.05253	-0.04547	-0.03936	-0.03403
1074.15	-0.11531	-0.10875	-0.09279	-0.07944	-0.06912	-0.06019	-0.05247	-0.0454	-0.03929	-0.03397
1072.22	-0.11527	-0.1087	-0.09274	-0.07938	-0.06904	-0.06012	-0.0524	-0.04533	-0.03923	-0.03391
1070.29	-0.11522	-0.10864	-0.09269	-0.07932	-0.06897	-0.06006	-0.05234	-0.04526	-0.03916	-0.03385
1068.36	-0.11518	-0.10859	-0.09263	-0.07927	-0.06889	-0.06	-0.05228	-0.04519	-0.0391	-0.03379
1066.43	-0.11514	-0.10854	-0.09258	-0.07921	-0.06882	-0.05994	-0.05223	-0.04512	-0.03903	-0.03374
1064.5	-0.1151	-0.10849	-0.09253	-0.07916	-0.06875	-0.05988	-0.05217	-0.04505	-0.03896	-0.03368
1062.58	-0.11507	-0.10845	-0.09247	-0.07911	-0.06868	-0.05982	-0.05211	-0.04498	-0.03889	-0.03362
1060.65	-0.11504	-0.1084	-0.09242	-0.07906	-0.06861	-0.05976	-0.05206	-0.0449	-0.03882	-0.03356
1058.72	-0.115	-0.10836	-0.09236	-0.07901	-0.06855	-0.0597	-0.052	-0.04483	-0.03875	-0.0335
1056.79	-0.11497	-0.10831	-0.0923	-0.07896	-0.06849	-0.05965	-0.05194	-0.04477	-0.03869	-0.03344
1054.86	-0.11493	-0.10826	-0.09224	-0.0789	-0.06843	-0.05959	-0.05189	-0.0447	-0.03864	-0.03338
1052.93	-0.11489	-0.10822	-0.09219	-0.07885	-0.06838	-0.05953	-0.05182	-0.04463	-0.03858	-0.03331
1051.01	-0.11485	-0.10818	-0.09213	-0.0788	-0.06832	-0.05948	-0.05176	-0.04457	-0.03853	-0.03324
1049.08	-0.11481	-0.10813	-0.09207	-0.07874	-0.06827	-0.05943	-0.0517	-0.04451	-0.03848	-0.03317
1047.15	-0.11476	-0.10809	-0.09202	-0.07869	-0.06823	-0.05938	-0.05164	-0.04445	-0.03844	-0.0331
1045.22	-0.11472	-0.10806	-0.09197	-0.07864	-0.06818	-0.05933	-0.05157	-0.04439	-0.03839	-0.03303
1043.29	-0.11468	-0.10803	-0.09192	-0.0786	-0.06814	-0.05929	-0.05151	-0.04434	-0.03834	-0.03297
1041.36	-0.11464	-0.108	-0.09188	-0.07856	-0.06811	-0.05926	-0.05146	-0.04429	-0.0383	-0.0329
1039.43	-0.11461	-0.10799	-0.09185	-0.07852	-0.06808	-0.05923	-0.05141	-0.04425	-0.03826	-0.03285
1037.51	-0.11459	-0.10798	-0.09183	-0.0785	-0.06805	-0.05921	-0.05137	-0.04423	-0.03823	-0.03281
1035.58	-0.11458	-0.10798	-0.09182	-0.07848	-0.06803	-0.05918	-0.05135	-0.04421	-0.0382	-0.03277
1033.65	-0.11458	-0.10799	-0.09182	-0.07847	-0.06802	-0.05917	-0.05132	-0.04419	-0.03817	-0.03274
1031.72	-0.11459	-0.10799	-0.09181	-0.07846	-0.06801	-0.05915	-0.0513	-0.04418	-0.03815	-0.03272
1029.79	-0.1146	-0.10801	-0.09182	-0.07846	-0.068	-0.05914	-0.05129	-0.04417	-0.03814	-0.03269
1027.86	-0.11462	-0.10802	-0.09182	-0.07846	-0.068	-0.05913	-0.05127	-0.04416	-0.03813	-0.03268
1025.94	-0.11465	-0.10805	-0.09183	-0.07847	-0.068	-0.05913	-0.05126	-0.04416	-0.03812	-0.03266
1024.01	-0.11468	-0.10808	-0.09185	-0.07848	-0.068	-0.05912	-0.05126	-0.04416	-0.03811	-0.03265
1022.08	-0.11472	-0.10811	-0.09187	-0.0785	-0.06801	-0.05912	-0.05126	-0.04416	-0.03811	-0.03265
1020.15	-0.11477	-0.10815	-0.09189	-0.07852	-0.06802	-0.05913	-0.05127	-0.04417	-0.03812	-0.03265
1018.22	-0.11482	-0.10819	-0.09192	-0.07854	-0.06804	-0.05914	-0.05127	-0.04418	-0.03812	-0.03265
1016.29	-0.11487	-0.10824	-0.09196	-0.07857	-0.06806	-0.05915	-0.05129	-0.04419	-0.03813	-0.03266
1014.37	-0.11494	-0.10829	-0.092	-0.07861	-0.06808	-0.05916	-0.05131	-0.04421	-0.03815	-0.03267
1012.44	-0.11501	-0.10835	-0.09204	-0.07864	-0.06811	-0.05918	-0.05133	-0.04424	-0.03817	-0.03269
1010.51	-0.11508	-0.10842	-0.09209	-0.07869	-0.06814	-0.0592	-0.05136	-0.04426	-0.03819	-0.03271
1008.58	-0.11517	-0.10849	-0.09214	-0.07874	-0.06817	-0.05922	-0.05139	-0.04429	-0.03822	-0.03274
1006.65	-0.11526	-0.10856	-0.0922	-0.07879	-0.06821	-0.05925	-0.05143	-0.04433	-0.03825	-0.03277
1004.72	-0.11535	-0.10864	-0.09226	-0.07885	-0.06826	-0.05928	-0.05147	-0.04436	-0.03828	-0.0328
1002.79	-0.11545	-0.10872	-0.09233	-0.07891	-0.0683	-0.05931	-0.05151	-0.0444	-0.03832	-0.03284
1000.87	-0.11556	-0.10881	-0.0924	-0.07898	-0.06835	-0.05935	-0.05156	-0.04445	-0.03836	-0.03288

## Sheet: d
In situ DRIFT spectra
Wavenumber	1 min	2 min	3 min	4 min	5 min	6 min	7 min	8 min	9 min	10 min
3100.95	-0.10624	-0.10184	-0.08851	-0.07715	-0.06807	-0.06011	-0.05314	-0.04662	-0.04096	-0.03578
3099.02	-0.10627	-0.10186	-0.08853	-0.07716	-0.06808	-0.06013	-0.05315	-0.04664	-0.04097	-0.0358
3097.09	-0.10629	-0.10188	-0.08855	-0.07718	-0.06809	-0.06015	-0.05316	-0.04665	-0.04098	-0.03582
3095.16	-0.10632	-0.1019	-0.08857	-0.07719	-0.0681	-0.06016	-0.05317	-0.04667	-0.041	-0.03583
3093.24	-0.10635	-0.10192	-0.08859	-0.0772	-0.06811	-0.06018	-0.05318	-0.04668	-0.04101	-0.03585
3091.31	-0.10637	-0.10194	-0.08861	-0.07722	-0.06813	-0.0602	-0.0532	-0.04669	-0.04102	-0.03587
3089.38	-0.1064	-0.10197	-0.08863	-0.07723	-0.06814	-0.06021	-0.05321	-0.04671	-0.04104	-0.03589
3087.45	-0.10642	-0.10199	-0.08865	-0.07725	-0.06815	-0.06023	-0.05322	-0.04672	-0.04105	-0.0359
3085.52	-0.10645	-0.10201	-0.08867	-0.07727	-0.06817	-0.06025	-0.05324	-0.04674	-0.04107	-0.03592
3083.59	-0.10647	-0.10203	-0.08869	-0.07728	-0.06818	-0.06027	-0.05325	-0.04675	-0.04108	-0.03594
3081.66	-0.1065	-0.10205	-0.08872	-0.0773	-0.0682	-0.06028	-0.05327	-0.04676	-0.0411	-0.03596
3079.74	-0.10652	-0.10207	-0.08874	-0.07732	-0.06821	-0.0603	-0.05328	-0.04678	-0.04111	-0.03598
3077.81	-0.10655	-0.10209	-0.08876	-0.07734	-0.06823	-0.06032	-0.0533	-0.04679	-0.04113	-0.03599
3075.88	-0.10657	-0.10211	-0.08878	-0.07735	-0.06824	-0.06033	-0.05331	-0.0468	-0.04114	-0.03601
3073.95	-0.1066	-0.10213	-0.0888	-0.07737	-0.06826	-0.06035	-0.05333	-0.04681	-0.04116	-0.03603
3072.02	-0.10663	-0.10215	-0.08882	-0.0774	-0.06828	-0.06036	-0.05334	-0.04682	-0.04117	-0.03605
3070.09	-0.10665	-0.10217	-0.08884	-0.07742	-0.0683	-0.06038	-0.05336	-0.04684	-0.04119	-0.03607
3068.17	-0.10668	-0.1022	-0.08886	-0.07745	-0.06833	-0.0604	-0.05339	-0.04686	-0.04121	-0.03609
3066.24	-0.10671	-0.10223	-0.08889	-0.07747	-0.06835	-0.06043	-0.05342	-0.04687	-0.04123	-0.03611
3064.31	-0.10674	-0.10226	-0.08891	-0.0775	-0.06837	-0.06044	-0.05344	-0.04689	-0.04125	-0.03613
3062.38	-0.10677	-0.10228	-0.08894	-0.07752	-0.06839	-0.06046	-0.05347	-0.04691	-0.04126	-0.03615
3060.45	-0.10679	-0.10231	-0.08896	-0.07754	-0.0684	-0.06048	-0.05349	-0.04693	-0.04128	-0.03616
3058.52	-0.10682	-0.10234	-0.08898	-0.07756	-0.06842	-0.06049	-0.05351	-0.04695	-0.04129	-0.03618
3056.59	-0.10684	-0.10236	-0.089	-0.07758	-0.06843	-0.0605	-0.05352	-0.04696	-0.0413	-0.03619
3054.67	-0.10687	-0.10239	-0.08902	-0.0776	-0.06844	-0.06051	-0.05353	-0.04698	-0.04131	-0.03621
3052.74	-0.10689	-0.10241	-0.08904	-0.07761	-0.06846	-0.06052	-0.05354	-0.04699	-0.04132	-0.03622
3050.81	-0.10691	-0.10243	-0.08905	-0.07763	-0.06847	-0.06053	-0.05355	-0.047	-0.04133	-0.03623
3048.88	-0.10693	-0.10245	-0.08907	-0.07764	-0.06848	-0.06054	-0.05356	-0.04702	-0.04135	-0.03625
3046.95	-0.10695	-0.10247	-0.08908	-0.07765	-0.06849	-0.06055	-0.05357	-0.04703	-0.04136	-0.03626
3045.02	-0.10697	-0.10248	-0.0891	-0.07767	-0.0685	-0.06056	-0.05358	-0.04704	-0.04137	-0.03627
3043.1	-0.10699	-0.1025	-0.08911	-0.07768	-0.06852	-0.06057	-0.05358	-0.04705	-0.04139	-0.03629
3041.17	-0.10701	-0.10252	-0.08913	-0.07769	-0.06853	-0.06059	-0.05359	-0.04706	-0.0414	-0.0363
3039.24	-0.10703	-0.10253	-0.08914	-0.07771	-0.06855	-0.0606	-0.0536	-0.04708	-0.04142	-0.03632
3037.31	-0.10705	-0.10255	-0.08916	-0.07772	-0.06857	-0.06062	-0.05361	-0.04709	-0.04144	-0.03634
3035.38	-0.10708	-0.10257	-0.08918	-0.07774	-0.06859	-0.06064	-0.05362	-0.0471	-0.04145	-0.03635
3033.45	-0.1071	-0.10259	-0.08919	-0.07775	-0.06861	-0.06065	-0.05363	-0.04711	-0.04147	-0.03637
3031.52	-0.10712	-0.10261	-0.08921	-0.07777	-0.06863	-0.06067	-0.05364	-0.04712	-0.04148	-0.03638
3029.6	-0.10714	-0.10263	-0.08923	-0.07778	-0.06864	-0.06069	-0.05366	-0.04713	-0.04149	-0.03639
3027.67	-0.10716	-0.10264	-0.08924	-0.0778	-0.06865	-0.0607	-0.05367	-0.04714	-0.0415	-0.0364
3025.74	-0.10717	-0.10266	-0.08926	-0.07781	-0.06866	-0.06071	-0.05368	-0.04714	-0.0415	-0.0364
3023.81	-0.10718	-0.10267	-0.08927	-0.07782	-0.06867	-0.06071	-0.05369	-0.04715	-0.0415	-0.03641
3021.88	-0.10719	-0.10269	-0.08928	-0.07782	-0.06867	-0.06071	-0.05369	-0.04715	-0.0415	-0.03641
3019.95	-0.1072	-0.1027	-0.08929	-0.07783	-0.06867	-0.06071	-0.0537	-0.04715	-0.0415	-0.03641
3018.03	-0.1072	-0.1027	-0.0893	-0.07783	-0.06867	-0.06071	-0.0537	-0.04716	-0.0415	-0.03641
3016.1	-0.10721	-0.10271	-0.08931	-0.07783	-0.06868	-0.06071	-0.05371	-0.04716	-0.0415	-0.03641
3014.17	-0.10721	-0.10272	-0.08931	-0.07783	-0.06868	-0.06071	-0.05371	-0.04716	-0.0415	-0.03641
3012.24	-0.10722	-0.10272	-0.08932	-0.07783	-0.06868	-0.06071	-0.05371	-0.04717	-0.04151	-0.03641
3010.31	-0.10722	-0.10273	-0.08932	-0.07783	-0.06868	-0.06071	-0.05371	-0.04717	-0.04152	-0.03641
3008.38	-0.10722	-0.10273	-0.08932	-0.07783	-0.06868	-0.06071	-0.05371	-0.04718	-0.04153	-0.03641
3006.45	-0.10723	-0.10274	-0.08933	-0.07783	-0.06869	-0.06072	-0.05371	-0.04719	-0.04154	-0.03641
3004.53	-0.10724	-0.10275	-0.08934	-0.07784	-0.0687	-0.06072	-0.05372	-0.0472	-0.04155	-0.03642
3002.6	-0.10725	-0.10275	-0.08934	-0.07785	-0.06871	-0.06073	-0.05373	-0.04721	-0.04156	-0.03643
3000.67	-0.10726	-0.10276	-0.08935	-0.07786	-0.06871	-0.06074	-0.05374	-0.04722	-0.04158	-0.03645
2998.74	-0.10727	-0.10277	-0.08936	-0.07786	-0.06872	-0.06075	-0.05375	-0.04723	-0.04159	-0.03646
2996.81	-0.10728	-0.10278	-0.08936	-0.07787	-0.06873	-0.06076	-0.05376	-0.04724	-0.0416	-0.03647
2994.88	-0.10728	-0.10278	-0.08935	-0.07788	-0.06873	-0.06076	-0.05376	-0.04724	-0.04161	-0.03648
2992.96	-0.10728	-0.10277	-0.08935	-0.07788	-0.06872	-0.06076	-0.05376	-0.04725	-0.04161	-0.03648
2991.03	-0.10727	-0.10276	-0.08933	-0.07787	-0.06871	-0.06075	-0.05376	-0.04724	-0.0416	-0.03648
2989.1	-0.10725	-0.10274	-0.08931	-0.07786	-0.06869	-0.06074	-0.05376	-0.04724	-0.0416	-0.03647
2987.17	-0.10723	-0.10272	-0.08929	-0.07784	-0.06867	-0.06072	-0.05375	-0.04723	-0.04158	-0.03646
2985.24	-0.1072	-0.10269	-0.08927	-0.07782	-0.06865	-0.0607	-0.05373	-0.04722	-0.04156	-0.03644
2983.31	-0.10716	-0.10265	-0.08924	-0.07779	-0.06862	-0.06068	-0.05372	-0.04721	-0.04155	-0.03643
2981.38	-0.10713	-0.10262	-0.08922	-0.07777	-0.0686	-0.06066	-0.0537	-0.0472	-0.04153	-0.03641
2979.46	-0.10709	-0.10258	-0.08919	-0.07774	-0.06858	-0.06065	-0.05369	-0.04719	-0.04151	-0.0364
2977.53	-0.10705	-0.10255	-0.08917	-0.07772	-0.06856	-0.06063	-0.05368	-0.04718	-0.04151	-0.03639
2975.6	-0.10702	-0.10252	-0.08915	-0.07769	-0.06855	-0.06062	-0.05367	-0.04718	-0.0415	-0.03639
2973.67	-0.10699	-0.10249	-0.08913	-0.07767	-0.06854	-0.06062	-0.05366	-0.04718	-0.04151	-0.03639
2971.74	-0.10696	-0.10246	-0.08912	-0.07766	-0.06854	-0.06062	-0.05366	-0.04719	-0.04152	-0.0364
2969.81	-0.10693	-0.10245	-0.08912	-0.07765	-0.06854	-0.06063	-0.05367	-0.0472	-0.04154	-0.03641
2967.89	-0.10691	-0.10243	-0.08912	-0.07765	-0.06855	-0.06064	-0.05368	-0.04721	-0.04156	-0.03643
2965.96	-0.1069	-0.10243	-0.08912	-0.07765	-0.06856	-0.06065	-0.05369	-0.04723	-0.04158	-0.03646
2964.03	-0.10689	-0.10242	-0.08912	-0.07766	-0.06857	-0.06067	-0.0537	-0.04725	-0.0416	-0.03648
2962.1	-0.10689	-0.10242	-0.08912	-0.07767	-0.06858	-0.06068	-0.05372	-0.04727	-0.04162	-0.03651
2960.17	-0.10689	-0.10242	-0.08912	-0.07767	-0.06859	-0.06069	-0.05373	-0.04729	-0.04164	-0.03654
2958.24	-0.10688	-0.10241	-0.08912	-0.07767	-0.06859	-0.0607	-0.05374	-0.0473	-0.04164	-0.03656
2956.32	-0.10687	-0.1024	-0.0891	-0.07766	-0.06858	-0.06069	-0.05373	-0.0473	-0.04164	-0.03658
2954.39	-0.10685	-0.10238	-0.08908	-0.07764	-0.06856	-0.06067	-0.05372	-0.04729	-0.04163	-0.03658
2952.46	-0.10681	-0.10234	-0.08904	-0.07761	-0.06853	-0.06064	-0.05369	-0.04727	-0.04161	-0.03657
2950.53	-0.10676	-0.10229	-0.08898	-0.07756	-0.06848	-0.06059	-0.05365	-0.04723	-0.04158	-0.03655
2948.6	-0.1067	-0.10222	-0.08891	-0.07751	-0.06841	-0.06053	-0.05359	-0.04718	-0.04153	-0.03651
2946.67	-0.10662	-0.10215	-0.08883	-0.07743	-0.06834	-0.06046	-0.05353	-0.04711	-0.04147	-0.03646
2944.74	-0.10654	-0.10206	-0.08874	-0.07736	-0.06825	-0.06038	-0.05345	-0.04703	-0.0414	-0.0364
2942.82	-0.10644	-0.10196	-0.08864	-0.07727	-0.06817	-0.0603	-0.05338	-0.04696	-0.04133	-0.03634
2940.89	-0.10635	-0.10187	-0.08855	-0.07719	-0.06809	-0.06022	-0.05331	-0.04688	-0.04127	-0.03628
2938.96	-0.10625	-0.10179	-0.08847	-0.07712	-0.06802	-0.06015	-0.05325	-0.04682	-0.04122	-0.03623
2937.03	-0.10617	-0.10171	-0.0884	-0.07707	-0.06797	-0.06011	-0.05321	-0.04678	-0.04119	-0.0362
2935.1	-0.10611	-0.10166	-0.08836	-0.07703	-0.06794	-0.06008	-0.05319	-0.04677	-0.04119	-0.03619
2933.17	-0.10606	-0.10163	-0.08834	-0.07702	-0.06793	-0.06009	-0.0532	-0.04678	-0.04121	-0.03621
2931.25	-0.10604	-0.10162	-0.08834	-0.07704	-0.06796	-0.06012	-0.05324	-0.04682	-0.04126	-0.03625
2929.32	-0.10605	-0.10164	-0.08837	-0.07707	-0.06801	-0.06018	-0.0533	-0.04688	-0.04133	-0.03631
2927.39	-0.10608	-0.10168	-0.08843	-0.07713	-0.06807	-0.06027	-0.05338	-0.04695	-0.04142	-0.03639
2925.46	-0.10614	-0.10175	-0.0885	-0.0772	-0.06816	-0.06037	-0.05348	-0.04705	-0.04152	-0.03648
2923.53	-0.10622	-0.10183	-0.08859	-0.07729	-0.06826	-0.06047	-0.05358	-0.04715	-0.04162	-0.03657
2921.6	-0.10631	-0.10193	-0.08869	-0.07738	-0.06837	-0.06059	-0.05369	-0.04725	-0.04173	-0.03667
2919.67	-0.10642	-0.10205	-0.0888	-0.07749	-0.06848	-0.0607	-0.0538	-0.04736	-0.04184	-0.03677
2917.75	-0.10654	-0.10217	-0.08891	-0.07759	-0.06859	-0.06081	-0.0539	-0.04746	-0.04193	-0.03686
2915.82	-0.10666	-0.10229	-0.08902	-0.07768	-0.0687	-0.06091	-0.054	-0.04755	-0.04201	-0.03695
2913.89	-0.10678	-0.1024	-0.08913	-0.07777	-0.06879	-0.06099	-0.05408	-0.04762	-0.04208	-0.03702
2911.96	-0.10689	-0.1025	-0.08922	-0.07785	-0.06886	-0.06106	-0.05415	-0.04769	-0.04213	-0.03707
2910.03	-0.107	-0.10259	-0.0893	-0.07792	-0.06892	-0.06111	-0.0542	-0.04773	-0.04217	-0.03711
2908.1	-0.10709	-0.10268	-0.08936	-0.07797	-0.06897	-0.06115	-0.05423	-0.04776	-0.04219	-0.03713
2906.18	-0.10717	-0.10274	-0.08942	-0.07801	-0.069	-0.06117	-0.05425	-0.04777	-0.04219	-0.03715
2904.25	-0.10725	-0.1028	-0.08946	-0.07805	-0.06902	-0.06118	-0.05427	-0.04778	-0.04219	-0.03715
2902.32	-0.10731	-0.10285	-0.08949	-0.07807	-0.06903	-0.06118	-0.05427	-0.04778	-0.04219	-0.03715
2900.39	-0.10736	-0.10289	-0.08952	-0.0781	-0.06904	-0.06119	-0.05427	-0.04778	-0.04218	-0.03716
2898.46	-0.10741	-0.10292	-0.08955	-0.07812	-0.06905	-0.06119	-0.05428	-0.04778	-0.04219	-0.03716
2896.53	-0.10745	-0.10296	-0.08957	-0.07814	-0.06907	-0.0612	-0.05429	-0.04779	-0.04219	-0.03717
2894.6	-0.10748	-0.10298	-0.08959	-0.07816	-0.06908	-0.06121	-0.0543	-0.0478	-0.04221	-0.03718
2892.68	-0.10751	-0.103	-0.08961	-0.07818	-0.0691	-0.06123	-0.05432	-0.04782	-0.04223	-0.0372
2890.75	-0.10754	-0.10302	-0.08963	-0.0782	-0.06912	-0.06125	-0.05434	-0.04784	-0.04225	-0.03723
2888.82	-0.10755	-0.10303	-0.08964	-0.07822	-0.06913	-0.06127	-0.05435	-0.04786	-0.04227	-0.03725
2886.89	-0.10757	-0.10304	-0.08964	-0.07823	-0.06915	-0.06129	-0.05437	-0.04787	-0.0423	-0.03727
2884.96	-0.10757	-0.10304	-0.08964	-0.07824	-0.06916	-0.0613	-0.05437	-0.04789	-0.04231	-0.03729
2883.03	-0.10757	-0.10303	-0.08964	-0.07824	-0.06916	-0.06131	-0.05437	-0.04789	-0.04232	-0.03729
2881.11	-0.10756	-0.10302	-0.08963	-0.07824	-0.06915	-0.0613	-0.05437	-0.04789	-0.04232	-0.0373
2879.18	-0.10755	-0.10301	-0.08961	-0.07822	-0.06914	-0.06129	-0.05435	-0.04789	-0.04232	-0.03729
2877.25	-0.10752	-0.10298	-0.08959	-0.0782	-0.06912	-0.06127	-0.05433	-0.04788	-0.0423	-0.03728
2875.32	-0.1075	-0.10296	-0.08956	-0.07818	-0.06909	-0.06124	-0.0543	-0.04786	-0.04228	-0.03727
2873.39	-0.10747	-0.10293	-0.08954	-0.07816	-0.06906	-0.06121	-0.05428	-0.04784	-0.04226	-0.03725
2871.46	-0.10744	-0.10291	-0.08952	-0.07813	-0.06904	-0.06119	-0.05426	-0.04783	-0.04225	-0.03724
2869.53	-0.10742	-0.1029	-0.08951	-0.07812	-0.06903	-0.06118	-0.05426	-0.04783	-0.04225	-0.03724
2867.61	-0.10741	-0.1029	-0.08952	-0.07813	-0.06903	-0.06119	-0.05427	-0.04785	-0.04227	-0.03726
2865.68	-0.10742	-0.10291	-0.08954	-0.07815	-0.06905	-0.06122	-0.05431	-0.04789	-0.04231	-0.03731
2863.75	-0.10743	-0.10294	-0.08958	-0.07819	-0.0691	-0.06128	-0.05437	-0.04796	-0.04238	-0.03737
2861.82	-0.10747	-0.103	-0.08964	-0.07825	-0.06916	-0.06135	-0.05445	-0.04804	-0.04247	-0.03746
2859.89	-0.10752	-0.10306	-0.08972	-0.07833	-0.06925	-0.06144	-0.05455	-0.04814	-0.04258	-0.03757
2857.96	-0.10759	-0.10314	-0.0898	-0.07842	-0.06935	-0.06155	-0.05466	-0.04825	-0.04269	-0.03769
2856.04	-0.10767	-0.10323	-0.0899	-0.07852	-0.06946	-0.06166	-0.05478	-0.04837	-0.04281	-0.03781
2854.11	-0.10776	-0.10333	-0.09001	-0.07863	-0.06958	-0.06178	-0.0549	-0.04849	-0.04294	-0.03794
2852.18	-0.10785	-0.10344	-0.09011	-0.07874	-0.0697	-0.0619	-0.05503	-0.0486	-0.04306	-0.03806
2850.25	-0.10796	-0.10355	-0.09022	-0.07885	-0.06982	-0.06202	-0.05515	-0.04871	-0.04317	-0.03817
2848.32	-0.10807	-0.10366	-0.09033	-0.07896	-0.06993	-0.06213	-0.05526	-0.04882	-0.04328	-0.03828
2846.39	-0.10819	-0.10377	-0.09044	-0.07907	-0.07004	-0.06223	-0.05536	-0.04891	-0.04338	-0.03838
2844.46	-0.10831	-0.10388	-0.09055	-0.07916	-0.07014	-0.06232	-0.05545	-0.049	-0.04347	-0.03847
2842.54	-0.10842	-0.10399	-0.09064	-0.07925	-0.07022	-0.06239	-0.05552	-0.04908	-0.04354	-0.03854
2840.61	-0.10853	-0.10408	-0.09073	-0.07933	-0.0703	-0.06246	-0.05557	-0.04913	-0.04359	-0.03859
2838.68	-0.10863	-0.10417	-0.0908	-0.07938	-0.07035	-0.0625	-0.05561	-0.04918	-0.04363	-0.03863
2836.75	-0.10872	-0.10424	-0.09086	-0.07943	-0.07039	-0.06253	-0.05563	-0.0492	-0.04364	-0.03864
2834.82	-0.10879	-0.1043	-0.09091	-0.07946	-0.07042	-0.06254	-0.05563	-0.04921	-0.04364	-0.03864
2832.89	-0.10886	-0.10436	-0.09095	-0.07949	-0.07043	-0.06255	-0.05563	-0.04921	-0.04363	-0.03862
2830.97	-0.10891	-0.1044	-0.09098	-0.0795	-0.07044	-0.06255	-0.05562	-0.0492	-0.04362	-0.0386
2829.04	-0.10896	-0.10444	-0.09101	-0.07952	-0.07045	-0.06255	-0.05561	-0.04919	-0.0436	-0.03859
2827.11	-0.109	-0.10447	-0.09103	-0.07953	-0.07045	-0.06255	-0.0556	-0.04919	-0.04359	-0.03857
2825.18	-0.10903	-0.1045	-0.09105	-0.07955	-0.07046	-0.06255	-0.05561	-0.04919	-0.04359	-0.03857
2823.25	-0.10906	-0.10452	-0.09107	-0.07956	-0.07047	-0.06256	-0.05561	-0.04919	-0.04359	-0.03857
2821.32	-0.10909	-0.10454	-0.09108	-0.07958	-0.07048	-0.06257	-0.05562	-0.0492	-0.0436	-0.03857
2819.4	-0.1091	-0.10455	-0.09109	-0.07959	-0.07049	-0.06258	-0.05563	-0.0492	-0.0436	-0.03857
2817.47	-0.10912	-0.10456	-0.0911	-0.0796	-0.07049	-0.06258	-0.05564	-0.0492	-0.0436	-0.03857
2815.54	-0.10912	-0.10456	-0.0911	-0.07961	-0.07049	-0.06258	-0.05564	-0.04919	-0.0436	-0.03857
2813.61	-0.10913	-0.10456	-0.09109	-0.0796	-0.07048	-0.06257	-0.05564	-0.04918	-0.0436	-0.03856
2811.68	-0.10913	-0.10456	-0.09108	-0.0796	-0.07047	-0.06256	-0.05564	-0.04916	-0.04359	-0.03855
2809.75	-0.10913	-0.10455	-0.09107	-0.07959	-0.07046	-0.06255	-0.05563	-0.04914	-0.04359	-0.03853
2807.82	-0.10913	-0.10455	-0.09106	-0.07958	-0.07044	-0.06253	-0.05563	-0.04913	-0.04359	-0.03852
2805.9	-0.10913	-0.10455	-0.09105	-0.07957	-0.07043	-0.06252	-0.05562	-0.04911	-0.04358	-0.0385
2803.97	-0.10913	-0.10455	-0.09104	-0.07956	-0.07042	-0.0625	-0.05561	-0.0491	-0.04358	-0.03849
2802.04	-0.10913	-0.10455	-0.09103	-0.07956	-0.0704	-0.06249	-0.0556	-0.04909	-0.04357	-0.03848
2800.11	-0.10912	-0.10455	-0.09103	-0.07955	-0.07039	-0.06248	-0.05558	-0.04909	-0.04357	-0.03848
2798.18	-0.10912	-0.10455	-0.09102	-0.07954	-0.07039	-0.06246	-0.05557	-0.04908	-0.04356	-0.03847
2796.25	-0.10912	-0.10456	-0.09102	-0.07953	-0.07038	-0.06245	-0.05555	-0.04908	-0.04355	-0.03846
2794.33	-0.10912	-0.10456	-0.09103	-0.07953	-0.07037	-0.06244	-0.05553	-0.04908	-0.04353	-0.03846
2792.4	-0.10912	-0.10456	-0.09103	-0.07952	-0.07037	-0.06243	-0.05552	-0.04907	-0.04352	-0.03845
2790.47	-0.10912	-0.10456	-0.09103	-0.07951	-0.07036	-0.06242	-0.0555	-0.04907	-0.0435	-0.03845
2788.54	-0.10912	-0.10456	-0.09102	-0.0795	-0.07036	-0.06241	-0.05549	-0.04907	-0.04349	-0.03844
2786.61	-0.10912	-0.10456	-0.09102	-0.07949	-0.07035	-0.0624	-0.05547	-0.04906	-0.04347	-0.03844
2784.68	-0.10911	-0.10455	-0.09101	-0.07948	-0.07034	-0.0624	-0.05546	-0.04905	-0.04345	-0.03843
2782.75	-0.10911	-0.10455	-0.091	-0.07947	-0.07033	-0.06239	-0.05544	-0.04904	-0.04343	-0.03842
2780.83	-0.1091	-0.10454	-0.09098	-0.07945	-0.07032	-0.06238	-0.05542	-0.04903	-0.04341	-0.03841
2778.9	-0.1091	-0.10452	-0.09097	-0.07944	-0.07031	-0.06237	-0.0554	-0.04901	-0.0434	-0.0384
2776.97	-0.10909	-0.10451	-0.09095	-0.07942	-0.07029	-0.06236	-0.05539	-0.04899	-0.04338	-0.03838
2775.04	-0.10908	-0.10449	-0.09093	-0.0794	-0.07027	-0.06235	-0.05537	-0.04897	-0.04337	-0.03836
2773.11	-0.10907	-0.10448	-0.09091	-0.07938	-0.07025	-0.06233	-0.05536	-0.04896	-0.04336	-0.03834
2771.18	-0.10906	-0.10446	-0.09089	-0.07936	-0.07023	-0.06232	-0.05535	-0.04894	-0.04335	-0.03833
2769.26	-0.10905	-0.10445	-0.09087	-0.07934	-0.07022	-0.06231	-0.05535	-0.04892	-0.04334	-0.03831
2767.33	-0.10904	-0.10444	-0.09086	-0.07933	-0.0702	-0.0623	-0.05535	-0.04891	-0.04334	-0.03829
2765.4	-0.10903	-0.10443	-0.09085	-0.07933	-0.07019	-0.06229	-0.05535	-0.0489	-0.04333	-0.03828
2763.47	-0.10903	-0.10443	-0.09085	-0.07932	-0.07019	-0.06228	-0.05535	-0.04889	-0.04333	-0.03828
2761.54	-0.10903	-0.10442	-0.09085	-0.07933	-0.07018	-0.06228	-0.05535	-0.04888	-0.04333	-0.03828
2759.61	-0.10903	-0.10442	-0.09086	-0.07933	-0.07019	-0.06228	-0.05536	-0.04888	-0.04333	-0.03828
2757.68	-0.10903	-0.10443	-0.09087	-0.07935	-0.07019	-0.06228	-0.05537	-0.04889	-0.04334	-0.03829
2755.76	-0.10904	-0.10444	-0.09089	-0.07936	-0.0702	-0.06229	-0.05538	-0.0489	-0.04335	-0.0383
2753.83	-0.10906	-0.10444	-0.0909	-0.07938	-0.07021	-0.0623	-0.05539	-0.04891	-0.04336	-0.03831
2751.9	-0.10907	-0.10446	-0.09092	-0.0794	-0.07023	-0.06231	-0.05541	-0.04893	-0.04337	-0.03833
2749.97	-0.10909	-0.10447	-0.09093	-0.07942	-0.07024	-0.06232	-0.05543	-0.04894	-0.04338	-0.03834
2748.04	-0.1091	-0.10448	-0.09094	-0.07944	-0.07026	-0.06234	-0.05544	-0.04896	-0.04339	-0.03835
2746.11	-0.10912	-0.10449	-0.09095	-0.07946	-0.07027	-0.06235	-0.05545	-0.04897	-0.0434	-0.03837
2744.19	-0.10913	-0.1045	-0.09096	-0.07947	-0.07028	-0.06237	-0.05546	-0.04899	-0.04341	-0.03838
2742.26	-0.10915	-0.10451	-0.09097	-0.07949	-0.0703	-0.06238	-0.05547	-0.049	-0.04343	-0.0384
2740.33	-0.10916	-0.10453	-0.09098	-0.0795	-0.07031	-0.06239	-0.05548	-0.04901	-0.04344	-0.03841
2738.4	-0.10917	-0.10454	-0.09098	-0.07951	-0.07033	-0.0624	-0.05549	-0.04902	-0.04344	-0.03843
2736.47	-0.10918	-0.10455	-0.09099	-0.07952	-0.07034	-0.06241	-0.0555	-0.04903	-0.04345	-0.03845
2734.54	-0.1092	-0.10457	-0.091	-0.07952	-0.07035	-0.06242	-0.05551	-0.04904	-0.04346	-0.03846
2732.61	-0.10921	-0.10458	-0.091	-0.07953	-0.07037	-0.06243	-0.05552	-0.04905	-0.04347	-0.03847
2730.69	-0.10922	-0.1046	-0.09101	-0.07954	-0.07038	-0.06244	-0.05553	-0.04907	-0.04348	-0.03849
2728.76	-0.10923	-0.10462	-0.09102	-0.07954	-0.07039	-0.06246	-0.05553	-0.04908	-0.04349	-0.0385
2726.83	-0.10924	-0.10463	-0.09103	-0.07955	-0.07041	-0.06247	-0.05554	-0.04909	-0.0435	-0.03851
2724.9	-0.10925	-0.10465	-0.09105	-0.07957	-0.07042	-0.06249	-0.05556	-0.0491	-0.04351	-0.03853
2722.97	-0.10926	-0.10467	-0.09106	-0.07958	-0.07044	-0.06251	-0.05557	-0.04911	-0.04353	-0.03854
2721.04	-0.10927	-0.10469	-0.09108	-0.07959	-0.07045	-0.06253	-0.05558	-0.04912	-0.04354	-0.03855
2719.12	-0.10928	-0.1047	-0.0911	-0.0796	-0.07046	-0.06254	-0.05559	-0.04914	-0.04356	-0.03856
2717.19	-0.10929	-0.10472	-0.09111	-0.07961	-0.07047	-0.06256	-0.0556	-0.04915	-0.04357	-0.03857
2715.26	-0.1093	-0.10473	-0.09113	-0.07962	-0.07048	-0.06257	-0.05562	-0.04916	-0.04359	-0.03858
2713.33	-0.10931	-0.10475	-0.09114	-0.07963	-0.07048	-0.06258	-0.05563	-0.04917	-0.0436	-0.03859
2711.4	-0.10932	-0.10476	-0.09115	-0.07964	-0.07049	-0.06259	-0.05564	-0.04918	-0.04362	-0.0386
2709.47	-0.10932	-0.10476	-0.09116	-0.07964	-0.07049	-0.06259	-0.05565	-0.04918	-0.04363	-0.0386
2707.54	-0.10933	-0.10476	-0.09116	-0.07964	-0.07048	-0.06259	-0.05565	-0.04918	-0.04363	-0.03861
2705.62	-0.10933	-0.10476	-0.09117	-0.07964	-0.07048	-0.06259	-0.05565	-0.04919	-0.04364	-0.03861
2703.69	-0.10933	-0.10476	-0.09117	-0.07964	-0.07048	-0.06258	-0.05566	-0.04919	-0.04364	-0.03862
2701.76	-0.10934	-0.10476	-0.09118	-0.07964	-0.07048	-0.06258	-0.05566	-0.04919	-0.04364	-0.03862
2699.83	-0.10934	-0.10476	-0.09118	-0.07964	-0.07049	-0.06258	-0.05567	-0.04919	-0.04364	-0.03864
2697.9	-0.10934	-0.10476	-0.09119	-0.07964	-0.0705	-0.06258	-0.05567	-0.0492	-0.04365	-0.03865
2695.97	-0.10935	-0.10477	-0.09119	-0.07965	-0.07051	-0.06258	-0.05568	-0.0492	-0.04365	-0.03867
2694.05	-0.10935	-0.10477	-0.0912	-0.07965	-0.07052	-0.06259	-0.05569	-0.04921	-0.04366	-0.03868
2692.12	-0.10936	-0.10478	-0.09121	-0.07966	-0.07053	-0.06259	-0.05569	-0.04922	-0.04366	-0.0387
2690.19	-0.10937	-0.10479	-0.09121	-0.07966	-0.07055	-0.0626	-0.0557	-0.04922	-0.04367	-0.03871
2688.26	-0.10938	-0.1048	-0.09122	-0.07967	-0.07056	-0.06261	-0.05571	-0.04923	-0.04367	-0.03872
2686.33	-0.10939	-0.10481	-0.09122	-0.07967	-0.07058	-0.06263	-0.05571	-0.04924	-0.04368	-0.03873
2684.4	-0.1094	-0.10482	-0.09123	-0.07968	-0.07059	-0.06264	-0.05572	-0.04925	-0.04369	-0.03873
2682.48	-0.10941	-0.10483	-0.09123	-0.07969	-0.07059	-0.06265	-0.05572	-0.04926	-0.04369	-0.03873
2680.55	-0.10941	-0.10483	-0.09123	-0.0797	-0.0706	-0.06266	-0.05572	-0.04927	-0.04369	-0.03873
2678.62	-0.10942	-0.10484	-0.09123	-0.0797	-0.07059	-0.06267	-0.05572	-0.04927	-0.04369	-0.03873
2676.69	-0.10942	-0.10484	-0.09123	-0.07971	-0.07059	-0.06268	-0.05572	-0.04928	-0.0437	-0.03873
2674.76	-0.10943	-0.10485	-0.09123	-0.07972	-0.07058	-0.06268	-0.05573	-0.04928	-0.0437	-0.03873
2672.83	-0.10944	-0.10485	-0.09123	-0.07972	-0.07058	-0.06269	-0.05573	-0.04929	-0.0437	-0.03874
2670.9	-0.10944	-0.10485	-0.09123	-0.07973	-0.07057	-0.06269	-0.05573	-0.04929	-0.04371	-0.03874
2668.98	-0.10945	-0.10485	-0.09122	-0.07973	-0.07056	-0.06268	-0.05574	-0.04929	-0.04371	-0.03874
2667.05	-0.10946	-0.10485	-0.09122	-0.07974	-0.07055	-0.06268	-0.05574	-0.04929	-0.04371	-0.03874
2665.12	-0.10946	-0.10485	-0.09122	-0.07974	-0.07054	-0.06268	-0.05574	-0.04929	-0.04372	-0.03874
2663.19	-0.10947	-0.10485	-0.09123	-0.07974	-0.07054	-0.06268	-0.05575	-0.04929	-0.04372	-0.03875
2661.26	-0.10948	-0.10485	-0.09123	-0.07975	-0.07053	-0.06269	-0.05576	-0.0493	-0.04372	-0.03875
2659.33	-0.10949	-0.10486	-0.09123	-0.07975	-0.07053	-0.06269	-0.05577	-0.04931	-0.04373	-0.03876
2657.41	-0.1095	-0.10486	-0.09124	-0.07976	-0.07054	-0.0627	-0.05578	-0.04932	-0.04374	-0.03877
2655.48	-0.10951	-0.10486	-0.09125	-0.07976	-0.07054	-0.0627	-0.05579	-0.04933	-0.04375	-0.03877
2653.55	-0.10952	-0.10487	-0.09125	-0.07976	-0.07054	-0.06271	-0.0558	-0.04934	-0.04375	-0.03878
2651.62	-0.10953	-0.10487	-0.09126	-0.07976	-0.07055	-0.06271	-0.0558	-0.04935	-0.04376	-0.03879
2649.69	-0.10954	-0.10487	-0.09126	-0.07975	-0.07055	-0.06271	-0.0558	-0.04935	-0.04377	-0.03879
2647.76	-0.10954	-0.10487	-0.09127	-0.07975	-0.07056	-0.06271	-0.0558	-0.04936	-0.04377	-0.03879
2645.83	-0.10954	-0.10487	-0.09127	-0.07974	-0.07056	-0.06271	-0.0558	-0.04937	-0.04377	-0.03879
2643.91	-0.10954	-0.10487	-0.09128	-0.07974	-0.07057	-0.0627	-0.0558	-0.04937	-0.04378	-0.03879
2641.98	-0.10954	-0.10487	-0.09129	-0.07974	-0.07057	-0.0627	-0.0558	-0.04938	-0.04379	-0.03879
2640.05	-0.10954	-0.10487	-0.0913	-0.07974	-0.07057	-0.0627	-0.05579	-0.04938	-0.0438	-0.03879
2638.12	-0.10954	-0.10488	-0.09131	-0.07974	-0.07058	-0.0627	-0.05579	-0.04939	-0.04381	-0.0388
2636.19	-0.10955	-0.10489	-0.09132	-0.07975	-0.07058	-0.0627	-0.05579	-0.04939	-0.04382	-0.0388
2634.26	-0.10956	-0.1049	-0.09133	-0.07976	-0.07059	-0.06271	-0.05579	-0.0494	-0.04383	-0.03882
2632.34	-0.10957	-0.10492	-0.09134	-0.07977	-0.0706	-0.06271	-0.0558	-0.0494	-0.04384	-0.03883
2630.41	-0.10958	-0.10494	-0.09135	-0.07977	-0.07061	-0.06272	-0.05581	-0.0494	-0.04385	-0.03885
2628.48	-0.1096	-0.10495	-0.09137	-0.07979	-0.07062	-0.06273	-0.05581	-0.04941	-0.04387	-0.03887
2626.55	-0.10961	-0.10497	-0.09138	-0.0798	-0.07063	-0.06274	-0.05583	-0.04941	-0.04388	-0.03889
2624.62	-0.10963	-0.10499	-0.09139	-0.07982	-0.07065	-0.06275	-0.05584	-0.04942	-0.04389	-0.03891
2622.69	-0.10965	-0.10501	-0.09141	-0.07983	-0.07067	-0.06277	-0.05585	-0.04943	-0.0439	-0.03893
2620.76	-0.10967	-0.10503	-0.09142	-0.07985	-0.07069	-0.06279	-0.05587	-0.04945	-0.04392	-0.03895
2618.84	-0.10969	-0.10504	-0.09143	-0.07987	-0.07071	-0.06282	-0.05589	-0.04946	-0.04393	-0.03898
2616.91	-0.1097	-0.10506	-0.09145	-0.07989	-0.07073	-0.06285	-0.05591	-0.04948	-0.04394	-0.03899
2614.98	-0.10972	-0.10507	-0.09145	-0.07991	-0.07074	-0.06287	-0.05592	-0.0495	-0.04395	-0.03901
2613.05	-0.10974	-0.10508	-0.09146	-0.07993	-0.07075	-0.06289	-0.05594	-0.04952	-0.04395	-0.03902
2611.12	-0.10975	-0.10509	-0.09147	-0.07994	-0.07076	-0.06291	-0.05596	-0.04953	-0.04396	-0.03903
2609.19	-0.10976	-0.1051	-0.09148	-0.07996	-0.07077	-0.06292	-0.05597	-0.04955	-0.04397	-0.03904
2607.27	-0.10977	-0.10511	-0.09148	-0.07997	-0.07078	-0.06293	-0.05598	-0.04956	-0.04398	-0.03904
2605.34	-0.10978	-0.10512	-0.09149	-0.07999	-0.07079	-0.06294	-0.05599	-0.04958	-0.04399	-0.03905
2603.41	-0.10979	-0.10513	-0.0915	-0.08	-0.0708	-0.06295	-0.05601	-0.04959	-0.044	-0.03905
2601.48	-0.1098	-0.10515	-0.09151	-0.08001	-0.07082	-0.06296	-0.05602	-0.0496	-0.04402	-0.03906
2599.55	-0.10982	-0.10517	-0.09152	-0.08002	-0.07083	-0.06297	-0.05603	-0.04961	-0.04403	-0.03907
2597.62	-0.10984	-0.10518	-0.09153	-0.08003	-0.07084	-0.06298	-0.05604	-0.04963	-0.04404	-0.03907
2595.69	-0.10985	-0.1052	-0.09154	-0.08004	-0.07085	-0.06299	-0.05605	-0.04964	-0.04405	-0.03908
2593.77	-0.10987	-0.10522	-0.09155	-0.08004	-0.07087	-0.063	-0.05606	-0.04966	-0.04406	-0.03909
2591.84	-0.10989	-0.10523	-0.09156	-0.08005	-0.07088	-0.063	-0.05607	-0.04967	-0.04407	-0.0391
2589.91	-0.1099	-0.10524	-0.09158	-0.08005	-0.07089	-0.06301	-0.05608	-0.04968	-0.04408	-0.0391
2587.98	-0.10992	-0.10526	-0.09159	-0.08006	-0.0709	-0.06302	-0.05609	-0.0497	-0.0441	-0.03911
2586.05	-0.10993	-0.10527	-0.09161	-0.08006	-0.07092	-0.06303	-0.0561	-0.04971	-0.04412	-0.03912
2584.12	-0.10994	-0.10528	-0.09163	-0.08007	-0.07094	-0.06304	-0.05612	-0.04972	-0.04414	-0.03913
2582.2	-0.10996	-0.1053	-0.09165	-0.08008	-0.07096	-0.06306	-0.05613	-0.04974	-0.04416	-0.03914
2580.27	-0.10997	-0.10532	-0.09167	-0.0801	-0.07098	-0.06308	-0.05614	-0.04976	-0.04418	-0.03916
2578.34	-0.10999	-0.10533	-0.09169	-0.08011	-0.07099	-0.0631	-0.05616	-0.04977	-0.04419	-0.03917
2576.41	-0.11001	-0.10535	-0.09171	-0.08013	-0.07101	-0.06312	-0.05617	-0.04979	-0.04421	-0.03919
2574.48	-0.11002	-0.10537	-0.09174	-0.08015	-0.07103	-0.06314	-0.05618	-0.0498	-0.04423	-0.0392
2572.55	-0.11004	-0.10539	-0.09176	-0.08017	-0.07104	-0.06316	-0.0562	-0.04981	-0.04424	-0.03922
2570.62	-0.11006	-0.10542	-0.09178	-0.08019	-0.07106	-0.06317	-0.05621	-0.04982	-0.04426	-0.03924
2568.7	-0.11008	-0.10544	-0.09181	-0.08021	-0.07107	-0.06319	-0.05622	-0.04984	-0.04427	-0.03926
2566.77	-0.1101	-0.10546	-0.09183	-0.08023	-0.07109	-0.06321	-0.05623	-0.04985	-0.04428	-0.03928
2564.84	-0.11012	-0.10549	-0.09185	-0.08024	-0.07111	-0.06323	-0.05624	-0.04986	-0.04429	-0.0393
2562.91	-0.11014	-0.10551	-0.09187	-0.08026	-0.07112	-0.06324	-0.05625	-0.04988	-0.0443	-0.03931
2560.98	-0.11016	-0.10552	-0.09189	-0.08027	-0.07113	-0.06325	-0.05626	-0.04989	-0.0443	-0.03933
2559.05	-0.11018	-0.10554	-0.09191	-0.08027	-0.07114	-0.06326	-0.05627	-0.0499	-0.0443	-0.03934
2557.13	-0.11019	-0.10555	-0.09192	-0.08028	-0.07115	-0.06327	-0.05628	-0.04991	-0.0443	-0.03935
2555.2	-0.11021	-0.10556	-0.09193	-0.08029	-0.07115	-0.06327	-0.05629	-0.04991	-0.0443	-0.03935
2553.27	-0.11022	-0.10557	-0.09194	-0.08029	-0.07116	-0.06327	-0.0563	-0.04992	-0.04431	-0.03936
2551.34	-0.11023	-0.10558	-0.09195	-0.0803	-0.07116	-0.06327	-0.05631	-0.04992	-0.04431	-0.03936
2549.41	-0.11024	-0.10559	-0.09196	-0.08031	-0.07117	-0.06327	-0.05632	-0.04992	-0.04432	-0.03936
2547.48	-0.11025	-0.10559	-0.09197	-0.08032	-0.07118	-0.06327	-0.05634	-0.04993	-0.04433	-0.03936
2545.56	-0.11026	-0.1056	-0.09199	-0.08033	-0.07119	-0.06328	-0.05635	-0.04993	-0.04435	-0.03936
2543.63	-0.11028	-0.10561	-0.092	-0.08035	-0.0712	-0.06328	-0.05636	-0.04993	-0.04437	-0.03936
2541.7	-0.11029	-0.10563	-0.09201	-0.08037	-0.07122	-0.06329	-0.05638	-0.04994	-0.04439	-0.03937
2539.77	-0.11031	-0.10564	-0.09202	-0.08039	-0.07123	-0.0633	-0.05639	-0.04995	-0.04441	-0.03938
2537.84	-0.11033	-0.10566	-0.09203	-0.08041	-0.07124	-0.06331	-0.0564	-0.04995	-0.04443	-0.03939
2535.91	-0.11035	-0.10567	-0.09204	-0.08043	-0.07125	-0.06332	-0.05642	-0.04996	-0.04445	-0.03941
2533.98	-0.11037	-0.10568	-0.09205	-0.08045	-0.07127	-0.06334	-0.05643	-0.04996	-0.04447	-0.03942
2532.06	-0.11039	-0.1057	-0.09206	-0.08047	-0.07128	-0.06335	-0.05644	-0.04997	-0.04449	-0.03944
2530.13	-0.11041	-0.10571	-0.09207	-0.08049	-0.0713	-0.06336	-0.05645	-0.04999	-0.04451	-0.03946
2528.2	-0.11043	-0.10572	-0.09209	-0.08051	-0.07131	-0.06337	-0.05645	-0.05	-0.04452	-0.03948
2526.27	-0.11045	-0.10573	-0.09209	-0.08052	-0.07132	-0.06338	-0.05646	-0.05001	-0.04453	-0.03949
2524.34	-0.11046	-0.10574	-0.0921	-0.08053	-0.07133	-0.06339	-0.05647	-0.05002	-0.04453	-0.03949
2522.41	-0.11048	-0.10574	-0.09211	-0.08053	-0.07133	-0.06339	-0.05647	-0.05003	-0.04454	-0.0395
2520.49	-0.11049	-0.10575	-0.09212	-0.08054	-0.07133	-0.0634	-0.05648	-0.05004	-0.04454	-0.03951
2518.56	-0.1105	-0.10576	-0.09213	-0.08054	-0.07134	-0.0634	-0.05648	-0.05005	-0.04454	-0.03951
2516.63	-0.11051	-0.10577	-0.09213	-0.08054	-0.07134	-0.0634	-0.05649	-0.05006	-0.04454	-0.03952
2514.7	-0.11052	-0.10577	-0.09214	-0.08055	-0.07134	-0.06341	-0.05649	-0.05006	-0.04454	-0.03952
2512.77	-0.11053	-0.10578	-0.09215	-0.08055	-0.07134	-0.06341	-0.05649	-0.05007	-0.04453	-0.03952
2510.84	-0.11054	-0.10579	-0.09216	-0.08055	-0.07133	-0.06341	-0.0565	-0.05008	-0.04453	-0.03953
2508.91	-0.11055	-0.10579	-0.09216	-0.08054	-0.07133	-0.06341	-0.0565	-0.05008	-0.04452	-0.03953
2506.99	-0.11056	-0.1058	-0.09217	-0.08054	-0.07133	-0.06341	-0.0565	-0.05009	-0.04451	-0.03953
2505.06	-0.11056	-0.1058	-0.09218	-0.08054	-0.07132	-0.06341	-0.05651	-0.0501	-0.0445	-0.03953
2503.13	-0.11057	-0.10581	-0.09219	-0.08053	-0.07132	-0.06341	-0.05651	-0.0501	-0.04449	-0.03953
2501.2	-0.11057	-0.10582	-0.09219	-0.08052	-0.07131	-0.06341	-0.05651	-0.05011	-0.04448	-0.03953
2499.27	-0.11058	-0.10582	-0.0922	-0.08052	-0.0713	-0.0634	-0.05652	-0.05011	-0.04447	-0.03953
