# Supplementary material for: Selective conversion of CO2 to isobutane-enriched C4 alkanes over InZrOx-Beta composite catalyst
Source: Nat Commun. 2023 May 6;14:2627. doi: 10.1038/s41467-023-38336-5 (PMC10164185; doi:10.1038/s41467-023-38336-5)
Supplement: Supplementary file 3 — Source Data [file 41467_2023_38336_MOESM3_ESM.zip › Source_Data_for_Figures_in_Main_Article/Source_data_Fig_6.xlsx]

## Sheet: a
Methanol conversion and product distribution
TOS(h)	CH4	C4(0)	C4(=)	C2-C3	C5+	CH3OH con.
2.4	0.16929	57.8246	0.16067	18.7683	23.0772	100
3.35	0.26486	56.3101	0.17716	20.5631	22.6847	100
4.3	0.31375	58.9546	0.20053	19.8535	20.6776	100
5.26667	0.33994	59.4363	0.23318	20.1742	19.8164	100
9.08333	0.41077	59.0506	0.42199	19.7137	20.4029	100
10.05	0.37017	57.5437	0.40455	21.3955	20.2861	100
11	0.40069	57.3811	0.56436	20.5154	21.1385	100
15.7833	0.7262	57.8447	0.3731	20.175	20.8811	99.8692
16.7333	0.70335	57.8593	0.37048	20.024	21.0428	99.8707
18.65	0.74701	56.0268	0.44589	19.7881	22.9922	99.6889

## Sheet: b
GC-MS chromatograms
Retention time(min)	0.008 h-1	0.05 h-1
30	3994	2557
30.005	3887	2698
30.01	4058	2949
30.015	4215	3031
30.02	4114	3064
30.025	3964	3182
30.03	3911	3069
30.035	3986	2824
30.04	4178	2566
30.045	4442	2498
30.05	4727	2612
30.055	4803	2774
30.06	4639	2916
30.065	4440	3214
30.07	4205	3388
30.075	4212	3328
30.08	4484	3152
30.085	4350	2996
30.09	4062	2952
30.095	3968	2918
30.1	3858	2782
30.105	3889	2606
30.11	3888	2460
30.115	3768	2387
30.12	3544	2381
30.125	3309	2368
30.13	3304	2545
30.135	3280	2674
30.14	3337	2550
30.145	3655	2544
30.15	3762	2472
30.155	3739	2427
30.16	3724	2455
30.165	3651	2395
30.17	3761	2539
30.175	3881	2767
30.18	3948	2782
30.185	3756	2835
30.19	3459	2986
30.195	3523	3082
30.2	3749	3093
30.205	4019	3023
30.21	4093	2783
30.215	3985	2916
30.22	4162	3061
30.225	4148	2848
30.23	3772	2808
30.235	3736	2877
30.24	4021	2953
30.245	4196	3033
30.25	4154	2971
30.255	4028	2947
30.26	3942	2987
30.265	3813	3027
30.27	3692	2943
30.275	3571	2930
30.28	3590	3309
30.285	3725	3604
30.29	3577	3498
30.295	3312	3293
30.3	3387	3062
30.305	3634	3111
30.31	3721	3256
30.315	3828	3262
30.32	3937	3465
30.325	3956	3448
30.33	3933	3198
30.335	3900	2972
30.34	3995	2886
30.345	4034	2924
30.35	3901	3036
30.355	3811	3102
30.36	3863	3093
30.365	3955	3064
30.37	3955	3190
30.375	3775	3223
30.38	3896	3122
30.385	4177	3216
30.39	4201	3463
30.395	4196	3603
30.4	3953	3527
30.405	3465	3363
30.41	3352	3199
30.415	3680	3129
30.42	3930	3067
30.425	3939	3020
30.43	3638	2951
30.435	3572	2863
30.44	3704	2900
30.445	3589	2960
30.45	3422	2967
30.455	3429	2955
30.46	3348	2709
30.465	3474	2664
30.47	3649	2964
30.475	3537	3081
30.48	3377	3057
30.485	3478	2962
30.49	3570	2843
30.495	3362	2866
30.5	3357	2981
30.505	3567	2906
30.51	3720	2939
30.515	3659	3071
30.52	3414	3107
30.525	3280	3049
30.53	3465	3131
30.535	3780	3214
30.54	3946	3058
30.545	3909	2910
30.55	3976	3197
30.555	4276	3274
30.56	4378	3152
30.565	4178	3254
30.57	3862	3396
30.575	3717	3333
30.58	3563	3465
30.585	3698	3658
30.59	3967	3698
30.595	3898	3464
30.6	3670	3261
30.605	3650	3188
30.61	3783	3110
30.615	3770	2974
30.62	3729	2916
30.625	3902	3030
30.63	3915	3121
30.635	4024	3066
30.64	4328	2917
30.645	4206	2724
30.65	4034	2571
30.655	4079	2611
30.66	4004	2609
30.665	4046	2609
30.67	4187	2584
30.675	3962	2645
30.68	3720	2632
30.685	3522	2500
30.69	3403	2467
30.695	3350	2554
30.7	3257	2734
30.705	3415	2829
30.71	3738	2687
30.715	4005	2731
30.72	4035	2856
30.725	4002	2781
30.73	4086	2622
30.735	4161	2733
30.74	3883	2883
30.745	3555	2956
30.75	3695	3080
30.755	3893	3129
30.76	3899	3029
30.765	4059	3002
30.77	4220	3019
30.775	4182	3047
30.78	4066	2935
30.785	4115	2712
30.79	4126	2714
30.795	3870	2775
30.8	3748	2749
30.805	3805	2924
30.81	3769	3030
30.815	3820	3158
30.82	3943	3341
30.825	3836	3255
30.83	3721	2981
30.835	3743	2904
30.84	3763	2932
30.845	3879	2759
30.85	3953	2736
30.855	3983	3019
30.86	3765	3118
30.865	3650	2964
30.87	3840	2936
30.875	3990	2902
30.88	4064	2916
30.885	3934	2865
30.89	3826	2870
30.895	3711	3048
30.9	3721	3147
30.905	3744	2758
30.91	3511	2575
30.915	3456	2909
30.92	3586	3105
30.925	3723	2866
30.93	4009	2664
30.935	4344	2558
30.94	4314	2609
30.945	3988	2761
30.95	3882	2859
30.955	4022	2855
30.96	4038	2715
30.965	3984	2722
30.97	4116	2982
30.975	4408	3253
30.98	4529	3295
30.985	4432	3023
30.99	4272	2661
30.995	4052	2554
31	3708	2637
31.005	3741	2823
31.01	3845	3013
31.015	3702	3119
31.02	3755	3152
31.025	3682	3133
31.03	3282	3280
31.035	3283	3283
31.04	3553	3140
31.045	3800	3128
31.05	4163	3405
31.055	4121	3550
31.06	4015	3480
31.065	4087	3452
31.07	3940	3238
31.075	3970	2908
31.08	4072	2954
31.085	3952	3013
31.09	3853	3134
31.095	3595	3252
31.1	3509	3114
31.105	3534	3128
31.11	3263	3170
31.115	3103	2927
31.12	3261	2866
31.125	3515	2945
31.13	3594	2889
31.135	3629	3076
31.14	3733	3582
31.145	3794	3672
31.15	3707	3255
31.155	3744	2991
31.16	3593	3013
31.165	3401	3130
31.17	3428	3133
31.175	3438	3179
31.18	3485	3172
31.185	3418	3166
31.19	3219	3177
31.195	3173	3177
31.2	3193	3114
31.205	3366	2984
31.21	3428	3084
31.215	3325	3397
31.22	3312	3594
31.225	3299	3274
31.23	3231	3038
31.235	3164	3350
31.24	3015	3412
31.245	2880	2975
31.25	2959	2678
31.255	2910	2489
31.26	2818	2532
31.265	2907	3044
31.27	2987	3473
31.275	3184	3622
31.28	3313	3804
31.285	3120	3658
31.29	3018	3219
31.295	3071	3171
31.3	3009	3383
31.305	2978	3404
31.31	3057	3306
31.315	2996	3208
31.32	2989	3138
31.325	3126	3277
31.33	3316	3245
31.335	3229	3020
31.34	3023	2937
31.345	3248	2998
31.35	3604	3084
31.355	3483	3306
31.36	3342	3244
31.365	3591	2840
31.37	3780	2795
31.375	3698	2997
31.38	3487	3225
31.385	3446	3198
31.39	3649	2977
31.395	3674	2996
31.4	3574	3208
31.405	3446	3373
31.41	3195	3523
31.415	3127	3521
31.42	3136	3264
31.425	3105	3028
31.43	3226	2967
31.435	3293	3125
31.44	3437	3133
31.445	3551	2732
31.45	3507	2624
31.455	3409	2989
31.46	3340	3255
31.465	3330	3314
31.47	3337	3282
31.475	3354	3059
31.48	3338	2877
31.485	3430	2866
31.49	3439	2734
31.495	3451	2487
31.5	3628	2458
31.505	3975	2657
31.51	4367	2858
31.515	4389	2929
31.52	4286	2969
31.525	4435	2772
31.53	4655	2704
31.535	4630	2771
31.54	4353	2625
31.545	4121	2743
31.55	4237	3053
31.555	4312	3157
31.56	4040	3026
31.565	3805	3102
31.57	3518	3343
31.575	3531	3365
31.58	3631	3262
31.585	3553	3124
31.59	3659	3311
31.595	4038	3575
31.6	4253	3517
31.605	4183	3473
31.61	4173	3446
31.615	4137	3384
31.62	3761	3458
31.625	3731	3688
31.63	4172	3745
31.635	4280	3780
31.64	4217	3794
31.645	4401	3487
31.65	4781	3402
31.655	4868	3579
31.66	4769	3477
31.665	4664	3072
31.67	4404	2905
31.675	4150	3029
31.68	4112	3064
31.685	4416	3080
31.69	4699	3119
31.695	4664	2991
31.7	4402	3030
31.705	4270	2977
31.71	4404	2872
31.715	4584	2831
31.72	4690	2827
31.725	4625	2720
31.73	4377	2362
31.735	4254	2310
31.74	4350	2440
31.745	4625	2482
31.75	4567	2752
31.755	4241	2987
31.76	4045	2761
31.765	3968	2612
31.77	3936	2678
31.775	4117	2721
31.78	4195	2755
31.785	4149	2889
31.79	4210	3146
31.795	4227	3137
31.8	4128	3169
31.805	4005	3320
31.81	3966	3155
31.815	3996	2819
31.82	4120	2694
31.825	4089	2807
31.83	4078	2856
31.835	4029	2725
31.84	3812	2796
31.845	3778	3102
31.85	4081	3369
31.855	4224	3329
31.86	4140	3348
31.865	4061	3530
31.87	3978	3563
31.875	4091	3587
31.88	4357	3579
31.885	4582	3657
31.89	4719	3673
31.895	4700	3663
31.9	4675	3547
31.905	4693	3455
31.91	4593	3567
31.915	4560	3791
31.92	4785	3862
31.925	5031	3862
31.93	4991	3723
31.935	4826	3489
31.94	4768	3394
31.945	4838	3490
31.95	4954	3658
31.955	4904	3680
31.96	4712	3546
31.965	4685	3341
31.97	4756	3415
31.975	4590	3568
31.98	4446	3536
31.985	4580	3595
31.99	4833	3736
31.995	4971	3654
32	4956	3384
32.005	4823	3063
32.01	4658	2989
32.015	4604	3090
32.02	4386	3102
32.025	4255	2999
32.03	4308	2892
32.035	4486	2926
32.04	4488	3215
32.045	4297	3544
32.05	4215	3433
32.055	4334	3330
32.06	4456	3430
32.065	4548	3523
32.07	4567	3637
32.075	4315	3658
32.08	4110	3827
32.085	4353	4095
32.09	4701	4028
32.095	4826	3730
32.1	4699	3705
32.105	4350	3666
32.11	4012	3522
32.115	4050	3545
32.12	4086	3428
32.125	4084	3035
32.13	4079	2871
32.135	4175	2844
32.14	4226	2594
32.145	3928	2696
32.15	3745	3194
32.155	3777	3392
32.16	3858	3225
32.165	4117	3104
32.17	4385	2859
32.175	4445	2698
32.18	4388	2742
32.185	4395	2770
32.19	4468	2805
32.195	4670	2947
32.2	4855	2933
32.205	4755	2741
32.21	4581	2618
32.215	4325	2697
32.22	4121	2743
32.225	4387	2665
32.23	4560	2669
32.235	4197	2623
32.24	3868	2591
32.245	3906	2646
32.25	4045	2821
32.255	4280	2922
32.26	4266	2909
32.265	4067	2815
32.27	3951	2715
32.275	4021	2617
32.28	4221	2588
32.285	4405	2555
32.29	4477	2348
32.295	4550	2078
32.3	4826	2002
32.305	4956	2309
32.31	4993	2637
32.315	4874	2613
32.32	4600	2467
32.325	4448	2623
32.33	4384	2854
32.335	4507	3093
32.34	4560	3085
32.345	4389	2698
32.35	4426	2377
32.355	4602	2621
32.36	4799	3115
32.365	5088	3382
32.37	5035	3376
32.375	4903	3347
32.38	5113	3317
32.385	5316	3426
32.39	5263	3628
32.395	4993	3603
32.4	4901	3559
32.405	4853	3673
32.41	4715	3487
32.415	4868	3126
32.42	5069	3009
32.425	5034	2911
32.43	5089	2997
32.435	5349	3109
32.44	5345	3012
32.445	5013	2997
32.45	4952	2958
32.455	4903	2782
32.46	4861	2905
32.465	5117	3115
32.47	5176	3097
32.475	4949	3088
32.48	4882	3253
32.485	4934	3391
32.49	4746	3333
32.495	4501	3256
32.5	4412	3212
32.505	4355	3224
32.51	4303	3054
32.515	4290	2966
32.52	4483	3022
32.525	4668	3024
32.53	4722	3147
32.535	4759	3305
32.54	4754	3350
32.545	4662	3189
32.55	4470	3110
32.555	4326	3102
32.56	4236	3102
32.565	4276	3149
32.57	4698	3306
32.575	4821	3388
32.58	4567	3239
32.585	4503	3237
32.59	4639	3344
32.595	4762	3321
32.6	4722	3499
32.605	4660	3617
32.61	4726	3318
32.615	4599	3266
32.62	4642	3465
32.625	4754	3532
32.63	4340	3713
32.635	3932	3939
32.64	4014	3968
32.645	4269	3691
32.65	4446	3464
32.655	4543	3272
32.66	4508	3051
32.665	4328	2989
32.67	4540	2946
32.675	4875	2904
32.68	4663	2928
32.685	4373	2977
32.69	4292	3036
32.695	4249	3114
32.7	4130	3235
32.705	4319	3357
32.71	4686	3430
32.715	4835	3534
32.72	4760	3562
32.725	4570	3341
32.73	4582	3093
32.735	4724	2737
32.74	4715	2541
32.745	4446	2527
32.75	4263	2515
32.755	4124	2777
32.76	3986	3037
32.765	4080	3219
32.77	4118	3364
32.775	3903	3298
32.78	3845	3103
32.785	3927	2873
32.79	3835	2819
32.795	3627	2893
32.8	3726	2784
32.805	3772	2660
32.81	3593	2719
32.815	3365	2669
32.82	3455	2548
32.825	3619	2652
32.83	3590	2554
32.835	3744	2403
32.84	4002	2340
32.845	3963	2379
32.85	3776	2707
32.855	3600	2760
32.86	3793	2523
32.865	4097	2471
32.87	4119	2535
32.875	3971	2582
32.88	3882	2805
32.885	3909	3155
32.89	3944	3427
32.895	3904	3385
32.9	3735	3331
32.905	3606	3326
32.91	3713	3176
32.915	3835	3060
32.92	3828	3312
32.925	3861	3389
32.93	3923	3291
32.935	3993	3409
32.94	4128	3304
32.945	4358	3139
32.95	4470	3279
32.955	4445	3201
32.96	4144	3144
32.965	3773	3319
32.97	3868	3361
32.975	4233	3381
32.98	4457	3561
32.985	4474	3509
32.99	4264	3306
32.995	4071	2950
33	4019	2856
33.005	4150	3141
33.01	4305	3099
33.015	4468	2825
33.02	4484	2843
33.025	4390	3027
33.03	4262	3173
33.035	4251	3177
33.04	4256	3358
33.045	4254	3465
33.05	4455	3293
33.055	4785	3188
33.06	4966	3138
33.065	4783	3215
33.07	4639	3264
33.075	4518	3308
33.08	4471	3368
33.085	4590	3198
33.09	4632	3015
33.095	4345	3264
33.1	4339	3672
33.105	4670	3763
33.11	4772	3380
33.115	4519	2921
33.12	4199	2908
33.125	3926	3024
33.13	4054	2838
33.135	4272	2663
33.14	4263	2867
33.145	4178	3082
33.15	4085	2938
33.155	4169	2567
33.16	4251	2457
33.165	4162	2659
33.17	4085	2530
33.175	4071	2552
33.18	4084	2858
33.185	4104	3080
33.19	4131	2972
33.195	4142	2674
33.2	4181	2815
33.205	4240	2972
33.21	3978	2839
33.215	3795	2877
33.22	3773	3041
33.225	3848	3057
33.23	4095	3015
33.235	4289	2994
33.24	4404	2837
33.245	4409	2579
33.25	4383	2541
33.255	4249	2723
33.26	4035	2957
33.265	3944	2968
33.27	4049	2892
33.275	4201	2737
33.28	4302	2479
33.285	4435	2537
33.29	4641	2738
33.295	4699	2821
33.3	4548	3149
33.305	4499	3443
33.31	4382	3422
33.315	4285	3397
33.32	4445	3246
33.325	4535	3196
33.33	4304	3496
33.335	4181	3579
33.34	4389	3397
33.345	4398	3406
33.35	4444	3353
33.355	4680	3177
33.36	4724	3246
33.365	4698	3412
33.37	4870	3420
33.375	5236	3268
33.38	5765	3254
33.385	6120	3592
33.39	6487	3959
33.395	6984	4305
33.4	7692	4806
33.405	8328	5451
33.41	9142	5795
33.415	9951	5701
33.42	10393	5830
33.425	10505	6100
33.43	10801	6289
33.435	11121	6303
33.44	11456	6051
33.445	11486	6050
33.45	11140	6182
33.455	10565	5864
33.46	9976	5777
33.465	9408	5964
33.47	9010	5707
33.475	8356	5127
33.48	7636	4618
33.485	7019	4685
33.49	6382	4993
33.495	6182	4724
33.5	6195	4255
33.505	5953	4235
33.51	5693	4254
33.515	5636	3872
33.52	5502	3542
33.525	5550	3662
33.53	5535	3654
33.535	5132	3466
33.54	4749	3411
33.545	4655	3357
33.55	4458	3312
33.555	4444	3308
33.56	4606	3348
33.565	4815	3526
33.57	4752	3737
33.575	4752	3798
33.58	4717	3660
33.585	4761	3683
33.59	4643	3769
33.595	4338	3797
33.6	4259	3757
33.605	4514	3644
33.61	4547	3557
33.615	4590	3402
33.62	4930	3316
33.625	4998	3411
33.63	4939	3438
33.635	5218	3455
33.64	5477	3588
33.645	5745	3849
33.65	6275	4054
33.655	6987	4065
33.66	7432	4257
33.665	7942	4854
33.67	8986	5299
33.675	9901	5381
33.68	10370	5608
33.685	10702	5981
33.69	10895	6187
33.695	10754	6134
33.7	10543	6077
33.705	10454	6095
33.71	10072	5964
33.715	9394	5729
33.72	8867	5311
33.725	8460	5059
33.73	7932	4899
33.735	7465	4467
33.74	7175	4141
33.745	6776	3938
33.75	6373	3681
33.755	6142	3595
33.76	5822	3668
33.765	5666	3677
33.77	5543	3645
33.775	5355	3647
33.78	5171	3733
33.785	5115	3794
33.79	5324	3652
33.795	5455	3332
33.8	5348	3052
33.805	5038	3140
33.81	4943	3345
33.815	4930	3142
33.82	4781	3011
33.825	4790	2919
33.83	5044	2673
33.835	5272	2671
33.84	5304	3064
33.845	5410	3053
33.85	5412	2863
33.855	4999	2833
33.86	4625	2767
33.865	4552	2803
33.87	4620	2975
33.875	4648	2971
33.88	4602	2910
33.885	4711	2760
33.89	4770	2779
33.895	4671	2964
33.9	4715	3056
33.905	4879	2943
33.91	4992	2901
33.915	4945	2954
33.92	5087	2893
33.925	5102	2873
33.93	4789	2931
33.935	4605	3094
33.94	4402	3136
33.945	4150	2913
33.95	4205	2950
33.955	4401	3311
33.96	4405	3290
33.965	4108	3040
33.97	3842	2922
33.975	3958	2936
33.98	4046	2829
33.985	4043	2619
33.99	3999	2582
33.995	4146	2480
34	4319	2465
34.005	4233	2681
34.01	4155	2733
34.015	4250	2461
34.02	4240	2349
34.025	4120	2688
34.03	4002	3207
34.035	3948	3145
34.04	3751	2888
34.045	3469	2768
34.05	3438	2692
34.055	3657	2801
34.06	3756	2861
34.065	3846	2695
34.07	4034	2731
34.075	4070	2698
34.08	4215	2541
34.085	4284	2690
34.09	3989	2872
34.095	3698	2663
34.1	3640	2573
34.105	3781	2705
34.11	3785	2680
34.115	3769	2517
34.12	3726	2467
34.125	3216	2598
34.13	3174	2537
34.135	3706	2354
34.14	3840	2517
34.145	3591	2820
34.15	3721	2920
34.155	4169	2830
34.16	4002	2535
34.165	3642	2454
34.17	3415	2696
34.175	3190	2758
34.18	3106	2721
34.185	3174	2703
34.19	3375	2642
34.195	3572	2657
34.2	3813	2754
34.205	3884	2772
34.21	3780	2785
34.215	3802	2720
34.22	3738	2616
34.225	3538	2482
34.23	3440	2339
34.235	3439	2202
34.24	3361	2246
34.245	3405	2447
34.25	3592	2709
34.255	3590	2735
34.26	3488	2692
34.265	3549	2653
34.27	3899	2795
34.275	4079	3102
34.28	4150	3198
34.285	4292	2964
34.29	4292	2774
34.295	4127	2814
34.3	4035	2977
34.305	4038	3019
34.31	4046	3048
34.315	4177	3237
34.32	4195	3148
34.325	4131	2818
34.33	4096	2815
34.335	3947	3013
34.34	4093	2976
34.345	4115	2688
34.35	3834	2747
34.355	3722	2898
34.36	3796	2665
34.365	3799	2439
34.37	3809	2512
34.375	3734	2691
34.38	3662	2777
34.385	3894	2723
34.39	4148	2862
34.395	4141	3082
34.4	3930	3153
34.405	3895	3359
34.41	4166	3354
34.415	4304	3065
34.42	4310	2861
34.425	4318	2785
34.43	4397	2813
34.435	4415	2644
34.44	4513	2510
34.445	4528	2583
34.45	4426	2478
34.455	4407	2424
34.46	4349	2636
34.465	4244	2867
34.47	4125	2922
34.475	4232	2905
34.48	4472	2877
34.485	4609	2804
34.49	4544	2766
34.495	4372	2934
34.5	4242	3142
34.505	4422	3188
34.51	4524	3096
34.515	4342	2704
34.52	4252	2490
34.525	4572	2636
34.53	4917	2771
34.535	4768	2841
34.54	4554	2844
34.545	4698	2836
34.55	4702	2939
34.555	4584	3005
34.56	4586	2661
34.565	4687	2517
34.57	4705	2687
34.575	4564	2765
34.58	4684	2636
34.585	4992	2486
34.59	4984	2548
34.595	4789	2568
34.6	4831	2396
34.605	4872	2182
34.61	4942	2320
34.615	4934	2599
34.62	4766	2597
34.625	4710	2723
34.63	4923	2938
34.635	5027	2918
34.64	4900	2919
34.645	4752	2953
34.65	4595	2840
34.655	4359	2781
34.66	4139	2784
34.665	4055	2648
34.67	4158	2598
34.675	4047	2437
34.68	3907	2362
34.685	3945	2629
34.69	4075	2908
34.695	4199	3001
34.7	4299	3185
34.705	4292	3163
34.71	4397	2904
34.715	4682	2759
34.72	4837	2611
34.725	4811	2551
34.73	4823	2358
34.735	4563	2363
34.74	4320	2620
34.745	4390	2705
34.75	4369	2503
34.755	4175	2307
34.76	4044	2323
34.765	4146	2548
34.77	4352	2543
34.775	4464	2149
34.78	4488	1823
34.785	4515	1981
34.79	4544	2203
34.795	4436	2385
34.8	4347	2486
34.805	4402	2636
34.81	4509	2721
34.815	4637	2680
34.82	4658	2755
34.825	4442	2820
34.83	4389	2835
34.835	4296	2854
34.84	4245	2657
34.845	4511	2606
34.85	4720	2659
34.855	4795	2740
34.86	5074	2950
34.865	5065	2968
34.87	4598	2856
34.875	4507	3032
34.88	4703	3206
34.885	4789	3208
34.89	4688	3052
34.895	4769	2897
34.9	4962	2882
34.905	4955	2814
34.91	4790	2675
34.915	4898	2619
34.92	5026	2532
34.925	5039	2519
34.93	5027	2566
34.935	5011	2324
34.94	5145	2198
34.945	5153	2279
34.95	4979	2247
34.955	4973	2184
34.96	5030	2427
34.965	4875	2750
34.97	4587	2830
34.975	4482	2923
34.98	4776	3002
34.985	4895	3045
34.99	4838	2972
34.995	4696	3000
35	4447	2997
35.005	4384	2989
35.01	4466	2983
35.015	4712	3079
35.02	4772	3137
35.025	4589	3038
35.03	4573	3087
35.035	4823	3233
35.04	4953	3196
35.045	4800	3106
35.05	4689	2913
35.055	4672	2613
35.06	4673	2626
35.065	4734	2930
35.07	4614	3132
35.075	4416	3015
35.08	4419	2914
35.085	4454	2999
35.09	4478	3042
35.095	4405	2987
35.1	4319	2941
35.105	4279	2982
35.11	4524	3021
35.115	4718	3117
35.12	4517	3349
35.125	4388	3450
35.13	4243	3510
35.135	4072	3312
35.14	4388	2799
35.145	4656	2802
35.15	4707	3066
35.155	4689	3097
35.16	4520	3096
35.165	4479	3332
35.17	4367	3498
35.175	4245	3604
35.18	4248	3581
35.185	4158	3390
35.19	4213	2999
35.195	4337	2800
35.2	4293	3011
35.205	4147	3237
35.21	3976	3299
35.215	3954	3411
35.22	4152	3472
35.225	4357	3414
35.23	4422	3235
35.235	4307	2831
35.24	4390	2665
35.245	4573	2666
35.25	4545	2677
35.255	4528	2707
35.26	4513	2675
35.265	4445	2492
35.27	4460	2593
35.275	4883	2887
35.28	5079	2891
35.285	4913	2635
35.29	4712	2438
35.295	4647	2378
35.3	4497	2363
35.305	4282	2472
35.31	4208	2664
35.315	4230	2752
35.32	4330	2600
35.325	4582	2646
35.33	4792	2755
35.335	4796	2981
35.34	4513	3005
35.345	4487	2813
35.35	4927	2643
35.355	5136	2707
35.36	4900	2875
35.365	4816	3086
35.37	4824	3134
35.375	4652	3027
35.38	4441	3116
35.385	4178	3053
35.39	3988	3053
35.395	3920	3134
35.4	4154	3201
35.405	4421	3395
35.41	4371	3618
35.415	4364	3662
35.42	4543	3573
35.425	4594	3498
35.43	4621	3387
35.435	4608	3410
35.44	4391	3407
35.445	4151	3313
35.45	4281	3277
35.455	4540	3409
35.46	4557	3447
35.465	4357	3295
35.47	4194	3179
35.475	4323	3195
35.48	4521	3408
35.485	4537	3541
35.49	4629	3347
35.495	4790	3109
35.5	4848	3142
35.505	4822	3242
35.51	4635	3300
35.515	4215	3178
35.52	3943	3115
35.525	4187	3383
35.53	4591	3598
35.535	4592	3769
35.54	4497	3924
35.545	4336	3836
35.55	4368	3936
35.555	4700	4068
35.56	4758	3829
35.565	4711	3598
35.57	4754	3762
35.575	4797	3784
35.58	4804	3600
35.585	4969	3644
35.59	5261	4002
35.595	5342	4300
35.6	5226	4283
35.605	5109	4185
35.61	5055	4008
35.615	5126	3882
35.62	5017	3685
35.625	4878	3536
35.63	4975	3710
35.635	4808	3815
35.64	4688	3510
35.645	5143	3424
35.65	5442	3494
35.655	5062	3413
35.66	4741	3291
35.665	4893	3394
35.67	5060	3393
35.675	5061	3071
35.68	5181	3036
35.685	5156	3315
35.69	4859	3299
35.695	4667	3421
35.7	4664	3753
35.705	4837	3650
35.71	4959	3385
35.715	4925	3375
35.72	4806	3480
35.725	4788	3479
35.73	4636	3558
35.735	4293	3759
35.74	4158	3832
35.745	4165	3691
35.75	4256	3476
35.755	4463	3415
35.76	4524	3573
35.765	4425	3669
35.77	4234	3444
35.775	4152	3170
35.78	4232	3156
35.785	4442	3154
35.79	4611	3279
35.795	4605	3540
35.8	4636	3545
35.805	4656	3493
35.81	4542	3270
35.815	4601	2909
35.82	5028	2887
35.825	5067	3113
35.83	4837	3155
35.835	4723	3269
35.84	4733	3485
35.845	4793	3664
35.85	4702	3696
35.855	4734	3626
35.86	4982	3532
35.865	5017	3481
35.87	4910	3425
35.875	5006	3336
35.88	5196	3443
35.885	5459	3629
35.89	5519	3714
35.895	5403	3751
35.9	5476	3792
35.905	5623	3901
35.91	5579	3771
35.915	5394	3538
35.92	5149	3603
35.925	4907	3732
35.93	4966	3749
35.935	5176	3571
35.94	5065	3479
35.945	4812	3488
35.95	4783	3497
35.955	4855	3421
35.96	4919	3362
35.965	4732	3509
35.97	4488	3530
35.975	4515	3457
35.98	4608	3570
35.985	4490	3641
35.99	4229	3673
35.995	4351	3592
36	4723	3572
36.005	4757	3634
36.01	4548	3436
36.015	4571	3277
36.02	4804	3190
36.025	4781	3281
36.03	4637	3545
36.035	4502	3784
36.04	4379	3674
36.045	4457	3416
36.05	4602	3173
36.055	4511	3185
36.06	4244	3288
36.065	4251	3280
36.07	4418	3250
36.075	4563	3237
36.08	4668	3341
36.085	4731	3227
36.09	4722	3081
36.095	4682	3232
36.1	4574	3398
36.105	4507	3366
36.11	4657	3260
36.115	4865	3178
36.12	4746	3284
36.125	4397	3377
36.13	4239	3442
36.135	4124	3525
36.14	4106	3632
36.145	4262	3575
36.15	4329	3146
36.155	4356	2753
36.16	4373	2737
36.165	4362	3012
36.17	4333	3123
36.175	4423	2840
36.18	4654	2777
36.185	4815	2903
36.19	4799	2942
36.195	4808	3020
36.2	5096	2975
36.205	5029	2887
36.21	4608	2937
36.215	4394	2959
36.22	4447	2931
36.225	4470	2999
36.23	4453	3075
36.235	4447	3040
36.24	4727	3124
36.245	4957	3158
36.25	4725	3061
36.255	4567	3015
36.26	4565	3277
36.265	4598	3621
36.27	4612	3724
36.275	4449	3588
36.28	4257	3530
36.285	4053	3502
36.29	3943	3535
36.295	4194	3689
36.3	4575	3680
36.305	4419	3496
36.31	4104	3275
36.315	4271	3231
36.32	4507	3268
36.325	4377	3204
36.33	4243	3407
36.335	4118	3653
36.34	3920	3678
36.345	4079	3587
36.35	4313	3351
36.355	4016	3142
36.36	3830	3295
36.365	4153	3740
36.37	4351	3719
36.375	4132	3308
36.38	4081	3207
36.385	4181	3447
36.39	4395	3463
36.395	4612	3340
36.4	4506	3309
36.405	4227	3416
36.41	4033	3523
36.415	3925	3617
36.42	4033	3773
36.425	4318	3813
36.43	4662	3723
36.435	4990	3632
36.44	4910	3654
36.445	4589	3634
36.45	4302	3539
36.455	4279	3384
36.46	4131	3265
36.465	3957	3397
36.47	3930	3405
36.475	3883	3316
36.48	3732	3516
36.485	3874	3753
36.49	4308	3840
36.495	4369	3755
36.5	4250	3771
36.505	4081	3981
36.51	4003	4069
36.515	4061	3896
36.52	4201	3740
36.525	4212	3578
36.53	4106	3567
36.535	4127	3668
36.54	4241	3415
36.545	4340	3168
36.55	4413	3387
36.555	4362	3564
36.56	4201	3305
36.565	4104	3009
36.57	4221	2946
36.575	4442	3055
36.58	4661	3122
36.585	4807	3103
36.59	4758	3206
36.595	4478	3261
36.6	4195	3358
36.605	3978	3496
36.61	3988	3367
36.615	4247	3186
36.62	4386	3214
36.625	4349	3159
36.63	4327	3171
36.635	4349	3375
36.64	4278	3452
36.645	4231	3315
36.65	4106	3216
36.655	4021	3258
36.66	4114	3472
36.665	4251	3606
36.67	4078	3571
36.675	3904	3635
36.68	3993	3687
36.685	4131	3628
36.69	4063	3440
36.695	3952	3045
36.7	4105	2932
36.705	4299	3062
36.71	4242	3275
36.715	4175	3496
36.72	4249	3770
36.725	4228	3931
36.73	4288	4064
36.735	4298	4488
36.74	4247	4868
36.745	4124	4941
36.75	3911	4917
36.755	3817	4758
36.76	3847	4570
36.765	3867	4423
36.77	3838	4375
36.775	3706	4223
36.78	3687	3985
36.785	3777	3941
36.79	3888	4015
36.795	4001	4025
36.8	4010	4071
36.805	3860	4187
36.81	3696	4152
36.815	3657	4119
36.82	4060	4195
36.825	4453	4340
36.83	4498	4388
36.835	4351	4196
36.84	4282	3990
36.845	4207	3938
36.85	4091	3744
36.855	4117	3390
36.86	4237	3284
36.865	4388	3474
36.87	4560	3691
36.875	4521	3893
36.88	4677	4019
36.885	4910	4068
36.89	4697	3988
36.895	4551	3830
36.9	4467	3712
36.905	4320	3839
36.91	4410	4204
36.915	4509	4361
36.92	4192	4299
36.925	3994	4281
36.93	4029	4169
36.935	4257	3957
36.94	4554	3824
36.945	4514	3691
36.95	4436	3620
36.955	4650	3725
36.96	4719	3757
36.965	4386	3911
36.97	4108	4056
36.975	4094	3886
36.98	4269	3597
36.985	4348	3509
36.99	4369	3616
36.995	4422	3738
37	4552	3680
37.005	4569	3628
37.01	4518	3774
37.015	4414	3756
37.02	4278	3568
37.025	4235	3481
37.03	4268	3446
37.035	4301	3549
37.04	4285	3633
37.045	4311	3571
37.05	4472	3747
37.055	4727	4094
37.06	4877	4175
37.065	4877	4354
37.07	4875	4654
37.075	4840	4825
37.08	4669	4801
37.085	4444	4665
37.09	4493	4387
37.095	4613	4091
37.1	4604	3918
37.105	4446	3928
37.11	4380	3815
37.115	4369	3843
37.12	4254	3879
37.125	3951	3775
37.13	3835	3751
37.135	4032	3746
37.14	4227	3486
37.145	4132	3348
37.15	4099	3601
37.155	4331	4081
37.16	4457	4286
37.165	4474	4117
37.17	4631	4155
37.175	4816	4221
37.18	4755	4138
37.185	4559	4093
37.19	4725	3862
37.195	5092	3614
37.2	5070	3681
37.205	4887	3878
37.21	4707	3995
37.215	4555	3909
37.22	4440	3824
37.225	4236	3808
37.23	4173	3635
37.235	4373	3662
37.24	4429	3822
37.245	4312	4094
37.25	4233	4342
37.255	4220	4306
37.26	4292	4066
37.265	4473	3804
37.27	4483	3810
37.275	4215	3921
37.28	3978	3896
37.285	3946	3931
37.29	3984	3866
37.295	3980	3792
37.3	4010	3841
37.305	4042	3932
37.31	4161	3957
37.315	4207	3956
37.32	4307	3956
37.325	4367	3971
37.33	4168	3905
37.335	3999	4085
37.34	4075	4244
37.345	4352	4062
37.35	4447	3939
37.355	4213	4108
37.36	3983	4230
37.365	3887	4117
37.37	4132	3990
37.375	4329	3781
37.38	4106	3568
37.385	3905	3576
37.39	3872	3619
37.395	3837	3454
37.4	3787	3393
37.405	3933	3495
37.41	4164	3680
37.415	4110	3808
37.42	3915	3788
37.425	4012	3619
37.43	4191	3463
37.435	4116	3325
37.44	4142	3159
37.445	4354	3253
37.45	4225	3534
37.455	3892	3590
37.46	3750	3590
37.465	3724	3628
37.47	3765	3449
37.475	3851	3362
37.48	3956	3460
37.485	4072	3511
37.49	4029	3585
37.495	3968	3702
37.5	3852	3814
37.505	3743	3902
37.51	3662	4071
37.515	3760	4205
37.52	3847	4134
37.525	3868	3937
37.53	3818	3842
37.535	3712	3855
37.54	3567	4127
37.545	3473	4312
37.55	3522	4253
37.555	3547	4039
37.56	3832	3864
37.565	3992	3821
37.57	3807	3830
37.575	3701	3611
37.58	3843	3365
37.585	4154	3414
37.59	4381	3496
37.595	4433	3521
37.6	4312	3553
37.605	4230	3732
37.61	4192	4003
37.615	4226	3928
37.62	4078	3808
37.625	3838	4018
37.63	3951	4357
37.635	4076	4256
37.64	3991	4051
37.645	3983	4110
37.65	4338	4185
37.655	4595	4097
37.66	4659	3947
37.665	4757	3903
37.67	4813	4046
37.675	4812	4262
37.68	4748	4323
37.685	4471	4252
37.69	4434	4359
37.695	4652	4560
37.7	4718	4606
37.705	4737	4748
37.71	4614	4765
37.715	4380	4570
37.72	4443	4553
37.725	4484	4743
37.73	4566	4929
37.735	4512	4921
37.74	4189	4537
37.745	3912	4212
37.75	4002	4193
37.755	3886	4188
37.76	3718	4119
37.765	3806	3931
37.77	3871	3751
37.775	3849	3713
37.78	3783	3773
37.785	3690	3984
37.79	3631	4108
37.795	3781	3965
37.8	3881	3739
37.805	3924	3790
37.81	4039	3954
37.815	4078	3849
37.82	3968	3601
37.825	4132	3396
37.83	4406	3310
37.835	4537	3430
37.84	4776	3644
37.845	5007	3736
37.85	4956	3668
37.855	4949	3709
37.86	4813	3953
37.865	4557	4014
37.87	4172	4091
37.875	3927	4025
37.88	4042	3862
37.885	4225	4112
37.89	4225	4187
37.895	4113	4067
37.9	3965	4251
37.905	3881	4405
37.91	3952	4305
37.915	3972	4149
37.92	4150	3932
37.925	4296	3781
37.93	4151	3695
37.935	4006	3607
37.94	4095	3666
37.945	4295	3730
37.95	4370	3890
37.955	4471	4023
37.96	4587	4054
37.965	4503	3969
37.97	4465	3908
37.975	4480	4124
37.98	4486	4197
37.985	4408	4155
37.99	4262	4226
37.995	4289	4129
38	4458	3789
38.005	4425	3926
38.01	4257	4239
38.015	4087	4159
38.02	3981	4188
38.025	4017	4387
38.03	3826	4610
38.035	3760	4777
38.04	4170	4561
38.045	4442	4200
38.05	4348	4267
38.055	4130	4542
38.06	4015	4710
38.065	3962	4555
38.07	3853	4368
38.075	3858	4339
38.08	4016	4284
38.085	4027	4193
38.09	4033	4159
38.095	3915	4180
38.1	3739	4170
38.105	3839	4090
38.11	3859	3955
38.115	3739	3797
38.12	3889	3954
38.125	4272	4348
38.13	4266	4342
38.135	4187	4214
38.14	4374	4232
38.145	4294	4361
38.15	4178	4650
38.155	4250	4856
38.16	4208	4819
38.165	4121	4659
38.17	3911	4328
38.175	3665	4157
38.18	3696	4285
38.185	3882	4396
38.19	4011	4527
38.195	4188	4769
38.2	4252	4811
38.205	4039	4739
38.21	3795	4673
38.215	3709	4592
38.22	3746	4368
38.225	3776	4069
38.23	3567	4039
38.235	3100	4106
38.24	3042	4062
38.245	3333	4054
38.25	3428	4000
38.255	3421	3865
38.26	3398	3560
38.265	3352	3382
38.27	3561	3631
38.275	4019	4108
38.28	4265	4477
38.285	4152	4252
38.29	4026	3841
38.295	4040	3651
38.3	3924	3512
38.305	3650	3599
38.31	3465	3894
38.315	3498	4125
38.32	3623	4215
38.325	3910	4278
38.33	4090	4278
38.335	4078	4111
38.34	4113	4152
38.345	4355	4397
38.35	4202	4453
38.355	3859	4413
38.36	3960	4318
38.365	4327	4138
38.37	4497	4208
38.375	4534	4418
38.38	4392	4378
38.385	4068	4199
38.39	3987	4199
38.395	4023	4245
38.4	3988	4276
38.405	3983	4106
38.41	3979	3841
38.415	4137	3806
38.42	4250	3760
38.425	4087	3541
38.43	4097	3360
38.435	4521	3555
38.44	4568	3660
38.445	4306	3553
38.45	4110	3740
38.455	3970	4045
38.46	4101	4206
38.465	4344	4161
38.47	4198	4086
38.475	3982	4040
38.48	3859	3904
38.485	3799	3762
38.49	3913	3796
38.495	4051	3830
38.5	4143	3629
38.505	4158	3294
38.51	3975	3022
38.515	3928	3067
38.52	4062	3248
38.525	4051	3312
38.53	3849	3335
38.535	4097	3564
38.54	4367	3643
38.545	4139	3471
38.55	3881	3534
38.555	3894	3482
38.56	4000	3248
38.565	3991	3316
38.57	3875	3508
38.575	3673	3431
38.58	3557	3335
38.585	3718	3302
38.59	3856	3334
38.595	3777	3449
38.6	3679	3463
38.605	3800	3266
38.61	4179	3278
38.615	4373	3475
38.62	4322	3615
38.625	4426	3399
38.63	4620	3315
38.635	4594	3437
38.64	4328	3329
38.645	4021	3299
38.65	3660	3365
38.655	3290	3582
38.66	3277	3874
38.665	3554	4005
38.67	3905	3845
38.675	4070	3548
38.68	3865	3460
38.685	3752	3730
38.69	3774	3917
38.695	3900	4026
38.7	4118	4100
38.705	4159	4302
38.71	3940	4613
38.715	3768	4716
38.72	3936	4504
38.725	4238	4415
38.73	4315	4449
38.735	4114	4441
38.74	3800	4412
38.745	3600	4283
38.75	3638	3964
38.755	3772	3695
38.76	3857	3479
38.765	3893	3364
38.77	3799	3331
38.775	3704	3481
38.78	3737	3476
38.785	3843	3496
38.79	3669	3449
38.795	3495	3181
38.8	3495	3156
38.805	3654	3202
38.81	3943	3299
38.815	4047	3584
38.82	3944	3653
38.825	3919	3577
38.83	4183	3517
38.835	4311	3603
38.84	4178	3552
38.845	4066	3475
38.85	4092	3718
38.855	4228	4006
38.86	4507	3954
38.865	4618	3768
38.87	4523	3757
38.875	4480	3876
38.88	4477	3872
38.885	4609	3947
38.89	4575	3963
38.895	4493	3970
38.9	4462	4045
38.905	4326	4014
38.91	4519	4048
38.915	4704	4165
38.92	4418	4147
38.925	4283	3870
38.93	4268	3482
38.935	4272	3229
38.94	4279	3320
38.945	4214	3623
38.95	4215	3780
38.955	4427	3865
38.96	4491	3824
38.965	4252	3727
38.97	3946	3928
38.975	3913	4113
38.98	4086	4015
38.985	4151	3897
38.99	4136	3971
38.995	4107	4159
39	4148	4074
39.005	4113	3769
39.01	3967	3603
39.015	3965	3807
39.02	4037	4062
39.025	3925	4107
39.03	3763	3935
39.035	3493	3958
39.04	3499	4038
39.045	3633	3870
39.05	3644	3648
39.055	3727	3524
39.06	3717	3437
39.065	3702	3502
39.07	3825	3703
39.075	3905	3919
39.08	4179	3934
39.085	4416	4084
39.09	4353	4319
39.095	4293	4436
39.1	4563	4523
39.105	5011	4880
39.11	5312	5227
39.115	5358	5553
39.12	5473	5636
39.125	5822	5635
39.13	6177	5674
39.135	6373	5938
39.14	6633	6522
39.145	6723	6965
39.15	6649	7175
39.155	6755	7378
39.16	6790	7366
39.165	6668	7164
39.17	6468	7059
39.175	6604	7263
39.18	6677	7474
39.185	6443	7300
39.19	6379	6883
39.195	6325	6684
39.2	6129	6593
39.205	5953	6403
39.21	5885	6083
39.215	6078	5985
39.22	6160	5901
39.225	5804	5538
39.23	5445	5404
39.235	5384	5521
39.24	5115	5566
39.245	5025	5673
39.25	5039	5879
39.255	4961	5499
39.26	4964	5081
39.265	4960	5269
39.27	4785	5658
39.275	4415	5826
39.28	4204	5781
39.285	4136	5618
39.29	4245	5440
39.295	4516	5316
39.3	4677	5264
39.305	4716	4959
39.31	4790	4842
39.315	4973	4887
39.32	5090	4793
39.325	4932	4748
39.33	4975	5020
39.335	5071	5244
39.34	4950	5326
39.345	4654	5099
39.35	4612	4924
39.355	4749	4851
39.36	4681	4835
39.365	4466	4852
39.37	4616	4693
39.375	4638	4426
39.38	4354	4598
39.385	4155	4847
39.39	4340	4954
39.395	4406	4931
39.4	4287	4814
39.405	4199	4510
39.41	4450	4330
39.415	4902	4508
39.42	4959	4772
39.425	4661	4568
39.43	4721	4388
39.435	4879	4432
39.44	4820	4456
39.445	4886	4356
39.45	4895	4427
39.455	4727	4671
39.46	4572	4581
39.465	4471	4355
39.47	4452	4571
39.475	4679	4593
39.48	5051	4401
39.485	5093	4354
39.49	4892	4515
39.495	4861	4522
39.5	4967	4612
39.505	5175	4850
39.51	5110	5004
39.515	5020	5020
39.52	4935	4841
39.525	4756	4641
39.53	4799	4616
39.535	4744	4532
39.54	4741	4653
39.545	4778	4663
39.55	4967	4490
39.555	4956	4649
39.56	4677	4850
39.565	4759	4838
39.57	4958	4808
39.575	4907	4684
39.58	4873	4694
39.585	4862	4883
39.59	4637	4810
39.595	4392	4562
39.6	4405	4622
39.605	4615	4761
39.61	4739	4719
39.615	4856	4566
39.62	4776	4574
39.625	4727	4669
39.63	4919	4657
39.635	5065	4620
39.64	5126	4493
39.645	5064	4282
39.65	5073	4225
39.655	5084	4237
39.66	5017	4331
39.665	4711	4396
39.67	4473	4343
39.675	4564	4303
39.68	4685	4433
39.685	4739	4658
39.69	4776	4852
39.695	4616	4556
39.7	4599	4256
39.705	4919	4329
39.71	4873	4118
39.715	4553	4131
39.72	4349	4385
39.725	4297	4366
39.73	4204	4384
39.735	4172	4511
39.74	4266	4461
39.745	4385	4523
39.75	4450	4835
39.755	4589	4894
39.76	4807	4831
39.765	4755	4719
39.77	4715	4547
39.775	4851	4464
39.78	4886	4389
39.785	4767	4233
39.79	4580	4050
39.795	4398	3929
39.8	4342	3946
39.805	4274	3849
39.81	4189	3820
39.815	4263	3716
39.82	4578	3630
39.825	4680	3866
39.83	4662	4065
39.835	4774	4057
39.84	5016	4031
39.845	5300	3976
39.85	5293	3874
39.855	5148	3952
39.86	4967	4000
39.865	4725	4140
39.87	4584	4344
39.875	4691	4243
39.88	4814	4233
39.885	4872	4358
39.89	4932	4132
39.895	4860	3931
39.9	5047	3837
39.905	5240	3832
39.91	5037	3953
39.915	4899	3991
39.92	4811	3869
39.925	4791	3607
39.93	5073	3356
39.935	5215	3219
39.94	5104	3363
39.945	4805	3576
39.95	4683	3926
39.955	4904	4031
39.96	4917	3805
39.965	4602	3872
39.97	4519	3939
39.975	4625	3770
39.98	4749	3670
39.985	4849	3601
[truncated: 5,003 more rows]

## Sheet: c
12C/13C methanol switching experiment
	13C content(%)
triM-tetraH-N	27.2816
tetraM-tetraH-N	39.9969
tetraM-isopropyl-B	40.0172
hexaB	50.3586
diM-tetraH-isopropyl-N	58.9107
pentaMB	61.093
