# Supplementary material for: Selective conversion of CO2 to isobutane-enriched C4 alkanes over InZrOx-Beta composite catalyst
Source: Nat Commun. 2023 May 6;14:2627. doi: 10.1038/s41467-023-38336-5 (PMC10164185; doi:10.1038/s41467-023-38336-5)
Supplement: Supplementary file 3 — Source Data [file 41467_2023_38336_MOESM3_ESM.zip › Source_Data_for_Figures_in_Main_Article/Source_data_Fig_7/Source_data_Fig_7b.xlsx]

## Sheet: Sheet1
		kJ/mol
P	reactant	-121.005
	trasient state	-52.1597
	product	-87.0823
E	reactant	-35.0236
	trasient state	11.8163
	product	-77.835
P	reactant	-103.223
	trasient state	-23.7448
	product	-39.6197
E	reactant	-32.7808
	trasient state	36.3967
	product	-1.52681
D	reactant	-25.0778
	trasient state	44.4245
	product	-20.2658
M	reactant	-9.26335
	trasient state	114.509
	product	15.1265
I	reactant	50.0959
	trasient state	97.9524
	product	-32.9975
H	reactant	32.7114
	trasient state	79.2505
	product	-104.289
