# Supplementary material for: Selective conversion of CO2 to isobutane-enriched C4 alkanes over InZrOx-Beta composite catalyst
Source: Nat Commun. 2023 May 6;14:2627. doi: 10.1038/s41467-023-38336-5 (PMC10164185; doi:10.1038/s41467-023-38336-5)
Supplement: Supplementary file 3 — Source Data [file 41467_2023_38336_MOESM3_ESM.zip › Source_Data_for_Figures_in_Main_Article/Source_data_Fig_7/Source_data_Fig_7c(Atomic_coordinates_of_optimized_structures).xlsx]

## Sheet: Figure 7-P(orange)
Si 4.89035400 -4.85536400 4.80827500
Si -4.72852800 -5.20221900 -4.28633900
Si 0.09424100 -11.42091800 0.49064300
Si 6.99245200 -0.28634600 4.81795600
Si 5.57283300 -2.48239200 6.65147500
Si 5.71672000 1.90530200 6.44275500
Si 4.29367700 -0.29933700 8.28544500
Si 7.04491200 -1.49931400 1.99539200
O 6.07816300 -1.36813500 5.59583700
O 6.53684700 1.20584800 5.23863700
O 6.81088600 -0.47520400 3.22336600
O 4.60122000 -1.78977600 7.74124400
O 4.76376700 -3.63995400 5.86593500
O 4.85525900 0.78655400 7.22865700
Si -4.71817900 -4.01671400 -1.32407700
Si -2.69567200 -7.49052200 -3.93205900
O -5.61391100 -2.62158300 -1.51345100
O -4.40248900 -4.55274300 -2.84291700
O -3.67532900 -6.38865300 -4.59392400
O -7.09099400 -0.73027300 -0.41508700
Si 4.31340700 -5.79227700 -2.15598800
Si 5.71748200 -3.72538700 -3.83722200
Si 4.28597600 -1.39854900 -2.15878500
Si 2.24803600 -8.06155700 -2.32162700
O 1.40303100 -10.48049300 0.60959300
Si 2.23229900 -9.09397400 0.64844400
O 2.60610000 -8.64791800 -0.85907100
O 5.20029800 -5.18027600 -3.36006900
O 3.34055800 -6.94507000 -2.73606900
O 4.83763200 -2.57776700 -3.11596400
Si -5.56163800 -3.45809500 4.25587800
Si -4.10450400 -1.27159600 2.37334500
Si -4.10224800 -5.60035200 2.65255200
Si -2.05342300 -9.12036400 0.16642000
Si -2.07403400 -7.87716100 3.05478300
O -1.21843400 -10.49691000 0.30470900
O -2.42934200 -8.56869600 1.63823800
O -5.03834500 -4.94129700 3.88425200
O -3.17118700 -6.73852800 3.38827300
O -4.68652100 -2.36143300 3.45411300
Si -6.84961200 -0.65444700 -4.62361700
Si -5.58277100 1.42022600 -6.40171300
Si -5.42058600 -2.97049500 -6.29500500
Si -4.15029700 -0.90500400 -8.08170000
O -5.93070600 -1.78546000 -5.32198600
O -4.45162500 -2.35382900 -7.43174300
O -4.60682500 -4.06531300 -5.42853300
O -4.71653800 0.25155000 -7.10542000
Si -6.89743400 -1.66192000 -1.72134700
O -6.40015700 0.80559200 -5.15037400
O -6.66749800 -0.72761500 -3.01961000
Si 4.93891200 -3.86468800 1.81580900
Si 2.86725400 -7.17161000 4.61933500
O 5.76534400 -2.47672500 1.85734700
O 4.56186300 -4.31263700 3.32203400
O 3.84207300 -6.02105800 5.20036300
O 7.23478700 -0.66304100 0.62568100
Si 3.58282600 4.14633100 6.07704600
Si -5.55962300 -2.23565700 7.12207600
O -5.38146300 -0.62557100 1.59183200
O 4.72147600 3.02489000 5.83707000
O 2.69843600 -0.10760200 8.45834900
Si -8.34969100 1.69478600 2.69948400
Si -6.93602100 -0.48388200 1.17463500
O -7.46014000 0.99960500 1.54330400
O -9.32919400 2.79660700 2.03751200
Si -1.34093300 3.39278800 4.47543200
O -2.06434300 -0.11673700 8.13174700
Si 0.06444300 5.45967600 2.79449900
Si -3.40623700 1.12397500 4.30961800
O -4.25083100 -1.29523700 7.24102800
Si -3.42159200 0.09124900 7.27990500
O -3.04780100 0.53736700 5.77238600
O -0.45477100 4.00562100 3.27064400
O -2.31224000 2.23951500 3.89619900
O -7.37546900 2.41403900 3.76973800
O -5.40525000 -3.21469000 5.84564400
Si -7.70730100 0.06499800 6.79797000
Si -6.29296100 2.26521100 4.96048600
O -6.81033800 1.16372200 6.02367600
O -6.87230300 -1.31165400 6.93613500
O -4.87568300 1.79456500 4.34333200
O -3.38516900 -0.07690700 3.22799200
O -10.10549300 6.83142100 -0.80032500
O -10.26069300 5.11994500 1.20289900
Si 0.71603500 3.00336700 6.77398100
Si -1.36243000 -0.30248900 9.57534800
Si 1.42678800 0.79042200 8.89191700
O -0.36366300 2.76034900 5.59662200
O 2.13100700 3.43813200 6.12585800
O 0.90747300 1.63894100 7.61868400
O 0.24063700 -0.17375600 9.41620600
O 3.61861800 5.21816200 4.86812000
Si -3.45827500 3.69058700 -6.19811100
Si 5.71081600 -2.71183700 -6.78376800
O 5.52513100 -0.70959000 -1.38344500
Si -1.28787100 0.15031700 -8.76518000
Si -0.58664900 2.51249100 -6.81164200
Si 1.50597900 -0.97721600 -9.36882800
O 0.49389900 2.35908800 -5.62005200
O -2.00351600 2.98676000 -6.19618400
O -0.77227800 1.09017100 -7.55621000
O -0.09764400 -0.84406400 -9.21911900
O -3.49871000 4.84625800 -5.06922000
O 3.52728900 -0.28799700 -3.05466700
O 7.50678700 2.17398800 -3.77406100
O 5.56035100 -3.59737000 -5.44034100
O 7.01961000 -1.77141800 -6.66481800
O 5.00968800 1.50453700 -4.30142600
Si 7.84884800 -0.38493100 -6.62594000
Si 6.42509100 1.93557400 -4.95089300
O 6.94720400 0.76278400 -5.93236400
Si 0.05494300 5.25098900 -3.01854000
Si 1.46794000 3.07453900 -4.54735700
O 2.20689500 -0.68541300 -7.94238700
Si 3.56313900 -0.41117900 -7.10787300
Si 3.54254600 0.83187800 -4.21963000
O 4.39813600 -1.78783500 -6.96971300
O 3.18723400 0.14038800 -5.63617600
O 0.57824500 3.76777100 -3.39012400
O 2.44537100 1.97042600 -3.88607400
O -2.55573300 -0.71956500 -8.26793300
O -4.59228400 2.58453000 -5.87809300
Si 8.48383900 1.53746500 -2.65508900
Si 7.07899500 -0.53212100 -0.97745400
O 7.59701200 0.92336600 -1.45185700
O 9.45865000 2.68801800 -2.07405000
Si 0.05695000 6.47342200 -0.15233500
O -1.50001800 5.39318500 -3.43517400
O 1.61792200 5.63805600 3.19929900
Si -4.14788900 8.20804400 -2.73739700
Si -2.74203100 6.02037900 -4.25696100
O -3.77519300 6.71312200 -3.22518400
O -5.75149800 8.34119300 -2.58766400
O 3.55223100 8.59233900 0.85733200
O -0.09358000 5.58791900 1.19110200
O 1.36574700 7.41384200 -0.03338400
Si 2.19498500 8.80032500 0.00549100
O -3.44696900 8.49984500 -1.31095600
O 0.21130000 5.49438600 -1.42876800
Si -2.09072400 8.77407800 -0.47644300
O -1.25572500 7.39742100 -0.33828100
O -8.20961700 8.46569500 -1.63659800
Si 4.25414500 8.40659000 2.30093400
Si 2.85718400 6.32779100 3.97380000
O 3.88760600 6.94899300 2.89480900
O 5.85721300 8.53532500 2.14179200
Si 11.18940800 6.22668400 -0.62293600
Si 9.91025200 8.40973900 1.01103000
O 10.21779500 6.91930600 0.46682900
O 10.38034500 5.06912800 -1.40847700
Si 10.50692600 3.85371900 -2.46613500
O 8.31501200 8.60147900 1.18393700
Si 7.04336400 9.49950100 1.61750200
Si -10.38237600 3.98306200 2.34508000
Si -11.07445300 6.21476200 0.33642700
H -11.53877200 7.29292200 1.22120700
Si -9.80414900 8.28022000 -1.45020200
H -10.31988400 9.33241000 -0.56259100
Si -6.94173300 9.33556500 -2.13375000
H 12.34941400 5.63622600 0.06010300
H -8.25958700 -0.88735000 -4.96835100
H -6.57823500 -3.61320600 -6.93363600
H -4.81092600 -0.80830800 -9.39123100
H -6.52907500 1.98299000 -7.37569400
H -3.71334200 4.28559500 -7.51791500
H -1.68574900 0.99061700 -9.90384200
H -7.33961100 10.17587100 -3.27240700
H -10.46479600 8.37698000 -2.75979400
H -12.23210000 5.57205100 -0.30220500
H -11.74750900 3.43756300 2.35032300
H -6.09364100 -5.74769800 -4.28111100
H -8.09879900 -2.48609500 -1.91764800
H -9.15487900 0.67044600 3.38026500
H -8.94113200 -0.18455100 6.03879000
H -8.04925900 0.56671400 8.13663700
H -6.47272800 10.19061100 -1.03392400
H -3.66605200 9.18123000 -3.72821100
H -1.27480500 9.77353700 -1.18081400
H 1.37472700 9.84435600 0.63637500
H 2.53497300 9.20608600 -1.36584400
H 3.76803500 9.44636300 3.21935600
H 6.57089100 10.27144100 0.45915600
H 7.43757300 10.42101200 2.69285600
H 10.42107000 9.39756100 0.04967100
H 10.57029100 8.60299000 2.31020300
H 11.64987100 7.24020100 -1.58301600
H 11.87419500 3.31500400 -2.43242900
H 10.20797800 4.34735600 -3.81812800
H 8.18884000 0.02082900 -7.99727800
H 9.08347400 -0.57414300 -5.85100000
H 9.29330800 0.47026500 -3.26078100
H 6.25440400 3.17750000 -5.71858000
H 6.66053000 2.54045100 7.37369200
H 3.83521900 4.83558600 7.35070600
H 0.23753200 4.06903200 7.66626800
H -2.43268300 9.27579300 0.86222400
H -7.73245600 -1.48074700 1.90462900
H -10.08580800 4.57377200 3.65810100
H -6.12764200 3.55972700 5.63696800
H -1.84853800 0.73728200 10.49376900
H -1.69593600 -1.62835800 10.11554700
H -5.69654000 -3.04118200 8.34409300
H 1.82099800 1.71193100 9.96726900
H 4.95371700 -0.10608800 9.58461600
H 6.73297200 -3.07278900 7.33435000
H 8.40325600 -0.48803800 5.17824700
H 1.84500200 -2.33703800 -9.81259000
H 1.98781500 -0.00402900 -10.35964300
H 5.85119000 -3.60241600 -7.94490100
H 4.37905900 0.58827700 -7.81224700
H 7.13124800 -3.56329800 -3.46868700
H -1.88668600 -8.12292300 -4.98372900
H -3.50104000 -8.51479300 -3.25116300
H -5.60067200 -4.99723600 -0.66967000
H -3.28727700 -9.36979000 -0.59263300
H -5.03469100 -6.28544500 1.75120700
H -6.97600400 -3.32877700 3.87686500
H -0.04267300 -12.22643900 1.71265700
H -2.08795700 -8.89590100 4.11445100
H 2.06052600 -7.73031100 5.71384100
H 3.67673100 -8.23881800 4.01363300
H 6.25762000 -5.39407400 4.84198700
H 3.46689200 -9.28322700 1.42341800
H 5.20191600 -6.36781300 -1.13606700
H 5.76216000 -4.90692900 1.18597000
H 2.26636100 -9.15345200 -3.30541100
H 0.23461300 -12.31149500 -0.67048600
H -0.11253200 3.51334900 -7.77824800
H -2.24439600 7.02922500 -5.20332100
H 0.85107400 6.24851700 -3.74799100
H 2.35513200 7.39988100 4.84532400
H -0.73680800 6.50385300 3.45028800
H -2.15145900 4.46048600 5.07847700
H 2.27451500 4.09939900 -5.22557800
H 7.87963500 -1.57535500 -1.63437100
H 8.24958100 -2.30226700 2.25017500
H -4.24184800 1.13527400 7.91078900
O -3.28781700 -3.81741800 -0.61007200
Si 0.79047900 -6.65422100 2.29725500
Si 2.81334500 -3.44255500 -0.47278100
O 1.30579700 -7.96325900 1.37501600
O 1.89512500 -6.49805900 3.51685400
O -0.59174300 -7.21777500 3.04252000
O 0.66373900 -5.20803200 1.64236700
O 3.45659700 -4.56601300 -1.49414400
O 3.28183900 -1.94540900 -1.02482900
O 1.22551900 -3.41169700 -0.55864600
Si -0.64708300 -6.79927600 -1.62410300
Si -2.68181900 -3.39545000 0.83007200
O -1.12428800 -8.07794500 -0.66786000
O -1.71419400 -6.73587700 -2.89188200
O 0.78328700 -7.34278000 -2.31137100
O -0.77687300 -5.40161000 -0.87190000
O -3.12020300 -4.54519100 1.89071200
O -3.19028000 -1.91907500 1.22869500
O -1.07832100 -3.08807000 0.69482800
O 3.55396400 -3.64880700 0.99795500
Al 0.08468600 -4.40077700 0.23946500
C -2.41197400 -0.23089500 -1.75502300
C -3.08531600 0.66297900 -0.90313400
C -2.56409000 0.95453600 0.36732600
C -1.40304700 0.36742100 0.79442100
C -0.64415500 -0.50156600 -0.04924200
C -1.15976800 -0.72748000 -1.37666800
H -1.02590100 0.59341100 1.78868500
C -4.35457700 1.33481400 -1.33945400
H -4.15607800 2.02923700 -2.16486400
H -5.08902700 0.61206500 -1.71166700
H -4.81006700 1.89669000 -0.52187500
C -0.37451100 -1.55309800 -2.35595600
C -3.05971900 -0.61737400 -3.07291700
H -3.43645700 0.28011600 -3.57762100
C -2.17886300 -1.42003300 -4.03530700
C -1.26209000 -2.37903400 -3.28529900
H 0.24026600 -0.86089900 -2.95753300
H -2.81825400 -1.96088500 -4.74213100
C -0.41785900 -3.24286300 -4.21708100
H 0.23082300 -3.90766900 -3.64042500
H -1.05465300 -3.85835700 -4.86046500
H 0.21532900 -2.61877000 -4.86057600
H -3.10097500 1.63903200 1.01918200
C 0.88382100 -0.44194000 0.18840200
H 1.33494100 -1.16602200 -0.48055100
C 1.41531000 0.94186700 -0.19800600
H 1.01308100 1.72628700 0.45358200
H 2.50746700 0.95828400 -0.11752700
H 1.15679800 1.19349800 -1.23305900
C 1.29290300 -0.82234700 1.61289700
H 0.86878200 -1.78128900 1.91709600
H 2.38366200 -0.90825600 1.66311300
H 0.99780400 -0.06389900 2.34708800
H -0.90948400 -1.80036600 0.35390900
H 0.32323300 -2.20043100 -1.83227600
H -1.87163100 -3.04653700 -2.66123200
H -1.55799200 -0.73798000 -4.63349600
H -3.95182700 -1.21162700 -2.82489900

## Sheet: Figure 7-E(orange)
Si 4.84054900 -4.96989600 4.71135900
Si -4.67057600 -5.16551800 -4.50031700
Si 0.14987700 -11.46326600 0.17429900
Si 6.90358400 -0.38552400 4.86052700
Si 5.48179800 -2.63876600 6.62153700
Si 5.59085100 1.75383400 6.52505900
Si 4.16560900 -0.50825700 8.29498000
Si 6.99854400 -1.52628700 2.00911400
O 5.98968000 -1.49407900 5.60023900
O 6.43057100 1.09177900 5.31332500
O 6.74183900 -0.53549600 3.25968500
O 4.49197100 -1.98189700 7.71703200
O 4.69159700 -3.78268800 5.79774400
O 4.72999100 0.60856200 7.27247200
Si -4.68575100 -4.04621600 -1.49841200
Si -2.62260000 -7.44530500 -4.18015800
O -5.60944400 -2.66312500 -1.67386000
O -4.36659600 -4.55005400 -3.03731900
O -3.60393900 -6.33512000 -4.82541500
O -7.11493900 -0.81232300 -0.54541100
Si 4.35110600 -5.73516800 -2.28052100
Si 5.75670500 -3.61501200 -3.89274400
Si 4.28646900 -1.34314200 -2.17298600
Si 2.30708200 -8.01635300 -2.52725000
O 1.44920500 -10.51546400 0.33209900
Si 2.26618600 -9.12364300 0.41551200
O 2.65337700 -8.63656400 -1.07586600
O 5.24646200 -5.08568300 -3.45842400
O 3.39474900 -6.88085200 -2.90072800
O 4.85897500 -2.49323000 -3.15309700
Si -5.61596700 -3.64474300 4.07283500
Si -4.15426100 -1.40784000 2.24834300
Si -4.14113200 -5.74442600 2.43767900
Si -2.01337100 -9.17290800 -0.11682600
Si -2.07751200 -8.00338600 2.80149400
O -1.16837700 -10.54563400 -0.00355900
O -2.41073200 -8.66171800 1.36393500
O -5.07589200 -5.11374900 3.67005200
O -3.18796600 -6.88245500 3.15075800
O -4.74078400 -2.52098200 3.30930400
Si -6.82618000 -0.62818000 -4.74760600
Si -5.55676000 1.50110300 -6.45809400
Si -5.35858200 -2.88946000 -6.46005800
Si -4.08553800 -0.76913300 -8.17928700
O -5.88980400 -1.73361500 -5.46350400
O -4.38197100 -2.23634200 -7.56956600
O -4.54551300 -3.99913000 -5.61202700
O -4.67267100 0.35769200 -7.18083100
Si -6.89857600 -1.70903000 -1.87234800
O -6.38314800 0.84835100 -5.23217200
O -6.66177400 -0.74037400 -3.14394100
Si 4.91486300 -3.90353700 1.74555200
Si 2.83944900 -7.29712100 4.44064300
O 5.72896800 -2.51034100 1.83163500
O 4.52445700 -4.39248400 3.23553600
O 3.79778300 -6.15367400 5.06175300
O 7.19694500 -0.65413300 0.66319700
Si 3.44234600 3.98584200 6.19111400
Si -5.65699600 -2.49516800 6.96874900
O -5.42955500 -0.74460000 1.48325700
O 4.59312800 2.88018700 5.93622800
O 2.56693100 -0.33402200 8.45410100
Si -8.42962200 1.52283200 2.61439400
Si -6.98020600 -0.60490500 1.05168500
O -7.52106700 0.86440800 1.45149100
O -9.41081200 2.63297600 1.96903600
Si -1.45624300 3.23273300 4.51390000
O -2.19156200 -0.37389800 8.07202300
Si -0.04934600 5.35288900 2.90199800
Si -3.50016900 0.95190400 4.26711200
O -4.35766800 -1.54737100 7.12655200
Si -3.54071200 -0.15556700 7.20996800
O -3.15356500 0.33155400 5.71861200
O -0.56161400 3.88306000 3.33530800
O -2.41102200 2.08652700 3.89458600
O -7.47381400 2.22275500 3.71367500
O -5.47975000 -3.44033600 5.66994800
Si -7.82026400 -0.20471800 6.67773100
Si -6.40374700 2.05274400 4.91280200
O -6.92386900 0.92053400 5.94183200
O -6.97525500 -1.57753900 6.79088500
O -4.97557600 1.60947500 4.30050700
O -3.45673100 -0.22070000 3.15554500
O -10.18884800 6.73174300 -0.77513300
O -10.35238900 4.96896400 1.18242000
Si 0.57758000 2.80219100 6.82567100
Si -1.50462200 -0.59032800 9.51855200
Si 1.28284700 0.54231100 8.89533100
O -0.48650900 2.58017800 5.63009400
O 1.99612000 3.26477300 6.20519600
O 0.77092500 1.41846300 7.63791800
O 0.09900700 -0.44449000 9.38134800
O 3.48284600 5.08814600 5.01006000
Si -3.45408900 3.78297300 -6.17274100
Si 5.77508200 -2.52739100 -6.81271100
O 5.51079200 -0.66388000 -1.36620400
Si -1.22454800 0.32653100 -8.80265200
Si -0.56572400 2.64423200 -6.78222900
Si 1.58547100 -0.76247000 -9.40198000
O 0.50241200 2.46961000 -5.58239900
O -1.99350400 3.09116000 -6.17152000
O -0.73077700 1.23971400 -7.56448700
O -0.02082700 -0.64628100 -9.26762000
O -3.51717500 4.90926800 -5.01554300
O 3.52865400 -0.21654800 -3.04939300
O 7.49508800 2.29533600 -3.66025000
O 5.61680500 -3.44780300 -5.49384800
O 7.07441100 -1.57959600 -6.65490800
O 5.00993700 1.61900500 -4.23330200
Si 7.89136500 -0.18779000 -6.57149200
Si 6.42895600 2.07789600 -4.85520800
O 6.97216500 0.93460600 -5.85976500
Si 0.00928300 5.29113700 -2.91416900
Si 1.45804300 3.16566900 -4.48077700
O 2.26755900 -0.50108900 -7.96059100
Si 3.61181500 -0.23694000 -7.10372500
Si 3.54771300 0.93250300 -4.18553100
O 4.45682200 -1.60976500 -6.99057600
O 3.21447100 0.27415400 -5.62307400
O 0.54934900 3.82211900 -3.31687500
O 2.43718700 2.05323400 -3.83618800
O -2.49058100 -0.56599700 -8.34224100
O -4.58212100 2.65974900 -5.89363900
Si 8.46466500 1.63875300 -2.54637800
Si 7.05836000 -0.48401000 -0.93783600
O 7.56939900 0.98719600 -1.36938300
O 9.42298800 2.78219700 -1.92525800
Si -0.03179400 6.44070300 -0.01826200
O -1.54196400 5.43108400 -3.34514800
O 1.49784300 5.53369500 3.32919400
Si -4.22140600 8.20562700 -2.60753400
Si -2.77980500 6.06864900 -4.16523900
O -3.83050700 6.72662300 -3.12845200
O -5.82769100 8.32181300 -2.47314700
O 3.43364200 8.56197200 1.08501000
O -0.19013700 5.52032200 1.30061100
O 1.26753900 7.38850300 0.13954100
Si 2.08449200 8.78030300 0.22295400
O -3.53931500 8.46700700 -1.16614400
O 0.14541300 5.49554400 -1.31706200
Si -2.19505900 8.73115300 -0.30927900
O -1.35004900 7.35832700 -0.19612800
O -8.29747500 8.40210300 -1.54789100
Si 4.12058100 8.34554500 2.53153900
Si 2.72228900 6.21375700 4.13517300
O 3.75965700 6.87044900 3.08421900
O 5.72421100 8.49138100 2.39433700
Si 11.10700100 6.29710400 -0.36547200
Si 9.79081300 8.42761200 1.30796700
O 10.11717600 6.95397900 0.73002000
O 10.31680300 5.15318800 -1.18926700
Si 10.46575100 3.96597900 -2.27565000
O 8.19213500 8.60185100 1.46709000
Si 6.90805200 9.47818400 1.90831700
Si -10.47745800 3.80261600 2.29411800
Si -11.16545800 6.07863400 0.33438800
H -11.64897200 7.13024500 1.24057900
Si -9.89239900 8.19892700 -1.38477200
H -10.42713700 9.22408600 -0.47700500
Si -7.03141900 9.29461500 -2.00820600
H 12.26409800 5.69908800 0.31592200
H -8.23010200 -0.86383100 -5.11446600
H -6.50337300 -3.52528000 -7.12808700
H -4.73197100 -0.64477900 -9.49355900
H -6.49661900 2.08051700 -7.42848800
H -3.69907600 4.40895000 -7.47993600
H -1.61651200 1.19205700 -9.92434100
H -7.42338400 10.16014800 -3.12989200
H -10.53885200 8.32334500 -2.69910600
H -12.31024900 5.44281400 -0.33364000
H -11.83788800 3.24599900 2.26975100
H -6.03101300 -5.72209200 -4.52470000
H -8.09060000 -2.53780900 -2.10332700
H -9.23381600 0.47505300 3.25976000
H -9.04318800 -0.44509200 5.89821800
H -8.18172300 0.26018300 8.02454300
H -6.58226600 10.12539900 -0.88182100
H -3.73655800 9.20746100 -3.56785900
H -1.37965600 9.75474600 -0.97872600
H 1.24826400 9.80130100 0.87035000
H 2.43666100 9.22336900 -1.13368200
H 3.61521900 9.35775500 3.47013900
H 6.44230500 10.27526200 0.76436300
H 7.28213200 10.37541500 3.01104600
H 10.30417900 9.44356800 0.37779100
H 10.43431700 8.59336000 2.61917900
H 11.56978500 7.33830000 -1.29430700
H 11.83706400 3.43779800 -2.23962800
H 10.17808100 4.49116900 -3.61816900
H 8.24353900 0.25527400 -7.92813200
H 9.11862500 -0.38641500 -5.78726100
H 9.29001500 0.59386800 -3.16930000
H 6.25652100 3.33739200 -5.59331100
H 6.51855200 2.37295500 7.48260400
H 3.67433000 4.64472600 7.48457500
H 0.07990400 3.84100700 7.73888700
H -2.55651800 9.19605500 1.03753000
H -7.77645200 -1.62643300 1.74705700
H -10.20091900 4.36235500 3.62495500
H -6.25714300 3.33106000 5.62354500
H -2.00998300 0.42188200 10.45715000
H -1.83302000 -1.93211300 10.02127800
H -5.80101900 -3.33241900 8.16841900
H 1.65692700 1.43954200 9.99805900
H 4.80911300 -0.34251200 9.60619200
H 6.63903200 -3.23671500 7.30277000
H 8.31184200 -0.58470000 5.23200100
H 1.94105700 -2.10781900 -9.87587100
H 2.07031800 0.23936400 -10.36230500
H 5.93624800 -3.38715500 -7.99419000
H 4.42721800 0.78665100 -7.77317400
H 7.16474700 -3.45071800 -3.50383200
H -1.79632000 -8.04427600 -5.23795000
H -3.42696400 -8.49302400 -3.53468400
H -5.58569700 -5.05917400 -0.89000200
H -3.23632300 -9.41316800 -0.89622300
H -5.03646700 -6.40347900 1.50406400
H -7.02692300 -3.51744000 3.68081200
H 0.00585800 -12.30051300 1.37396700
H -2.09487700 -9.04861500 3.83492000
H 2.02504700 -7.88989000 5.51128200
H 3.66480900 -8.34200600 3.81771300
H 6.21186000 -5.49807300 4.74738500
H 3.49341400 -9.32229100 1.19975500
H 5.23276000 -6.32900400 -1.26516100
H 5.75405500 -4.92274100 1.09928100
H 2.34588700 -9.08285900 -3.53794700
H 0.31104100 -12.32302800 -1.00717600
H -0.08910700 3.67305100 -7.71775000
H -2.27995700 7.10514000 -5.08006400
H 0.80520200 6.31326900 -3.60896500
H 2.20125100 7.25932600 5.02752300
H -0.86685500 6.37356000 3.57451300
H -2.28262400 4.27817400 5.13417500
H 2.26358900 4.21391500 -5.12355300
H 7.87526400 -1.50371500 -1.61146200
H 8.20699100 -2.32553300 2.25758700
H -4.37694000 0.86542600 7.85736300
O -3.26228100 -3.84600100 -0.76024000
Si 0.79776800 -6.74732900 2.10188600
Si 2.78352400 -3.44317800 -0.56645200
O 1.32190900 -8.01924200 1.15945600
O 1.87429500 -6.60390500 3.34424600
O -0.60082100 -7.33169600 2.82307100
O 0.82973000 -5.31671500 1.40819100
O 3.47643700 -4.53308100 -1.59801000
O 3.27408600 -1.92669300 -1.06494200
O 1.19103300 -3.33435700 -0.62475400
Si -0.60504100 -6.79819800 -1.83653900
Si -2.66176200 -3.48367500 0.71249100
O -1.08364800 -8.10217200 -0.91375800
O -1.65947700 -6.70918600 -3.10998200
O 0.83625400 -7.31012100 -2.51592400
O -0.72474600 -5.41467700 -1.06842600
O -3.25381700 -4.61772000 1.71190100
O -3.19661100 -1.97994800 1.08924600
O -1.07484900 -3.34424100 0.81082700
O 3.53757000 -3.67838300 0.91735300
Al 0.08472200 -4.45654600 0.11248500
C -1.17070500 1.01408300 -1.48593700
C -1.22604100 2.10622200 -0.60746000
C -0.05795900 2.49560500 0.06400700
C 1.14251900 1.81885000 -0.11411700
C 1.17753000 0.70463000 -0.94546800
C 0.03203700 0.31439600 -1.65153800
H 2.03709200 2.14585300 0.40627100
C -2.50884300 2.86557600 -0.37992500
H -2.86129600 3.33460000 -1.30465700
H -3.30543900 2.20479700 -0.02237900
H -2.36570000 3.65458500 0.36307800
C 0.02929900 -0.85101700 -2.60217900
C -2.32955900 0.56306800 -2.33967700
H -2.12859100 0.90809300 -3.36448700
C -2.51185700 -0.96801500 -2.35061400
C -1.18352400 -1.76366000 -2.35802400
H 0.00192600 -0.46399400 -3.63298400
H -3.10137200 -1.25809300 -1.47640200
C -1.20152400 -2.93041200 -3.34206900
H -2.00402600 -3.63120700 -3.09910300
H -1.35118300 -2.56821400 -4.36744500
H -0.25936600 -3.48264500 -3.29966100
H -0.09822600 3.35111300 0.73444500
C 0.36649800 -1.07619600 1.14860600
H 0.29760000 -1.54084300 0.17253700
C 1.59577200 -1.32364700 1.88991000
H 1.68878700 -0.74452200 2.80936000
H 1.58296600 -2.40218900 2.12714800
H 2.47063800 -1.20452700 1.23806600
C -0.72995500 -0.31597400 1.68200500
H -1.67376300 -0.53844900 1.19544700
H -0.78830800 -0.36386000 2.77440400
H -0.48075700 0.74348300 1.44423300
H 2.10662100 0.15846600 -1.09967300
H 0.95390300 -1.42678600 -2.49864500
H -1.04504300 -2.18896800 -1.36233200
H -3.11354500 -1.23217700 -3.22869600
H -3.26343700 1.04459900 -2.04057300

## Sheet: Figure 7-P(green)
Si 4.81033900 -4.94835300 4.76190700
Si -4.76089300 -5.12840000 -4.38765000
Si -0.01290700 -11.43240100 0.35231000
Si 6.94781000 -0.39626000 4.82910200
Si 5.50111900 -2.59945200 6.63264100
Si 5.68025900 1.78885900 6.46902300
Si 4.23002600 -0.42298900 8.28162900
Si 7.00632700 -1.58115700 1.99475500
O 6.02088400 -1.47862400 5.59105900
O 6.50151900 1.09515000 5.26235800
O 6.77353400 -0.56764600 3.23172400
O 4.52895600 -1.91024200 7.72407800
O 4.68740100 -3.74268600 5.83108700
O 4.80582400 0.66904300 7.23891600
Si -4.75862100 -3.97098900 -1.41120600
Si -2.74789500 -7.43600000 -4.04547700
O -5.64138700 -2.56893200 -1.59368900
O -4.43773400 -4.49605500 -2.93598000
O -3.71527600 -6.31989900 -4.70149800
O -7.10973000 -0.67726100 -0.48426700
Si 4.26435800 -5.81063500 -2.21448400
Si 5.69366200 -3.73800100 -3.86713800
Si 4.27108900 -1.41701400 -2.17306000
Si 2.18233600 -8.06190900 -2.41420200
O 1.30248700 -10.50350000 0.48783700
Si 2.14226400 -9.12399200 0.54517600
O 2.52780700 -8.66572000 -0.95572300
O 5.16256100 -5.19352200 -3.40751600
O 3.28577100 -6.94989100 -2.81142700
O 4.81881400 -2.59083900 -3.13909700
Si -5.62728000 -3.46380500 4.16712000
Si -4.13707500 -1.27033700 2.31864700
Si -4.17019600 -5.59285700 2.54636000
Si -2.14081300 -9.11194900 0.03973000
Si -2.16756800 -7.89779700 2.94034600
O -1.31731700 -10.49632100 0.16862000
O -2.52049900 -8.57219000 1.51498200
O -5.11351100 -4.94724700 3.78336100
O -3.25769300 -6.75396800 3.27938800
O -4.73932100 -2.36601100 3.38124800
Si -6.84467200 -0.56100700 -4.69044900
Si -5.55199900 1.52145900 -6.44062400
Si -5.42454600 -2.87124900 -6.37738900
Si -4.12843900 -0.79793700 -8.13616900
O -5.93076900 -1.69210000 -5.39522500
O -4.44459500 -2.25079200 -7.50259300
O -4.62408800 -3.98106200 -5.51762600
O -4.69103000 0.35317500 -7.15140600
Si -6.91625300 -1.59721000 -1.79879000
O -6.38099500 0.90069100 -5.19999800
O -6.67194000 -0.65172800 -3.08630300
Si 4.88302800 -3.92796900 1.77990800
Si 2.77043300 -7.24668000 4.53857400
O 5.71998200 -2.54708200 1.83991900
O 4.49423700 -4.38814700 3.27946700
O 3.75089300 -6.10968600 5.13652300
O 7.21021300 -0.73266500 0.63460600
Si 3.56589200 4.05009100 6.11442900
Si -5.63149600 -2.27030600 7.04548300
O -5.41046000 -0.60614000 1.53281300
O 4.69708900 2.92224000 5.86930300
O 2.63540000 -0.22051900 8.44783000
Si -8.36661000 1.72613700 2.64777900
Si -6.96157400 -0.44807400 1.10869300
O -7.47615900 1.03567300 1.48947100
O -9.33386900 2.84219500 1.99168000
Si -1.35471500 3.35126700 4.47867300
O -2.12544200 -0.18908000 8.09539300
Si 0.07589300 5.42388500 2.82632600
Si -3.43664400 1.10047500 4.27878700
O -4.31610700 -1.34140600 7.18100400
Si -3.47633800 0.03808300 7.23836500
O -3.09083900 0.49639700 5.73747500
O -0.45721600 3.96922600 3.28494600
O -2.33176900 2.21151600 3.88257400
O -7.39271300 2.42694200 3.73049600
O -5.47773600 -3.23763100 5.76008300
Si -7.75941000 0.05023600 6.73301400
Si -6.31794700 2.25767400 4.92552000
O -6.84969700 1.14963300 5.97471900
O -6.93591200 -1.33423100 6.86178400
O -4.90100200 1.78218200 4.31131600
O -3.41894000 -0.08965500 3.18517100
O -10.06318900 6.91129600 -0.80942400
O -10.24268300 5.18103000 1.17554600
Si 0.68652000 2.92265600 6.78426500
Si -1.43292600 -0.39482900 9.54082100
Si 1.36841100 0.68302700 8.88355900
O -0.38855900 2.69994900 5.59868900
O 2.10836300 3.35282600 6.14823100
O 0.86270500 1.54834900 7.61617100
O 0.17194000 -0.27705800 9.39165900
O 3.61664900 5.13371100 4.91659700
Si -3.41106600 3.77295400 -6.20261700
Si 5.71104700 -2.69485000 -6.80329000
O 5.51130300 -0.74562200 -1.38410500
Si -1.25419200 0.24178600 -8.79352900
Si -0.54536300 2.57864300 -6.81246900
Si 1.53407300 -0.90145100 -9.39340900
O 0.52740400 2.40480700 -5.61666100
O -1.96185700 3.05777500 -6.19992700
O -0.73795900 1.16538300 -7.57235900
O -0.06925400 -0.75726100 -9.25101800
O -3.44871100 4.91749600 -5.06234600
O 3.52599600 -0.29161800 -3.06177200
O 7.52840400 2.14625000 -3.73472400
O 5.54633100 -3.59264100 -5.46970800
O 7.02644000 -1.76595000 -6.66776900
O 5.02910700 1.50170700 -4.28232300
Si 7.86620600 -0.38646000 -6.61040800
Si 6.45136200 1.92816000 -4.91973800
O 6.96972000 0.76124700 -5.91016600
Si 0.09667400 5.27374800 -2.98849000
Si 1.50107600 3.10178500 -4.53154300
O 2.22939700 -0.62950500 -7.96032400
Si 3.58313500 -0.37430500 -7.11575900
Si 3.55635400 0.83976900 -4.21526300
O 4.40663000 -1.75877500 -6.98699100
O 3.20345600 0.16536100 -5.64062000
O 0.61045900 3.79029000 -3.37219800
O 2.46625100 1.98346100 -3.87616700
O -2.53151500 -0.62308600 -8.31205400
O -4.55537900 2.67264700 -5.89992400
Si 8.49432300 1.49087700 -2.61696800
Si 7.06424400 -0.58441300 -0.96794600
O 7.59615800 0.87167100 -1.42481300
O 9.47484500 2.62786200 -2.01907500
Si 0.09245500 6.46724300 -0.11011800
O -1.45482500 5.43229600 -3.41207300
O 1.62846700 5.58601900 3.24130400
Si -4.08451900 8.26064200 -2.70023800
Si -2.68739600 6.07742900 -4.23419100
O -3.72078700 6.76782700 -3.20107300
O -5.68784400 8.40483000 -2.55784600
O 3.59850900 8.54846900 0.93979000
O -0.07232700 5.56948000 1.22347500
O 1.40785000 7.39614300 0.02540300
Si 2.24761700 8.77562900 0.08276300
O -3.38919300 8.53258800 -1.26715100
O 0.24619100 5.49991600 -1.39551900
Si -2.03545700 8.78778600 -0.42258800
O -1.21195700 7.40331400 -0.29382100
O -8.15010400 8.53900200 -1.61888100
Si 4.29102600 8.34272200 2.38521700
Si 2.86878500 6.25820600 4.02942400
O 3.90991100 6.88213900 2.96235100
O 5.89589600 8.46049400 2.23605800
Si 11.22507200 6.13809600 -0.52295900
Si 9.95398000 8.31455700 1.12602900
O 10.25290800 6.82730900 0.56847500
O 10.41135700 4.99486700 -1.32451400
Si 10.53428900 3.78920200 -2.39369300
O 8.35935400 8.51703300 1.29223000
Si 7.09236500 9.42057800 1.72795600
Si -10.37946700 4.03370600 2.30551300
Si -11.04313700 6.29084300 0.31578600
H -11.50390900 7.36365300 1.20888100
Si -9.74702800 8.36415500 -1.44299500
H -10.25943200 9.41137100 -0.54760700
Si -6.87278500 9.40387800 -2.10035800
H 12.37668700 5.53173500 0.16034700
H -8.25450200 -0.77938600 -5.04514100
H -6.58363300 -3.49842000 -7.02873000
H -4.78111300 -0.68284200 -9.44827100
H -6.48854100 2.10138100 -7.41397700
H -3.65425400 4.38318400 -7.51770400
H -1.63927500 1.09658900 -9.92578200
H -7.25786300 10.25868100 -3.23260600
H -10.39970600 8.47924900 -2.75509900
H -12.20222500 5.66366900 -0.33555800
H -11.74880700 3.49888600 2.29786100
H -6.13021100 -5.66321000 -4.39531000
H -8.12289400 -2.40993900 -2.00991600
H -9.18346200 0.70133800 3.31381800
H -8.99096000 -0.18199800 5.96468900
H -8.10480100 0.54112600 8.07481000
H -6.40319200 10.24411900 -0.98943300
H -3.58970000 9.23994100 -3.67855200
H -1.20793800 9.78786000 -1.11240800
H 1.43205100 9.81965200 0.71971200
H 2.59827200 9.19248700 -1.28254600
H 3.80798100 9.37698000 3.31145100
H 6.63227200 10.20780300 0.57492600
H 7.48782000 10.32811300 2.81467800
H 10.47773000 9.30796700 0.17746900
H 10.60836100 8.48955900 2.43063800
H 11.69866300 7.15758000 -1.47024900
H 11.89712300 3.23948700 -2.35803200
H 10.24661100 4.29873700 -3.74222800
H 8.21686400 0.03039700 -7.97571900
H 9.09505300 -0.59311600 -5.83075100
H 9.29878200 0.42351700 -3.22902000
H 6.29455300 3.17904200 -5.67575800
H 6.62385400 2.40720500 7.41141800
H 3.81664100 4.72450600 7.39633000
H 0.21142700 3.98300800 7.68466800
H -2.38084800 9.27867700 0.91920900
H -7.76972800 -1.44598200 1.82424500
H -10.08552500 4.60884200 3.62601800
H -6.14628200 3.54398900 5.61592600
H -1.91597000 0.63942900 10.46705300
H -1.77969200 -1.72341000 10.06579100
H -5.78137900 -3.08698300 8.25854300
H 1.76386600 1.59056400 9.97028000
H 4.88440900 -0.24798800 9.58623800
H 6.65286900 -3.20575000 7.31578500
H 8.35500400 -0.61260500 5.19496200
H 1.86494500 -2.25935600 -9.84904100
H 2.02888900 0.07784900 -10.37172500
H 5.85086300 -3.57477800 -7.97258300
H 4.41065200 0.62576600 -7.80557900
H 7.10660200 -3.59070000 -3.48934200
H -1.93805900 -8.06411400 -5.09911300
H -3.56488700 -8.46074200 -3.37935300
H -5.65125300 -4.95298300 -0.77385800
H -3.37237600 -9.34407700 -0.72847700
H -5.10859100 -6.26986200 1.63690400
H -7.03850100 -3.31962300 3.78177400
H -0.16278500 -12.24907400 1.56536700
H -2.19526300 -8.92694500 3.98957400
H 1.95331900 -7.81000100 5.62308100
H 3.57482100 -8.31404200 3.92658400
H 6.17316900 -5.49806100 4.79757200
H 3.37109300 -9.33066800 1.32485300
H 5.14275700 -6.40333300 -1.19563600
H 5.70157900 -4.97031900 1.14404100
H 2.19757500 -9.14395500 -3.40884300
H 0.12690700 -12.31232900 -0.81697800
H -0.05818000 3.58542600 -7.76633800
H -2.17674600 7.09181400 -5.16760700
H 0.90452800 6.27229700 -3.70351300
H 2.37030900 7.32537600 4.90900400
H -0.72080300 6.46765900 3.48828100
H -2.16021200 4.41915900 5.08807600
H 2.31930500 4.12706800 -5.19500600
H 7.86034300 -1.62722600 -1.63102100
H 8.20330100 -2.39603800 2.24792900
H -4.29190300 1.08209900 7.87531400
O -3.34243200 -3.76067400 -0.68004400
Si 0.71076700 -6.69120900 2.21155800
Si 2.77352900 -3.46983900 -0.51183700
O 1.22064200 -7.99336500 1.27806000
O 1.80947000 -6.55449500 3.43789900
O -0.68021800 -7.24978900 2.94270000
O 0.60249500 -5.23988000 1.56769400
O 3.41347300 -4.58438700 -1.54493300
O 3.25654900 -1.96737200 -1.05009400
O 1.18992300 -3.42772700 -0.60711100
Si -0.70647200 -6.79013000 -1.72181300
Si -2.71048100 -3.36554700 0.75621600
O -1.19905000 -8.06853200 -0.77894700
O -1.76621300 -6.69956000 -2.99248600
O 0.72318200 -7.33176000 -2.40461000
O -0.83407200 -5.40156800 -0.95889000
O -3.18692300 -4.52078200 1.80472200
O -3.17084100 -1.87503500 1.19136500
O -1.10691700 -3.10965500 0.59682800
O 3.50429300 -3.69324200 0.95680000
Al 0.03787000 -4.42707000 0.16264800
C -2.14092800 -0.99875900 -2.58528900
C -2.51762500 -0.16276700 -1.51240900
C -1.65840600 0.02831900 -0.42862300
C -0.38953500 -0.65494500 -0.38817800
C 0.02719800 -1.24291300 -1.62225100
C -0.83271300 -1.50726700 -2.66469900
H 1.04908300 -1.58282000 -1.69313600
C -3.84090000 0.56418500 -1.52896700
H -3.70067100 1.63046000 -1.32872200
H -4.35038500 0.48871300 -2.49006900
H -4.51646600 0.17500300 -0.75743700
C -2.06773100 0.97243500 0.65908800
H -1.83029500 2.00111800 0.35719200
H -3.14144300 0.94030400 0.85360900
H -1.55325100 0.78214100 1.59819600
C -3.11394900 -1.31488100 -3.68644200
H -4.11869400 -1.48551300 -3.29174700
H -3.17533900 -0.48394600 -4.40158000
H -2.81731800 -2.20569400 -4.24092100
C -0.34884900 -2.31709500 -3.84036900
H -0.83495800 -3.29757200 -3.86416900
H -0.54535300 -1.81566400 -4.79395800
H 0.72730600 -2.48422600 -3.76295700
H -0.78410100 -1.86868800 0.06198900
C 0.76218300 -0.28292600 0.57787400
C 1.21202500 1.17067300 0.40173800
H 0.47776700 1.88554600 0.78729100
H 2.14772200 1.34043500 0.94315700
H 1.39040700 1.40017400 -0.65474900
C 0.55985700 -0.64911700 2.05578800
H -0.10534100 0.04089200 2.58503800
H 0.16598000 -1.65982600 2.17139800
H 1.52683800 -0.60142700 2.56598900
H 1.59373300 -0.90764300 0.23647200

## Sheet: Figure 7-E(green)
Si -5.07323600 4.94697500 4.59555200
Si 4.53359300 5.22030100 -4.51429300
Si -0.52152000 11.47452300 -0.03306900
Si -7.00362600 0.30840600 4.82386600
Si -5.66834900 2.64030600 6.54984700
Si -5.64846300 -1.75466300 6.54957100
Si -4.31009200 0.58637600 8.28430400
Si -7.09890100 1.38335500 1.94700500
O -6.13093000 1.45918400 5.54871300
O -6.49308500 -1.14414600 5.31440900
O -6.82789700 0.42806500 3.22194300
O -4.67250800 2.03683300 7.67032600
O -4.90232600 3.78865300 5.70954000
O -4.82994000 -0.56858100 7.28073000
Si 4.54382700 4.16669300 -1.48491900
Si 2.41663100 7.44548800 -4.26698900
O 5.51222500 2.80885000 -1.62301300
O 4.23078800 4.62830400 -3.04138700
O 3.43717300 6.35074400 -4.87680700
O 7.05784200 1.02811100 -0.43754300
Si -4.52581600 5.57340500 -2.40584500
Si -5.85049800 3.37823100 -3.98585400
Si -4.33466300 1.18855200 -2.20030700
Si -2.54630000 7.90766000 -2.68084200
O -1.79446100 10.49268700 0.13157700
Si -2.57150100 9.07964800 0.23691000
O -2.92718400 8.54896700 -1.24740700
O -5.38827400 4.87237100 -3.57872400
O -3.59611500 6.73284500 -3.04085100
O -4.92909200 2.29968900 -3.21181100
Si 5.42402300 3.91549700 4.10023400
Si 4.02968300 1.59302100 2.31175200
Si 3.92418200 5.94941200 2.41270800
Si 1.71065300 9.24278700 -0.24982300
Si 1.77513800 8.13964700 2.69420800
O 0.82482500 10.59229000 -0.17620300
O 2.10563800 8.77594600 1.24612600
O 4.84613600 5.35888000 3.65917400
O 2.91371800 7.05974900 3.08029400
O 4.59105300 2.75021700 3.35220400
Si 6.82295000 0.74384500 -4.63751500
Si 5.63577600 -1.45857900 -6.31403600
Si 5.31000600 2.92316700 -6.41551500
Si 4.11903700 0.72940800 -8.10099300
O 5.86311900 1.80544200 -5.38787200
O 4.36564100 2.21761600 -7.52083300
O 4.45529200 4.02676200 -5.60117300
O 4.72718300 -0.35768300 -7.07156500
Si 6.83078700 1.88890300 -1.78631300
O 6.42865200 -0.75526400 -5.09402100
O 6.63690400 0.88616500 -3.03861300
Si -5.08236100 3.81429300 1.65349300
Si -3.13776100 7.32542700 4.29502500
O -5.85653500 2.40011800 1.76155600
O -4.72351400 4.34698800 3.13641200
O -4.06944900 6.16820100 4.93093300
O -7.25634500 0.47657300 0.61867100
Si -3.43224000 -3.92944400 6.28854900
Si 5.46517400 2.83114000 7.02118400
O 5.35174100 0.95509200 1.57367100
O -4.61168900 -2.86385200 5.99672900
O -2.70895900 0.46262900 8.46461200
Si 8.40344200 -1.19792600 2.78734200
Si 6.91083800 0.85177200 1.16223000
O 7.48956500 -0.59198400 1.60033400
O 9.42387100 -2.29263800 2.17744900
Si 1.46095800 -3.06988300 4.64846400
O 2.05044100 0.63372400 8.13347900
Si 0.13619800 -5.26515300 3.06840000
Si 3.44056500 -0.73586300 4.37352800
O 4.19223600 1.84930700 7.18582500
Si 3.41520600 0.43629100 7.29118600
O 3.05950600 -0.09440100 5.80684100
O 0.59840700 -3.77101200 3.47554000
O 2.39052200 -1.91045900 4.01336000
O 7.45580900 -1.90141600 3.89141500
O 5.27548600 3.74210700 5.69990600
Si 7.69736000 0.59932700 6.80453200
Si 6.36751700 -1.73672000 5.07477900
O 6.84260500 -0.56753700 6.08405300
O 6.81152700 1.94891300 6.87803800
O 4.93418800 -1.34902700 4.43739200
O 3.37584100 0.41066200 3.23595300
O 10.35233800 -6.42576300 -0.46658200
O 10.44199300 -4.61661900 1.45308000
Si -0.61061100 -2.64869000 6.92780900
Si 1.34089300 0.86144500 9.56730500
Si -1.40509000 -0.36581600 8.93908500
O 0.46028200 -2.42170900 5.73925300
O -2.00785900 -3.16612400 6.30236000
O -0.85346200 -1.25382200 7.70703800
O -0.25613000 0.66566800 9.41594800
O -3.42706200 -5.05798900 5.13184500
Si 3.59719100 -3.79431000 -6.00100700
Si -5.80361900 2.22703700 -6.88102500
O -5.54794400 0.49146200 -1.39200200
Si 1.29850000 -0.46309000 -8.73104000
Si 0.68416900 -2.75445700 -6.66702300
Si -1.53491700 0.52965400 -9.38485900
O -0.40233500 -2.58508300 -5.48303500
O 2.11721300 -3.14588000 -6.03109500
O 0.81729200 -1.36312300 -7.47837800
O 0.07242000 0.46359600 -9.23048400
O 3.67972200 -4.89283700 -4.81861900
O -3.53438600 0.06582600 -3.04322900
O -7.41878300 -2.57408100 -3.64132500
O -5.68737200 3.18027400 -5.58124400
O -7.07655800 1.24520400 -6.71638300
O -4.94792500 -1.83781400 -4.20218500
Si -7.85358800 -0.16781200 -6.61102300
Si -6.34574300 -2.35160700 -4.82915300
O -6.91038100 -1.24695200 -5.86464600
Si 0.14191400 -5.33199000 -2.74772200
Si -1.34993100 -3.28465300 -4.37670600
O -2.22565900 0.27991300 -7.94552700
Si -3.57143500 -0.00478000 -7.09767800
Si -3.50693600 -1.10783500 -4.15375500
O -4.45726600 1.34481000 -7.02417100
O -3.17646000 -0.47154200 -5.60183100
O -0.43598300 -3.88859200 -3.18873600
O -2.36837400 -2.18760900 -3.76761100
O 2.53267900 0.47601600 -8.27688900
O 4.68892900 -2.63283700 -5.73486400
Si -8.41980400 -1.92205700 -2.55288100
Si -7.09444900 0.27566800 -0.97659700
O -7.55747700 -1.21896900 -1.38095600
O -9.35154600 -3.07928300 -1.91702100
Si 0.18307800 -6.41634300 0.17322800
O 1.70144000 -5.43574600 -3.15860300
O -1.41071100 -5.48172900 3.48297300
Si 4.45178100 -8.11372700 -2.33060700
Si 2.96664500 -6.05449100 -3.95088500
O 4.02404500 -6.65854600 -2.88838600
O 6.05911500 -8.17978200 -2.17623300
O -3.23165600 -8.61376000 1.28552000
O 0.29932400 -5.46310900 1.47300900
O -1.08986200 -7.39817900 0.33787000
Si -1.86689300 -8.81119200 0.44322800
O 3.76103900 -8.36346800 -0.89127500
O -0.00658400 -5.50537800 -1.14805000
Si 2.41526100 -8.64815900 -0.04342500
O 1.52942900 -7.29857000 0.03007900
O 8.51937500 -8.16736300 -1.22263600
Si -3.94120300 -8.38604100 2.71934500
Si -2.62406400 -6.17964000 4.29044000
O -3.62972600 -6.88927500 3.24308700
O -5.53822800 -8.58182000 2.56799100
Si -10.95044500 -6.60717800 -0.29810800
Si -9.59219000 -8.66110900 1.43634900
O -9.95460500 -7.21065400 0.82236700
O -10.18442600 -5.45883400 -1.13841700
Si -10.35533200 -4.30051400 -2.25240300
O -7.99105700 -8.78485800 1.61665500
Si -6.68719000 -9.61330100 2.09112600
Si 10.52027800 -3.42310400 2.53994800
Si 11.29670200 -5.72021400 0.63873900
H 11.80014000 -6.73715000 1.57321500
Si 10.10573200 -7.91397400 -1.04673900
H 10.65958000 -8.90293700 -0.11071500
Si 7.28519800 -9.10647000 -1.67678800
H -12.13221700 -6.02862500 0.35725000
H 8.22355400 1.01251200 -4.99422800
H 6.44342800 3.57755600 -7.08499200
H 4.78391600 0.59533300 -9.40514200
H 6.60320300 -2.03124900 -7.26111800
H 3.87535000 -4.44132400 -7.29134800
H 1.72836500 -1.34104000 -9.82894300
H 7.71505900 -9.98442000 -2.77469000
H 10.77061300 -8.04804700 -2.35088800
H 12.43012700 -5.06582400 -0.03073700
H 11.86412800 -2.82748200 2.51803500
H 5.87742800 5.81590200 -4.53621700
H 8.00076800 2.74703200 -2.02262300
H 9.16933400 -0.11316300 3.41802600
H 8.92166600 0.85838900 6.03321400
H 8.05666300 0.17475000 8.16516400
H 6.84746800 -9.92527500 -0.53721400
H 4.00736700 -9.15008600 -3.27370300
H 1.63773600 -9.70960500 -0.69884300
H -1.00882600 -9.79283900 1.12214400
H -2.19038800 -9.29391700 -0.90700200
H -3.41744900 -9.36225300 3.68558700
H -6.18531600 -10.42116500 0.97024700
H -7.04768100 -10.49682600 3.20933900
H -10.06504400 -9.71175500 0.52339100
H -10.24564900 -8.81698800 2.74384000
H -11.37202400 -7.68153700 -1.20861100
H -11.74175200 -3.81212700 -2.24299800
H -10.03707100 -4.84623100 -3.57974500
H -8.17708400 -0.65053800 -7.96125600
H -9.09505200 0.01180100 -5.84477100
H -9.26797500 -0.91568300 -3.20774100
H -6.12825900 -3.62132000 -5.53724100
H -6.56872100 -2.37967300 7.51046400
H -3.65983200 -4.56644800 7.59369800
H -0.09347200 -3.65227200 7.86917900
H 2.77456500 -9.07273500 1.31720600
H 7.66896300 1.91113700 1.84336700
H 10.24483500 -3.96152100 3.87978000
H 6.24998800 -3.00295900 5.81204600
H 1.86464700 -0.11476700 10.53354400
H 1.62431400 2.22294600 10.04370800
H 5.57096500 3.69825300 8.20349700
H -1.76558300 -1.24934000 10.05729700
H -4.96355200 0.43049700 9.59179600
H -6.85025000 3.21878400 7.20504300
H -8.42126500 0.47425100 5.17550800
H -1.92400900 1.85332400 -9.89228900
H -1.97933000 -0.50670400 -10.32795600
H -5.97611500 3.05569700 -8.08295200
H -4.34896000 -1.06622300 -7.75309700
H -7.25754700 3.18123600 -3.60872000
H 1.58547200 7.99672700 -5.34673900
H 3.18265300 8.53020700 -3.63622300
H 5.40976800 5.21970400 -0.89278700
H 2.93497400 9.50176000 -1.02103200
H 4.79416300 6.59928500 1.46479900
H 6.84253700 3.82114500 3.72645800
H -0.41573400 12.34163400 1.14924100
H 1.75023800 9.20726600 3.70435700
H -2.35325700 7.96506100 5.36111900
H -3.98587100 8.33180900 3.64021600
H -6.45965400 5.43535700 4.60496000
H -3.81295100 9.25929000 1.00318900
H -5.43600400 6.16315200 -1.41353300
H -5.94334200 4.79418700 0.97570100
H -2.60448200 8.95022900 -3.71528600
H -0.69401700 12.30318400 -1.23499200
H 0.24847800 -3.81699800 -7.58463200
H 2.50773500 -7.12492700 -4.84787200
H -0.61588500 -6.39195800 -3.42830300
H -2.08313800 -7.18974100 5.21135300
H 0.97446000 -6.24629400 3.77245300
H 2.31068200 -4.07665200 5.30062000
H -2.11719000 -4.36986600 -5.00480600
H -7.93286100 1.25601800 -1.68149600
H -8.33286600 2.15204200 2.16455300
H 4.27327200 -0.54535100 7.97010000
O 3.12937000 3.90603000 -0.74819600
Si -1.06367100 6.79520800 1.99693700
Si -2.91603100 3.36365200 -0.60534900
O -1.60414200 8.01993100 1.01538800
O -2.14015100 6.63706800 3.22498800
O 0.31851400 7.42553400 2.71456900
O -1.11781900 5.37211900 1.29844800
O -3.62445500 4.41265400 -1.68740600
O -3.35257700 1.82561400 -1.09445900
O -1.31148100 3.30564700 -0.64902800
Si 0.38862600 6.79301400 -1.93393900
Si 2.53012500 3.60474800 0.74932400
O 0.82172100 8.12814100 -1.03290000
O 1.46297700 6.70497200 -3.19133600
O -1.05578100 7.24522000 -2.63789800
O 0.51877900 5.41348000 -1.16039600
O 3.13389000 4.76414400 1.68890400
O 3.01476700 2.09364500 1.16428500
O 0.94642200 3.53449300 0.83125700
O -3.68964600 3.61185400 0.84548400
Al -0.27845600 4.51472300 0.08127100
C 2.02613400 -0.67309100 -3.21706900
C 2.70546500 -1.29808600 -2.15242500
C 1.98567500 -1.88031500 -1.08610700
C 0.60252800 -1.79642500 -1.10136300
C -0.07122000 -1.10308900 -2.11099300
C 0.63010200 -0.56436500 -3.20019900
H -1.16155000 -1.09387400 -2.10721700
C -0.10291800 0.23512800 -4.24921500
H -0.16689300 -0.29715800 -5.20754600
H -1.12773200 0.45503500 -3.93244200
H 0.39166500 1.18651400 -4.45993900
C 4.21332600 -1.33251900 -2.15067700
H 4.59143600 -1.98844500 -2.94521100
H 4.63434600 -0.33776700 -2.32826700
H 4.61941700 -1.69408400 -1.20720900
C -0.12704000 1.07400300 -0.96665500
H -1.06586000 1.13002200 -1.50773400
C -0.16304400 0.70087200 0.45331700
H -0.24322100 1.67253100 0.96234200
H -1.02622700 0.08451200 0.70810900
H 0.77493200 0.25806200 0.79130100
C 1.06295100 1.69398500 -1.54144700
H 1.97217400 1.15509200 -1.25944800
H 1.00160500 1.86964800 -2.60936300
H 1.11814400 2.66246100 -1.05082200
H 0.03033300 -2.24870200 -0.29530800
C 2.67408200 -2.57811500 0.06184900
H 3.31366600 -3.39464800 -0.28614800
H 3.29873500 -1.89003400 0.64179600
H 1.93530900 -3.00528600 0.74653900
C 2.79836800 -0.01493500 -4.33142300
H 3.76104300 -0.50137400 -4.49178200
H 2.25066300 -0.04709200 -5.27639700
H 2.99953700 1.04002100 -4.10162900

## Sheet: Figure 7-D(blue)
Si -4.72196000 -5.05379700 -4.60452600
Si 4.66352500 -5.03650300 4.73722100
Si -0.07556800 -11.44101900 0.12469600
Si -6.79539400 -0.47958300 -4.87334800
Si -5.34358800 -2.76324000 -6.56948900
Si -5.46604100 1.63006100 -6.56243300
Si -4.01063300 -0.66261500 -8.26726000
Si -6.92598600 -1.56344100 -2.00122000
O -5.86846300 -1.59992400 -5.57827600
O -6.32033600 0.98980900 -5.34917300
O -6.65502500 -0.59705600 -3.26777900
O -4.34076700 -2.12538900 -7.66440600
O -4.56151800 -3.88808000 -5.71233800
O -4.59194000 0.47269500 -7.27504800
Si 4.72456500 -3.97260700 1.72317400
Si 2.62646500 -7.32848200 4.43493500
O 5.63375600 -2.58835600 1.87417000
O 4.37773100 -4.45156800 3.25814400
O 3.59575800 -6.20269000 5.07115500
O 7.14942700 -0.75591000 0.72940900
Si -4.32555300 -5.67780200 2.40720600
Si -5.75878400 -3.53008600 3.95753700
Si -4.27173400 -1.28850300 2.21250800
Si -2.27877900 -7.94741500 2.72725700
O -1.37523600 -10.50049600 -0.06962600
Si -2.19480300 -9.11315600 -0.19198400
O -2.60361900 -8.59749600 1.28401900
O -5.23867600 -5.00758700 3.55965500
O -3.37456200 -6.80789400 3.06323100
O -4.85411500 -2.42058400 3.20785900
Si 5.72115900 -3.68452600 -3.85111200
Si 4.22111800 -1.40839900 -2.09507800
Si 4.22818500 -5.75201100 -2.19259300
Si 2.07724000 -9.13870600 0.39914700
Si 2.17778100 -8.02757500 -2.54080100
O 1.23761600 -10.51603500 0.30199700
O 2.49324800 -8.65607600 -1.08599400
O 5.17972100 -5.14681200 -3.42643600
O 3.28987000 -6.91061400 -2.89738800
O 4.83281100 -2.54845800 -3.12191400
Si 6.80303500 -0.48872100 4.92278400
Si 5.50461100 1.67043100 6.57291400
Si 5.31851600 -2.71977500 6.66012000
Si 4.01636200 -0.56942400 8.31910200
O 5.86005900 -1.58246600 5.64791600
O 4.32511100 -2.04758700 7.74301700
O 4.52011500 -3.84861700 5.82353400
O 4.61392600 0.53904800 7.30641400
Si 6.91751800 -1.62658400 2.07098600
O 6.34937800 0.99583700 5.37165400
O 6.66076800 -0.63342900 3.31960800
Si -4.83955400 -3.92845500 -1.66197000
Si -2.71827100 -7.36908900 -4.26025100
O -5.65624100 -2.53991000 -1.78689200
O -4.42756200 -4.44605000 -3.13641400
O -3.67126500 -6.24117700 -4.91700500
O -7.14507400 -0.66517800 -0.67583800
Si -3.32843000 3.87478500 -6.24416300
Si 5.79846100 -2.59290900 -6.76861700
O 5.49135200 -0.73365100 -1.32275000
O -4.47952500 2.77096500 -5.98280800
O -2.41042600 -0.48675500 -8.40817000
Si 8.50053200 1.51964200 -2.45840300
Si 7.03586800 -0.58087200 -0.87321000
O 7.57806400 0.88183000 -1.29497400
O 9.46979200 2.64541700 -1.82216200
Si 1.54855500 3.17025800 -4.48610600
O 2.34252300 -0.50459300 -7.96095700
Si 0.11524400 5.31802300 -2.93577800
Si 3.59516100 0.90085300 -4.16619600
O 4.49879600 -1.65238800 -6.96294100
Si 3.67921800 -0.26500600 -7.08525400
O 3.27041100 0.25060400 -5.60929500
O 0.63539000 3.84051900 -3.33363000
O 2.49941400 2.04010200 -3.83010400
O 7.55784000 2.19457200 -3.58431700
O 5.60619900 -3.51247600 -5.45368100
Si 7.95125500 -0.29056800 -6.49423200
Si 6.50465400 1.99740300 -4.79418200
O 7.04183900 0.84644200 -5.79320700
O 7.11164700 -1.66792800 -6.59131600
O 5.06951000 1.56213200 -4.19262100
O 3.54064000 -0.24942600 -3.03236900
O 10.19914000 6.80052000 0.84970300
O 10.39414700 4.99949200 -1.06978100
Si -0.45204800 2.68736500 -6.81604700
Si 1.67592200 -0.75195300 -9.41203500
Si -1.12287500 0.38447100 -8.84941700
O 0.59631000 2.49249200 -5.60197400
O -1.88016700 3.15795500 -6.22422000
O -0.63052000 1.28711100 -7.60297600
O 0.07017900 -0.60825600 -9.29951000
O -3.38802700 5.00033400 -5.08606200
Si 3.39970700 3.93971000 6.21345700
Si -5.81986900 -2.38441800 6.85463600
O -5.48665900 -0.62928100 1.37600000
Si 1.14415700 0.52984000 8.88167400
Si 0.50649700 2.80472600 6.80653200
Si -1.67073900 -0.55545600 9.46456700
O -0.54473600 2.60294000 5.59607900
O 1.94120700 3.24369600 6.20640700
O 0.66476500 1.41662500 7.61890400
O -0.06309600 -0.43711800 9.34965000
O 3.47545200 5.04295600 5.03501700
O -3.52882500 -0.14245800 3.07661900
O -7.51011700 2.36915100 3.58327500
O -5.64113500 -3.33050400 5.55672200
O -7.11953800 -1.44389600 6.66031200
O -5.03113500 1.71192100 4.20335000
Si -7.93911400 -0.05651600 6.53799900
Si -6.45973800 2.17885100 4.79667600
O -7.01341100 1.05421400 5.81646400
Si -0.02313500 5.37208200 2.87883200
Si -1.48720800 3.27396000 4.46790200
O -2.33387900 -0.32498500 8.00912900
Si -3.66707600 -0.08207600 7.12902100
Si -3.56651100 1.02903000 4.18914000
O -4.50668400 -1.45943700 7.03193400
O -3.25104000 0.40053800 5.64395500
O -0.56458000 3.90977600 3.30350800
O -2.45442800 2.14591300 3.83250900
O 2.41881200 -0.36785500 8.45650400
O 4.53465200 2.81474200 5.97243700
Si -8.46264000 1.68751600 2.46974000
Si -7.02874800 -0.46268900 0.92319900
O -7.54965800 1.01528800 1.31825200
O -9.41557000 2.81542300 1.81293500
Si 0.05416100 6.46369000 -0.03867900
O 1.52172500 5.52529900 3.32788700
O -1.42729000 5.48538600 -3.38775800
Si 4.20328900 8.29265200 2.57125100
Si 2.74652000 6.18286900 4.15176500
O 3.80941700 6.82316100 3.11631600
O 5.81093200 8.41099100 2.45633400
O -3.40177800 8.55200700 -1.23102100
O 0.23289300 5.51760300 -1.33659300
O -1.24550600 7.40421100 -0.23300200
Si -2.06508400 8.79159200 -0.35531600
O 3.54015100 8.52312200 1.11581400
O -0.13809000 5.54413400 1.27625700
Si 2.20695400 8.76603400 0.23570600
O 1.36734400 7.38867300 0.13862100
O 8.29284100 8.48025300 1.56318700
Si -4.06837900 8.30464800 -2.68210000
Si -2.64253900 6.14549200 -4.22365800
O -3.69591000 6.81990300 -3.20020700
O -5.67412400 8.44834400 -2.56957400
Si -11.08788900 6.29335700 0.16044900
Si -9.75493400 8.39398900 -1.53732200
O -10.08506700 6.93121200 -0.93446900
O -10.30581900 5.16852000 1.01759700
Si -10.46626300 4.00280300 2.12541000
O -8.15472600 8.56984600 -1.67823200
Si -6.86717700 9.44107100 -2.11947900
Si 10.53753800 3.81155100 -2.15611600
Si 11.19254700 6.12833400 -0.23319700
H 11.68544600 7.16309300 -1.15361900
Si 9.89039100 8.27868400 1.42578600
H 10.43460000 9.28711700 0.50500700
Si 7.01818500 9.37794900 1.98835900
H -12.23396200 5.67835000 -0.52444900
H 8.20248100 -0.71274700 5.31326600
H 6.45586200 -3.33865500 7.35618200
H 4.64452900 -0.41681900 9.63931200
H 6.42958500 2.27197700 7.54419800
H 3.62519900 4.59250900 7.51114100
H 1.51844700 1.41878900 9.99101900
H 7.39247600 10.26689700 3.09770300
H 10.51855900 8.43128800 2.74599800
H 12.32989400 5.50945200 0.46286600
H 11.89903200 3.25965100 -2.10218900
H 6.02500200 -5.58846200 4.79112400
H 8.10855800 -2.44695500 2.33462000
H 9.31631000 0.46161900 -3.07171500
H 9.16412300 -0.51162100 -5.69356900
H 8.32971900 0.14842900 -7.84505700
H 6.58210900 10.18470200 0.83959200
H 3.70267200 9.31199700 3.50467700
H 1.37970300 9.80032100 0.87342900
H -1.22294200 9.80197600 -1.01162900
H -2.43689100 9.26060300 0.98728900
H -3.55308900 9.29943100 -3.63384000
H -6.41922900 10.26224800 -0.98550200
H -7.22869400 10.31495900 -3.24491200
H -10.28370000 9.42676200 -0.63470300
H -10.38099900 8.53156000 -2.86018300
H -11.56612700 7.35149800 1.06190300
H -11.83549800 3.46986600 2.08139600
H -10.19832200 4.55557800 3.46092000
H -8.31092300 0.41249400 7.88060500
H -9.15504100 -0.27447600 5.74135300
H -9.29350400 0.65279000 3.10221400
H -6.30082900 3.45335600 5.51168800
H -6.38233200 2.22712100 -7.54465300
H -3.54461400 4.50699500 -7.55357400
H 0.05513900 3.70923300 -7.74304500
H 2.58541500 9.20502700 -1.11512100
H 7.84430200 -1.61362200 -1.53714600
H 10.27758000 4.34376000 -3.50151300
H 6.36420900 3.26081400 -5.53229100
H 2.19121100 0.24283000 -10.36377600
H 2.01481900 -2.10251500 -9.88331500
H 5.96109100 -3.45351700 -7.94922600
H -1.48439400 1.25835900 -9.97484700
H -4.63669700 -0.52504000 -9.59011800
H -6.48979700 -3.37817600 -7.25422700
H -8.19791600 -0.69039800 -5.25979800
H -2.02903100 -1.89214300 9.96043200
H -2.17136000 0.46388800 10.39799200
H -5.99472000 -3.22089300 8.05079500
H -4.49432700 0.95221200 7.76674500
H -7.16185600 -3.37785600 3.54638300
H 1.78741400 -7.90873400 5.49329100
H 3.44229300 -8.38648200 3.82159500
H 5.62738400 -4.99960600 1.13819400
H 3.29010300 -9.35971000 1.19973400
H 5.11448800 -6.39306800 -1.23573600
H 7.12635200 -3.54515000 -3.44261500
H 0.08706100 -12.30162500 -1.05591100
H 2.21210200 -9.09318600 -3.55278600
H -1.88780900 -7.98064900 -5.30764700
H -3.54920700 -8.40380500 -3.62772300
H -6.09119500 -5.58673500 -4.64854200
H -3.41073900 -9.33107300 -0.98858400
H -5.19164500 -6.29446100 1.39212700
H -5.68463700 -4.93726100 -1.00681800
H -2.32841100 -8.99358900 3.75847700
H -0.25041900 -12.27749400 1.32085800
H 0.01436900 3.85058000 7.71472800
H 2.23143700 7.23591100 5.03879000
H -0.83124200 6.40547600 3.54218900
H -2.11229100 7.17459700 -5.12961900
H 0.93822800 6.32732200 -3.61771000
H 2.38089600 4.20542500 -5.11584200
H -2.30430200 4.33239400 5.07859900
H -7.85192300 -1.47120400 1.60597400
H -8.12873600 -2.37114300 -2.24998800
H 4.52135800 0.74537700 -7.74156800
O 3.32744200 -3.73640800 0.94706700
Si -0.70742900 -6.77059200 -1.90881200
Si -2.74537000 -3.40367300 0.66788200
O -1.24360900 -8.02085000 -0.94488300
O -1.77018300 -6.65120700 -3.16495300
O 0.69968700 -7.36088100 -2.59573800
O -0.70915800 -5.30866600 -1.27588100
O -3.44506200 -4.48689600 1.71282500
O -3.24243900 -1.89121100 1.13043500
O -1.15214900 -3.28667500 0.70383700
Si 0.63950500 -6.74333200 2.06140400
Si 2.73013900 -3.44895300 -0.53195500
O 1.13381000 -8.05524900 1.16193900
O 1.67561500 -6.61678000 3.33738600
O -0.80997100 -7.23700300 2.72179500
O 0.76766900 -5.37360400 1.27223900
O 3.32403300 -4.61021600 -1.50048100
O 3.14045000 -1.93657300 -1.02214600
O 1.13361500 -3.34274200 -0.59793700
O -3.47419100 -3.68307400 -0.81966100
Al -0.04591400 -4.45818800 0.07543600
C -1.16229900 -2.07216900 -2.45972000
H -2.12346500 -1.90946500 -1.96898700
H -0.90760200 -3.14300800 -2.39192400
H -1.22546300 -1.84673900 -3.53096500
C -0.06966200 -1.29691500 -1.87133200
C -0.09303400 -0.69519600 -0.60940800
H 0.69868900 0.01243200 -0.37220900
H -1.04815300 -0.58030100 -0.09988500
H 0.88573400 -1.29199300 -2.39787400
H 0.34017700 -1.74526400 -0.28907100

## Sheet: Figure 7-M(blue)
Si -4.68970800 -4.98104100 -4.78153200
Si 4.71356200 -5.10056000 4.54154700
Si 0.04245400 -11.43602100 -0.23279700
Si -6.81842000 -0.42659100 -4.92432200
Si -5.34270900 -2.64640200 -6.68342600
Si -5.51786300 1.74334500 -6.55855600
Si -4.03845900 -0.48520400 -8.32658900
Si -6.93025000 -1.58837800 -2.08202600
O -5.87952300 -1.51642300 -5.66054700
O -6.36198400 1.06062100 -5.36143900
O -6.67344100 -0.58526700 -3.32271200
O -4.34980600 -1.96745400 -7.76255600
O -4.54548400 -3.78425900 -5.85800900
O -4.63136300 0.61607100 -7.30336500
Si 4.75501000 -3.95584500 1.55256500
Si 2.70352900 -7.40798800 4.18146900
O 5.64861900 -2.56515500 1.74348000
O 4.41780800 -4.47967300 3.07917800
O 3.66053900 -6.28801400 4.84594900
O 7.13989400 -0.68462600 0.64561100
Si -4.27181400 -5.78752000 2.21035300
Si -5.72761300 -3.69949900 3.81998100
Si -4.27093700 -1.39429100 2.13321500
Si -2.19734700 -8.04001800 2.46602800
O -1.26879300 -10.50636700 -0.39969200
Si -2.10520500 -9.12618900 -0.48344600
O -2.51721700 -8.65519000 1.00647100
O -5.19057400 -5.15945600 3.38184300
O -3.30602900 -6.92328200 2.83417900
O -4.83784600 -2.55952500 3.09874000
Si 5.73771600 -3.50666800 -4.00926300
Si 4.21006500 -1.29424100 -2.19346900
Si 4.27772800 -5.63761900 -2.40467900
Si 2.16800300 -9.11610500 0.09955800
Si 2.24933800 -7.92558600 -2.80974600
O 1.34479000 -10.50035000 -0.03301400
O 2.57524800 -8.58892800 -1.37280300
O 5.21470100 -4.98622400 -3.62294200
O 3.34722000 -6.78617200 -3.13814000
O 4.83727000 -2.40130600 -3.24843600
Si 6.79870800 -0.53388900 4.84521200
Si 5.47777000 1.56455100 6.55473100
Si 5.34455000 -2.82834200 6.52468900
Si 4.02000400 -0.73898300 8.24282500
O 5.87038000 -1.65792100 5.54238700
O 4.34531700 -2.19738000 7.62686000
O 4.55808100 -3.94394000 5.65952700
O 4.60219600 0.40330000 7.25917300
Si 6.92113600 -1.59360000 1.96376700
O 6.32816700 0.93255700 5.33442500
O 6.65498200 -0.63736700 3.23897800
Si -4.81489700 -3.93634300 -1.80972300
Si -2.65776200 -7.28039800 -4.50266900
O -5.64845500 -2.55486000 -1.89604200
O -4.39968700 -4.40928300 -3.29817100
O -3.62547100 -6.14689100 -5.12744400
O -7.15745100 -0.72859600 -0.73270600
Si -3.40671200 4.00434800 -6.18389700
Si 5.79607300 -2.33655400 -6.89662600
O 5.47758500 -0.62744400 -1.40245200
O -4.54395100 2.88014100 -5.95025300
O -2.44076100 -0.28637000 -8.46542600
Si 8.45721200 1.69149900 -2.48240300
Si 7.02103400 -0.46816600 -0.95154700
O 7.54479300 1.01172500 -1.33491600
O 9.41416300 2.81145100 -1.81788300
Si 1.48188500 3.31186900 -4.45352000
O 2.31294400 -0.25888800 -8.02683000
Si 0.02600600 5.39996800 -2.84384800
Si 3.55620400 1.05953500 -4.19792500
O 4.48482800 -1.40690000 -7.06352000
Si 3.64841500 -0.02672000 -7.14727200
O 3.23640700 0.44426200 -5.65735600
O 0.56304900 3.94001000 -3.28198300
O 2.44754800 2.17610900 -3.82960600
O 7.50423700 2.38489400 -3.58826200
O 5.61748200 -3.29321600 -5.60645600
Si 7.92162500 -0.01660100 -6.56431900
Si 6.45107600 2.20748100 -4.80120200
O 7.00003300 1.09020900 -5.83158100
O 7.09841500 -1.40088800 -6.69683000
O 5.02246400 1.73901300 -4.20910000
O 3.51779200 -0.12120400 -3.09519700
O 10.09893500 6.90208700 0.96303100
O 10.31170300 5.15552600 -1.00430500
Si -0.51743700 2.86739700 -6.79219100
Si 1.64645800 -0.47536100 -9.48289000
Si -1.16464600 0.61179900 -8.88535300
O 0.53561100 2.65276700 -5.58553200
O -1.94991500 3.30474500 -6.18558300
O -0.68066600 1.48664300 -7.61602200
O 0.03933200 -0.35408400 -9.36386200
O -3.47749500 5.09771500 -4.99598200
Si 3.34506800 3.81710300 6.25968300
Si -5.79664600 -2.63255200 6.74680900
O -5.49548200 -0.72760700 1.31657100
Si 1.13594400 0.31015000 8.83944400
Si 0.46688200 2.63187900 6.82701900
Si -1.66455300 -0.82419000 9.39779800
O -0.58427500 2.44989000 5.61336300
O 1.89501500 3.10400200 6.23645200
O 0.64342000 1.22455300 7.60167300
O -0.05867800 -0.68345700 9.28339200
O 3.40521000 4.95230700 5.11107400
O -3.54023500 -0.26289600 3.02632600
O -7.55036100 2.18610600 3.60671700
O -5.60916900 -3.54136000 5.42373600
O -7.10789500 -1.70289800 6.57991600
O -5.06243300 1.54244600 4.20481500
Si -7.94430500 -0.32271900 6.49616300
Si -6.49534900 1.97609100 4.81282400
O -7.03344400 0.81798800 5.80306800
Si -0.10138000 5.29680700 2.97034900
Si -1.53698800 3.13944000 4.50513800
O -2.33332000 -0.56287900 7.95016700
Si -3.67109500 -0.31259800 7.07911600
Si -3.58975200 0.87787700 4.16987000
O -4.49430600 -1.69688600 6.94660200
O -3.26385100 0.21454400 5.60680600
O -0.62438600 3.81724700 3.35663700
O -2.49186800 2.01722000 3.84139900
O 2.42042800 -0.56042600 8.38825500
O 4.49294900 2.71274200 5.98673100
Si -8.49686200 1.52307300 2.47693400
Si -7.04036400 -0.56756300 0.87098200
O -7.57818300 0.89293400 1.30633100
O -9.46457000 2.65657800 1.85216000
Si -0.04302700 6.46691400 0.08298100
O 1.44242400 5.45656300 3.42074900
O -1.51932700 5.56076200 -3.28859500
Si 4.08906700 8.27527600 2.73396900
Si 2.66088600 6.10657200 4.25988100
O 3.71394900 6.78709300 3.24016100
O 5.69494200 8.41601100 2.61956400
O -3.52615800 8.54457900 -1.04722500
O 0.14445000 5.55810500 -1.24009300
O -1.35427400 7.39656900 -0.08391400
Si -2.19068500 8.77674700 -0.16766500
O 3.42029900 8.53658700 1.28633800
O -0.22159800 5.51026500 1.37315000
Si 2.08252400 8.78686900 0.41528800
O 1.25931400 7.40258000 0.28277500
O 8.17404700 8.53904000 1.72442500
Si -4.19264300 8.32810900 -2.50328500
Si -2.74408100 6.22829700 -4.10448500
O -3.80342000 6.86235100 -3.06157900
O -5.79976900 8.44938400 -2.38425800
Si -11.18181000 6.15706600 0.29618200
Si -9.87755800 8.31826600 -1.34698300
O -10.18890800 6.83601500 -0.78295100
O -10.38458500 5.01921000 1.12159600
Si -10.52881000 3.82242800 2.19807200
O -8.27986300 8.51710000 -1.48582100
Si -7.00374700 9.41526800 -1.90574800
Si 10.46716500 3.99888300 -2.12229000
Si 11.09816900 6.27112500 -0.13914000
H 11.57677200 7.33599900 -1.03236000
Si 9.77362300 8.36048500 1.57899600
H 10.30384700 9.39967000 0.68463000
Si 6.88956400 9.40961700 2.17561600
H -12.32178700 5.54683100 -0.40301100
H 8.20152100 -0.75140000 5.22720700
H 6.49063100 -3.45186900 7.20202400
H 4.64893600 -0.61418700 9.56559200
H 6.39740000 2.15100300 7.54021400
H 3.56530600 4.43762900 7.57400000
H 1.50175800 1.17355400 9.97155900
H 7.25537700 10.27302100 3.30772900
H 10.40255400 8.48527800 2.90176300
H 12.24425100 5.64759800 0.53819500
H 11.83529200 3.46218200 -2.08544300
H 6.08167100 -5.63728900 4.57838500
H 8.12245800 -2.40632000 2.20336400
H 9.28440000 0.66016400 -3.12518800
H 9.13865800 -0.24436000 -5.77189600
H 8.29209000 0.46289900 -7.90354000
H 6.44154000 10.24149500 1.04959100
H 3.57811900 9.26318300 3.69518800
H 1.24419900 9.79368600 1.08185800
H -1.36204500 9.81440000 -0.79811000
H -2.56540800 9.20516300 1.18763600
H -3.69123400 9.35413000 -3.42891700
H -6.56341800 10.21115900 -0.75094700
H -7.37797600 10.31452700 -3.00677300
H -10.41687500 9.32007900 -0.41615300
H -10.50787500 8.48361800 -2.66463300
H -11.67090800 7.18487400 1.22644000
H -11.89163600 3.27439700 2.14210600
H -10.26485200 4.34247100 3.54745000
H -8.31902800 0.10569600 7.85146500
H -9.15911800 -0.53392800 5.69601000
H -9.31398100 0.46186200 3.08287500
H -6.35031700 3.23283500 5.56143100
H -6.44321600 2.35538000 -7.52290200
H -3.63308600 4.66870600 -7.47555000
H -0.02440500 3.91973300 -7.69235300
H 2.45298800 9.26636700 -0.92393700
H 7.84047400 -1.47296700 -1.64425500
H 10.19814900 4.56371400 -3.45252000
H 6.29400300 3.48839900 -5.50498700
H 2.14786600 0.55066100 -10.40852300
H 2.00059600 -1.80865100 -9.99072300
H 5.96665700 -3.16325100 -8.10012200
H -1.53887600 1.51105800 -9.98637800
H -4.66877300 -0.31985000 -9.64423700
H -6.48282300 -3.25657000 -7.38245500
H -8.21908300 -0.64387700 -5.31392300
H -2.00578500 -2.17788200 9.85830300
H -2.17550100 0.16371600 10.35901800
H -5.95905300 -3.50276800 7.92043900
H -4.50942100 0.69421800 7.74568800
H -7.13322800 -3.55324500 3.41540500
H 1.87364700 -8.02640100 5.22530300
H 3.53078900 -8.43929700 3.53863800
H 5.66966700 -4.95576200 0.94319600
H 3.38504100 -9.34381900 0.89193000
H 5.16880700 -6.29133300 -1.46628900
H 7.14194700 -3.36134400 -3.59954600
H 0.21303800 -12.26271900 -1.43629100
H 2.29442500 -8.96326600 -3.84994500
H -1.82204700 -7.85367000 -5.56751100
H -3.47487900 -8.34160600 -3.89673100
H -6.05253400 -5.52907200 -4.83750100
H -3.32001700 -9.33739800 -1.28359700
H -5.13249800 -6.38720700 1.18054900
H -5.64651000 -4.97239800 -1.18039000
H -2.23232800 -9.11398700 3.46897800
H -0.11995200 -12.30623700 0.94083400
H -0.03594600 3.64706100 7.76371100
H 2.13497700 7.12922700 5.17564200
H -0.92050200 6.30227600 3.66248900
H -2.22803600 7.28758400 -4.98346000
H 0.83545200 6.43699000 -3.49989600
H 2.30048100 4.37346300 -5.05671500
H -2.36550100 4.17123900 5.14532200
H -7.85001000 -1.60382400 1.52789500
H -8.12371500 -2.40357300 -2.35030700
H 4.47705500 1.01093100 -7.77771500
O 3.31932700 -3.71201100 0.83244400
Si -0.65540500 -6.72315800 -2.14272000
Si -2.73315500 -3.45199600 0.51912100
O -1.16865900 -8.00283200 -1.20853600
O -1.71600200 -6.58069700 -3.39024700
O 0.76325800 -7.27554600 -2.84435400
O -0.71840300 -5.31589000 -1.41375000
O -3.40702900 -4.56799300 1.54658400
O -3.23701300 -1.95534900 1.03344400
O -1.13376100 -3.38512700 0.69234000
Si 0.70098800 -6.78707700 1.82292400
Si 2.75024500 -3.39426700 -0.67927600
O 1.21320000 -8.06489500 0.89270100
O 1.74213400 -6.67874000 3.10498600
O -0.73706800 -7.31220800 2.47710700
O 0.79066100 -5.35255200 1.11970100
O 3.39274200 -4.53537900 -1.63596500
O 3.22672800 -1.87485100 -1.05504800
O 1.16825700 -3.29936500 -0.72969300
O -3.45097900 -3.69703500 -0.96347600
Al -0.00479100 -4.42649200 -0.14187200
C 1.72830900 0.32774800 0.94642900
H 1.55845900 1.06605300 1.72792300
H 2.75285600 0.03422200 0.74226700
C 0.72938700 -0.05180000 0.11554100
C -0.68915100 0.39566600 0.21915100
H -0.95828900 0.95410700 -0.68418800
H -1.37114800 -0.46206600 0.27267100
H -0.86140800 1.04066000 1.08695300
H 0.97315000 -0.74563100 -0.68784300
C 1.00373800 -1.57998700 1.90934300
H 2.02126900 -1.91839000 1.79151500
H 0.71553700 -0.98008900 2.76085300
H 0.25277700 -1.91261100 1.20829300
O 0.57925700 -3.27339700 2.96300700
H -0.31377200 -3.41130200 2.60168400
H 1.06592600 -3.99265600 2.51225000

## Sheet: Figure 7-I(blue)
Si -4.71248200 -5.04144000 -4.69170300
Si 4.66696500 -5.07907300 4.65602400
Si -0.03939000 -11.45651200 -0.02692800
Si -6.80700100 -0.47432500 -4.91370200
Si -5.34352800 -2.73320600 -6.63283900
Si -5.48641900 1.65916200 -6.57956200
Si -4.01929600 -0.60862700 -8.30747600
Si -6.93434800 -1.58899500 -2.05324800
O -5.87442800 -1.58285300 -5.62977500
O -6.33848600 1.00219300 -5.37369500
O -6.66709400 -0.60806400 -3.30936600
O -4.34299700 -2.07919500 -7.72029400
O -4.55677100 -3.86337200 -5.78706400
O -4.60649900 0.51344600 -7.30374500
Si 4.72511700 -3.98547200 1.65169600
Si 2.64071900 -7.37714800 4.32828800
O 5.62762100 -2.59632200 1.81961600
O 4.37937600 -4.47976000 3.18302300
O 3.60441300 -6.25362600 4.97696400
O 7.13544600 -0.74493700 0.69524000
Si -4.31758400 -5.73745300 2.31336700
Si -5.76174200 -3.61290900 3.88523900
Si -4.28398500 -1.34619500 2.16500400
Si -2.26044600 -8.00083300 2.61078500
O -1.34329700 -10.52004000 -0.21220700
Si -2.16924200 -9.13526600 -0.32043900
O -2.58136300 -8.63714800 1.16059300
O -5.23450700 -5.08370200 3.47216500
O -3.36173700 -6.86997200 2.95807300
O -4.86177800 -2.49137600 3.14790500
Si 5.72366800 -3.63169700 -3.91685200
Si 4.21244000 -1.38144800 -2.14226500
Si 4.23889200 -5.72477900 -2.28220500
Si 2.10253300 -9.14728000 0.27329400
Si 2.19970200 -8.00465500 -2.65480100
O 1.26936400 -10.52735800 0.16099400
O 2.51722200 -8.64704200 -1.20645300
O 5.18880500 -5.10086000 -3.50790000
O 3.30685600 -6.87894200 -2.99883200
O 4.83005500 -2.50736600 -3.17649700
Si 6.78518700 -0.52357500 4.89096400
Si 5.47570200 1.61200900 6.56288400
Si 5.30997500 -2.77969200 6.60368800
Si 3.99679400 -0.65302300 8.28436100
O 5.84685700 -1.62927000 5.60389300
O 4.31277600 -2.12358000 7.69294000
O 4.51735600 -3.90334700 5.75471400
O 4.58983000 0.46882700 7.28381700
Si 6.90674800 -1.63076200 2.02739400
O 6.32434900 0.95404500 5.35515100
O 6.64460100 -0.65203500 3.28625900
Si -4.83717300 -3.94796000 -1.73743200
Si -2.69831600 -7.35088700 -4.37046200
O -5.66019600 -2.56175400 -1.84839100
O -4.42183400 -4.44792100 -3.21704600
O -3.65607900 -6.22056400 -5.01597300
O -7.15844200 -0.70578400 -0.71862000
Si -3.35947200 3.91031100 -6.23620900
Si 5.79773200 -2.50903300 -6.82264000
O 5.47863300 -0.70856300 -1.35767800
O -4.50558200 2.79846200 -5.98727900
O -2.41983400 -0.42386300 -8.44544400
Si 8.47794500 1.57035600 -2.46749700
Si 7.02207000 -0.55355300 -0.90549300
O 7.55772800 0.91603200 -1.31148600
O 9.44155900 2.69385200 -1.81877400
Si 1.51963700 3.20994900 -4.48238300
O 2.33286500 -0.42433800 -7.99523600
Si 0.07538000 5.33456800 -2.91047400
Si 3.57644300 0.94684600 -4.18501500
O 4.49382800 -1.57256300 -7.00791800
Si 3.66788000 -0.18779100 -7.11615300
O 3.25583100 0.31031300 -5.63513000
O 0.60264200 3.86377300 -3.32352400
O 2.47542300 2.07743400 -3.83761500
O 7.53282800 2.25273200 -3.58687100
O 5.60886400 -3.44331200 -5.51759500
Si 7.93961900 -0.19973800 -6.52255200
Si 6.48132900 2.06344000 -4.79945800
O 7.02448500 0.92558000 -5.81019600
O 7.10648900 -1.57988300 -6.63471200
O 5.04786600 1.61515000 -4.20352700
O 3.52607500 -0.21606800 -3.06322100
O 10.14989600 6.82389800 0.89722700
O 10.35448200 5.04413100 -1.04100100
Si -0.47724000 2.74235800 -6.81863300
Si 1.66833000 -0.65948100 -9.44929100
Si -1.13607700 0.45793700 -8.87661400
O 0.57125300 2.53956900 -5.60597500
O -1.90790400 3.20004500 -6.22284600
O -0.64870500 1.34966300 -7.62039700
O 0.06186300 -0.52443600 -9.33634000
O -3.42502800 5.02329600 -5.06635000
Si 3.36049000 3.87514800 6.22594000
Si -5.82996800 -2.49814400 6.79420800
O -5.50149700 -0.68381700 1.33460100
Si 1.11915400 0.42689800 8.85654900
Si 0.47222200 2.72054700 6.80507000
Si -1.69102700 -0.67754500 9.42607000
O -0.57730500 2.52665400 5.59184600
O 1.90524800 3.17248100 6.21057100
O 0.63643400 1.32471000 7.60287300
O -0.08387900 -0.55053700 9.31349300
O 3.43184000 4.99109500 5.05924500
O -3.54702600 -0.20583100 3.04155000
O -7.54026100 2.28174800 3.57198900
O -5.64602400 -3.42965400 5.48651700
O -7.13387600 -1.56167100 6.60893200
O -5.05863600 1.62953800 4.18677700
Si -7.95982000 -0.17690100 6.50069400
Si -6.48976900 2.08354800 4.78402500
O -7.03884200 0.94566300 5.79153100
Si -0.06689000 5.32668100 2.90428800
Si -1.52218200 3.20514500 4.47016900
O -2.35431900 -0.43482600 7.97269500
Si -3.68808100 -0.18884600 7.09429700
Si -3.59084500 0.95364600 4.16635900
O -4.52121300 -1.56899200 6.98213200
O -3.27336300 0.31132400 5.61468100
O -0.60179200 3.85748200 3.31316500
O -2.48374500 2.07938000 3.82226900
O 2.39823800 -0.46033500 8.42280200
O 4.50080700 2.75806600 5.97384500
Si -8.48890800 1.60747500 2.45068900
Si -7.04406000 -0.51962600 0.88254100
O -7.57208700 0.95166900 1.29279600
O -9.44666100 2.73780300 1.80516600
Si 0.00715300 6.44933400 -0.00150300
O 1.47695900 5.48233000 3.35597400
O -1.46763400 5.49952200 -3.36170500
Si 4.14609600 8.26993000 2.63035800
Si 2.69816600 6.13685900 4.18756500
O 3.75872100 6.79296200 3.15964000
O 5.75324300 8.39694200 2.51778100
O -3.45771600 8.53402900 -1.17410100
O 0.19109700 5.51782300 -1.30919500
O -1.29675300 7.38580600 -0.18678200
Si -2.12269700 8.77057600 -0.29501600
O 3.48280200 8.51265000 1.17698400
O -0.18164200 5.51508200 1.30353900
Si 2.14904000 8.75863100 0.29858500
O 1.31591000 7.37848400 0.18642300
O 8.23536000 8.48714200 1.62708800
Si -4.12225000 8.29889000 -2.62815600
Si -2.68541700 6.16275100 -4.19142300
O -3.74255400 6.82143700 -3.16163100
O -5.72871700 8.43393100 -2.51520600
Si -11.13410600 6.22516200 0.18829900
Si -9.80987200 8.34974200 -1.48634000
O -10.13357800 6.87917300 -0.89915900
O -10.34734900 5.09499600 1.03407100
Si -10.50306100 3.91693000 2.12942800
O -8.21041400 8.53450600 -1.62430800
Si -6.92665500 9.41630500 -2.05547900
Si 10.50407600 3.86838800 -2.13969800
Si 11.14709800 6.16778600 -0.19202500
H 11.63575400 7.21447000 -1.10115900
Si 9.83391600 8.29445600 1.48864900
H 10.37400400 9.31505700 0.57891600
Si 6.95627700 9.37437600 2.06083800
H -12.27687700 5.61209100 -0.50381700
H 8.18541600 -0.74520300 5.28000800
H 6.44975200 -3.40058600 7.29395500
H 4.62342000 -0.51142900 9.60653100
H 6.39726000 2.20757000 7.54107600
H 3.58213100 4.51527200 7.53058700
H 1.48861100 1.30583100 9.97545400
H 7.32573400 10.25330900 3.17974100
H 10.46054000 8.43604800 2.81081900
H 12.28687400 5.54689100 0.49824400
H 11.86809100 3.32227800 -2.09067200
H 6.03096600 -5.62520900 4.70503700
H 8.10142500 -2.44832900 2.28318800
H 9.29901900 0.52265500 -3.09137600
H 9.15300100 -0.42358400 -5.72344200
H 8.31688200 0.25522800 -7.86841800
H 6.51717200 10.19116000 0.92034300
H 3.64015600 9.27704300 3.57413800
H 1.31659000 9.78228500 0.94661500
H -1.28485500 9.79172500 -0.94007800
H -2.49752400 9.22367500 1.05220500
H -3.61099700 9.30603300 -3.56901000
H -6.48324100 10.22755500 -0.91260800
H -7.29152900 10.30032200 -3.17188200
H -10.34400300 9.37047400 -0.57324300
H -10.43574300 8.49834300 -2.80809800
H -11.61782500 7.27150600 1.10053100
H -11.86977500 3.37813200 2.07887600
H -10.23853200 4.45683300 3.47087100
H -8.33464600 0.27619600 7.84791700
H -9.17421900 -0.39209400 5.70097500
H -9.31534400 0.56228900 3.07166200
H -6.33723800 3.35116700 5.51253700
H -6.40486300 2.26228200 -7.55605400
H -3.57777500 4.55528000 -7.53902900
H 0.02576800 3.77628800 -7.73446900
H 2.52630200 9.21359500 -1.04728500
H 7.83571400 -1.57547800 -1.57973700
H 10.24248900 4.41353500 -3.47958600
H 6.33547100 3.33389700 -5.52430400
H 2.17958100 0.34766400 -10.39014600
H 2.01380100 -2.00340900 -9.93454900
H 5.96510200 -3.35638100 -8.01214400
H -1.50095000 1.34195300 -9.99301700
H -4.64516400 -0.46002500 -9.62923200
H -6.48643400 -3.34620700 -7.32479300
H -8.20828700 -0.68756500 -5.30330000
H -2.04340700 -2.02103500 9.90757900
H -2.19696600 0.32956600 10.36985100
H -6.00167500 -3.34798500 7.98136700
H -4.52053300 0.83480700 7.74232800
H -7.16524700 -3.46287300 3.47476400
H 1.80378000 -7.97240600 5.37985300
H 3.46191200 -8.42481100 3.70433100
H 5.63283900 -4.99970600 1.05825200
H 3.31588200 -9.37105400 1.07226600
H 5.12794300 -6.37052000 -1.33055800
H 7.12795200 -3.49016100 -3.50593800
H 0.12798000 -12.30386000 -1.21642900
H 2.23963900 -9.05943000 -3.67792700
H -1.86430600 -7.94751500 -5.42372400
H -3.52476200 -8.39608000 -3.74947500
H -6.07919500 -5.58023700 -4.74226100
H -3.38363900 -9.35046500 -1.12016300
H -5.18017200 -6.34739600 1.29123000
H -5.67794200 -4.96731500 -1.09362200
H -2.30586400 -9.05803000 3.63091000
H -0.21109600 -12.30635200 1.16023200
H -0.02533600 3.75447300 7.72390300
H 2.17763400 7.17808800 5.08529200
H -0.88021100 6.34926200 3.57795500
H -2.15939600 7.20380400 -5.08612900
H 0.89408700 6.35481200 -3.58117300
H 2.34754700 4.25555000 -5.10061300
H -2.34457200 4.25327700 5.09143500
H -7.86296300 -1.53909300 1.55409300
H -8.13317200 -2.39960800 -2.31132500
H 4.50572300 0.83335600 -7.76121300
O 3.32262900 -3.73610400 0.88885700
Si -0.69415400 -6.76651900 -2.01191300
Si -2.75641000 -3.44161500 0.58817100
O -1.22262300 -8.03081200 -1.06125300
O -1.75414200 -6.64023400 -3.26708400
O 0.71855600 -7.34445300 -2.70372500
O -0.71794700 -5.33145500 -1.33491000
O -3.44195900 -4.53542900 1.63173700
O -3.25140700 -1.93256900 1.07747700
O -1.15961900 -3.31609000 0.65682100
Si 0.65011100 -6.76922700 1.95336000
Si 2.72762000 -3.44693400 -0.59837100
O 1.15339600 -8.07624700 1.04660200
O 1.68753500 -6.65842100 3.23753600
O -0.79486500 -7.28341600 2.61391100
O 0.76129200 -5.37910800 1.19400300
O 3.33597900 -4.59517800 -1.56786800
O 3.17144300 -1.92224500 -1.03427600
O 1.13923700 -3.31108600 -0.63698200
O -3.47349200 -3.70432100 -0.89192300
Al -0.03695500 -4.45653600 -0.02407800
C 0.20464700 -0.93932200 -0.47380500
H 1.00354800 -0.97409700 -1.21170600
H -0.59204400 -1.67694300 -0.53638600
C 0.23999100 -0.02136400 0.59802400
C 1.07339100 1.24087500 0.45229000
H 0.57104300 1.95587100 -0.20630500
H 1.20700900 1.72191800 1.42491300
H 2.05801100 1.01608900 0.03324700
H -0.73918400 0.12449500 1.06500000
C 0.99084600 -1.10414400 1.56508300
H 0.41462800 -2.01706500 1.69356900
H 2.00712000 -1.29649400 1.22883200
H 1.01084900 -0.53688300 2.50066100

## Sheet: Figure 7-H(blue)
Si -4.69654200 -5.04917700 -4.67192500
Si 4.66228900 -5.07712800 4.69648200
Si -0.04143200 -11.45939200 0.01744600
Si -6.78507700 -0.48006700 -4.90873300
Si -5.32054400 -2.74453900 -6.61959200
Si -5.45827200 1.64810400 -6.57644400
Si -3.99008100 -0.62529800 -8.29605400
Si -6.92005000 -1.58818300 -2.04608200
O -5.85226400 -1.59131100 -5.62027300
O -6.31377600 0.99485500 -5.37099200
O -6.64885600 -0.61038600 -3.30379900
O -4.31684100 -2.09416200 -7.70630400
O -4.53700800 -3.87375300 -5.76956700
O -4.57814000 0.49971800 -7.29612700
Si 4.72725400 -3.99103200 1.68991800
Si 2.63404100 -7.37350400 4.36939400
O 5.63213600 -2.60191700 1.85667200
O 4.37866000 -4.48083300 3.22153000
O 3.59763800 -6.24969500 5.01768500
O 7.14467400 -0.75482300 0.73146900
Si -4.31786000 -5.72999000 2.33554000
Si -5.76293300 -3.60021300 3.89947800
Si -4.27860600 -1.33910500 2.17749500
Si -2.26416600 -7.99507800 2.64254800
O -1.34380000 -10.52177700 -0.17279400
Si -2.16784100 -9.13626400 -0.28594200
O -2.58262000 -8.63432700 1.19306400
O -5.23653800 -5.07255700 3.49087000
O -3.36482400 -6.86227800 2.98477800
O -4.86002000 -2.48141500 3.16160700
Si 5.73958300 -3.65020200 -3.87726000
Si 4.22847300 -1.40118000 -2.10571800
Si 4.25024300 -5.73953700 -2.24164000
Si 2.10256400 -9.15203400 0.31713600
Si 2.20760100 -8.01616800 -2.61318500
O 1.26801900 -10.53138600 0.20616200
O 2.52113400 -8.65563700 -1.16272900
O 5.20200800 -5.11783700 -3.46624700
O 3.31680400 -6.89246000 -2.95727700
O 4.84524300 -2.52330500 -3.14122300
Si 6.78546000 -0.52366400 4.92590700
Si 5.47487100 1.61722000 6.59016600
Si 5.30377700 -2.77417600 6.64041600
Si 3.98946200 -0.64218000 8.31344100
O 5.84423700 -1.62663800 5.63923700
O 4.30497500 -2.11443500 7.72600300
O 4.51167600 -3.89877700 5.79221200
O 4.58604400 0.47671800 7.31170000
Si 6.91198600 -1.63739900 2.06508800
O 6.32538000 0.95554100 5.38577600
O 6.64824400 -0.65554200 3.32118600
Si -4.82637600 -3.94876000 -1.72049700
Si -2.68587900 -7.36032100 -4.34107400
O -5.64753800 -2.56201600 -1.83622000
O -4.40842000 -4.45263900 -3.19798300
O -3.64085300 -6.23029200 -4.99122700
O -7.14601600 -0.70172100 -0.71392600
Si -3.32937900 3.89746700 -6.23344200
Si 5.82136600 -2.53413300 -6.78537700
O 5.49237400 -0.72122000 -1.32519800
O -4.47737000 2.78755100 -5.98455100
O -2.39009900 -0.44275800 -8.43091400
Si 8.49690400 1.55177500 -2.43347100
Si 7.03505000 -0.56687300 -0.86995300
O 7.57335700 0.90114500 -1.27801800
O 9.46044000 2.67556500 -1.78514100
Si 1.54501600 3.19518800 -4.46732300
O 2.36159300 -0.44791800 -7.97025000
Si 0.09986500 5.32504700 -2.90334600
Si 3.59856500 0.93026500 -4.16039900
O 4.51899900 -1.59651700 -6.97561500
Si 3.69495800 -0.21100400 -7.08876200
O 3.28018100 0.29091700 -5.60975500
O 0.62626300 3.85270100 -3.31194800
O 2.49792900 2.06290700 -3.81799700
O 7.55507000 2.23277800 -3.55644500
O 5.62856100 -3.46524900 -5.47866900
Si 7.96536400 -0.22673800 -6.48573500
Si 6.50601100 2.04203200 -4.77091600
O 7.05002000 0.90126600 -5.77791100
O 7.13082400 -1.60613200 -6.59664600
O 5.07068700 1.59683300 -4.17710000
O 3.54485500 -0.22954100 -3.03630400
O 10.16777300 6.81082400 0.92317900
O 10.37447700 5.02648200 -1.01061100
Si -0.44728200 2.72476600 -6.80691100
Si 1.69997400 -0.68551500 -9.42523400
Si -1.10433700 0.43653700 -8.86123000
O 0.59830000 2.52343200 -5.59149800
O -1.87869900 3.18549500 -6.21529700
O -0.61865800 1.33048700 -7.60593700
O 0.09342900 -0.54829600 -9.31612200
O -3.39616900 5.01314400 -5.06621900
Si 3.36312600 3.88213300 6.24351400
Si -5.83621500 -2.47886300 6.80579200
O -5.49355800 -0.67714300 1.34288100
Si 1.11187200 0.44246000 8.87688100
Si 0.47220700 2.73228900 6.81886100
Si -1.70088000 -0.65734100 9.44268300
O -0.57488200 2.53693900 5.60376800
O 1.90707900 3.18117500 6.22651200
O 0.63298900 1.33804400 7.62014100
O -0.09333800 -0.53250800 9.33335800
O 3.43838300 4.99538200 5.07448900
O -3.54226100 -0.19771700 3.05308500
O -7.53367200 2.29585400 3.56914600
O -5.65051500 -3.41351500 5.50059300
O -7.13858300 -1.54124700 6.61555400
O -5.05419000 1.64205100 4.19084900
Si -7.96262300 -0.15573400 6.50240600
Si -6.48608600 2.09910800 4.78393100
O -7.03873900 0.96413800 5.79276400
Si -0.05519400 5.33033600 2.91109300
Si -1.51647600 3.21405000 4.47850200
O -2.36068500 -0.41707900 7.98731300
Si -3.69221700 -0.17146700 7.10543300
Si -3.58717100 0.96435700 4.17517100
O -4.52675800 -1.55086200 6.99452100
O -3.27364700 0.32489600 5.62561900
O -0.59276000 3.86269500 3.32207200
O -2.47796500 2.08799100 3.83100500
O 2.39083700 -0.44727100 8.44793100
O 4.50265200 2.76312500 5.99642300
Si -8.48066100 1.62021100 2.44727000
Si -7.03492700 -0.51212000 0.88706100
O -7.56208700 0.96072000 1.29286600
O -9.43563400 2.75023700 1.79711600
Si 0.02658500 6.44639600 0.00296900
O 1.48784300 5.48514600 3.36582600
O -1.44195500 5.49083800 -3.35833900
Si 4.16191900 8.26791800 2.63985900
Si 2.70800600 6.14007000 4.19863800
O 3.77160600 6.79260200 3.17158600
O 5.76946000 8.39275100 2.53053500
O -3.43318900 8.53261100 -1.18190500
O 0.21228300 5.51174300 -1.30223000
O -1.27578500 7.38401200 -0.18726900
Si -2.09982200 8.76952600 -0.30041600
O 3.50211500 8.50818000 1.18448900
O -0.16620100 5.51529300 1.30967700
Si 2.17058300 8.75379200 0.30261000
O 1.33604000 7.37439700 0.19169800
O 8.25363600 8.47798800 1.64510800
Si -4.09480900 8.29501500 -2.63688900
Si -2.65711200 6.15366700 -4.19221500
O -3.71571800 6.81591900 -3.16622600
O -5.70135500 8.43223300 -2.52777700
Si -11.11532700 6.23599000 0.16875300
Si -9.78486300 8.35523100 -1.50770900
O -10.11162400 6.88636800 -0.91795700
O -10.33179000 5.10677700 1.01877900
Si -10.49132500 3.93135300 2.11641900
O -8.18488200 8.53777200 -1.64256900
Si -6.89912000 9.41706800 -2.07288400
Si 10.52507200 3.84810700 -2.10634800
Si 11.16657500 6.15108400 -0.16240700
H 11.65848600 7.19514700 -1.07280100
Si 9.85226000 8.28307800 1.51061800
H 10.39557300 9.30099400 0.59979800
Si 6.97467000 9.36772000 2.07405700
H -12.25730900 5.62274200 -0.52450400
H 8.18456300 -0.74609700 5.31852600
H 6.44128500 -3.39489100 7.33457700
H 4.61334900 -0.49838100 9.63666700
H 6.39499300 2.21386400 7.56905100
H 3.58267100 4.52490700 7.54721000
H 1.47992500 1.32345200 9.99462900
H 7.34272300 10.24871100 3.19180500
H 10.47614700 8.42687800 2.83384400
H 12.30408400 5.53037000 0.53175300
H 11.88831700 3.30047500 -2.05310100
H 6.02551700 -5.62478800 4.74972000
H 8.10511200 -2.45582100 2.32533800
H 9.31808800 0.50170000 -3.05320000
H 9.17671600 -0.45024900 -5.68346000
H 8.34613100 0.22476400 -7.83178200
H 6.53905500 10.18247700 0.93077800
H 3.65511700 9.27774300 3.58027100
H 1.33794000 9.77988900 0.94651800
H -1.25933800 9.78822500 -0.94591200
H -2.47706400 9.22608400 1.04496200
H -3.58027800 9.29944000 -3.57886400
H -6.45724600 10.23033900 -0.93085500
H -7.26047700 10.29902000 -3.19205800
H -10.31977000 9.37864300 -0.59807200
H -10.40764700 8.50162600 -2.83117000
H -11.59979200 7.28495000 1.07758000
H -11.85857100 3.39407800 2.06406200
H -10.22909500 4.47393800 3.45723000
H -8.33986300 0.30082300 7.84778500
H -9.17551800 -0.37126200 5.70049800
H -9.30971800 0.57740800 3.06875600
H -6.33363200 3.36817000 5.50994500
H -6.37384100 2.25013800 -7.55630000
H -3.54404300 4.53978000 -7.53817700
H 0.05898100 3.75604000 -7.72394600
H 2.55134900 9.20529400 -1.04343800
H 7.84894600 -1.59127900 -1.54012000
H 10.26708600 4.39056900 -3.44802400
H 6.36327500 3.31103800 -5.49891700
H 2.21450300 0.31890900 -10.36720900
H 2.04489600 -2.03094000 -9.90672600
H 5.99033200 -3.38433900 -7.97261300
H -1.46569400 1.31849000 -9.98040300
H -4.61286400 -0.47890500 -9.61951500
H -6.46266500 -3.35771700 -7.31268900
H -8.18575600 -0.69250100 -5.30093500
H -2.05593300 -1.99932700 9.92641300
H -2.20768200 0.35248400 10.38309400
H -6.01155000 -3.32584100 7.99446500
H -4.52485800 0.85462900 7.74934100
H -7.16535200 -3.44941400 3.48558100
H 1.79403700 -7.96540500 5.42047600
H 3.45529600 -8.42355400 3.74962000
H 5.63617900 -5.00698300 1.10067300
H 3.31392200 -9.37550100 1.11935800
H 5.13488400 -6.38246700 -1.28616200
H 7.14311700 -3.50937500 -3.46360300
H 0.12753400 -12.30959900 -1.16979000
H 2.24849700 -9.07322400 -3.63386700
H -1.85026000 -7.96029400 -5.39117900
H -3.51493400 -8.40312200 -3.71959000
H -6.06378800 -5.58645100 -4.72428400
H -3.38073700 -9.35179200 -1.08784700
H -5.17894900 -6.34119100 1.31286800
H -5.66981400 -4.96585700 -1.07615400
H -2.31306100 -9.05000800 3.66493500
H -0.21676800 -12.30637100 1.20612000
H -0.02612500 3.76886300 7.73428900
H 2.18675500 7.18392600 5.09288900
H -0.86876300 6.35539200 3.58068100
H -2.12787600 7.19208300 -5.08808400
H 0.92126900 6.34280700 -3.57452000
H 2.37554100 4.23841200 -5.08606300
H -2.33897000 4.26455300 5.09561500
H -7.85653000 -1.52910300 1.55908500
H -8.11927800 -2.39793600 -2.30498600
H 4.53544300 0.80769500 -7.73425700
O 3.32997700 -3.76277000 0.91710300
Si -0.68579400 -6.76856400 -1.97457700
Si -2.73854600 -3.44394200 0.60889600
O -1.21827700 -8.03455100 -1.02713100
O -1.74323400 -6.64829700 -3.23725400
O 0.72737900 -7.35416700 -2.66684300
O -0.72038000 -5.33492200 -1.29472800
O -3.43950400 -4.53038000 1.65354800
O -3.24451900 -1.92920800 1.09318400
O -1.14860400 -3.27921500 0.66766700
Si 0.64877600 -6.76441200 1.98736500
Si 2.74356500 -3.45705800 -0.56704300
O 1.15325100 -8.07821900 1.08622000
O 1.68396400 -6.65604200 3.27509200
O -0.79770900 -7.27972600 2.64717900
O 0.75085500 -5.37838400 1.22408000
O 3.35414100 -4.60047500 -1.54144800
O 3.18244700 -1.93335800 -1.00639500
O 1.15721400 -3.33525100 -0.63114400
O -3.46434900 -3.70556600 -0.87231000
Al -0.03528100 -4.44026200 0.00870500
H 0.89790000 -1.73869200 0.31784500
C 1.13034900 0.87938400 -0.68448800
H 1.45890900 1.36840300 0.23238300
H 0.74275500 1.66358500 -1.35932900
H 1.96063300 0.39657800 -1.20267900
C -0.00649500 -0.04484700 -0.47694400
C -1.01923600 0.24252200 0.56009800
H -1.84359400 0.76454300 0.04947500
H -1.44918700 -0.68482400 0.95074100
H -0.65306800 0.88202800 1.36499000
H 0.96805400 -1.07054900 0.69967100
C -0.37811200 -0.95548800 -1.58052600
H 0.49483100 -1.35552900 -2.09346200
H -1.03025400 -1.75742600 -1.23776400
H -0.93893600 -0.31673600 -2.28292200
