# Supplementary material for: Selective conversion of CO2 to isobutane-enriched C4 alkanes over InZrOx-Beta composite catalyst
Source: Nat Commun. 2023 May 6;14:2627. doi: 10.1038/s41467-023-38336-5 (PMC10164185; doi:10.1038/s41467-023-38336-5)
Supplement: Supplementary file 3 — Source Data [file 41467_2023_38336_MOESM3_ESM.zip › Source_Data_for_Figures_in_Main_Article/Source_data_Fig_8.xlsx]

## Sheet: a
catalytic stability of SiO2-modified InZrOx-Beta catalyst
TOS(h)	C4(0)	MeOH/DME	CO2 con.	CO sel.	Other CH compounds
2.525	54.7577	0.37387	17.3721	46.5501	44.8685
5.07194	52.2813	0.55183	20.6323	45.6997	47.1669
6.77083	51.8691	0.18133	22.3139	45.5442	47.9496
10.165	51.4511	0.15279	23.3798	48.2764	48.3961
13.5561	51.4506	0.13049	25.0364	47.4534	48.4189
16.9489	51.55	0.1361	25.5498	48.2538	48.3139
22.8931	51.8497	0.21155	25.955	48.4845	47.9387
28.8211	52.6149	0.71	25.5911	51.1602	46.68
32.1997	52.0033	0.51187	25.3676	51.3941	47.4848
35.5739	52.0762	0.89902	26.0695	50.0927	47.0248
38.9444	52.0318	1.12796	26.1533	49.8125	46.8402
42.3117	51.5427	2.11942	25.8067	50.4767	46.3379
44.8411	52.2874	1.66296	25.2865	51.5421	46.0496
51.5872	51.4961	2.18358	25.2085	52.1662	46.3203
59.1686	50.5715	3.1057	25.4366	50.5206	46.3228
68.12	48.7545	4.62534	23.9453	53.9588	46.6201
70.6461	48.2634	4.85761	23.9621	54.1294	46.879
73.1714	47.6132	5.37992	23.7804	54.5909	47.0069
79.8878	45.5418	7.0475	23.6917	54.5851	47.4108
82.4031	44.8828	7.39659	23.4918	55.2022	47.7206
84.9175	44.1368	7.9744	23.4091	55.2717	47.8888

## Sheet: b
catalytic stability of SiO2-modified InZrOx-Beta catalyst
TOS(h)	C4(0)	MeOH/DME	CO2 con.	CO sel.	Other CH compounds
0.99944	54.8021	3.11274	13.1627	31.9613	42.0851
6.05694	49.8658	1.02269	15.0731	40.1493	49.1115
11.1103	49.4591	0.64439	18.2695	37.7868	49.8965
17.0092	49.907	0.55993	19.0203	37.9746	49.5331
21.2256	50.2956	0.50641	20.3659	35.1611	49.198
25.4542	50.6397	0.52893	19.8541	36.5333	48.8314
29.6869	50.7292	0.36795	20.0146	35.9641	48.9028
34.7553	51.1322	0.34955	19.5606	36.0999	48.5183
40.6653	51.5848	0.34251	19.5529	35.4349	48.0727
47.4322	52.0175	0.33176	19.2611	35.7428	47.6507
52.1383	52.2151	0.33773	19.7101	34.5331	47.4472
57.2108	52.3586	0.33434	19.3763	35.0591	47.3071
62.2786	52.3034	0.34459	19.0897	35.2758	47.352
67.3594	52.0761	0.38846	18.6039	34.7473	47.5355
72.4506	51.614	0.42276	18.4168	35.4888	47.9632
77.5342	50.8134	0.46428	18.1098	36.0237	48.7223
82.6058	49.6428	0.49538	17.9143	35.7972	49.8618
88.5192	47.4767	1.4672	17.423	36.5339	51.0561
96.9894	44.493	2.28968	17.6443	35.7111	53.2174

## Sheet: c
catalytic stability of SiO2-modified InZrOx-Beta catalyst
TOS(h)	C4(0)	MeOH/DME	CO2 con.	CO sel.	Other CH compounds
6.69056	50.4517	0.68248	13.0078	41.8567	48.8658
11.7608	50.3658	0.38049	16.8697	35.3596	49.2537
13.4486	50.4646	0.32974	16.6391	35.7224	49.2057
16.5447	50.6648	0.29878	16.6379	36.9701	49.0364
20.7831	50.964	0.26192	17.0413	35.7844	48.7741
27.5547	51.4624	0.22648	16.6246	36.4718	48.3112
34.3181	51.8408	0.21214	17.0496	34.5585	47.9471
40.2378	52.1266	0.2135	17.058	33.9656	47.6599
46.1681	52.3333	0.24128	16.486	34.4288	47.4254
51.2475	52.4421	0.36826	16.3481	34.3273	47.1896
56.3253	52.5404	0.41914	16.6144	33.1261	47.0405
61.4067	52.6068	0.45573	15.5116	35.5636	46.9375
66.5017	52.6792	0.45546	15.6718	35.0243	46.8653
73.2933	52.6892	0.50271	15.2554	35.459	46.8081
79.2231	52.6153	0.49926	15.6372	34.4125	46.8854
84.3072	52.526	0.52348	15.0479	35.5538	46.9505
89.4147	52.3529	0.54701	15.1713	34.8497	47.1001
94.5214	52.159	0.52746	15.0382	35.2838	47.3135
96.7978	51.7864	1.03114	14.6558	35.9625	47.1825
101.884	51.671	0.56894	14.8311	35.349	47.76
104.425	51.4598	0.60384	14.5861	35.2363	47.9364
109.51	51.1084	0.33814	14.4891	34.718	48.5535
114.611	50.5761	0.31975	14.8324	33.8243	49.1041
119.718	49.9962	0.32321	14.8414	33.6581	49.6806
124.828	48.8436	1.32252	14.1198	35.6424	49.8338
128.231	48.2507	1.51076	14.9022	33.7527	50.2385
130.466	47.8475	1.65369	14.3261	35.0261	50.4988
133.874	47.2592	1.76686	14.1173	35.241	50.9739
138.989	46.3034	2.00601	14.3378	34.4976	51.6906
