# Supplementary material for: Selective conversion of CO2 to isobutane-enriched C4 alkanes over InZrOx-Beta composite catalyst
Source: Nat Commun. 2023 May 6;14:2627. doi: 10.1038/s41467-023-38336-5 (PMC10164185; doi:10.1038/s41467-023-38336-5)
Supplement: Supplementary file 3 — Source Data [file 41467_2023_38336_MOESM3_ESM.zip › Source_Data_for_Figures_in_Main_Article/Source_data_Fig_9/Fig_9a-f.xlsx]

## Sheet: a
XRD patterns
diffraction peak	InZrOx(CP)	InZrOx(SCP-4)	InZrOx(SCP-8)
5	180	186.667	166.667
5.02	193.333	226.667	166.667
5.04	193.333	200	206.667
5.06	180	213.333	146.667
5.08	166.667	166.667	160
5.1	133.333	166.667	173.333
5.12	166.667	173.333	120
5.14	166.667	173.333	140
5.16	140	166.667	173.333
5.18	180	173.333	160
5.2	213.333	173.333	173.333
5.22	200	146.667	186.667
5.24	193.333	120	180
5.26	186.667	220	186.667
5.28	200	193.333	173.333
5.3	193.333	180	153.333
5.32	180	166.667	206.667
5.34	160	140	200
5.36	166.667	153.333	140
5.38	153.333	200	166.667
5.4	166.667	166.667	166.667
5.42	140	140	173.333
5.44	120	153.333	206.667
5.46	146.667	193.333	173.333
5.48	146.667	173.333	206.667
5.5	126.667	140	166.667
5.52	153.333	173.333	140
5.54	166.667	200	160
5.56	153.333	206.667	160
5.58	140	200	133.333
5.6	173.333	206.667	140
5.62	206.667	193.333	146.667
5.64	146.667	193.333	153.333
5.66	166.667	213.333	200
5.68	153.333	226.667	166.667
5.7	160	226.667	133.333
5.72	133.333	200	120
5.74	173.333	213.333	126.667
5.76	146.667	186.667	153.333
5.78	180	160	160
5.8	160	166.667	133.333
5.82	213.333	173.333	133.333
5.84	173.333	173.333	133.333
5.86	160	193.333	113.333
5.88	180	160	173.333
5.9	146.667	193.333	146.667
5.92	133.333	166.667	126.667
5.94	160	180	166.667
5.96	120	146.667	173.333
5.98	100	160	140
6	113.333	133.333	113.333
6.02	146.667	133.333	153.333
6.04	126.667	166.667	133.333
6.06	153.333	186.667	146.667
6.08	193.333	153.333	120
6.1	193.333	126.667	160
6.12	160	146.667	146.667
6.14	160	193.333	140
6.16	133.333	200	160
6.18	126.667	180	153.333
6.2	133.333	166.667	153.333
6.22	133.333	146.667	160
6.24	180	146.667	153.333
6.26	140	186.667	153.333
6.28	126.667	160	186.667
6.3	166.667	160	153.333
6.32	193.333	126.667	120
6.34	173.333	86.6667	93.3333
6.36	160	180	146.667
6.38	140	146.667	133.333
6.4	113.333	166.667	173.333
6.42	113.333	166.667	166.667
6.44	146.667	100	140
6.46	140	120	173.333
6.48	126.667	126.667	146.667
6.5	180	133.333	120
6.52	126.667	133.333	146.667
6.54	166.667	160	146.667
6.56	200	166.667	133.333
6.58	133.333	200	126.667
6.6	133.333	133.333	93.3333
6.62	160	153.333	160
6.64	193.333	146.667	153.333
6.66	226.667	126.667	166.667
6.68	186.667	166.667	113.333
6.7	146.667	166.667	133.333
6.72	146.667	166.667	120
6.74	140	160	146.667
6.76	126.667	166.667	140
6.78	113.333	146.667	126.667
6.8	140	160	133.333
6.82	120	200	133.333
6.84	146.667	166.667	160
6.86	186.667	146.667	146.667
6.88	173.333	193.333	193.333
6.9	193.333	146.667	220
6.92	166.667	126.667	200
6.94	153.333	113.333	200
6.96	180	140	186.667
6.98	180	93.3333	133.333
7	120	93.3333	146.667
7.02	133.333	180	166.667
7.04	120	186.667	173.333
7.06	133.333	133.333	146.667
7.08	153.333	146.667	160
7.1	126.667	153.333	140
7.12	180	173.333	146.667
7.14	173.333	166.667	133.333
7.16	153.333	120	120
7.18	186.667	113.333	140
7.2	180	160	120
7.22	153.333	160	100
7.24	160	153.333	160
7.26	160	140	180
7.28	133.333	106.667	126.667
7.3	126.667	126.667	113.333
7.32	140	120	133.333
7.34	160	120	153.333
7.36	120	126.667	153.333
7.38	146.667	126.667	133.333
7.4	153.333	120	113.333
7.42	160	140	153.333
7.44	146.667	140	160
7.46	153.333	153.333	153.333
7.48	146.667	93.3333	133.333
7.5	126.667	133.333	160
7.52	166.667	200	133.333
7.54	153.333	180	146.667
7.56	160	140	166.667
7.58	146.667	153.333	126.667
7.6	166.667	140	140
7.62	153.333	126.667	160
7.64	160	126.667	173.333
7.66	120	153.333	186.667
7.68	106.667	146.667	133.333
7.7	113.333	133.333	140
7.72	140	146.667	106.667
7.74	140	153.333	120
7.76	140	146.667	146.667
7.78	173.333	113.333	180
7.8	153.333	106.667	160
7.82	126.667	126.667	153.333
7.84	133.333	113.333	153.333
7.86	173.333	120	126.667
7.88	133.333	100	133.333
7.9	113.333	120	140
7.92	113.333	140	173.333
7.94	120	126.667	160
7.96	166.667	106.667	120
7.98	153.333	100	133.333
8	120	126.667	186.667
8.02	160	140	180
8.04	120	93.3333	153.333
8.06	120	100	146.667
8.08	120	146.667	120
8.1	93.3333	126.667	133.333
8.12	113.333	160	126.667
8.14	146.667	186.667	133.333
8.16	106.667	140	146.667
8.18	106.667	140	160
8.2	160	120	140
8.22	133.333	140	133.333
8.24	113.333	113.333	166.667
8.26	126.667	120	173.333
8.28	153.333	133.333	133.333
8.3	146.667	160	106.667
8.32	113.333	153.333	126.667
8.34	106.667	180	133.333
8.36	133.333	200	153.333
8.38	146.667	140	133.333
8.4	146.667	86.6667	140
8.42	120	73.3333	146.667
8.44	126.667	113.333	126.667
8.46	100	113.333	153.333
8.48	206.667	126.667	173.333
8.5	186.667	166.667	133.333
8.52	153.333	120	146.667
8.54	120	120	180
8.56	106.667	160	133.333
8.58	126.667	160	133.333
8.6	120	126.667	126.667
8.62	120	153.333	146.667
8.64	153.333	146.667	113.333
8.66	133.333	106.667	113.333
8.68	140	86.6667	140
8.7	146.667	86.6667	120
8.72	100	120	140
8.74	100	113.333	146.667
8.76	93.3333	146.667	133.333
8.78	113.333	86.6667	140
8.8	120	120	153.333
8.82	106.667	160	133.333
8.84	140	113.333	86.6667
8.86	133.333	120	140
8.88	126.667	153.333	146.667
8.9	106.667	126.667	133.333
8.92	126.667	126.667	160
8.94	120	106.667	153.333
8.96	126.667	160	166.667
8.98	120	160	140
9	186.667	166.667	166.667
9.02	166.667	146.667	173.333
9.04	133.333	120	166.667
9.06	126.667	100	153.333
9.08	126.667	106.667	153.333
9.1	146.667	166.667	140
9.12	140	186.667	120
9.14	146.667	180	146.667
9.16	140	166.667	113.333
9.18	113.333	133.333	126.667
9.2	133.333	126.667	166.667
9.22	153.333	126.667	160
9.24	113.333	153.333	173.333
9.26	120	140	166.667
9.28	153.333	120	140
9.3	133.333	200	146.667
9.32	113.333	173.333	126.667
9.34	73.3333	160	140
9.36	86.6667	133.333	146.667
9.38	100	140	153.333
9.4	180	173.333	160
9.42	180	120	133.333
9.44	166.667	160	120
9.46	113.333	173.333	66.6667
9.48	120	153.333	166.667
9.5	113.333	120	113.333
9.52	80	106.667	113.333
9.54	100	140	133.333
9.56	140	146.667	86.6667
9.58	126.667	120	133.333
9.6	126.667	166.667	120
9.62	120	146.667	173.333
9.64	133.333	113.333	173.333
9.66	120	133.333	133.333
9.68	153.333	113.333	153.333
9.7	120	133.333	153.333
9.72	140	120	126.667
9.74	126.667	153.333	140
9.76	126.667	100	113.333
9.78	126.667	146.667	166.667
9.8	80	146.667	166.667
9.82	86.6667	106.667	160
9.84	146.667	100	153.333
9.86	120	133.333	140
9.88	140	153.333	140
9.9	160	120	133.333
9.92	113.333	113.333	160
9.94	146.667	153.333	153.333
9.96	153.333	113.333	120
9.98	153.333	140	200
10	133.333	160	200
10.02	133.333	133.333	200
10.04	140	166.667	180
10.06	173.333	166.667	166.667
10.08	180	146.667	146.667
10.1	173.333	133.333	113.333
10.12	146.667	160	140
10.14	106.667	166.667	180
10.16	120	146.667	180
10.18	106.667	113.333	126.667
10.2	93.3333	153.333	93.3333
10.22	93.3333	166.667	126.667
10.24	120	153.333	133.333
10.26	146.667	160	160
10.28	146.667	146.667	126.667
10.3	126.667	133.333	140
10.32	126.667	120	146.667
10.34	106.667	146.667	113.333
10.36	126.667	160	120
10.38	133.333	140	153.333
10.4	160	133.333	153.333
10.42	173.333	113.333	140
10.44	133.333	133.333	133.333
10.46	126.667	166.667	153.333
10.48	140	120	140
10.5	146.667	106.667	173.333
10.52	173.333	120	160
10.54	113.333	146.667	153.333
10.56	133.333	126.667	186.667
10.58	133.333	106.667	153.333
10.6	120	173.333	146.667
10.62	106.667	126.667	140
10.64	133.333	113.333	140
10.66	120	126.667	160
10.68	153.333	120	173.333
10.7	146.667	86.6667	206.667
10.72	120	86.6667	146.667
10.74	146.667	126.667	140
10.76	126.667	166.667	153.333
10.78	106.667	180	146.667
10.8	100	126.667	153.333
10.82	133.333	160	166.667
10.84	100	113.333	153.333
10.86	146.667	140	120
10.88	120	146.667	193.333
10.9	93.3333	160	173.333
10.92	133.333	140	146.667
10.94	146.667	120	173.333
10.96	166.667	193.333	153.333
10.98	146.667	153.333	153.333
11	140	100	120
11.02	180	120	160
11.04	166.667	173.333	193.333
11.06	153.333	160	146.667
11.08	126.667	146.667	173.333
11.1	113.333	140	146.667
11.12	113.333	206.667	206.667
11.14	133.333	173.333	173.333
11.16	133.333	160	160
11.18	126.667	106.667	126.667
11.2	133.333	153.333	160
11.22	180	153.333	153.333
11.24	113.333	153.333	153.333
11.26	93.3333	186.667	153.333
11.28	113.333	140	140
11.3	160	106.667	146.667
11.32	173.333	113.333	146.667
11.34	166.667	113.333	173.333
11.36	120	140	173.333
11.38	153.333	153.333	133.333
11.4	133.333	126.667	153.333
11.42	146.667	126.667	166.667
11.44	133.333	153.333	160
11.46	126.667	140	206.667
11.48	120	120	186.667
11.5	93.3333	120	153.333
11.52	126.667	120	140
11.54	106.667	120	126.667
11.56	120	173.333	146.667
11.58	126.667	166.667	146.667
11.6	140	180	146.667
11.62	146.667	180	153.333
11.64	140	213.333	160
11.66	173.333	186.667	133.333
11.68	120	140	146.667
11.7	120	146.667	180
11.72	113.333	173.333	153.333
11.74	133.333	153.333	140
11.76	133.333	133.333	133.333
11.78	140	160	180
11.8	153.333	120	193.333
11.82	133.333	113.333	166.667
11.84	146.667	160	166.667
11.86	126.667	133.333	146.667
11.88	133.333	113.333	153.333
11.9	113.333	133.333	160
11.92	126.667	126.667	206.667
11.94	73.3333	126.667	166.667
11.96	100	106.667	133.333
11.98	153.333	140	120
12	153.333	120	133.333
12.02	140	120	146.667
12.04	133.333	153.333	200
12.06	146.667	160	193.333
12.08	180	133.333	186.667
12.1	160	146.667	200
12.12	153.333	133.333	160
12.14	160	166.667	133.333
12.16	140	153.333	153.333
12.18	133.333	140	153.333
12.2	160	113.333	166.667
12.22	126.667	120	180
12.24	160	133.333	160
12.26	160	100	186.667
12.28	113.333	120	193.333
12.3	113.333	120	126.667
12.32	153.333	160	133.333
12.34	153.333	120	146.667
12.36	133.333	133.333	153.333
12.38	113.333	120	153.333
12.4	133.333	106.667	173.333
12.42	140	126.667	166.667
12.44	140	166.667	140
12.46	100	180	140
12.48	126.667	160	180
12.5	160	160	173.333
12.52	166.667	146.667	193.333
12.54	146.667	166.667	146.667
12.56	166.667	180	173.333
12.58	160	153.333	153.333
12.6	140	100	160
12.62	146.667	146.667	200
12.64	133.333	133.333	180
12.66	153.333	126.667	146.667
12.68	160	140	140
12.7	120	133.333	133.333
12.72	100	133.333	173.333
12.74	133.333	146.667	173.333
12.76	120	126.667	206.667
12.78	100	126.667	180
12.8	106.667	160	160
12.82	120	193.333	160
12.84	120	146.667	160
12.86	140	140	166.667
12.88	133.333	160	146.667
12.9	160	133.333	113.333
12.92	153.333	146.667	146.667
12.94	126.667	173.333	166.667
12.96	113.333	120	140
12.98	173.333	126.667	173.333
13	166.667	166.667	160
13.02	146.667	166.667	140
13.04	140	146.667	133.333
13.06	126.667	133.333	120
13.08	126.667	153.333	140
13.1	120	160	153.333
13.12	160	166.667	166.667
13.14	140	140	160
13.16	166.667	140	180
13.18	153.333	173.333	160
13.2	106.667	153.333	160
13.22	93.3333	120	153.333
13.24	153.333	106.667	146.667
13.26	133.333	133.333	146.667
13.28	113.333	206.667	106.667
13.3	133.333	173.333	140
13.32	126.667	140	173.333
13.34	140	173.333	180
13.36	126.667	133.333	200
13.38	106.667	140	160
13.4	153.333	153.333	180
13.42	160	113.333	180
13.44	146.667	113.333	166.667
13.46	126.667	193.333	220
13.48	126.667	193.333	193.333
13.5	153.333	153.333	166.667
13.52	120	146.667	160
13.54	120	140	146.667
13.56	113.333	120	93.3333
13.58	120	140	133.333
13.6	133.333	113.333	180
13.62	120	120	146.667
13.64	113.333	133.333	186.667
13.66	106.667	140	193.333
13.68	133.333	126.667	160
13.7	166.667	146.667	193.333
13.72	140	153.333	186.667
13.74	133.333	146.667	146.667
13.76	166.667	160	180
13.78	160	173.333	206.667
13.8	146.667	146.667	180
13.82	153.333	160	186.667
13.84	146.667	193.333	193.333
13.86	153.333	180	173.333
13.88	153.333	133.333	173.333
13.9	146.667	126.667	173.333
13.92	140	153.333	180
13.94	133.333	173.333	166.667
13.96	180	186.667	193.333
13.98	180	166.667	186.667
14	120	140	133.333
14.02	160	126.667	133.333
14.04	153.333	133.333	140
14.06	153.333	126.667	146.667
14.08	140	133.333	173.333
14.1	180	166.667	180
14.12	173.333	186.667	166.667
14.14	153.333	173.333	186.667
14.16	146.667	166.667	166.667
14.18	140	153.333	166.667
14.2	140	153.333	153.333
14.22	146.667	140	126.667
14.24	173.333	160	153.333
14.26	160	200	173.333
14.28	106.667	180	206.667
14.3	120	160	193.333
14.32	153.333	173.333	166.667
14.34	153.333	180	146.667
14.36	160	166.667	160
14.38	140	160	166.667
14.4	140	166.667	166.667
14.42	173.333	166.667	200
14.44	166.667	126.667	186.667
14.46	133.333	113.333	166.667
14.48	100	126.667	153.333
14.5	100	160	160
14.52	133.333	166.667	186.667
14.54	140	140	200
14.56	166.667	153.333	186.667
14.58	220	146.667	193.333
14.6	193.333	160	206.667
14.62	153.333	200	186.667
14.64	160	166.667	186.667
14.66	140	153.333	246.667
14.68	133.333	153.333	253.333
14.7	153.333	160	226.667
14.72	153.333	180	180
14.74	146.667	140	126.667
14.76	126.667	113.333	153.333
14.78	106.667	120	166.667
14.8	120	140	186.667
14.82	160	180	200
14.84	173.333	173.333	213.333
14.86	193.333	160	200
14.88	146.667	153.333	166.667
14.9	140	146.667	186.667
14.92	146.667	166.667	200
14.94	153.333	173.333	206.667
14.96	153.333	153.333	200
14.98	146.667	166.667	166.667
15	146.667	166.667	166.667
15.02	140	160	173.333
15.04	153.333	146.667	146.667
15.06	160	146.667	106.667
15.08	153.333	146.667	166.667
15.1	146.667	153.333	193.333
15.12	153.333	173.333	160
15.14	166.667	193.333	160
15.16	173.333	173.333	180
15.18	140	153.333	146.667
15.2	120	186.667	160
15.22	133.333	173.333	193.333
15.24	153.333	126.667	193.333
15.26	173.333	140	180
15.28	180	166.667	153.333
15.3	166.667	200	186.667
15.32	173.333	166.667	186.667
15.34	200	166.667	166.667
15.36	166.667	193.333	180
15.38	133.333	186.667	153.333
15.4	180	160	120
15.42	206.667	133.333	173.333
15.44	166.667	160	173.333
15.46	140	160	160
15.48	113.333	160	206.667
15.5	113.333	200	180
15.52	166.667	200	160
15.54	180	146.667	153.333
15.56	166.667	106.667	173.333
15.58	153.333	146.667	160
15.6	160	186.667	180
15.62	146.667	173.333	220
15.64	146.667	173.333	206.667
15.66	133.333	193.333	220
15.68	120	186.667	186.667
15.7	133.333	166.667	166.667
15.72	153.333	153.333	186.667
15.74	180	146.667	200
15.76	173.333	166.667	213.333
15.78	193.333	173.333	213.333
15.8	180	160	226.667
15.82	133.333	173.333	266.667
15.84	193.333	193.333	240
15.86	213.333	186.667	173.333
15.88	180	180	206.667
15.9	166.667	180	233.333
15.92	153.333	173.333	233.333
15.94	146.667	193.333	193.333
15.96	153.333	213.333	186.667
15.98	166.667	200	226.667
16	140	240	226.667
16.02	113.333	193.333	193.333
16.04	153.333	140	186.667
16.06	166.667	140	200
16.08	146.667	153.333	186.667
16.1	160	140	193.333
16.12	180	146.667	220
16.14	173.333	186.667	173.333
16.16	153.333	160	153.333
16.18	146.667	166.667	193.333
16.2	146.667	186.667	206.667
16.22	166.667	166.667	180
16.24	166.667	180	173.333
16.26	153.333	193.333	186.667
16.28	126.667	180	213.333
16.3	133.333	220	233.333
16.32	173.333	213.333	206.667
16.34	173.333	166.667	193.333
16.36	146.667	153.333	193.333
16.38	173.333	173.333	233.333
16.4	206.667	166.667	260
16.42	200	146.667	226.667
16.44	180	160	193.333
16.46	200	173.333	206.667
16.48	206.667	186.667	186.667
16.5	140	206.667	186.667
16.52	126.667	206.667	220
16.54	200	186.667	213.333
16.56	233.333	153.333	166.667
16.58	226.667	140	153.333
16.6	193.333	200	173.333
16.62	180	186.667	186.667
16.64	193.333	186.667	180
16.66	160	180	186.667
16.68	180	173.333	200
16.7	146.667	146.667	213.333
16.72	166.667	153.333	206.667
16.74	246.667	193.333	206.667
16.76	233.333	153.333	186.667
16.78	153.333	186.667	186.667
16.8	153.333	180	206.667
16.82	153.333	126.667	200
16.84	186.667	213.333	186.667
16.86	146.667	173.333	193.333
16.88	173.333	173.333	206.667
16.9	213.333	186.667	220
16.92	186.667	160	220
16.94	220	173.333	206.667
16.96	200	186.667	240
16.98	173.333	186.667	193.333
17	160	206.667	166.667
17.02	173.333	226.667	193.333
17.04	206.667	186.667	206.667
17.06	193.333	160	193.333
17.08	186.667	166.667	226.667
17.1	213.333	153.333	253.333
17.12	206.667	160	240
17.14	186.667	186.667	213.333
17.16	153.333	220	226.667
17.18	160	220	226.667
17.2	166.667	213.333	260
17.22	146.667	193.333	246.667
17.24	166.667	173.333	206.667
17.26	180	226.667	173.333
17.28	180	186.667	220
17.3	160	160	233.333
17.32	173.333	186.667	193.333
17.34	213.333	220	206.667
17.36	220	233.333	240
17.38	200	226.667	246.667
17.4	173.333	213.333	260
17.42	173.333	166.667	233.333
17.44	193.333	166.667	253.333
17.46	173.333	186.667	220
17.48	166.667	180	180
17.5	146.667	173.333	213.333
17.52	166.667	180	213.333
17.54	206.667	206.667	213.333
17.56	213.333	213.333	186.667
17.58	193.333	220	200
17.6	173.333	180	226.667
17.62	213.333	153.333	233.333
17.64	193.333	173.333	246.667
17.66	193.333	206.667	186.667
17.68	206.667	206.667	166.667
17.7	213.333	166.667	213.333
17.72	173.333	160	193.333
17.74	186.667	200	153.333
17.76	180	200	186.667
17.78	200	206.667	220
17.8	226.667	246.667	200
17.82	220	180	186.667
17.84	206.667	200	220
17.86	180	213.333	226.667
17.88	193.333	193.333	240
17.9	226.667	186.667	233.333
17.92	193.333	186.667	213.333
17.94	146.667	180	206.667
17.96	193.333	173.333	246.667
17.98	153.333	173.333	213.333
18	153.333	193.333	160
18.02	140	160	200
18.04	200	206.667	193.333
18.06	240	186.667	206.667
18.08	220	186.667	220
18.1	153.333	213.333	193.333
18.12	166.667	233.333	166.667
18.14	180	200	160
18.16	186.667	200	206.667
18.18	220	206.667	193.333
18.2	206.667	200	206.667
18.22	146.667	186.667	213.333
18.24	140	206.667	186.667
18.26	133.333	193.333	153.333
18.28	200	173.333	193.333
18.3	240	166.667	206.667
18.32	206.667	180	186.667
18.34	206.667	226.667	233.333
18.36	206.667	206.667	240
18.38	140	206.667	286.667
18.4	166.667	226.667	286.667
18.42	160	200	226.667
18.44	160	193.333	193.333
18.46	213.333	180	226.667
18.48	186.667	220	260
18.5	186.667	193.333	240
18.52	133.333	153.333	266.667
18.54	173.333	213.333	220
18.56	180	166.667	200
18.58	140	206.667	206.667
18.6	180	193.333	180
18.62	213.333	186.667	246.667
18.64	173.333	220	200
18.66	146.667	226.667	173.333
18.68	180	180	186.667
18.7	200	173.333	200
18.72	193.333	173.333	200
18.74	186.667	193.333	226.667
18.76	220	180	213.333
18.78	180	220	206.667
18.8	186.667	153.333	200
18.82	180	166.667	180
18.84	186.667	206.667	206.667
18.86	180	200	226.667
18.88	153.333	220	260
18.9	193.333	166.667	253.333
18.92	166.667	160	173.333
18.94	186.667	153.333	180
18.96	193.333	153.333	240
18.98	233.333	173.333	240
19	153.333	206.667	206.667
19.02	226.667	206.667	206.667
19.04	246.667	193.333	213.333
19.06	206.667	220	246.667
19.08	206.667	220	233.333
19.1	260	213.333	200
19.12	193.333	180	166.667
19.14	206.667	280	180
19.16	166.667	226.667	233.333
19.18	173.333	193.333	273.333
19.2	153.333	220	266.667
19.22	220	240	260
19.24	246.667	246.667	200
19.26	200	180	180
19.28	226.667	206.667	273.333
19.3	160	246.667	213.333
19.32	220	213.333	220
19.34	200	213.333	246.667
19.36	186.667	246.667	200
19.38	193.333	213.333	273.333
19.4	180	240	266.667
19.42	213.333	226.667	193.333
19.44	240	213.333	233.333
19.46	160	206.667	233.333
19.48	220	240	180
19.5	186.667	213.333	233.333
19.52	180	213.333	220
19.54	186.667	173.333	200
19.56	206.667	226.667	206.667
19.58	180	280	193.333
19.6	186.667	206.667	260
19.62	206.667	200	246.667
19.64	220	233.333	253.333
19.66	180	213.333	220
19.68	186.667	206.667	206.667
19.7	246.667	233.333	253.333
19.72	213.333	193.333	240
19.74	180	146.667	226.667
19.76	233.333	153.333	240
19.78	180	180	286.667
19.8	193.333	226.667	200
19.82	166.667	200	200
19.84	193.333	266.667	206.667
19.86	160	220	253.333
19.88	240	153.333	180
19.9	186.667	193.333	246.667
19.92	206.667	273.333	213.333
19.94	180	213.333	193.333
19.96	173.333	260	206.667
19.98	213.333	180	233.333
20	226.667	166.667	200
20.02	160	260	253.333
20.04	173.333	166.667	233.333
20.06	193.333	180	233.333
20.08	200	233.333	213.333
20.1	186.667	213.333	233.333
20.12	173.333	206.667	293.333
20.14	233.333	213.333	240
20.16	226.667	166.667	180
20.18	186.667	220	200
20.2	200	180	220
20.22	200	206.667	200
20.24	233.333	200	173.333
20.26	273.333	246.667	253.333
20.28	206.667	166.667	200
20.3	206.667	200	286.667
20.32	293.333	206.667	253.333
20.34	166.667	193.333	200
20.36	193.333	226.667	173.333
20.38	166.667	220	200
20.4	186.667	200	206.667
20.42	200	226.667	220
20.44	186.667	213.333	173.333
20.46	206.667	220	200
20.48	173.333	200	226.667
20.5	213.333	220	300
20.52	233.333	173.333	253.333
20.54	266.667	266.667	260
20.56	180	286.667	240
20.58	200	180	240
20.6	240	260	240
20.62	206.667	213.333	320
20.64	253.333	220	233.333
20.66	200	226.667	240
20.68	233.333	180	280
20.7	260	226.667	266.667
20.72	193.333	173.333	346.667
20.74	260	180	320
20.76	260	306.667	226.667
20.78	233.333	260	313.333
20.8	206.667	306.667	233.333
20.82	260	380	346.667
20.84	266.667	233.333	313.333
20.86	233.333	240	333.333
20.88	286.667	293.333	193.333
20.9	246.667	306.667	306.667
20.92	200	320	266.667
20.94	286.667	253.333	253.333
20.96	293.333	226.667	393.333
20.98	253.333	240	340
21	213.333	273.333	260
21.02	300	233.333	300
21.04	306.667	226.667	406.667
21.06	393.333	313.333	300
21.08	346.667	246.667	353.333
21.1	326.667	353.333	313.333
21.12	333.333	313.333	406.667
21.14	280	226.667	326.667
21.16	320	346.667	386.667
21.18	413.333	353.333	426.667
21.2	406.667	400	440
21.22	286.667	340	360
21.24	353.333	326.667	426.667
21.26	433.333	380	413.333
21.28	460	333.333	480
21.3	333.333	426.667	540
21.32	406.667	466.667	413.333
21.34	413.333	406.667	526.667
21.36	413.333	426.667	486.667
21.38	466.667	553.333	513.333
21.4	626.667	520	586.667
21.42	493.333	620	493.333
21.44	613.333	473.333	506.667
21.46	506.667	600	486.667
21.48	553.333	613.333	600
21.5	526.667	533.333	466.667
21.52	520	613.333	553.333
21.54	640	533.333	380
21.56	646.667	580	533.333
21.58	666.667	680	580
21.6	560	626.667	460
21.62	586.667	513.333	306.667
21.64	533.333	513.333	380
21.66	633.333	460	513.333
21.68	486.667	446.667	446.667
21.7	573.333	513.333	333.333
21.72	466.667	480	393.333
21.74	580	500	340
21.76	426.667	486.667	346.667
21.78	480	386.667	366.667
21.8	413.333	413.333	406.667
21.82	306.667	333.333	446.667
21.84	240	413.333	380
21.86	340	266.667	373.333
21.88	313.333	386.667	326.667
21.9	306.667	346.667	273.333
21.92	240	326.667	346.667
21.94	273.333	286.667	413.333
21.96	260	313.333	306.667
21.98	273.333	320	266.667
22	300	273.333	253.333
22.02	213.333	320	260
22.04	246.667	260	280
22.06	206.667	300	253.333
22.08	253.333	320	326.667
22.1	246.667	306.667	286.667
22.12	260	246.667	360
22.14	280	280	253.333
22.16	220	293.333	260
22.18	253.333	220	326.667
22.2	213.333	266.667	320
22.22	226.667	326.667	266.667
22.24	326.667	280	313.333
22.26	273.333	233.333	160
22.28	253.333	233.333	253.333
22.3	313.333	213.333	280
22.32	280	253.333	240
22.34	240	326.667	280
22.36	246.667	293.333	193.333
22.38	233.333	280	313.333
22.4	260	226.667	260
22.42	233.333	193.333	286.667
22.44	260	266.667	266.667
22.46	240	246.667	226.667
22.48	273.333	213.333	293.333
22.5	233.333	233.333	253.333
22.52	213.333	233.333	206.667
22.54	193.333	193.333	240
22.56	173.333	306.667	220
22.58	220	260	253.333
22.6	240	206.667	220
22.62	240	313.333	293.333
22.64	186.667	246.667	246.667
22.66	206.667	253.333	260
22.68	206.667	233.333	260
22.7	233.333	226.667	240
22.72	186.667	186.667	253.333
22.74	186.667	226.667	226.667
22.76	246.667	180	200
22.78	226.667	173.333	253.333
22.8	180	233.333	206.667
22.82	180	226.667	206.667
22.84	186.667	253.333	186.667
22.86	166.667	240	260
22.88	186.667	266.667	213.333
22.9	226.667	220	226.667
22.92	186.667	226.667	213.333
22.94	200	233.333	246.667
22.96	220	246.667	200
22.98	193.333	233.333	253.333
23	200	206.667	220
23.02	166.667	213.333	233.333
23.04	180	240	226.667
23.06	260	233.333	193.333
23.08	186.667	186.667	173.333
23.1	180	180	133.333
23.12	173.333	160	206.667
23.14	226.667	180	206.667
23.16	240	193.333	213.333
23.18	313.333	193.333	240
23.2	186.667	233.333	200
23.22	180	260	253.333
23.24	166.667	220	260
23.26	173.333	273.333	186.667
23.28	213.333	226.667	206.667
23.3	206.667	173.333	206.667
23.32	160	240	246.667
23.34	180	180	213.333
23.36	206.667	220	260
23.38	233.333	200	233.333
23.4	193.333	240	220
23.42	193.333	240	213.333
23.44	180	233.333	193.333
23.46	180	220	200
23.48	193.333	180	193.333
23.5	206.667	173.333	193.333
23.52	220	193.333	226.667
23.54	220	166.667	160
23.56	206.667	220	153.333
23.58	193.333	200	220
23.6	193.333	213.333	233.333
23.62	220	226.667	200
23.64	173.333	246.667	260
23.66	206.667	220	246.667
23.68	173.333	226.667	240
23.7	153.333	160	226.667
23.72	140	233.333	213.333
23.74	166.667	200	266.667
23.76	173.333	180	226.667
23.78	180	193.333	226.667
23.8	186.667	180	266.667
23.82	120	166.667	240
23.84	146.667	180	220
23.86	126.667	200	253.333
23.88	173.333	166.667	233.333
23.9	180	146.667	220
23.92	180	186.667	193.333
23.94	186.667	226.667	253.333
23.96	180	193.333	220
23.98	180	173.333	193.333
24	220	193.333	193.333
24.02	160	193.333	180
24.04	153.333	186.667	220
24.06	133.333	193.333	193.333
24.08	126.667	166.667	200
24.1	166.667	160	280
24.12	153.333	173.333	273.333
24.14	173.333	220	280
24.16	173.333	213.333	240
24.18	160	200	246.667
24.2	160	180	253.333
24.22	120	160	233.333
24.24	153.333	233.333	220
24.26	193.333	173.333	193.333
24.28	193.333	186.667	180
24.3	186.667	193.333	213.333
24.32	166.667	180	186.667
24.34	160	140	193.333
24.36	146.667	180	193.333
24.38	233.333	206.667	240
24.4	213.333	160	293.333
24.42	226.667	220	226.667
24.44	213.333	206.667	180
24.46	206.667	213.333	200
24.48	193.333	166.667	233.333
24.5	173.333	166.667	220
24.52	180	186.667	186.667
24.54	173.333	173.333	206.667
24.56	186.667	186.667	213.333
24.58	160	153.333	220
24.6	173.333	186.667	226.667
24.62	173.333	173.333	233.333
24.64	146.667	180	200
24.66	220	173.333	206.667
24.68	200	180	180
24.7	206.667	173.333	180
24.72	226.667	160	213.333
24.74	173.333	173.333	240
24.76	186.667	180	220
24.78	200	200	213.333
24.8	186.667	240	206.667
24.82	213.333	266.667	260
24.84	200	193.333	206.667
24.86	200	173.333	180
24.88	206.667	180	200
24.9	153.333	153.333	226.667
24.92	166.667	200	200
24.94	173.333	193.333	226.667
24.96	126.667	200	213.333
24.98	146.667	180	266.667
25	166.667	173.333	266.667
25.02	180	140	193.333
25.04	160	160	226.667
25.06	186.667	186.667	206.667
25.08	186.667	153.333	193.333
25.1	153.333	180	220
25.12	193.333	213.333	200
25.14	213.333	186.667	193.333
25.16	173.333	173.333	240
25.18	193.333	173.333	220
25.2	200	180	206.667
25.22	180	193.333	220
25.24	160	173.333	273.333
25.26	146.667	186.667	246.667
25.28	140	186.667	206.667
25.3	153.333	186.667	240
25.32	186.667	186.667	233.333
25.34	173.333	226.667	226.667
25.36	186.667	220	220
25.38	193.333	186.667	200
25.4	173.333	166.667	206.667
25.42	160	186.667	200
25.44	160	193.333	173.333
25.46	180	240	186.667
25.48	213.333	233.333	220
25.5	193.333	173.333	173.333
25.52	186.667	206.667	180
25.54	213.333	193.333	200
25.56	173.333	166.667	193.333
25.58	153.333	186.667	226.667
25.6	180	220	233.333
25.62	160	186.667	220
25.64	146.667	206.667	213.333
25.66	160	206.667	193.333
25.68	193.333	166.667	186.667
25.7	213.333	186.667	213.333
25.72	200	173.333	206.667
25.74	220	206.667	200
25.76	206.667	200	193.333
25.78	180	173.333	206.667
25.8	200	186.667	220
25.82	193.333	193.333	220
25.84	166.667	186.667	253.333
25.86	180	186.667	240
25.88	173.333	166.667	186.667
25.9	140	186.667	200
25.92	146.667	180	193.333
25.94	146.667	173.333	200
25.96	126.667	160	206.667
25.98	153.333	160	206.667
26	166.667	206.667	193.333
26.02	166.667	186.667	173.333
26.04	153.333	160	186.667
26.06	126.667	146.667	193.333
26.08	133.333	140	220
26.1	160	140	233.333
26.12	173.333	173.333	233.333
26.14	166.667	200	273.333
26.16	146.667	226.667	253.333
26.18	193.333	226.667	200
26.2	193.333	160	200
26.22	160	106.667	200
26.24	193.333	120	193.333
26.26	173.333	146.667	173.333
26.28	146.667	180	200
26.3	173.333	180	213.333
26.32	180	166.667	206.667
26.34	200	173.333	226.667
26.36	180	153.333	240
26.38	126.667	146.667	200
26.4	166.667	146.667	220
26.42	186.667	166.667	220
26.44	180	200	193.333
26.46	193.333	226.667	253.333
26.48	173.333	220	233.333
26.5	193.333	186.667	253.333
26.52	186.667	193.333	233.333
26.54	193.333	226.667	180
26.56	233.333	220	213.333
26.58	233.333	180	260
26.6	240	146.667	240
26.62	240	133.333	206.667
26.64	226.667	173.333	220
26.66	240	213.333	226.667
26.68	180	220	240
26.7	166.667	200	213.333
26.72	180	146.667	186.667
26.74	186.667	160	213.333
26.76	180	200	233.333
26.78	180	173.333	253.333
26.8	186.667	193.333	273.333
26.82	186.667	193.333	240
26.84	220	193.333	200
26.86	193.333	193.333	260
26.88	193.333	166.667	286.667
26.9	166.667	126.667	240
26.92	153.333	193.333	233.333
26.94	160	246.667	253.333
26.96	206.667	213.333	253.333
26.98	286.667	200	260
27	233.333	200	233.333
27.02	186.667	213.333	220
27.04	180	193.333	220
27.06	166.667	193.333	200
27.08	166.667	220	213.333
27.1	193.333	233.333	273.333
27.12	160	200	320
27.14	173.333	180	253.333
27.16	180	226.667	193.333
27.18	173.333	226.667	180
27.2	253.333	206.667	233.333
27.22	220	193.333	240
27.24	166.667	233.333	220
27.26	153.333	220	266.667
27.28	173.333	160	300
27.3	240	186.667	226.667
27.32	266.667	213.333	206.667
27.34	273.333	246.667	266.667
27.36	240	240	273.333
27.38	200	226.667	213.333
27.4	220	186.667	206.667
27.42	186.667	206.667	213.333
27.44	206.667	200	240
27.46	246.667	180	286.667
27.48	226.667	200	273.333
27.5	206.667	253.333	273.333
27.52	220	246.667	300
27.54	226.667	280	273.333
27.56	220	220	286.667
27.58	206.667	240	266.667
27.6	213.333	300	266.667
27.62	200	246.667	306.667
27.64	193.333	233.333	306.667
27.66	220	193.333	293.333
27.68	280	226.667	260
27.7	206.667	233.333	260
27.72	193.333	226.667	226.667
27.74	226.667	220	233.333
27.76	260	200	253.333
27.78	260	193.333	246.667
27.8	253.333	186.667	266.667
27.82	213.333	206.667	260
27.84	240	173.333	260
27.86	273.333	180	246.667
27.88	200	260	260
27.9	160	313.333	226.667
27.92	206.667	366.667	253.333
27.94	213.333	173.333	260
27.96	220	146.667	260
27.98	233.333	206.667	300
28	226.667	246.667	273.333
28.02	286.667	286.667	273.333
28.04	253.333	286.667	286.667
28.06	286.667	240	260
28.08	300	166.667	266.667
28.1	273.333	186.667	266.667
28.12	180	166.667	260
28.14	186.667	246.667	280
28.16	180	280	320
28.18	193.333	240	306.667
28.2	220	220	273.333
28.22	213.333	200	266.667
28.24	246.667	220	346.667
28.26	266.667	193.333	333.333
28.28	213.333	200	333.333
28.3	186.667	206.667	273.333
28.32	206.667	260	260
28.34	226.667	233.333	333.333
28.36	253.333	233.333	346.667
28.38	273.333	233.333	280
28.4	226.667	213.333	326.667
28.42	246.667	226.667	306.667
28.44	253.333	246.667	260
28.46	280	300	253.333
28.48	220	233.333	273.333
28.5	253.333	273.333	266.667
28.52	286.667	300	213.333
28.54	246.667	213.333	306.667
28.56	226.667	320	300
28.58	240	286.667	206.667
28.6	213.333	313.333	313.333
28.62	233.333	273.333	253.333
28.64	293.333	233.333	306.667
28.66	246.667	240	360
28.68	233.333	320	313.333
28.7	313.333	333.333	360
28.72	313.333	360	333.333
28.74	260	293.333	400
28.76	313.333	320	366.667
28.78	366.667	306.667	366.667
28.8	353.333	300	326.667
28.82	246.667	266.667	360
28.84	273.333	320	306.667
28.86	260	360	326.667
28.88	273.333	333.333	306.667
28.9	240	373.333	333.333
28.92	340	326.667	386.667
28.94	340	360	440
28.96	320	300	346.667
28.98	393.333	320	413.333
29	346.667	326.667	413.333
29.02	373.333	273.333	393.333
29.04	373.333	373.333	406.667
29.06	346.667	406.667	426.667
29.08	393.333	366.667	480
29.1	380	473.333	453.333
29.12	406.667	326.667	460
29.14	346.667	413.333	433.333
29.16	413.333	420	486.667
29.18	460	473.333	553.333
29.2	380	453.333	480
29.22	400	366.667	493.333
29.24	373.333	440	526.667
29.26	346.667	386.667	513.333
29.28	486.667	446.667	540
29.3	413.333	446.667	553.333
29.32	440	426.667	506.667
29.34	426.667	486.667	580
29.36	466.667	486.667	593.333
29.38	540	493.333	640
29.4	440	480	666.667
29.42	526.667	560	673.333
29.44	566.667	500	533.333
29.46	593.333	706.667	613.333
29.48	586.667	526.667	720
29.5	726.667	626.667	693.333
29.52	686.667	780	700
29.54	593.333	706.667	660
29.56	660	720	633.333
29.58	606.667	733.333	880
29.6	746.667	933.333	813.333
29.62	720	860	866.667
29.64	780	700	900
29.66	700	820	1006.67
29.68	746.667	920	886.667
29.7	846.667	733.333	893.333
29.72	960	913.333	920
29.74	760	853.333	1033.33
29.76	866.667	800	973.333
29.78	826.667	966.667	1013.33
29.8	980	973.333	1206.67
29.82	1033.33	973.333	1173.33
29.84	920	993.333	1053.33
29.86	973.333	1140	1180
29.88	980	1133.33	1186.67
29.9	1180	1173.33	1146.67
29.92	1280	1153.33	1206.67
29.94	1160	1200	1486.67
29.96	1113.33	1340	1306.67
29.98	1333.33	1306.67	1340
30	1473.33	1560	1480
30.02	1386.67	1453.33	1406.67
30.04	1440	1673.33	1746.67
30.06	1473.33	1613.33	1806.67
30.08	1500	1633.33	1986.67
30.1	1786.67	1680	1806.67
30.12	1966.67	1706.67	1966.67
30.14	1633.33	1966.67	2020
30.16	2013.33	1893.33	1853.33
30.18	1840	2000	2206.67
30.2	2026.67	2233.33	2373.33
30.22	2000	2326.67	2706.67
30.24	2126.67	2313.33	2560
30.26	2006.67	2700	2526.67
30.28	2340	2406.67	2566.67
30.3	2466.67	2606.67	2966.67
30.32	2360	2873.33	3260
30.34	2746.67	3100	3126.67
30.36	2813.33	2906.67	3306.67
30.38	3046.67	3440	3540
30.4	3293.33	3700	3700
30.42	3460	3853.33	3806.67
30.44	3753.33	4126.67	4186.67
30.46	3726.67	4126.67	4200
30.48	3980	4593.33	4653.33
30.5	4533.33	4406.67	4360
30.52	4126.67	4713.33	4393.33
30.54	4680	5106.67	4446.67
30.56	4693.33	5326.67	4666.67
30.58	5326.67	5020	4806.67
30.6	5166.67	5806.67	4933.33
30.62	5313.33	5640	4893.33
30.64	5966.67	5533.33	4960
30.66	5806.67	5546.67	4540
30.68	5786.67	5793.33	4480
30.7	5160	5573.33	4033.33
30.72	5373.33	4986.67	3946.67
30.74	5260	5300	3873.33
30.76	4940	4946.67	3486.67
30.78	4793.33	4660	3173.33
30.8	5060	4460	3180
30.82	4126.67	3960	2940
30.84	3980	3780	2733.33
30.86	3973.33	3600	2620
30.88	3613.33	3186.67	2446.67
30.9	3260	2866.67	2133.33
30.92	2853.33	2566.67	2260
30.94	2560	2400	1946.67
30.96	2493.33	2240	1826.67
30.98	2160	2020	1486.67
31	2040	1873.33	1640
31.02	1780	1966.67	1313.33
31.04	1760	1806.67	1460
31.06	1800	1793.33	1253.33
31.08	1753.33	1493.33	1260
31.1	1680	1280	1300
31.12	1566.67	1486.67	1140
31.14	1253.33	1326.67	1166.67
31.16	1360	1493.33	1046.67
31.18	1313.33	1533.33	1066.67
31.2	1120	1246.67	920
31.22	1066.67	1066.67	993.333
31.24	1040	966.667	960
31.26	886.667	1073.33	973.333
31.28	1020	973.333	966.667
31.3	813.333	1000	733.333
31.32	826.667	920	726.667
31.34	826.667	920	860
31.36	953.333	826.667	746.667
31.38	873.333	693.333	720
31.4	786.667	853.333	693.333
31.42	833.333	753.333	720
31.44	720	760	606.667
31.46	766.667	700	640
31.48	660	700	666.667
31.5	633.333	553.333	733.333
31.52	766.667	646.667	660
31.54	673.333	586.667	686.667
31.56	706.667	633.333	580
31.58	593.333	586.667	566.667
31.6	693.333	673.333	513.333
31.62	533.333	580	513.333
31.64	520	500	586.667
31.66	546.667	460	613.333
31.68	606.667	506.667	520
31.7	546.667	560	473.333
31.72	560	453.333	560
31.74	480	446.667	506.667
31.76	553.333	500	453.333
31.78	580	546.667	393.333
31.8	553.333	446.667	433.333
31.82	466.667	440	420
31.84	506.667	460	526.667
31.86	433.333	420	486.667
31.88	506.667	420	486.667
31.9	453.333	446.667	486.667
31.92	433.333	473.333	473.333
31.94	433.333	346.667	426.667
31.96	453.333	406.667	420
31.98	420	413.333	433.333
32	400	453.333	360
32.02	360	426.667	413.333
32.04	306.667	353.333	393.333
32.06	313.333	393.333	386.667
32.08	413.333	366.667	426.667
32.1	420	393.333	340
32.12	440	366.667	400
32.14	380	380	380
32.16	380	486.667	366.667
32.18	373.333	426.667	380
32.2	380	386.667	366.667
32.22	300	393.333	360
32.24	373.333	360	400
32.26	366.667	386.667	386.667
32.28	306.667	273.333	373.333
32.3	400	260	366.667
32.32	393.333	320	406.667
32.34	326.667	300	406.667
32.36	373.333	266.667	366.667
32.38	326.667	293.333	380
32.4	306.667	300	360
32.42	306.667	293.333	373.333
32.44	280	306.667	320
32.46	260	286.667	346.667
32.48	273.333	266.667	366.667
32.5	313.333	293.333	333.333
32.52	260	333.333	346.667
32.54	260	393.333	320
32.56	300	333.333	293.333
32.58	340	340	360
32.6	320	306.667	320
32.62	326.667	240	333.333
32.64	360	286.667	320
32.66	306.667	286.667	313.333
32.68	266.667	246.667	306.667
32.7	353.333	313.333	333.333
32.72	293.333	260	386.667
32.74	233.333	286.667	393.333
32.76	306.667	260	346.667
32.78	260	293.333	373.333
32.8	320	300	380
32.82	360	266.667	366.667
32.84	386.667	266.667	300
32.86	246.667	326.667	293.333
32.88	226.667	286.667	280
32.9	260	340	333.333
32.92	266.667	366.667	293.333
32.94	260	326.667	273.333
32.96	313.333	320	340
32.98	313.333	320	313.333
33	266.667	293.333	386.667
33.02	340	320	306.667
33.04	393.333	420	333.333
33.06	360	373.333	346.667
33.08	326.667	273.333	333.333
33.1	380	313.333	326.667
33.12	340	333.333	333.333
33.14	240	333.333	326.667
33.16	300	300	320
33.18	313.333	266.667	326.667
33.2	246.667	246.667	386.667
33.22	300	260	353.333
33.24	306.667	240	353.333
33.26	286.667	260	366.667
33.28	280	326.667	393.333
33.3	326.667	313.333	333.333
33.32	266.667	280	320
33.34	300	280	273.333
33.36	293.333	266.667	320
33.38	266.667	306.667	300
33.4	273.333	300	300
33.42	273.333	253.333	333.333
33.44	280	260	306.667
33.46	286.667	266.667	286.667
33.48	320	300	293.333
33.5	253.333	293.333	273.333
33.52	240	320	320
33.54	233.333	333.333	280
33.56	253.333	266.667	266.667
33.58	313.333	300	293.333
33.6	273.333	333.333	326.667
33.62	260	253.333	300
33.64	286.667	286.667	313.333
33.66	260	333.333	326.667
33.68	280	260	300
33.7	306.667	260	306.667
33.72	253.333	246.667	313.333
33.74	240	240	306.667
33.76	246.667	266.667	380
33.78	246.667	266.667	346.667
33.8	246.667	260	326.667
33.82	300	326.667	333.333
33.84	320	353.333	313.333
33.86	313.333	340	293.333
33.88	326.667	313.333	286.667
33.9	253.333	266.667	313.333
33.92	273.333	206.667	340
33.94	300	253.333	320
33.96	280	293.333	300
33.98	273.333	240	326.667
34	286.667	240	306.667
34.02	286.667	253.333	293.333
34.04	280	286.667	340
34.06	300	293.333	326.667
34.08	280	266.667	346.667
34.1	300	320	346.667
34.12	273.333	306.667	360
34.14	286.667	300	333.333
34.16	353.333	286.667	360
34.18	313.333	293.333	340
34.2	293.333	280	306.667
34.22	266.667	280	360
34.24	246.667	273.333	386.667
34.26	280	273.333	380
34.28	280	326.667	393.333
34.3	320	346.667	353.333
34.32	260	320	380
34.34	260	313.333	406.667
34.36	366.667	380	353.333
34.38	340	380	386.667
34.4	293.333	320	453.333
34.42	353.333	320	420
34.44	380	366.667	420
34.46	380	346.667	446.667
34.48	373.333	380	413.333
34.5	300	353.333	420
34.52	300	280	473.333
34.54	320	333.333	460
34.56	326.667	360	413.333
34.58	400	380	380
34.6	453.333	446.667	446.667
34.62	400	466.667	473.333
34.64	360	440	506.667
34.66	433.333	473.333	553.333
34.68	426.667	486.667	506.667
34.7	413.333	493.333	526.667
34.72	480	533.333	526.667
34.74	506.667	520	546.667
34.76	513.333	473.333	540
34.78	500	420	533.333
34.8	466.667	433.333	566.667
34.82	453.333	540	573.333
34.84	446.667	600	613.333
34.86	506.667	560	660
34.88	520	566.667	686.667
34.9	473.333	586.667	713.333
34.92	546.667	580	746.667
34.94	566.667	566.667	686.667
34.96	600	600	660
34.98	620	680	693.333
35	600	706.667	673.333
35.02	693.333	726.667	726.667
35.04	686.667	786.667	846.667
35.06	660	720	893.333
35.08	740	620	886.667
35.1	773.333	713.333	860
35.12	746.667	773.333	913.333
35.14	800	820	960
35.16	833.333	913.333	966.667
35.18	826.667	973.333	1053.33
35.2	866.667	1026.67	1040
35.22	900	1013.33	1060
35.24	1053.33	1073.33	1186.67
35.26	1166.67	1120	1233.33
35.28	1140	1113.33	1200
35.3	1100	1140	1293.33
35.32	1066.67	1186.67	1393.33
35.34	1180	1380	1340
35.36	1220	1433.33	1306.67
35.38	1166.67	1400	1360
35.4	1333.33	1566.67	1446.67
35.42	1400	1686.67	1420
35.44	1440	1546.67	1440
35.46	1533.33	1593.33	1393.33
35.48	1526.67	1560	1340
35.5	1580	1500	1473.33
35.52	1633.33	1706.67	1446.67
35.54	1640	1786.67	1313.33
35.56	1700	1553.33	1300
35.58	1680	1420	1380
35.6	1513.33	1553.33	1260
35.62	1393.33	1520	1213.33
35.64	1380	1380	1186.67
35.66	1373.33	1373.33	1073.33
35.68	1453.33	1286.67	1026.67
35.7	1453.33	1206.67	920
35.72	1246.67	1200	853.333
35.74	1206.67	1113.33	793.333
35.76	1113.33	1006.67	733.333
35.78	973.333	993.333	713.333
35.8	900	966.667	700
35.82	853.333	900	700
35.84	866.667	886.667	626.667
35.86	853.333	746.667	593.333
35.88	820	606.667	606.667
35.9	786.667	640	600
35.92	746.667	633.333	526.667
35.94	646.667	606.667	493.333
35.96	633.333	600	460
35.98	586.667	600	453.333
36	533.333	546.667	460
36.02	553.333	486.667	473.333
36.04	586.667	526.667	486.667
36.06	506.667	440	406.667
36.08	413.333	393.333	380
36.1	473.333	420	386.667
36.12	520	440	346.667
36.14	480	426.667	353.333
36.16	433.333	433.333	373.333
36.18	440	366.667	393.333
36.2	366.667	386.667	366.667
36.22	380	373.333	353.333
36.24	400	313.333	360
36.26	386.667	386.667	380
36.28	406.667	353.333	366.667
36.3	326.667	333.333	353.333
36.32	320	326.667	313.333
36.34	293.333	293.333	280
36.36	346.667	333.333	300
36.38	380	326.667	340
36.4	306.667	300	346.667
36.42	253.333	313.333	286.667
36.44	246.667	273.333	273.333
36.46	306.667	293.333	300
36.48	333.333	340	393.333
36.5	346.667	313.333	353.333
36.52	320	266.667	273.333
36.54	246.667	273.333	293.333
36.56	266.667	260	313.333
36.58	293.333	226.667	260
36.6	333.333	220	246.667
36.62	293.333	233.333	266.667
36.64	266.667	293.333	273.333
36.66	300	280	340
36.68	266.667	300	253.333
36.7	280	280	273.333
36.72	240	253.333	253.333
36.74	226.667	293.333	206.667
36.76	273.333	233.333	233.333
36.78	253.333	286.667	286.667
36.8	226.667	300	293.333
36.82	280	233.333	273.333
36.84	293.333	213.333	266.667
36.86	286.667	246.667	280
36.88	233.333	286.667	293.333
36.9	266.667	240	380
36.92	266.667	253.333	240
36.94	280	213.333	160
36.96	286.667	240	220
36.98	320	213.333	300
37	313.333	246.667	286.667
37.02	220	253.333	253.333
37.04	233.333	253.333	253.333
37.06	273.333	253.333	273.333
37.08	253.333	253.333	273.333
37.1	246.667	200	286.667
37.12	253.333	260	286.667
37.14	260	313.333	293.333
37.16	253.333	273.333	300
37.18	253.333	246.667	300
37.2	226.667	273.333	306.667
37.22	266.667	246.667	346.667
37.24	286.667	246.667	286.667
37.26	266.667	300	293.333
37.28	273.333	273.333	326.667
37.3	226.667	280	286.667
37.32	193.333	293.333	306.667
37.34	293.333	273.333	240
37.36	300	260	293.333
37.38	286.667	306.667	353.333
37.4	266.667	213.333	293.333
37.42	240	233.333	253.333
37.44	280	313.333	333.333
37.46	260	320	353.333
37.48	300	353.333	280
37.5	293.333	300	286.667
37.52	246.667	300	313.333
37.54	233.333	333.333	320
37.56	313.333	320	366.667
37.58	380	320	393.333
37.6	313.333	366.667	420
37.62	326.667	313.333	386.667
37.64	320	380	386.667
37.66	366.667	320	373.333
37.68	373.333	393.333	380
37.7	366.667	433.333	380
37.72	300	380	393.333
37.74	293.333	366.667	386.667
37.76	346.667	353.333	353.333
37.78	340	453.333	346.667
37.8	366.667	380	373.333
37.82	386.667	333.333	400
37.84	346.667	346.667	333.333
37.86	380	326.667	300
37.88	393.333	353.333	286.667
37.9	340	333.333	253.333
37.92	380	320	246.667
37.94	386.667	306.667	380
37.96	320	293.333	360
37.98	280	253.333	293.333
38	260	266.667	280
38.02	280	260	280
38.04	320	286.667	246.667
38.06	313.333	246.667	253.333
38.08	293.333	213.333	246.667
38.1	280	186.667	273.333
38.12	246.667	246.667	293.333
38.14	313.333	200	200
38.16	273.333	180	253.333
38.18	180	240	253.333
38.2	200	246.667	166.667
38.22	246.667	246.667	220
38.24	226.667	253.333	253.333
38.26	246.667	206.667	200
38.28	220	206.667	233.333
38.3	233.333	166.667	266.667
38.32	200	180	220
38.34	206.667	186.667	286.667
38.36	300	240	246.667
38.38	240	253.333	240
38.4	180	180	273.333
38.42	226.667	253.333	213.333
38.44	173.333	226.667	246.667
38.46	233.333	193.333	186.667
38.48	226.667	246.667	253.333
38.5	146.667	226.667	246.667
38.52	126.667	220	226.667
38.54	166.667	193.333	266.667
38.56	180	160	220
38.58	173.333	206.667	193.333
38.6	193.333	206.667	226.667
38.62	293.333	220	173.333
38.64	160	193.333	173.333
38.66	146.667	186.667	266.667
38.68	213.333	213.333	200
38.7	226.667	186.667	186.667
38.72	200	166.667	153.333
38.74	160	166.667	140
38.76	173.333	193.333	186.667
38.78	160	213.333	213.333
38.8	173.333	186.667	200
38.82	153.333	166.667	206.667
38.84	133.333	160	186.667
38.86	233.333	153.333	193.333
38.88	173.333	213.333	193.333
38.9	186.667	166.667	226.667
38.92	173.333	200	160
38.94	193.333	160	180
38.96	186.667	140	213.333
38.98	166.667	126.667	186.667
39	186.667	180	180
39.02	246.667	220	180
39.04	173.333	220	266.667
39.06	153.333	180	233.333
39.08	160	120	146.667
39.1	206.667	160	153.333
39.12	220	126.667	180
39.14	146.667	200	206.667
39.16	166.667	186.667	200
39.18	180	86.6667	173.333
39.2	173.333	173.333	146.667
39.22	160	146.667	200
39.24	226.667	166.667	226.667
39.26	166.667	166.667	226.667
39.28	206.667	146.667	160
39.3	226.667	180	226.667
39.32	180	160	266.667
39.34	113.333	133.333	206.667
39.36	180	166.667	180
39.38	120	166.667	206.667
39.4	166.667	166.667	160
39.42	200	126.667	240
39.44	180	173.333	260
39.46	160	173.333	220
39.48	100	160	160
39.5	153.333	133.333	180
39.52	213.333	180	160
39.54	213.333	186.667	193.333
39.56	153.333	213.333	180
39.58	140	126.667	146.667
39.6	173.333	146.667	186.667
39.62	213.333	213.333	213.333
39.64	193.333	206.667	206.667
39.66	193.333	133.333	166.667
39.68	213.333	173.333	200
39.7	160	173.333	213.333
39.72	206.667	220	166.667
39.74	240	206.667	206.667
39.76	106.667	193.333	186.667
39.78	240	166.667	200
39.8	173.333	253.333	166.667
39.82	266.667	226.667	240
39.84	226.667	166.667	220
39.86	220	273.333	233.333
39.88	193.333	180	200
39.9	146.667	213.333	153.333
39.92	180	140	213.333
39.94	260	193.333	226.667
39.96	193.333	213.333	140
39.98	166.667	226.667	206.667
40	260	206.667	213.333
40.02	153.333	186.667	160
40.04	186.667	180	180
40.06	213.333	153.333	220
40.08	253.333	226.667	220
40.1	220	180	200
40.12	153.333	166.667	213.333
40.14	180	213.333	220
40.16	140	140	220
40.18	200	200	193.333
40.2	213.333	180	206.667
40.22	153.333	173.333	180
40.24	126.667	120	180
40.26	146.667	246.667	186.667
40.28	213.333	240	266.667
40.3	173.333	100	173.333
40.32	213.333	200	193.333
40.34	120	140	180
40.36	133.333	120	240
40.38	160	166.667	213.333
40.4	126.667	200	193.333
40.42	166.667	140	173.333
40.44	233.333	113.333	180
40.46	173.333	126.667	226.667
40.48	153.333	186.667	226.667
40.5	180	180	206.667
40.52	213.333	146.667	146.667
40.54	186.667	160	166.667
40.56	153.333	213.333	126.667
40.58	206.667	106.667	193.333
40.6	106.667	193.333	213.333
40.62	126.667	173.333	206.667
40.64	153.333	200	240
40.66	226.667	173.333	206.667
40.68	153.333	166.667	220
40.7	106.667	146.667	213.333
40.72	86.6667	146.667	200
40.74	206.667	193.333	206.667
40.76	106.667	186.667	193.333
40.78	226.667	153.333	186.667
40.8	173.333	206.667	126.667
40.82	193.333	186.667	200
40.84	133.333	226.667	160
40.86	166.667	140	200
40.88	220	153.333	193.333
40.9	153.333	166.667	253.333
40.92	146.667	133.333	146.667
40.94	186.667	140	180
40.96	166.667	126.667	180
40.98	200	173.333	166.667
41	193.333	240	233.333
41.02	100	113.333	200
41.04	126.667	153.333	160
41.06	186.667	146.667	186.667
41.08	200	166.667	206.667
41.1	146.667	180	220
41.12	213.333	133.333	260
41.14	146.667	173.333	193.333
41.16	146.667	206.667	213.333
41.18	186.667	126.667	226.667
41.2	146.667	186.667	246.667
41.22	133.333	240	200
41.24	206.667	160	200
41.26	140	193.333	173.333
41.28	186.667	193.333	213.333
41.3	180	193.333	246.667
41.32	160	273.333	306.667
41.34	206.667	213.333	286.667
41.36	173.333	226.667	220
41.38	240	246.667	200
41.4	166.667	220	220
41.42	206.667	246.667	193.333
41.44	146.667	226.667	240
41.46	233.333	180	273.333
41.48	253.333	186.667	246.667
41.5	193.333	206.667	266.667
41.52	193.333	213.333	240
41.54	180	213.333	246.667
41.56	193.333	266.667	246.667
41.58	233.333	220	253.333
41.6	166.667	246.667	260
41.62	260	173.333	246.667
41.64	266.667	206.667	273.333
41.66	200	226.667	366.667
41.68	273.333	260	340
41.7	306.667	300	320
41.72	286.667	320	313.333
41.74	240	353.333	253.333
41.76	246.667	333.333	266.667
41.78	293.333	393.333	333.333
41.8	300	266.667	306.667
41.82	313.333	313.333	346.667
41.84	306.667	360	313.333
41.86	266.667	406.667	340
41.88	326.667	326.667	366.667
41.9	380	353.333	260
41.92	380	320	380
41.94	386.667	393.333	286.667
41.96	366.667	486.667	293.333
41.98	326.667	313.333	266.667
42	380	313.333	306.667
42.02	380	393.333	313.333
42.04	286.667	293.333	260
42.06	386.667	400	280
42.08	360	313.333	246.667
42.1	280	286.667	313.333
42.12	286.667	306.667	220
42.14	266.667	260	280
42.16	220	213.333	260
42.18	286.667	273.333	353.333
42.2	260	213.333	253.333
42.22	286.667	240	293.333
42.24	246.667	226.667	240
42.26	146.667	226.667	266.667
42.28	246.667	180	253.333
42.3	180	186.667	206.667
42.32	213.333	213.333	166.667
42.34	206.667	173.333	206.667
42.36	213.333	226.667	186.667
42.38	206.667	273.333	186.667
42.4	220	226.667	213.333
42.42	193.333	253.333	186.667
42.44	133.333	160	160
42.46	160	193.333	186.667
42.48	193.333	253.333	166.667
42.5	133.333	173.333	206.667
42.52	173.333	160	206.667
42.54	186.667	126.667	253.333
42.56	160	173.333	213.333
42.58	186.667	206.667	233.333
42.6	213.333	186.667	213.333
42.62	193.333	166.667	166.667
42.64	200	153.333	206.667
42.66	140	166.667	193.333
42.68	140	193.333	200
42.7	126.667	166.667	180
42.72	200	126.667	193.333
42.74	126.667	166.667	180
42.76	180	140	193.333
42.78	153.333	200	166.667
42.8	173.333	173.333	173.333
42.82	160	166.667	200
42.84	140	180	193.333
42.86	126.667	166.667	126.667
42.88	180	126.667	106.667
42.9	153.333	186.667	173.333
42.92	180	220	166.667
42.94	166.667	180	186.667
42.96	140	186.667	233.333
42.98	166.667	100	260
43	140	186.667	160
43.02	133.333	193.333	166.667
43.04	120	146.667	186.667
43.06	173.333	160	146.667
43.08	213.333	93.3333	173.333
43.1	186.667	166.667	233.333
43.12	153.333	126.667	206.667
43.14	126.667	113.333	186.667
43.16	173.333	126.667	180
43.18	133.333	200	186.667
43.2	140	153.333	213.333
43.22	120	180	186.667
43.24	140	166.667	100
43.26	140	146.667	146.667
43.28	106.667	180	213.333
43.3	153.333	193.333	140
43.32	106.667	140	180
43.34	160	113.333	126.667
43.36	153.333	166.667	166.667
43.38	126.667	120	173.333
43.4	160	133.333	193.333
43.42	160	193.333	153.333
43.44	140	146.667	153.333
43.46	193.333	160	173.333
43.48	146.667	140	160
43.5	133.333	113.333	180
43.52	153.333	113.333	206.667
43.54	140	200	233.333
43.56	193.333	180	200
43.58	133.333	140	246.667
43.6	133.333	173.333	160
43.62	153.333	153.333	193.333
43.64	146.667	186.667	180
43.66	166.667	180	200
43.68	140	140	186.667
43.7	153.333	213.333	206.667
43.72	140	206.667	226.667
43.74	220	153.333	180
43.76	220	160	193.333
43.78	180	126.667	186.667
43.8	160	186.667	173.333
43.82	120	200	193.333
43.84	166.667	206.667	186.667
43.86	180	160	206.667
43.88	146.667	173.333	226.667
43.9	220	166.667	200
43.92	173.333	126.667	200
43.94	186.667	186.667	186.667
43.96	193.333	193.333	140
43.98	173.333	133.333	180
44	200	180	113.333
44.02	153.333	133.333	200
44.04	146.667	193.333	213.333
44.06	140	186.667	140
44.08	186.667	133.333	193.333
44.1	186.667	146.667	213.333
44.12	160	186.667	186.667
44.14	133.333	180	180
44.16	140	126.667	186.667
44.18	160	113.333	140
44.2	180	186.667	193.333
44.22	193.333	200	166.667
44.24	180	180	200
44.26	146.667	133.333	173.333
44.28	100	166.667	233.333
44.3	160	146.667	166.667
44.32	173.333	180	160
44.34	193.333	173.333	233.333
44.36	186.667	160	193.333
44.38	113.333	166.667	213.333
44.4	133.333	133.333	213.333
44.42	180	146.667	220
44.44	173.333	140	226.667
44.46	186.667	173.333	220
44.48	146.667	160	173.333
44.5	133.333	193.333	200
44.52	153.333	153.333	213.333
44.54	140	166.667	186.667
44.56	146.667	140	173.333
44.58	166.667	166.667	186.667
44.6	186.667	140	180
44.62	180	206.667	206.667
44.64	186.667	133.333	186.667
44.66	160	180	220
44.68	146.667	193.333	193.333
44.7	180	180	220
44.72	200	160	200
44.74	160	126.667	233.333
44.76	220	126.667	253.333
44.78	200	140	173.333
44.8	166.667	140	206.667
44.82	173.333	180	153.333
44.84	173.333	180	206.667
44.86	206.667	220	166.667
44.88	173.333	193.333	206.667
44.9	186.667	240	166.667
44.92	180	166.667	266.667
44.94	233.333	186.667	266.667
[truncated: 1,753 more rows]

## Sheet: b
XPS spectras of In 3d
Binding Energy(eV)	InZrOx(CP)	Binding Energy(eV)	InZrOx(SCP-4)	Binding Energy(eV)	InZrOx(SCP-8)
464.65	11830	464.65	11670	464.65	10860
464.6	11795	464.6	11830	464.6	10600
464.55	11610	464.55	11850	464.55	10710
464.5	11795	464.5	11830	464.5	10570
464.45	11955	464.45	11960	464.45	10650
464.4	11850	464.4	11865	464.4	10780
464.35	11710	464.35	12135	464.35	10950
464.3	11730	464.3	12100	464.3	10635
464.25	11620	464.25	12055	464.25	10755
464.2	11505	464.2	11765	464.2	10545
464.15	11475	464.15	11800	464.15	10665
464.1	11860	464.1	11865	464.1	10750
464.05	11960	464.05	11700	464.05	10450
464	11330	464	11920	464	10985
463.95	11510	463.95	11925	463.95	10925
463.9	11625	463.9	11865	463.9	10370
463.85	11495	463.85	11715	463.85	10500
463.8	11310	463.8	11725	463.8	10630
463.75	11620	463.75	11875	463.75	10685
463.7	11565	463.7	12265	463.7	10535
463.65	11580	463.65	11825	463.65	10945
463.6	11700	463.6	11445	463.6	10475
463.55	11450	463.55	11430	463.55	10615
463.5	11385	463.5	11880	463.5	10840
463.45	11485	463.45	11625	463.45	10820
463.4	11735	463.4	11980	463.4	10180
463.35	11800	463.35	11785	463.35	10450
463.3	11365	463.3	11940	463.3	10465
463.25	12180	463.25	11710	463.25	10705
463.2	11670	463.2	11380	463.2	10290
463.15	11880	463.15	11570	463.15	10520
463.1	11770	463.1	11525	463.1	10480
463.05	11495	463.05	11405	463.05	10230
463	11480	463	11335	463	10010
462.95	11440	462.95	11560	462.95	10405
462.9	11255	462.9	11625	462.9	10755
462.85	12005	462.85	11495	462.85	10440
462.8	11760	462.8	11705	462.8	10340
462.75	11360	462.75	11665	462.75	10110
462.7	11455	462.7	12040	462.7	10090
462.65	11340	462.65	11660	462.65	10365
462.6	11655	462.6	11435	462.6	10575
462.55	11240	462.55	11530	462.55	10600
462.5	11425	462.5	11620	462.5	9970
462.45	11450	462.45	11785	462.45	10040
462.4	11290	462.4	11495	462.4	10100
462.35	11425	462.35	11655	462.35	10060
462.3	11485	462.3	11635	462.3	10055
462.25	11520	462.25	11310	462.25	10355
462.2	11245	462.2	11035	462.2	10280
462.15	11575	462.15	10950	462.15	10255
462.1	11370	462.1	11095	462.1	9990
462.05	11250	462.05	11360	462.05	9830
462	11070	462	11070	462	10040
461.95	11060	461.95	11120	461.95	10325
461.9	11510	461.9	11150	461.9	9880
461.85	11435	461.85	11090	461.85	9700
461.8	11395	461.8	11085	461.8	10075
461.75	10990	461.75	11135	461.75	9690
461.7	11085	461.7	11010	461.7	9730
461.65	10835	461.65	11025	461.65	9555
461.6	10590	461.6	11100	461.6	9600
461.55	10995	461.55	10725	461.55	9650
461.5	10635	461.5	10865	461.5	9680
461.45	10785	461.45	10980	461.45	9455
461.4	11185	461.4	10875	461.4	9880
461.35	10990	461.35	10725	461.35	9650
461.3	10640	461.3	10835	461.3	9820
461.25	10845	461.25	10840	461.25	9720
461.2	10785	461.2	10950	461.2	9530
461.15	10745	461.15	10605	461.15	9630
461.1	10835	461.1	10690	461.1	9950
461.05	10620	461.05	10695	461.05	9665
461	10755	461	10860	461	9710
460.95	10560	460.95	10840	460.95	9275
460.9	10890	460.9	10705	460.9	9365
460.85	10695	460.85	10715	460.85	9695
460.8	10340	460.8	10600	460.8	9520
460.75	10190	460.75	10800	460.75	9440
460.7	10215	460.7	10680	460.7	9685
460.65	10565	460.65	10780	460.65	9645
460.6	10610	460.6	10880	460.6	9665
460.55	10410	460.55	10455	460.55	9540
460.5	10060	460.5	10615	460.5	9255
460.45	10075	460.45	10470	460.45	9095
460.4	10045	460.4	10520	460.4	9335
460.35	10585	460.35	10545	460.35	9240
460.3	10165	460.3	10520	460.3	9580
460.25	10270	460.25	10300	460.25	9450
460.2	10195	460.2	10385	460.2	9300
460.15	10220	460.15	10490	460.15	9115
460.1	10445	460.1	10155	460.1	9450
460.05	9920	460.05	10090	460.05	9460
460	9995	460	10240	460	9220
459.95	10230	459.95	10190	459.95	9245
459.9	10285	459.9	9730	459.9	9210
459.85	10065	459.85	10345	459.85	9075
459.8	9825	459.8	10225	459.8	9320
459.75	10345	459.75	10420	459.75	8925
459.7	9880	459.7	10150	459.7	9030
459.65	9980	459.65	10065	459.65	8930
459.6	10025	459.6	9995	459.6	9345
459.55	10190	459.55	10340	459.55	8660
459.5	10030	459.5	10315	459.5	8990
459.45	9750	459.45	9895	459.45	8995
459.4	9800	459.4	9795	459.4	8750
459.35	10030	459.35	9785	459.35	8720
459.3	10160	459.3	9785	459.3	9000
459.25	10090	459.25	10000	459.25	9030
459.2	9840	459.2	9805	459.2	9050
459.15	9580	459.15	9860	459.15	9135
459.1	9590	459.1	10265	459.1	8965
459.05	9650	459.05	10370	459.05	8745
459	9705	459	10070	459	8795
458.95	9675	458.95	10030	458.95	8995
458.9	9755	458.9	10190	458.9	8750
458.85	9655	458.85	10105	458.85	8875
458.8	9385	458.8	10060	458.8	8590
458.75	9530	458.75	9490	458.75	8760
458.7	9505	458.7	9445	458.7	8550
458.65	9875	458.65	10050	458.65	8525
458.6	9885	458.6	9750	458.6	8600
458.55	9655	458.55	9890	458.55	8705
458.5	9520	458.5	9890	458.5	8470
458.45	9015	458.45	9665	458.45	8505
458.4	9410	458.4	9465	458.4	8795
458.35	9500	458.35	9755	458.35	8700
458.3	9470	458.3	9525	458.3	8660
458.25	9705	458.25	9655	458.25	8690
458.2	9395	458.2	9695	458.2	8405
458.15	9230	458.15	9140	458.15	8390
458.1	9545	458.1	9120	458.1	8920
458.05	9390	458.05	9510	458.05	8570
458	9320	458	9255	458	8505
457.95	9315	457.95	9310	457.95	8375
457.9	9295	457.9	9305	457.9	8360
457.85	9520	457.85	9260	457.85	8685
457.8	9510	457.8	9420	457.8	8640
457.75	9380	457.75	9425	457.75	8570
457.7	8835	457.7	9270	457.7	8675
457.65	9000	457.65	9330	457.65	8900
457.6	8940	457.6	9380	457.6	8755
457.55	8830	457.55	9365	457.55	8695
457.5	9100	457.5	9165	457.5	8610
457.45	9180	457.45	9060	457.45	8440
457.4	9045	457.4	8975	457.4	8240
457.35	9125	457.35	9225	457.35	8525
457.3	9320	457.3	9150	457.3	8810
457.25	8925	457.25	8885	457.25	8650
457.2	8650	457.2	9040	457.2	8670
457.15	8560	457.15	9275	457.15	8570
457.1	8915	457.1	9120	457.1	8385
457.05	8820	457.05	8900	457.05	8870
457	8655	457	8670	457	8675
456.95	8805	456.95	9130	456.95	8360
456.9	8800	456.9	8920	456.9	8465
456.85	8685	456.85	8970	456.85	8775
456.8	8860	456.8	8995	456.8	8785
456.75	9175	456.75	9215	456.75	8835
456.7	8665	456.7	8710	456.7	8890
456.65	8840	456.65	8845	456.65	8790
456.6	9045	456.6	9010	456.6	8985
456.55	8675	456.55	8840	456.55	8955
456.5	8245	456.5	8775	456.5	8720
456.45	8585	456.45	8585	456.45	8490
456.4	8865	456.4	8380	456.4	8880
456.35	8485	456.35	8600	456.35	9025
456.3	8475	456.3	8405	456.3	9135
456.25	8330	456.25	8480	456.25	8840
456.2	8175	456.2	8835	456.2	8695
456.15	8430	456.15	8645	456.15	8480
456.1	8290	456.1	8545	456.1	8970
456.05	8435	456.05	8395	456.05	9015
456	8670	456	8470	456	8695
455.95	8390	455.95	8670	455.95	8815
455.9	8260	455.9	8510	455.9	8860
455.85	8605	455.85	8690	455.85	8530
455.8	8270	455.8	8770	455.8	8435
455.75	8470	455.75	8500	455.75	8480
455.7	8520	455.7	8325	455.7	8495
455.65	8240	455.65	8420	455.65	8815
455.6	8490	455.6	8305	455.6	8555
455.55	8330	455.55	8485	455.55	8740
455.5	8455	455.5	8595	455.5	8420
455.45	8190	455.45	8395	455.45	8265
455.4	8685	455.4	8645	455.4	8510
455.35	8160	455.35	8580	455.35	8345
455.3	7985	455.3	8695	455.3	8420
455.25	8505	455.25	8440	455.25	8225
455.2	8160	455.2	8355	455.2	8360
455.15	7940	455.15	8685	455.15	8225
455.1	8160	455.1	8770	455.1	7995
455.05	8160	455.05	8435	455.05	8230
455	8075	455	8600	455	7840
454.95	8415	454.95	8530	454.95	8420
454.9	8120	454.9	8465	454.9	8240
454.85	8385	454.85	8515	454.85	7960
454.8	8415	454.8	8675	454.8	8225
454.75	8575	454.75	8680	454.75	7935
454.7	8080	454.7	8605	454.7	7955
454.65	8465	454.65	8790	454.65	8020
454.6	8655	454.6	8780	454.6	8305
454.55	8755	454.55	8995	454.55	8505
454.5	8650	454.5	8760	454.5	8330
454.45	8365	454.45	8815	454.45	8260
454.4	8680	454.4	9005	454.4	8520
454.35	8895	454.35	9320	454.35	8695
454.3	8860	454.3	9125	454.3	8760
454.25	8780	454.25	9195	454.25	8870
454.2	8960	454.2	9775	454.2	8810
454.15	8885	454.15	9885	454.15	8955
454.1	9095	454.1	9845	454.1	9140
454.05	9540	454.05	10105	454.05	9595
454	9775	454	10630	454	9755
453.95	10085	453.95	10875	453.95	9915
453.9	10425	453.9	11235	453.9	10480
453.85	10600	453.85	11620	453.85	11145
453.8	11020	453.8	11995	453.8	11670
453.75	11620	453.75	12180	453.75	12040
453.7	11515	453.7	13165	453.7	12140
453.65	11715	453.65	13315	453.65	12940
453.6	12220	453.6	14120	453.6	13565
453.55	13100	453.55	14880	453.55	14260
453.5	13645	453.5	15520	453.5	15375
453.45	14495	453.45	16440	453.45	15900
453.4	15420	453.4	17450	453.4	16445
453.35	16120	453.35	18210	453.35	18045
453.3	17010	453.3	19425	453.3	18860
453.25	17875	453.25	20560	453.25	20050
453.2	18860	453.2	21705	453.2	21130
453.15	20230	453.15	22745	453.15	22125
453.1	21245	453.1	24100	453.1	23415
453.05	22555	453.05	25890	453.05	24275
453	23535	453	26775	453	25760
452.95	24925	452.95	28330	452.95	28065
452.9	26800	452.9	29770	452.9	29065
452.85	28515	452.85	31945	452.85	30085
452.8	29480	452.8	33195	452.8	31470
452.75	31640	452.75	34340	452.75	32790
452.7	33120	452.7	35435	452.7	33505
452.65	34860	452.65	37440	452.65	34985
452.6	35640	452.6	39400	452.6	36435
452.55	37620	452.55	40110	452.55	37375
452.5	38590	452.5	41630	452.5	38370
452.45	39860	452.45	43050	452.45	39060
452.4	42225	452.4	43675	452.4	39450
452.35	42725	452.35	44515	452.35	40305
452.3	44255	452.3	45715	452.3	41935
452.25	44635	452.25	46315	452.25	41335
452.2	45730	452.2	46490	452.2	41905
452.15	46270	452.15	46780	452.15	42330
452.1	47120	452.1	47465	452.1	42485
452.05	47505	452.05	47830	452.05	41890
452	47360	452	47955	452	41605
451.95	48365	451.95	47415	451.95	41160
451.9	48400	451.9	46695	451.9	40610
451.85	47590	451.85	46315	451.85	39595
451.8	47305	451.8	46860	451.8	38970
451.75	46285	451.75	45285	451.75	37870
451.7	45370	451.7	43455	451.7	36975
451.65	44040	451.65	42530	451.65	35640
451.6	42385	451.6	40770	451.6	34080
451.55	40935	451.55	39295	451.55	31865
451.5	39765	451.5	37280	451.5	29860
451.45	37350	451.45	34815	451.45	28260
451.4	35420	451.4	32805	451.4	26050
451.35	33165	451.35	30425	451.35	23980
451.3	30565	451.3	28055	451.3	21880
451.25	28485	451.25	26055	451.25	20740
451.2	26395	451.2	23940	451.2	18630
451.15	24220	451.15	21775	451.15	16500
451.1	22035	451.1	19745	451.1	15520
451.05	19895	451.05	18130	451.05	13865
451	18285	451	16420	451	12495
450.95	16665	450.95	15105	450.95	11750
450.9	15305	450.9	13565	450.9	10630
450.85	14225	450.85	12650	450.85	9765
450.8	12760	450.8	11560	450.8	9665
450.75	11330	450.75	10785	450.75	8875
450.7	10830	450.7	10290	450.7	8370
450.65	10040	450.65	9865	450.65	8480
450.6	9545	450.6	9365	450.6	7960
450.55	9025	450.55	8795	450.55	7680
450.5	8400	450.5	8485	450.5	7040
450.45	7925	450.45	8105	450.45	7140
450.4	8150	450.4	7865	450.4	6840
450.35	7850	450.35	7485	450.35	6885
450.3	7540	450.3	7710	450.3	7195
450.25	7350	450.25	7500	450.25	6855
450.2	7255	450.2	6985	450.2	6780
450.15	7075	450.15	7205	450.15	6440
450.1	6745	450.1	6775	450.1	6275
450.05	6795	450.05	6605	450.05	6190
450	6535	450	6275	450	6435
449.95	6340	449.95	6585	449.95	6040
449.9	6310	449.9	6650	449.9	6445
449.85	6330	449.85	6365	449.85	6395
449.8	6235	449.8	6545	449.8	6215
449.75	6015	449.75	6070	449.75	6115
449.7	6265	449.7	6145	449.7	6215
449.65	6260	449.65	5765	449.65	6295
449.6	6305	449.6	5970	449.6	6350
449.55	5675	449.55	6145	449.55	6165
449.5	5690	449.5	6155	449.5	6505
449.45	5665	449.45	5945	449.45	6550
449.4	5725	449.4	5945	449.4	6275
449.35	5855	449.35	5875	449.35	6465
449.3	5845	449.3	5790	449.3	6430
449.25	5570	449.25	5630	449.25	6155
449.2	5605	449.2	5755	449.2	6340
449.15	5520	449.15	5595	449.15	6430
449.1	5365	449.1	5920	449.1	6745
449.05	5520	449.05	5795	449.05	6365
449	5745	449	5745	449	6430
448.95	5430	448.95	5550	448.95	6700
448.9	5450	448.9	5485	448.9	6540
448.85	5260	448.85	5435	448.85	6320
448.8	5435	448.8	5535	448.8	6640
448.75	5275	448.75	5615	448.75	6650
448.7	5280	448.7	5555	448.7	6665
448.65	5310	448.65	5415	448.65	6535
448.6	5210	448.6	5580	448.6	6395
448.55	5200	448.55	5505	448.55	6580
448.5	5465	448.5	5395	448.5	6510
448.45	5420	448.45	5440	448.45	6400
448.4	5325	448.4	5365	448.4	6440
448.35	5005	448.35	5550	448.35	6670
448.3	5335	448.3	5810	448.3	6590
448.25	5225	448.25	5515	448.25	6255
448.2	5115	448.2	5530	448.2	6480
448.15	5450	448.15	5545	448.15	6215
448.1	5380	448.1	5205	448.1	6040
448.05	5295	448.05	5620	448.05	6300
448	5315	448	5740	448	6325
447.95	5220	447.95	5550	447.95	6125
447.9	5275	447.9	5515	447.9	6260
447.85	5350	447.85	5405	447.85	6110
447.8	5565	447.8	5825	447.8	6275
447.75	5425	447.75	5655	447.75	6325
447.7	5355	447.7	5810	447.7	6440
447.65	5660	447.65	5785	447.65	6400
447.6	5455	447.6	5570	447.6	6320
447.55	5600	447.55	5685	447.55	6180
447.5	5380	447.5	5765	447.5	6055
447.45	5420	447.45	6070	447.45	6120
447.4	5655	447.4	5915	447.4	6320
447.35	5505	447.35	5925	447.35	6545
447.3	5620	447.3	6005	447.3	6500
447.25	5425	447.25	6190	447.25	6280
447.2	5865	447.2	6210	447.2	6555
447.15	6215	447.15	6235	447.15	6745
447.1	5835	447.1	6465	447.1	6605
447.05	6100	447.05	6545	447.05	6365
447	6375	447	6520	447	6575
446.95	6090	446.95	7000	446.95	6755
446.9	6140	446.9	7200	446.9	6990
446.85	6640	446.85	7310	446.85	7060
446.8	6635	446.8	7720	446.8	7460
446.75	6735	446.75	7800	446.75	7600
446.7	6730	446.7	7885	446.7	7495
446.65	7135	446.65	8250	446.65	7735
446.6	7910	446.6	8655	446.6	8200
446.55	7605	446.55	8995	446.55	8825
446.5	7885	446.5	9400	446.5	9355
446.45	8445	446.45	9565	446.45	9750
446.4	8790	446.4	10165	446.4	9945
446.35	8995	446.35	10715	446.35	10565
446.3	9460	446.3	11410	446.3	11040
446.25	10015	446.25	11890	446.25	12175
446.2	10845	446.2	12745	446.2	12615
446.15	11615	446.15	13615	446.15	13710
446.1	12305	446.1	14390	446.1	14285
446.05	12665	446.05	14875	446.05	15000
446	13850	446	16110	446	16275
445.95	14805	445.95	17340	445.95	17025
445.9	15820	445.9	19100	445.9	18915
445.85	16850	445.85	20020	445.85	19975
445.8	18460	445.8	21395	445.8	21375
445.75	19770	445.75	22785	445.75	22810
445.7	20590	445.7	24455	445.7	24215
445.65	22040	445.65	26540	445.65	25635
445.6	23870	445.6	28190	445.6	27395
445.55	25650	445.55	30365	445.55	28625
445.5	26770	445.5	31885	445.5	31385
445.45	28855	445.45	33875	445.45	33130
445.4	31630	445.4	36085	445.4	35270
445.35	33535	445.35	38325	445.35	36520
445.3	35575	445.3	40100	445.3	38215
445.25	38125	445.25	42210	445.25	41010
445.2	40110	445.2	44410	445.2	42680
445.15	42355	445.15	46845	445.15	44285
445.1	44525	445.1	49110	445.1	46545
445.05	47015	445.05	51480	445.05	48620
445	48940	445	54250	445	49725
444.95	50790	444.95	55120	444.95	51375
444.9	53475	444.9	56945	444.9	52865
444.85	54985	444.85	58430	444.85	53710
444.8	56650	444.8	59735	444.8	53805
444.75	58490	444.75	61070	444.75	55145
444.7	59840	444.7	61950	444.7	56350
444.65	61300	444.65	62840	444.65	57055
444.6	62440	444.6	63920	444.6	56830
444.55	63320	444.55	64675	444.55	57055
444.5	64045	444.5	65195	444.5	56595
444.45	64990	444.45	64230	444.45	56125
444.4	64640	444.4	64670	444.4	55630
444.35	64065	444.35	64375	444.35	54435
444.3	63245	444.3	62555	444.3	53770
444.25	63335	444.25	61920	444.25	52435
444.2	62950	444.2	60875	444.2	50695
444.15	60650	444.15	58560	444.15	49855
444.1	59670	444.1	56390	444.1	47300
444.05	57950	444.05	54710	444.05	44835
444	55305	444	52825	444	41675
443.95	51920	443.95	48995	443.95	38930
443.9	49740	443.9	45800	443.9	36660
443.85	46790	443.85	43655	443.85	34105
443.8	43455	443.8	40420	443.8	31065
443.75	40570	443.75	37395	443.75	27875
443.7	37575	443.7	33505	443.7	25240
443.65	34205	443.65	29955	443.65	22655
443.6	31160	443.6	27505	443.6	20695
443.55	27680	443.55	24225	443.55	18140
443.5	25020	443.5	22700	443.5	16510
443.45	22960	443.45	19710	443.45	14965
443.4	20355	443.4	17555	443.4	13400
443.35	18160	443.35	16035	443.35	11925
443.3	16175	443.3	14535	443.3	10860
443.25	14580	443.25	13185	443.25	10185
443.2	13220	443.2	11565	443.2	9155
443.15	11995	443.15	10815	443.15	8690
443.1	10950	443.1	10000	443.1	8195
443.05	9955	443.05	9620	443.05	7550
443	9335	443	8425	443	7370
442.95	8715	442.95	8010	442.95	6840
442.9	7980	442.9	7795	442.9	6545
442.85	7495	442.85	7325	442.85	6135
442.8	7260	442.8	7010	442.8	5905
442.75	6990	442.75	6770	442.75	6070
442.7	6740	442.7	6760	442.7	5845
442.65	6640	442.65	6545	442.65	5265
442.6	6370	442.6	6365	442.6	5085
442.55	6075	442.55	6240	442.55	5110
442.5	6095	442.5	6095	442.5	5095
442.45	5585	442.45	6070	442.45	5115
442.4	5665	442.4	5670	442.4	4945
442.35	5370	442.35	5700	442.35	5005
442.3	5180	442.3	5700	442.3	5000
442.25	5605	442.25	5475	442.25	4945
442.2	5575	442.2	5335	442.2	4695
442.15	5235	442.15	5080	442.15	4650
442.1	5285	442.1	5265	442.1	4600
442.05	5085	442.05	5090	442.05	4685
442	4865	442	4925	442	4530
441.95	4935	441.95	4905	441.95	4580
441.9	4780	441.9	4945	441.9	4700
441.85	4615	441.85	5255	441.85	4455
441.8	4865	441.8	5025	441.8	4510
441.75	4775	441.75	5190	441.75	4155
441.7	4725	441.7	5090	441.7	4185
441.65	4640	441.65	4885	441.65	4390
441.6	4705	441.6	5025	441.6	4230
441.55	4485	441.55	4955	441.55	4165
441.5	4450	441.5	4905	441.5	4050
441.45	4630	441.45	4930	441.45	4145
441.4	4570	441.4	4685	441.4	4245
441.35	4495	441.35	4345	441.35	4245
441.3	4595	441.3	4495	441.3	3975
441.25	4425	441.25	4550	441.25	3975
441.2	4400	441.2	4520	441.2	4160
441.15	4210	441.15	4745	441.15	4230
441.1	4420	441.1	4360	441.1	3950
441.05	4500	441.05	4540	441.05	4180
441	4195	441	4565	441	3875
440.95	4135	440.95	4405	440.95	3985
440.9	4190	440.9	4455	440.9	4205
440.85	4445	440.85	4550	440.85	3965
440.8	4135	440.8	4640	440.8	3955
440.75	4140	440.75	4620	440.75	4225
440.7	4140	440.7	4420	440.7	4090
440.65	4145	440.65	4670	440.65	4105
440.6	4595	440.6	4815	440.6	4095
440.55	4375	440.55	4610	440.55	3740
440.5	4415	440.5	4475	440.5	3945
440.45	4300	440.45	4425	440.45	3850
440.4	4480	440.4	4450	440.4	3925
440.35	4135	440.35	4445	440.35	3920
440.3	4235	440.3	4420	440.3	3730
440.25	4175	440.25	4385	440.25	3805
440.2	4040	440.2	4530	440.2	3850
440.15	4085	440.15	4435	440.15	3805
440.1	4330	440.1	4195	440.1	3950
440.05	4065	440.05	4480	440.05	4010
440	3970	440	4400	440	3840
439.95	3755	439.95	4535	439.95	3740
439.9	4130	439.9	4360	439.9	3980
439.85	4235	439.85	4255	439.85	4025
439.8	4415	439.8	4120	439.8	4110
439.75	4265	439.75	4230	439.75	4140
439.7	4135	439.7	4305	439.7	4085
439.65	4130	439.65	4315	439.65	3775
439.6	4095	439.6	4415	439.6	3695
439.55	4070	439.55	4195	439.55	3635
439.5	4135	439.5	4115	439.5	3870
439.45	4010	439.45	4090	439.45	3725
439.4	4100	439.4	4385	439.4	3645
439.35	4025	439.35	4030	439.35	3850
439.3	4200	439.3	4040	439.3	3830
439.25	4030	439.25	4310	439.25	3760
439.2	3995	439.2	4255	439.2	3795
439.15	3980	439.15	4380	439.15	3910
439.1	4135	439.1	4165	439.1	3740
439.05	4220	439.05	4345	439.05	3870
439	4195	439	4155	439	3945
438.95	4200	438.95	4145	438.95	3815
438.9	3905	438.9	4190	438.9	3840
438.85	4015	438.85	4260	438.85	3455
438.8	4060	438.8	4215	438.8	3635
438.75	4080	438.75	4265	438.75	3670
438.7	3950	438.7	4095	438.7	3695
438.65	4100	438.65	4230	438.65	3665
438.6	3930	438.6	4270	438.6	3640
438.55	3765	438.55	4165	438.55	3590
438.5	3950	438.5	3910	438.5	3870
438.45	3900	438.45	4095	438.45	3790
438.4	3800	438.4	4080	438.4	3800
438.35	3670	438.35	4275	438.35	3540
438.3	4115	438.3	4350	438.3	3935
438.25	3905	438.25	4160	438.25	4140
438.2	3930	438.2	4390	438.2	3865
438.15	4000	438.15	4430	438.15	3625
438.1	4050	438.1	4150	438.1	3545
438.05	4000	438.05	4200	438.05	3615
438	4005	438	4210	438	3925
437.95	3990	437.95	4050	437.95	3915
437.9	3795	437.9	4140	437.9	3685
437.85	3870	437.85	4350	437.85	3570
437.8	3890	437.8	4220	437.8	3735
437.75	4145	437.75	4165	437.75	4015
437.7	4160	437.7	4310	437.7	4040
437.65	3995	437.65	4190	437.65	4005
437.6	3925	437.6	4045	437.6	3830
437.55	3830	437.55	4255	437.55	3870
437.5	3810	437.5	4195	437.5	3930
437.45	3945	437.45	4335	437.45	3800
437.4	3765	437.4	4420	437.4	3890
437.35	4150	437.35	4265	437.35	3995
437.3	3850	437.3	4080	437.3	4065
437.25	4055	437.25	4180	437.25	3660
437.2	4005	437.2	4325	437.2	3675
437.15	3825	437.15	4225	437.15	3745
437.1	3720	437.1	4250	437.1	3695
437.05	4005	437.05	4165	437.05	3800
437	4050	437	4240	437	3920
436.95	3940	436.95	4105	436.95	3680
436.9	3770	436.9	4265	436.9	3640
436.85	3765	436.85	4075	436.85	3805
436.8	4155	436.8	4000	436.8	3650
436.75	4040	436.75	4245	436.75	3825
436.7	4050	436.7	4425	436.7	3920
436.65	4210	436.65	4265	436.65	3760
436.6	4095	436.6	4265	436.6	3705
436.55	4100	436.55	4380	436.55	3750
436.5	4175	436.5	4285	436.5	3915
436.45	4175	436.45	4155	436.45	3955
436.4	4100	436.4	4205	436.4	3845
436.35	4185	436.35	4300	436.35	3965
436.3	4080	436.3	4260	436.3	3625
436.25	3740	436.25	4345	436.25	3665
436.2	3855	436.2	4215	436.2	3885
436.15	3925	436.15	4200	436.15	4005
436.1	3835	436.1	4435	436.1	3840
436.05	4130	436.05	4440	436.05	3855
436	4295	436	3980	436	3790
435.95	3940	435.95	4220	435.95	3895
435.9	3850	435.9	4215	435.9	3940
435.85	3920	435.85	4480	435.85	4125
435.8	4180	435.8	4325	435.8	3785
435.75	4160	435.75	4440	435.75	3880
435.7	4220	435.7	4285	435.7	3975
435.65	4140	435.65	4510	435.65	3760

## Sheet: c
XPS spectras of Zr 3d
Binding Energy(eV)	InZrOx(CP)	Binding Energy(eV)	InZrOx(SCP-4)	Binding Energy(eV)	InZrOx(SCP-8)
194.65	3029.17	194.65	3246.67	194.65	2808.33
194.6	2990	194.6	3199.17	194.6	2785.83
194.55	3040	194.55	3182.5	194.55	2863.33
194.5	3018.33	194.5	3187.5	194.5	2826.67
194.45	3026.67	194.45	3205	194.45	2838.33
194.4	3016.67	194.4	3192.5	194.4	2825.83
194.35	2971.67	194.35	3170	194.35	2812.5
194.3	2959.17	194.3	3150.83	194.3	2806.67
194.25	2920.83	194.25	3162.5	194.25	2791.67
194.2	2941.67	194.2	3119.17	194.2	2819.17
194.15	2971.67	194.15	3095	194.15	2725.83
194.1	2872.5	194.1	3157.5	194.1	2710
194.05	2932.5	194.05	3089.17	194.05	2692.5
194	2880.83	194	3057.5	194	2690
193.95	2884.17	193.95	3062.5	193.95	2688.33
193.9	2815	193.9	3113.33	193.9	2671.67
193.85	2859.17	193.85	3102.5	193.85	2674.17
193.8	2929.17	193.8	3111.67	193.8	2652.5
193.75	2880.83	193.75	3037.5	193.75	2683.33
193.7	2815.83	193.7	3015.83	193.7	2651.67
193.65	2800	193.65	3001.67	193.65	2631.67
193.6	2813.33	193.6	2985.83	193.6	2649.17
193.55	2795	193.55	2998.33	193.55	2618.33
193.5	2815	193.5	2999.17	193.5	2706.67
193.45	2850	193.45	3018.33	193.45	2641.67
193.4	2812.5	193.4	2931.67	193.4	2644.17
193.35	2733.33	193.35	3024.17	193.35	2604.17
193.3	2735	193.3	2968.33	193.3	2659.17
193.25	2766.67	193.25	2925.83	193.25	2611.67
193.2	2741.67	193.2	2916.67	193.2	2676.67
193.15	2692.5	193.15	2933.33	193.15	2585.83
193.1	2731.67	193.1	2938.33	193.1	2606.67
193.05	2718.33	193.05	2933.33	193.05	2553.33
193	2719.17	193	3039.17	193	2614.17
192.95	2728.33	192.95	3025	192.95	2590
192.9	2740.83	192.9	2941.67	192.9	2628.33
192.85	2788.33	192.85	2912.5	192.85	2552.5
192.8	2721.67	192.8	2920	192.8	2516.67
192.75	2617.5	192.75	2940	192.75	2548.33
192.7	2620	192.7	2922.5	192.7	2572.5
192.65	2643.33	192.65	2922.5	192.65	2571.67
192.6	2674.17	192.6	2944.17	192.6	2578.33
192.55	2672.5	192.55	2927.5	192.55	2488.33
192.5	2721.67	192.5	2964.17	192.5	2509.17
192.45	2691.67	192.45	2970.83	192.45	2471.67
192.4	2745	192.4	2832.5	192.4	2565
192.35	2661.67	192.35	2851.67	192.35	2597.5
192.3	2690	192.3	2943.33	192.3	2535
192.25	2723.33	192.25	2915.83	192.25	2563.33
192.2	2721.67	192.2	2912.5	192.2	2600
192.15	2677.5	192.15	2850.83	192.15	2564.17
192.1	2679.17	192.1	2915.83	192.1	2547.5
192.05	2676.67	192.05	2775	192.05	2511.67
192	2710	192	2862.5	192	2526.67
191.95	2662.5	191.95	2842.5	191.95	2570.83
191.9	2643.33	191.9	2914.17	191.9	2515
191.85	2648.33	191.85	2841.67	191.85	2476.67
191.8	2700.83	191.8	2902.5	191.8	2559.17
191.75	2719.17	191.75	2832.5	191.75	2585
191.7	2676.67	191.7	2849.17	191.7	2538.33
191.65	2634.17	191.65	2839.17	191.65	2564.17
191.6	2679.17	191.6	2776.67	191.6	2560.83
191.55	2725	191.55	2836.67	191.55	2557.5
191.5	2621.67	191.5	2902.5	191.5	2497.5
191.45	2584.17	191.45	2899.17	191.45	2503.33
191.4	2588.33	191.4	2843.33	191.4	2555.83
191.35	2653.33	191.35	2855.83	191.35	2566.67
191.3	2633.33	191.3	2815.83	191.3	2520.83
191.25	2620.83	191.25	2797.5	191.25	2452.5
191.2	2596.67	191.2	2770.83	191.2	2395
191.15	2557.5	191.15	2728.33	191.15	2541.67
191.1	2614.17	191.1	2839.17	191.1	2527.5
191.05	2690	191.05	2872.5	191.05	2511.67
191	2670	191	2844.17	191	2506.67
190.95	2565	190.95	2859.17	190.95	2468.33
190.9	2577.5	190.9	2830.83	190.9	2435
190.85	2610.83	190.85	2855	190.85	2518.33
190.8	2618.33	190.8	2775	190.8	2429.17
190.75	2620.83	190.75	2864.17	190.75	2474.17
190.7	2567.5	190.7	2810.83	190.7	2445.83
190.65	2587.5	190.65	2826.67	190.65	2455.83
190.6	2620	190.6	2815.83	190.6	2558.33
190.55	2629.17	190.55	2826.67	190.55	2555.83
190.5	2642.5	190.5	2780.83	190.5	2580
190.45	2560.83	190.45	2835	190.45	2511.67
190.4	2541.67	190.4	2800	190.4	2516.67
190.35	2506.67	190.35	2810.83	190.35	2553.33
190.3	2590	190.3	2716.67	190.3	2510
190.25	2589.17	190.25	2766.67	190.25	2575.83
190.2	2645.83	190.2	2739.17	190.2	2547.5
190.15	2579.17	190.15	2823.33	190.15	2515
190.1	2640.83	190.1	2808.33	190.1	2575
190.05	2513.33	190.05	2791.67	190.05	2555
190	2544.17	190	2745	190	2601.67
189.95	2613.33	189.95	2689.17	189.95	2631.67
189.9	2599.17	189.9	2710	189.9	2630.83
189.85	2576.67	189.85	2763.33	189.85	2610.83
189.8	2592.5	189.8	2751.67	189.8	2607.5
189.75	2589.17	189.75	2800	189.75	2577.5
189.7	2552.5	189.7	2828.33	189.7	2567.5
189.65	2540	189.65	2755	189.65	2563.33
189.6	2537.5	189.6	2750.83	189.6	2625.83
189.55	2596.67	189.55	2686.67	189.55	2676.67
189.5	2572.5	189.5	2772.5	189.5	2595.83
189.45	2541.67	189.45	2795.83	189.45	2605
189.4	2580	189.4	2812.5	189.4	2600.83
189.35	2578.33	189.35	2751.67	189.35	2647.5
189.3	2590.83	189.3	2794.17	189.3	2590
189.25	2508.33	189.25	2749.17	189.25	2599.17
189.2	2550.83	189.2	2721.67	189.2	2613.33
189.15	2536.67	189.15	2780	189.15	2557.5
189.1	2525.83	189.1	2800	189.1	2611.67
189.05	2591.67	189.05	2702.5	189.05	2643.33
189	2500.83	189	2689.17	189	2628.33
188.95	2557.5	188.95	2749.17	188.95	2555.83
188.9	2530.83	188.9	2741.67	188.9	2594.17
188.85	2551.67	188.85	2675	188.85	2557.5
188.8	2440	188.8	2635	188.8	2622.5
188.75	2496.67	188.75	2697.5	188.75	2514.17
188.7	2487.5	188.7	2717.5	188.7	2505
188.65	2481.67	188.65	2602.5	188.65	2525.83
188.6	2467.5	188.6	2647.5	188.6	2470
188.55	2552.5	188.55	2730	188.55	2529.17
188.5	2499.17	188.5	2686.67	188.5	2535
188.45	2506.67	188.45	2688.33	188.45	2505.83
188.4	2430.83	188.4	2695.83	188.4	2591.67
188.35	2460.83	188.35	2641.67	188.35	2523.33
188.3	2464.17	188.3	2634.17	188.3	2498.33
188.25	2489.17	188.25	2733.33	188.25	2522.5
188.2	2462.5	188.2	2664.17	188.2	2499.17
188.15	2525.83	188.15	2595.83	188.15	2522.5
188.1	2505.83	188.1	2661.67	188.1	2570
188.05	2458.33	188.05	2729.17	188.05	2538.33
188	2512.5	188	2620	188	2555.83
187.95	2529.17	187.95	2730	187.95	2540.83
187.9	2547.5	187.9	2715.83	187.9	2622.5
187.85	2468.33	187.85	2606.67	187.85	2546.67
187.8	2454.17	187.8	2610.83	187.8	2570.83
187.75	2453.33	187.75	2698.33	187.75	2531.67
187.7	2460	187.7	2684.17	187.7	2567.5
187.65	2442.5	187.65	2755.83	187.65	2605.83
187.6	2406.67	187.6	2615.83	187.6	2616.67
187.55	2480	187.55	2654.17	187.55	2581.67
187.5	2505.83	187.5	2617.5	187.5	2622.5
187.45	2515.83	187.45	2718.33	187.45	2695.83
187.4	2563.33	187.4	2795.83	187.4	2636.67
187.35	2546.67	187.35	2721.67	187.35	2647.5
187.3	2518.33	187.3	2698.33	187.3	2656.67
187.25	2510	187.25	2687.5	187.25	2685.83
187.2	2537.5	187.2	2735.83	187.2	2585.83
187.15	2457.5	187.15	2752.5	187.15	2693.33
187.1	2495	187.1	2756.67	187.1	2755.83
187.05	2549.17	187.05	2808.33	187.05	2726.67
187	2574.17	187	2754.17	187	2766.67
186.95	2580.83	186.95	2808.33	186.95	2744.17
186.9	2588.33	186.9	2869.17	186.9	2761.67
186.85	2557.5	186.85	2850	186.85	2726.67
186.8	2535.83	186.8	2942.5	186.8	2842.5
186.75	2610.83	186.75	2882.5	186.75	2862.5
186.7	2664.17	186.7	2932.5	186.7	2889.17
186.65	2697.5	186.65	3101.67	186.65	2859.17
186.6	2707.5	186.6	3129.17	186.6	2927.5
186.55	2711.67	186.55	3157.5	186.55	2930
186.5	2771.67	186.5	3211.67	186.5	2976.67
186.45	2725	186.45	3370	186.45	3066.67
186.4	2824.17	186.4	3480.83	186.4	3075
186.35	2981.67	186.35	3536.67	186.35	3192.5
186.3	2943.33	186.3	3745	186.3	3300.83
186.25	3040	186.25	3935	186.25	3409.17
186.2	3172.5	186.2	4055	186.2	3528.33
186.15	3203.33	186.15	4233.33	186.15	3635
186.1	3408.33	186.1	4365.83	186.1	3777.5
186.05	3434.17	186.05	4598.33	186.05	4006.67
186	3602.5	186	4885.83	186	4120.83
185.95	3737.5	185.95	5117.5	185.95	4294.17
185.9	4026.67	185.9	5398.33	185.9	4500
185.85	4135.83	185.85	5572.5	185.85	4743.33
185.8	4295.83	185.8	5850	185.8	4997.5
185.75	4475	185.75	6290.83	185.75	5308.33
185.7	4737.5	185.7	6535	185.7	5441.67
185.65	4980	185.65	6811.67	185.65	5665.83
185.6	5169.17	185.6	7191.67	185.6	5955
185.55	5395	185.55	7600	185.55	6197.5
185.5	5622.5	185.5	7881.67	185.5	6433.33
185.45	6065	185.45	8167.5	185.45	6734.17
185.4	6383.33	185.4	8352.5	185.4	6919.17
185.35	6593.33	185.35	8631.67	185.35	7067.5
185.3	6970.83	185.3	8791.67	185.3	7360.83
185.25	7221.67	185.25	9132.5	185.25	7462.5
185.2	7535.83	185.2	9303.33	185.2	7676.67
185.15	7682.5	185.15	9555.83	185.15	7761.67
185.1	7813.33	185.1	9482.5	185.1	7782.5
185.05	7978.33	185.05	9593.33	185.05	7971.67
185	8280.83	185	9677.5	185	7889.17
184.95	8307.5	184.95	9491.67	184.95	7860
184.9	8540.83	184.9	9480	184.9	7785.83
184.85	8490	184.85	9211.67	184.85	7609.17
184.8	8375.83	184.8	8958.33	184.8	7540
184.75	8401.67	184.75	8752.5	184.75	7161.67
184.7	8245	184.7	8577.5	184.7	7040
184.65	8230.83	184.65	8146.67	184.65	6770.83
184.6	7939.17	184.6	7855	184.6	6563.33
184.55	7731.67	184.55	7573.33	184.55	6254.17
184.5	7498.33	184.5	7222.5	184.5	5985
184.45	7209.17	184.45	6940	184.45	5745
184.4	6880.83	184.4	6500.83	184.4	5361.67
184.35	6599.17	184.35	6179.17	184.35	5178.33
184.3	6298.33	184.3	5991.67	184.3	4964.17
184.25	5985	184.25	5745	184.25	4677.5
184.2	5710.83	184.2	5275.83	184.2	4497.5
184.15	5483.33	184.15	5210.83	184.15	4473.33
184.1	5167.5	184.1	5141.67	184.1	4430.83
184.05	4895	184.05	4946.67	184.05	4255
184	4850	184	4895	184	4245
183.95	4580	183.95	4827.5	183.95	4080.83
183.9	4507.5	183.9	4938.33	183.9	4151.67
183.85	4322.5	183.85	5055	183.85	4203.33
183.8	4347.5	183.8	5173.33	183.8	4281.67
183.75	4327.5	183.75	5251.67	183.75	4409.17
183.7	4289.17	183.7	5341.67	183.7	4559.17
183.65	4441.67	183.65	5585.83	183.65	4750.83
183.6	4577.5	183.6	5923.33	183.6	5005
183.55	4559.17	183.55	6375	183.55	5175
183.5	4690	183.5	6731.67	183.5	5421.67
183.45	4925	183.45	7034.17	183.45	5826.67
183.4	5170.83	183.4	7480	183.4	6095.83
183.35	5456.67	183.35	7993.33	183.35	6509.17
183.3	5755	183.3	8336.67	183.3	6909.17
183.25	6181.67	183.25	8879.17	183.25	7238.33
183.2	6504.17	183.2	9424.17	183.2	7535
183.15	6920.83	183.15	9725.83	183.15	7981.67
183.1	7303.33	183.1	10452.5	183.1	8294.17
183.05	7749.17	183.05	10905.8	183.05	8698.33
183	8175	183	11245.8	183	9135
182.95	8554.17	182.95	11571.7	182.95	9446.67
182.9	9079.17	182.9	12060	182.9	9676.67
182.85	9357.5	182.85	12218.3	182.85	9883.33
182.8	9855	182.8	12452.5	182.8	10044.2
182.75	10125	182.75	12676.7	182.75	10175
182.7	10398.3	182.7	12845	182.7	10464.2
182.65	10740	182.65	12638.3	182.65	10330
182.6	10758.3	182.6	12830	182.6	10103.3
182.55	11006.7	182.55	12600.8	182.55	10161.7
182.5	11071.7	182.5	12556.7	182.5	10188.3
182.45	11197.5	182.45	12225	182.45	10008.3
182.4	11072.5	182.4	11805	182.4	9760.83
182.35	10975.8	182.35	11303.3	182.35	9316.67
182.3	10793.3	182.3	10795	182.3	8845
182.25	10675.8	182.25	10442.5	182.25	8526.67
182.2	10225	182.2	9933.33	182.2	8001.67
182.15	9840.83	182.15	9403.33	182.15	7656.67
182.1	9496.67	182.1	8805	182.1	7191.67
182.05	9095.83	182.05	8072.5	182.05	6638.33
182	8643.33	182	7581.67	182	6215.83
181.95	8101.67	181.95	7143.33	181.95	5776.67
181.9	7648.33	181.9	6504.17	181.9	5343.33
181.85	7115.83	181.85	5957.5	181.85	5034.17
181.8	6658.33	181.8	5483.33	181.8	4694.17
181.75	6216.67	181.75	5260.83	181.75	4405.83
181.7	5718.33	181.7	4777.5	181.7	4099.17
181.65	5287.5	181.65	4398.33	181.65	3794.17
181.6	4900	181.6	4070.83	181.6	3472.5
181.55	4530.83	181.55	3742.5	181.55	3330.83
181.5	4190.83	181.5	3582.5	181.5	3130
181.45	3820.83	181.45	3429.17	181.45	2960
181.4	3646.67	181.4	3229.17	181.4	2820.83
181.35	3455.83	181.35	3090.83	181.35	2731.67
181.3	3224.17	181.3	2995.83	181.3	2524.17
181.25	3028.33	181.25	2785.83	181.25	2545.83
181.2	2830.83	181.2	2633.33	181.2	2410.83
181.15	2794.17	181.15	2743.33	181.15	2405
181.1	2720.83	181.1	2654.17	181.1	2365
181.05	2590.83	181.05	2633.33	181.05	2329.17
181	2458.33	181	2444.17	181	2249.17
180.95	2386.67	180.95	2510	180.95	2239.17
180.9	2308.33	180.9	2430.83	180.9	2218.33
180.85	2348.33	180.85	2423.33	180.85	2225.83
180.8	2319.17	180.8	2364.17	180.8	2152.5
180.75	2245	180.75	2410.83	180.75	2130
180.7	2188.33	180.7	2343.33	180.7	2056.67
180.65	2213.33	180.65	2385.83	180.65	2107.5
180.6	2245	180.6	2359.17	180.6	2148.33
180.55	2195	180.55	2312.5	180.55	2190
180.5	2203.33	180.5	2331.67	180.5	2169.17
180.45	2168.33	180.45	2311.67	180.45	2183.33
180.4	2218.33	180.4	2244.17	180.4	2147.5
180.35	2175.83	180.35	2325.83	180.35	2110.83
180.3	2138.33	180.3	2370	180.3	2075
180.25	2126.67	180.25	2312.5	180.25	2100.83
180.2	2186.67	180.2	2344.17	180.2	2007.5
180.15	2141.67	180.15	2315.83	180.15	2094.17
180.1	2203.33	180.1	2297.5	180.1	2058.33
180.05	2264.17	180.05	2308.33	180.05	2115
180	2235	180	2312.5	180	2087.5
179.95	2210	179.95	2389.17	179.95	2093.33
179.9	2125.83	179.9	2385	179.9	2038.33
179.85	2109.17	179.85	2316.67	179.85	2107.5
179.8	2152.5	179.8	2303.33	179.8	2103.33
179.75	2185	179.75	2325	179.75	2141.67
179.7	2162.5	179.7	2291.67	179.7	2096.67
179.65	2207.5	179.65	2280.83	179.65	2090.83
179.6	2189.17	179.6	2272.5	179.6	2080
179.55	2196.67	179.55	2318.33	179.55	2063.33
179.5	2135	179.5	2293.33	179.5	2144.17
179.45	2084.17	179.45	2264.17	179.45	2135
179.4	2186.67	179.4	2313.33	179.4	2104.17
179.35	2175	179.35	2345	179.35	2125
179.3	2086.67	179.3	2295	179.3	2075
179.25	2162.5	179.25	2310	179.25	2083.33
179.2	2118.33	179.2	2265.83	179.2	2096.67
179.15	2161.67	179.15	2304.17	179.15	2002.5
179.1	2132.5	179.1	2362.5	179.1	2034.17
179.05	2113.33	179.05	2276.67	179.05	2091.67
179	2137.5	179	2279.17	179	2037.5
178.95	2163.33	178.95	2292.5	178.95	2032.5
178.9	2182.5	178.9	2313.33	178.9	2089.17
178.85	2178.33	178.85	2334.17	178.85	2052.5
178.8	2085.83	178.8	2330.83	178.8	2043.33
178.75	2147.5	178.75	2360	178.75	2088.33
178.7	2103.33	178.7	2291.67	178.7	2122.5
178.65	2095.83	178.65	2330.83	178.65	2040
178.6	2171.67	178.6	2298.33	178.6	2090.83
178.55	2182.5	178.55	2272.5	178.55	2050.83
178.5	2120	178.5	2313.33	178.5	2054.17
178.45	2197.5	178.45	2261.67	178.45	2070
178.4	2116.67	178.4	2281.67	178.4	2105.83
178.35	2165	178.35	2349.17	178.35	2080
178.3	2123.33	178.3	2219.17	178.3	2082.5
178.25	2117.5	178.25	2356.67	178.25	2104.17
178.2	2190	178.2	2282.5	178.2	2077.5
178.15	2186.67	178.15	2278.33	178.15	2028.33
178.1	2227.5	178.1	2285.83	178.1	2040.83
178.05	2144.17	178.05	2336.67	178.05	2100
178	2095	178	2325.83	178	2043.33
177.95	2094.17	177.95	2283.33	177.95	2030.83
177.9	2150.83	177.9	2230	177.9	2064.17
177.85	2158.33	177.85	2267.5	177.85	2130.83
177.8	2125.83	177.8	2262.5	177.8	2146.67
177.75	2250.83	177.75	2263.33	177.75	2120
177.7	2170	177.7	2273.33	177.7	2076.67
177.65	2123.33	177.65	2312.5	177.65	2125.83
177.6	2201.67	177.6	2265	177.6	2098.33
177.55	2168.33	177.55	2283.33	177.55	2059.17
177.5	2108.33	177.5	2282.5	177.5	2078.33
177.45	2070	177.45	2243.33	177.45	2071.67
177.4	2096.67	177.4	2312.5	177.4	2069.17
177.35	2123.33	177.35	2244.17	177.35	2095
177.3	2117.5	177.3	2290	177.3	2076.67
177.25	2102.5	177.25	2220.83	177.25	2105
177.2	2095.83	177.2	2253.33	177.2	2077.5
177.15	2161.67	177.15	2205.83	177.15	2048.33
177.1	2130	177.1	2300.83	177.1	2054.17
177.05	2125.83	177.05	2260.83	177.05	2026.67
177	2158.33	177	2315	177	2007.5
176.95	2105.83	176.95	2285.83	176.95	2105.83
176.9	2139.17	176.9	2300.83	176.9	2032.5
176.85	2188.33	176.85	2270.83	176.85	2071.67
176.8	2148.33	176.8	2264.17	176.8	2114.17
176.75	2130.83	176.75	2318.33	176.75	2149.17
176.7	2085	176.7	2270	176.7	2098.33
176.65	2104.17	176.65	2266.67	176.65	2060
176.6	2107.5	176.6	2232.5	176.6	2097.5
176.55	2089.17	176.55	2295.83	176.55	2058.33
176.5	2071.67	176.5	2237.5	176.5	2071.67
176.45	2090.83	176.45	2262.5	176.45	2048.33
176.4	2025	176.4	2250.83	176.4	2114.17
176.35	2070	176.35	2300.83	176.35	2041.67
176.3	2112.5	176.3	2273.33	176.3	2113.33
176.25	2098.33	176.25	2179.17	176.25	2100
176.2	2103.33	176.2	2275	176.2	2078.33
176.15	2061.67	176.15	2262.5	176.15	2091.67
176.1	2194.17	176.1	2219.17	176.1	2061.67
176.05	2120	176.05	2246.67	176.05	2124.17
176	2104.17	176	2270.83	176	2071.67
175.95	2130.83	175.95	2241.67	175.95	2122.5
175.9	2125.83	175.9	2286.67	175.9	2078.33
175.85	2129.17	175.85	2208.33	175.85	2105.83
175.8	2128.33	175.8	2254.17	175.8	2041.67
175.75	2127.5	175.75	2226.67	175.75	2026.67
175.7	2165	175.7	2301.67	175.7	2033.33
175.65	2075	175.65	2314.17	175.65	2048.33

## Sheet: d
XPS spectras of Si 2p
Binding Energy(eV)	InZrOx(CP)	Binding Energy(eV)	InZrOx(SCP-4)	Binding Energy(eV)	InZrOx(SCP-8)
114.65	1967.41	114.65	2078.15	114.65	1907.04
114.6	1959.26	114.6	2116.3	114.6	1861.48
114.55	1973.33	114.55	2042.59	114.55	1820.74
114.5	1980.37	114.5	2074.81	114.5	1867.04
114.45	1971.85	114.45	2102.96	114.45	1845.93
114.4	1944.07	114.4	2089.63	114.4	1857.41
114.35	2001.48	114.35	2067.04	114.35	1851.48
114.3	1976.67	114.3	2053.33	114.3	1850.37
114.25	1972.96	114.25	2050	114.25	1861.11
114.2	1953.7	114.2	2034.81	114.2	1838.89
114.15	1942.59	114.15	2085.19	114.15	1865.56
114.1	1961.11	114.1	2081.48	114.1	1876.3
114.05	1987.04	114.05	2080.74	114.05	1835.19
114	1972.59	114	2070.37	114	1850.37
113.95	1934.07	113.95	2064.81	113.95	1840.37
113.9	1985.19	113.9	2069.26	113.9	1866.3
113.85	1978.89	113.85	2079.26	113.85	1887.78
113.8	1977.04	113.8	2054.81	113.8	1926.67
113.75	1943.33	113.75	2065.93	113.75	1850.37
113.7	1951.85	113.7	2041.85	113.7	1820.37
113.65	1987.04	113.65	2024.81	113.65	1871.11
113.6	1997.78	113.6	2041.85	113.6	1844.44
113.55	1977.04	113.55	2072.22	113.55	1844.44
113.5	1959.26	113.5	2037.04	113.5	1868.52
113.45	1955.93	113.45	2041.11	113.45	1838.52
113.4	1988.52	113.4	2051.48	113.4	1874.07
113.35	1937.04	113.35	2063.7	113.35	1888.89
113.3	1961.85	113.3	2075.93	113.3	1832.22
113.25	2007.78	113.25	2085.56	113.25	1881.48
113.2	1963.7	113.2	2074.81	113.2	1850.74
113.15	1996.3	113.15	2035.19	113.15	1830.37
113.1	1973.7	113.1	2040	113.1	1889.26
113.05	1961.48	113.05	2022.96	113.05	1864.44
113	2014.07	113	2025.19	113	1813.33
112.95	1988.52	112.95	2030.37	112.95	1859.63
112.9	1975.93	112.9	2067.04	112.9	1832.22
112.85	1954.81	112.85	2063.7	112.85	1845.93
112.8	2000.74	112.8	2074.07	112.8	1854.81
112.75	1994.44	112.75	2078.15	112.75	1858.89
112.7	1967.04	112.7	2042.59	112.7	1803.7
112.65	1970	112.65	2091.85	112.65	1859.63
112.6	2030	112.6	2035.93	112.6	1835.93
112.55	1991.85	112.55	2064.81	112.55	1856.3
112.5	2005.93	112.5	2067.41	112.5	1850.37
112.45	1975.93	112.45	2081.48	112.45	1864.81
112.4	1990.74	112.4	2089.63	112.4	1860
112.35	1932.96	112.35	2019.26	112.35	1867.78
112.3	1968.15	112.3	1990.74	112.3	1850.74
112.25	2016.3	112.25	2047.78	112.25	1836.67
112.2	1994.07	112.2	2032.22	112.2	1866.67
112.15	1956.3	112.15	2004.07	112.15	1826.67
112.1	1936.67	112.1	2068.15	112.1	1861.48
112.05	1976.3	112.05	2077.04	112.05	1876.3
112	1961.48	112	2080.74	112	1869.26
111.95	2001.11	111.95	2065.19	111.95	1854.81
111.9	1946.67	111.9	2082.96	111.9	1849.63
111.85	1952.96	111.85	2065.93	111.85	1849.63
111.8	1952.59	111.8	2057.04	111.8	1828.15
111.75	1971.85	111.75	2043.33	111.75	1836.67
111.7	1969.26	111.7	2098.15	111.7	1831.85
111.65	1993.33	111.65	2090.74	111.65	1867.04
111.6	1948.15	111.6	2069.26	111.6	1868.15
111.55	1949.26	111.55	2040.74	111.55	1842.22
111.5	1963.33	111.5	2051.11	111.5	1850.74
111.45	2010.74	111.45	2094.81	111.45	1870
111.4	1953.7	111.4	2053.33	111.4	1848.89
111.35	1971.11	111.35	2045.56	111.35	1871.48
111.3	1995.19	111.3	2015.93	111.3	1851.48
111.25	1958.52	111.25	2010.74	111.25	1884.44
111.2	1950	111.2	2011.48	111.2	1849.63
111.15	1986.67	111.15	2025.93	111.15	1861.85
111.1	1997.41	111.1	2036.3	111.1	1821.48
111.05	1959.63	111.05	2042.96	111.05	1844.81
111	1934.44	111	2038.52	111	1853.33
110.95	1934.07	110.95	2016.3	110.95	1848.15
110.9	1942.22	110.9	2021.85	110.9	1835.19
110.85	1985.56	110.85	2042.22	110.85	1842.96
110.8	1955.56	110.8	2024.07	110.8	1850
110.75	1959.63	110.75	2031.11	110.75	1862.22
110.7	1939.26	110.7	2062.59	110.7	1860.37
110.65	1961.48	110.65	2069.26	110.65	1849.26
110.6	1959.26	110.6	2074.07	110.6	1868.52
110.55	1991.48	110.55	2030.37	110.55	1841.85
110.5	2005.56	110.5	2025.93	110.5	1867.78
110.45	1970.74	110.45	2035.93	110.45	1865.93
110.4	1954.44	110.4	2095.56	110.4	1820.37
110.35	1951.11	110.35	2072.22	110.35	1878.52
110.3	1945.93	110.3	2053.7	110.3	1867.78
110.25	1985.93	110.25	2061.85	110.25	1865.56
110.2	1941.11	110.2	2079.63	110.2	1855.56
110.15	1918.52	110.15	2058.89	110.15	1844.81
110.1	1961.48	110.1	2048.89	110.1	1834.07
110.05	1965.56	110.05	2019.63	110.05	1841.85
110	1936.67	110	2022.22	110	1845.56
109.95	1949.26	109.95	2055.93	109.95	1813.33
109.9	2008.15	109.9	2115.19	109.9	1832.22
109.85	1970.74	109.85	2049.26	109.85	1857.78
109.8	1927.04	109.8	2088.89	109.8	1854.07
109.75	1975.93	109.75	2101.85	109.75	1845.56
109.7	2022.59	109.7	2045.56	109.7	1849.63
109.65	1994.44	109.65	2031.48	109.65	1855.56
109.6	1974.81	109.6	2038.89	109.6	1841.11
109.55	1968.52	109.55	2040	109.55	1824.81
109.5	2014.44	109.5	2010.74	109.5	1838.89
109.45	2012.22	109.45	2080	109.45	1838.15
109.4	1974.44	109.4	2044.81	109.4	1811.48
109.35	2004.81	109.35	2047.78	109.35	1825.19
109.3	2001.11	109.3	2026.3	109.3	1875.56
109.25	1995.93	109.25	2067.41	109.25	1831.48
109.2	2013.33	109.2	2121.11	109.2	1843.7
109.15	1971.48	109.15	2066.67	109.15	1805.93
109.1	1959.63	109.1	2069.26	109.1	1848.15
109.05	1956.3	109.05	2044.81	109.05	1816.67
109	2004.07	109	2086.3	109	1846.67
108.95	1973.33	108.95	2041.48	108.95	1832.96
108.9	1975.19	108.9	2031.85	108.9	1855.93
108.85	1979.26	108.85	2051.48	108.85	1866.67
108.8	1936.3	108.8	2060.37	108.8	1854.81
108.75	1973.7	108.75	2072.22	108.75	1827.41
108.7	1982.22	108.7	2082.22	108.7	1871.85
108.65	2010	108.65	2034.07	108.65	1843.7
108.6	1985.93	108.6	2067.41	108.6	1840.74
108.55	2013.7	108.55	2057.41	108.55	1843.33
108.5	1970	108.5	2059.63	108.5	1817.78
108.45	1952.59	108.45	2030	108.45	1848.89
108.4	1963.7	108.4	2045.93	108.4	1860.74
108.35	1976.67	108.35	2048.89	108.35	1868.89
108.3	1971.48	108.3	2037.41	108.3	1838.15
108.25	2001.11	108.25	2016.3	108.25	1884.81
108.2	1991.11	108.2	2081.11	108.2	1856.67
108.15	1971.85	108.15	2078.15	108.15	1860.37
108.1	1989.26	108.1	2040.37	108.1	1880.37
108.05	2008.89	108.05	2004.44	108.05	1860
108	1971.11	108	2021.85	108	1860.37
107.95	2017.78	107.95	2029.63	107.95	1879.26
107.9	2012.96	107.9	2060.74	107.9	1854.07
107.85	1970	107.85	2087.78	107.85	1851.48
107.8	1966.67	107.8	2037.04	107.8	1851.11
107.75	1995.19	107.75	2045.19	107.75	1913.33
107.7	1971.48	107.7	2070.74	107.7	1883.33
107.65	2029.63	107.65	2064.07	107.65	1882.96
107.6	2004.44	107.6	2001.48	107.6	1898.15
107.55	1951.48	107.55	2022.96	107.55	1937.04
107.5	1935.93	107.5	2080.37	107.5	1871.85
107.45	2016.67	107.45	2080.37	107.45	1858.89
107.4	1987.04	107.4	2022.22	107.4	1860.74
107.35	1998.89	107.35	2126.3	107.35	1842.96
107.3	1939.26	107.3	2089.63	107.3	1925.56
107.25	1977.04	107.25	2042.59	107.25	1932.22
107.2	1998.15	107.2	2054.81	107.2	1895.19
107.15	1970.37	107.15	2072.22	107.15	1874.07
107.1	1956.3	107.1	2047.04	107.1	1873.7
107.05	2004.44	107.05	2008.89	107.05	1903.7
107	2025.93	107	2034.07	107	1903.7
106.95	2017.04	106.95	2063.7	106.95	1944.81
106.9	2018.15	106.9	2073.7	106.9	1892.22
106.85	2011.85	106.85	2045.93	106.85	1882.96
106.8	2022.96	106.8	2030.74	106.8	1930.74
106.75	2036.3	106.75	2032.22	106.75	1913.7
106.7	1986.67	106.7	2058.89	106.7	1887.41
106.65	1981.85	106.65	2043.33	106.65	1877.41
106.6	2014.44	106.6	2032.96	106.6	1897.41
106.55	2005.56	106.55	2078.89	106.55	1897.78
106.5	1994.07	106.5	2056.67	106.5	1931.11
106.45	1984.07	106.45	2037.04	106.45	1861.85
106.4	1977.41	106.4	2079.63	106.4	1864.81
106.35	2016.3	106.35	2066.67	106.35	1918.52
106.3	1995.56	106.3	2070.37	106.3	1892.59
106.25	1992.22	106.25	2078.52	106.25	1894.07
106.2	1986.67	106.2	2058.15	106.2	1875.56
106.15	1991.11	106.15	2028.89	106.15	1876.67
106.1	2044.81	106.1	2067.04	106.1	1909.63
106.05	2006.3	106.05	2071.11	106.05	1898.52
106	1980.37	106	2088.15	106	1896.67
105.95	2011.11	105.95	2010	105.95	1894.44
105.9	2009.63	105.9	2064.81	105.9	1957.41
105.85	2015.56	105.85	2074.44	105.85	1895.19
105.8	1943.33	105.8	2068.89	105.8	1884.44
105.75	1985.19	105.75	2081.11	105.75	1872.59
105.7	1973.33	105.7	2032.96	105.7	1946.3
105.65	2056.3	105.65	2038.15	105.65	1906.3
105.6	2004.07	105.6	2055.56	105.6	1898.52
105.55	2004.07	105.55	2067.04	105.55	1938.15
105.5	2012.59	105.5	2073.7	105.5	1937.78
105.45	2019.26	105.45	2041.11	105.45	1879.63
105.4	1998.15	105.4	2052.22	105.4	1906.3
105.35	1989.26	105.35	2075.19	105.35	1900.37
105.3	2035.56	105.3	2075.93	105.3	1902.22
105.25	2031.11	105.25	2064.44	105.25	1900.37
105.2	1999.63	105.2	2098.52	105.2	1917.41
105.15	2018.52	105.15	2090	105.15	1952.96
105.1	2004.07	105.1	2100.74	105.1	1925.93
105.05	1967.41	105.05	2095.93	105.05	1869.63
105	1991.11	105	2074.44	105	1908.15
104.95	2017.04	104.95	2102.22	104.95	1928.52
104.9	2022.96	104.9	2115.93	104.9	1906.3
104.85	1994.44	104.85	2116.3	104.85	1909.63
104.8	1978.52	104.8	2121.11	104.8	1927.04
104.75	1963.33	104.75	2063.7	104.75	1934.44
104.7	1986.3	104.7	2073.7	104.7	1937.04
104.65	1999.26	104.65	2142.96	104.65	1909.26
104.6	1998.15	104.6	2110.74	104.6	1920.74
104.55	1992.22	104.55	2075.56	104.55	1935.93
104.5	2037.04	104.5	2070	104.5	1977.78
104.45	2007.04	104.45	2112.96	104.45	2025.56
104.4	2001.48	104.4	2136.67	104.4	1989.26
104.35	2014.07	104.35	2133.33	104.35	1996.3
104.3	2013.33	104.3	2147.04	104.3	1979.63
104.25	2000.37	104.25	2105.56	104.25	2002.59
104.2	1941.48	104.2	2130.74	104.2	2019.26
104.15	1950.74	104.15	2129.26	104.15	1990.37
104.1	1997.41	104.1	2184.44	104.1	2023.33
104.05	2041.11	104.05	2187.41	104.05	2016.3
104	2004.44	104	2136.3	104	2028.15
103.95	1978.15	103.95	2176.67	103.95	2104.07
103.9	1983.7	103.9	2156.3	103.9	2125.56
103.85	1971.48	103.85	2195.93	103.85	2075.19
103.8	2004.07	103.8	2210	103.8	2163.7
103.75	2018.15	103.75	2224.07	103.75	2137.78
103.7	2015.93	103.7	2255.93	103.7	2167.41
103.65	2002.96	103.65	2316.67	103.65	2226.3
103.6	1987.04	103.6	2323.7	103.6	2204.07
103.55	2033.33	103.55	2309.63	103.55	2212.59
103.5	2011.48	103.5	2350.74	103.5	2242.59
103.45	2007.78	103.45	2337.78	103.45	2267.04
103.4	2013.7	103.4	2363.33	103.4	2305.93
103.35	2002.22	103.35	2410	103.35	2375.56
103.3	1996.67	103.3	2477.78	103.3	2386.3
103.25	2020	103.25	2452.59	103.25	2434.81
103.2	1982.59	103.2	2454.81	103.2	2445.56
103.15	2001.11	103.15	2516.3	103.15	2455.93
103.1	2020.37	103.1	2527.41	103.1	2492.59
103.05	2026.67	103.05	2530.74	103.05	2554.44
103	2017.04	103	2566.3	103	2564.81
102.95	2009.63	102.95	2616.67	102.95	2549.26
102.9	1980.37	102.9	2649.26	102.9	2588.15
102.85	1992.96	102.85	2670.37	102.85	2603.33
102.8	2015.93	102.8	2675.19	102.8	2653.7
102.75	1974.07	102.75	2691.48	102.75	2625.93
102.7	2000.74	102.7	2720.37	102.7	2718.89
102.65	2027.41	102.65	2740.37	102.65	2691.48
102.6	2035.19	102.6	2734.81	102.6	2684.81
102.55	2001.85	102.55	2773.7	102.55	2693.33
102.5	2014.81	102.5	2756.3	102.5	2730
102.45	2015.19	102.45	2785.19	102.45	2706.3
102.4	1990.74	102.4	2792.22	102.4	2672.59
102.35	1989.26	102.35	2809.63	102.35	2654.07
102.3	2013.33	102.3	2835.19	102.3	2657.41
102.25	2040.37	102.25	2797.04	102.25	2669.26
102.2	2030.37	102.2	2806.3	102.2	2672.59
102.15	2001.85	102.15	2776.67	102.15	2617.04
102.1	1994.81	102.1	2743.7	102.1	2555.93
102.05	2046.3	102.05	2686.3	102.05	2540.74
102	2051.11	102	2687.41	102	2514.07
101.95	2002.96	101.95	2671.85	101.95	2498.89
101.9	2026.67	101.9	2682.22	101.9	2468.15
101.85	1999.26	101.85	2648.52	101.85	2409.63
101.8	2010.74	101.8	2641.11	101.8	2414.07
101.75	1992.59	101.75	2580.74	101.75	2381.85
101.7	2037.41	101.7	2516.3	101.7	2345.93
101.65	2060.74	101.65	2500.37	101.65	2292.59
101.6	2050.74	101.6	2472.96	101.6	2275.56
101.55	2048.52	101.55	2484.81	101.55	2222.59
101.5	2022.96	101.5	2420	101.5	2222.96
101.45	2029.26	101.45	2393.7	101.45	2184.07
101.4	1997.78	101.4	2359.63	101.4	2106.67
101.35	1989.26	101.35	2303.33	101.35	2074.07
101.3	2024.81	101.3	2306.67	101.3	2038.15
101.25	2050.74	101.25	2294.81	101.25	1998.15
101.2	1991.85	101.2	2245.19	101.2	1987.41
101.15	2017.04	101.15	2232.22	101.15	1962.59
101.1	2005.93	101.1	2214.44	101.1	1980.74
101.05	2024.81	101.05	2254.81	101.05	1964.81
101	2018.15	101	2217.04	101	2006.67
100.95	1993.7	100.95	2155.56	100.95	1925.56
100.9	1984.44	100.9	2153.33	100.9	1921.48
100.85	2018.52	100.85	2089.63	100.85	1900
100.8	1968.52	100.8	2115.93	100.8	1876.3
100.75	1990	100.75	2138.52	100.75	1873.33
100.7	2049.26	100.7	2134.44	100.7	1886.67
100.65	2042.22	100.65	2111.85	100.65	1918.52
100.6	2020.37	100.6	2102.96	100.6	1900
100.55	2067.04	100.55	2081.11	100.55	1880.74
100.5	2017.78	100.5	2080	100.5	1857.04
100.45	1994.81	100.45	2122.96	100.45	1862.22
100.4	2014.81	100.4	2091.48	100.4	1853.7
100.35	2021.85	100.35	2058.89	100.35	1901.85
100.3	1957.78	100.3	2071.48	100.3	1877.41
100.25	1984.81	100.25	2112.22	100.25	1911.85
100.2	1981.48	100.2	2072.59	100.2	1891.85
100.15	1976.67	100.15	2057.78	100.15	1868.89
100.1	2003.33	100.1	2074.07	100.1	1885.19
100.05	1969.26	100.05	2106.3	100.05	1887.04
100	1974.44	100	2080.37	100	1831.85
99.95	2026.3	99.95	2077.41	99.95	1849.63
99.9	2050.74	99.9	2089.26	99.9	1865.93
99.85	2000	99.85	2101.48	99.85	1852.59
99.8	2031.11	99.8	2076.3	99.8	1887.04
99.75	2011.48	99.75	2074.07	99.75	1878.52
99.7	2004.81	99.7	2083.7	99.7	1856.67
99.65	1987.04	99.65	2059.26	99.65	1858.52
99.6	2031.85	99.6	2042.59	99.6	1893.7
99.55	2022.96	99.55	2042.22	99.55	1872.59
99.5	1985.19	99.5	2104.07	99.5	1895.19
99.45	1986.67	99.45	2090.37	99.45	1868.89
99.4	1936.67	99.4	2079.63	99.4	1887.78
99.35	2008.89	99.35	2083.33	99.35	1838.89
99.3	2029.63	99.3	2046.3	99.3	1861.85
99.25	1989.63	99.25	2064.81	99.25	1857.41
99.2	2008.89	99.2	2055.56	99.2	1850
99.15	2001.85	99.15	2080.37	99.15	1880
99.1	2001.48	99.1	2087.41	99.1	1870.37
99.05	1990	99.05	2074.44	99.05	1873.7
99	2004.07	99	2077.04	99	1870
98.95	1986.3	98.95	2085.56	98.95	1835.93
98.9	1997.41	98.9	2093.7	98.9	1840
98.85	2015.56	98.85	2062.59	98.85	1874.81
98.8	2018.89	98.8	2057.04	98.8	1856.3
98.75	1984.81	98.75	2050.74	98.75	1836.3
98.7	2019.26	98.7	2046.3	98.7	1860.74
98.65	2014.44	98.65	2077.04	98.65	1855.19
98.6	2031.11	98.6	2071.48	98.6	1828.52
98.55	1953.33	98.55	2058.52	98.55	1825.19
98.5	2018.52	98.5	2055.19	98.5	1873.33
98.45	2024.07	98.45	2075.56	98.45	1844.07
98.4	2069.63	98.4	2080.74	98.4	1874.44
98.35	2053.7	98.35	2047.41	98.35	1915.93
98.3	2008.52	98.3	2075.19	98.3	1893.33
98.25	1995.93	98.25	2060.37	98.25	1885.93
98.2	2009.26	98.2	2100	98.2	1868.89
98.15	2005.19	98.15	2053.7	98.15	1897.78
98.1	1990	98.1	2043.7	98.1	1895.19
98.05	2022.22	98.05	2090.37	98.05	1885.19
98	2017.78	98	2108.89	98	1848.52
97.95	2025.56	97.95	2034.81	97.95	1874.07
97.9	2042.96	97.9	2043.33	97.9	1860.37
97.85	2000.74	97.85	2049.26	97.85	1845.19
97.8	2011.11	97.8	2041.85	97.8	1857.04
97.75	1989.63	97.75	2051.48	97.75	1821.48
97.7	2019.63	97.7	2100.74	97.7	1862.22
97.65	2033.33	97.65	2090	97.65	1863.33
97.6	2051.48	97.6	2085.56	97.6	1880.74
97.55	2018.52	97.55	2095.56	97.55	1875.19
97.5	2018.15	97.5	2047.78	97.5	1886.3
97.45	2012.96	97.45	2031.11	97.45	1901.48
97.4	1972.59	97.4	2042.22	97.4	1858.89
97.35	2024.44	97.35	2081.48	97.35	1859.26
97.3	1997.41	97.3	2120.74	97.3	1875.56
97.25	2018.89	97.25	2061.48	97.25	1848.52
97.2	1990.37	97.2	2087.78	97.2	1850.74
97.15	1989.63	97.15	2095.93	97.15	1838.52
97.1	2003.7	97.1	2091.85	97.1	1901.48
97.05	2031.11	97.05	2048.15	97.05	1873.33
97	1996.3	97	2094.81	97	1857.04
96.95	1970.74	96.95	2094.44	96.95	1896.67
96.9	2020	96.9	2056.3	96.9	1868.15
96.85	1992.96	96.85	2041.85	96.85	1867.04
96.8	2011.11	96.8	2036.67	96.8	1831.11
96.75	1996.67	96.75	2065.56	96.75	1847.41
96.7	1974.44	96.7	2047.41	96.7	1875.19
96.65	2011.48	96.65	2078.89	96.65	1874.07

## Sheet: e
H2-TPR profiles
temperature(°C)	InZrOx(CP)	temperature(°C)	InZrOx(SCP-4)	temperature(°C)	InZrOx(SCP-8)
50.4618	0.12511	51.9916	-0.09952	50.6722	0.12999
50.4739	0.12507	51.9963	-0.09948	50.6783	0.12996
50.48	0.12513	51.9805	-0.09946	50.6708	0.12997
50.4925	0.12509	51.978	-0.0995	50.6554	0.13001
50.4993	0.12506	51.9898	-0.09948	50.6411	0.12996
50.504	0.12496	51.9759	-0.09946	50.6221	0.12997
50.5133	0.12503	51.964	-0.09948	50.6096	0.12992
50.524	0.12508	51.9626	-0.09946	50.6003	0.12998
50.529	0.12504	51.9547	-0.09948	50.5971	0.13
50.5255	0.12498	51.9551	-0.0995	50.5677	0.12994
50.5133	0.12506	51.9461	-0.09954	50.5487	0.12995
50.5208	0.125	51.9537	-0.09942	50.524	0.13
50.5115	0.12495	51.94	-0.09947	50.5097	0.12997
50.5129	0.12486	51.9279	-0.09961	50.4911	0.12996
50.5208	0.12493	51.9307	-0.09952	50.4557	0.12996
50.5054	0.12491	51.9261	-0.09956	50.426	0.12995
50.4943	0.1249	51.9214	-0.09953	50.4088	0.12994
50.4836	0.12486	51.9139	-0.09948	50.3912	0.12995
50.4832	0.12483	51.9093	-0.09952	50.3558	0.12993
50.4664	0.12486	51.9064	-0.09953	50.3336	0.13
50.4539	0.12486	51.9014	-0.09953	50.301	0.12996
50.4338	0.1248	51.9075	-0.09954	50.2685	0.12999
50.4338	0.12483	51.8957	-0.09954	50.2402	0.12991
50.4088	0.12486	51.8806	-0.09952	50.2044	0.12993
50.3944	0.12483	51.8849	-0.09955	50.1715	0.12997
50.3852	0.1248	51.8731	-0.09952	50.1339	0.12997
50.3637	0.12479	51.8778	-0.0996	50.1024	0.12998
50.3386	0.12476	51.8731	-0.09952	50.0716	0.12992
50.3211	0.12477	51.8574	-0.09962	50.0462	0.12992
50.301	0.12469	51.8549	-0.09956	50.0046	0.12993
50.2803	0.12472	51.8516	-0.09961	49.9791	0.12995
50.2538	0.1247	51.8441	-0.0996	49.9377	0.12995
50.2366	0.1247	51.833	-0.0996	49.9136	0.12996
50.2055	0.12472	51.8302	-0.09952	49.8766	0.12996
50.1994	0.12469	51.8241	-0.09969	49.8447	0.12992
50.1793	0.1247	51.8255	-0.09963	49.8018	0.12991
50.1414	0.12472	51.818	-0.09964	49.7732	0.12986
50.1167	0.12472	51.8244	-0.09963	49.7586	0.1299
50.0931	0.12467	51.8087	-0.0996	49.7216	0.12991
50.0669	0.1247	51.8	-0.09962	49.6864	0.12993
50.0498	0.12465	51.8012	-0.09962	49.6579	0.1299
50.014	0.12462	51.7951	-0.0996	49.6179	0.12988
49.9934	0.12465	51.7833	-0.09963	49.5974	0.12991
49.9626	0.12462	51.7851	-0.09963	49.5685	0.12994
49.944	0.12461	51.7707	-0.09968	49.5351	0.12991
49.9147	0.12452	51.7754	-0.09966	49.5091	0.12994
49.8974	0.12451	51.7693	-0.09964	49.4853	0.12991
49.8703	0.12449	51.7589	-0.09969	49.4648	0.1299
49.8524	0.12446	51.7546	-0.09961	49.4487	0.12994
49.8333	0.12457	51.7546	-0.09968	49.4234	0.12991
49.7905	0.12449	51.7471	-0.09963	49.4106	0.12993
49.7681	0.12449	51.736	-0.09961	49.3864	0.1299
49.752	0.12449	51.741	-0.09963	49.3846	0.12992
49.7231	0.12451	51.7364	-0.09967	49.3703	0.12988
49.7077	0.12445	51.736	-0.09965	49.3655	0.1299
49.6787	0.1245	51.7289	-0.09961	49.3564	0.12988
49.6593	0.1245	51.7242	-0.09965	49.3721	0.1299
49.6421	0.12445	51.712	-0.09965	49.3556	0.12993
49.6146	0.12446	51.7103	-0.09967	49.3674	0.12987
49.6022	0.12438	51.6981	-0.09971	49.3751	0.12994
49.5846	0.1244	51.7013	-0.09968	49.3882	0.12989
49.567	0.1244	51.6963	-0.09961	49.4106	0.12987
49.5461	0.12438	51.6827	-0.09973	49.4263	0.12988
49.5267	0.12437	51.6863	-0.09967	49.4648	0.12989
49.5187	0.12437	51.6813	-0.09972	49.4853	0.12988
49.508	0.12434	51.6788	-0.09965	49.5187	0.12983
49.4952	0.12432	51.6741	-0.09975	49.5667	0.12981
49.5044	0.12439	51.6709	-0.09965	49.5875	0.12985
49.4886	0.12434	51.6601	-0.09965	49.6403	0.12986
49.4806	0.12432	51.6587	-0.09974	49.6725	0.12987
49.4644	0.12433	51.6523	-0.09971	49.7187	0.12988
49.4791	0.12432	51.6483	-0.09967	49.7505	0.12983
49.463	0.12424	51.64	-0.09966	49.7923	0.12984
49.4597	0.12415	51.6422	-0.09969	49.8381	0.12977
49.4754	0.12422	51.6358	-0.09964	49.8828	0.1298
49.5062	0.12419	51.6179	-0.09967	49.9117	0.1298
49.4982	0.12413	51.6251	-0.09974	49.9626	0.12982
49.5047	0.12414	51.619	-0.09964	50.014	0.12983
49.5143	0.12414	51.6279	-0.09965	50.053	0.12982
49.5395	0.12412	51.6133	-0.09964	50.0884	0.12982
49.556	0.12414	51.6143	-0.09963	50.1199	0.12981
49.5828	0.12416	51.5946	-0.09973	50.1632	0.12979
49.6018	0.12411	51.59	-0.0997	50.204	0.1298
49.6304	0.12407	51.59	-0.0997	50.2434	0.12978
49.6436	0.12411	51.5875	-0.0997	50.2788	0.12977
49.6758	0.12411	51.5875	-0.09977	50.3085	0.12979
49.6992	0.12413	51.5717	-0.0997	50.3461	0.12976
49.7253	0.12411	51.5707	-0.09967	50.3758	0.12981
49.7535	0.12408	51.5656	-0.09969	50.4009	0.12977
49.7828	0.12408	51.5707	-0.09971	50.427	0.12975
49.8051	0.12409	51.5553	-0.09974	50.4553	0.12976
49.837	0.12411	51.5538	-0.09971	50.4864	0.12973
49.8875	0.12407	51.542	-0.09977	50.5051	0.1298
49.9201	0.12408	51.5431	-0.09971	50.5133	0.12972
49.9377	0.12403	51.5474	-0.0997	50.5416	0.12974
49.9802	0.12403	51.5281	-0.09974	50.5598	0.12974
50.014	0.12402	51.5313	-0.09967	50.5752	0.12978
50.0311	0.124	51.5248	-0.0997	50.5738	0.12973
50.078	0.12394	51.5263	-0.09965	50.5867	0.12978
50.1013	0.12397	51.5141	-0.09971	50.6053	0.12972
50.1353	0.12396	51.508	-0.09962	50.6053	0.12976
50.1586	0.12392	51.5112	-0.0997	50.6085	0.12975
50.1883	0.12396	51.5055	-0.09972	50.6053	0.12975
50.2337	0.12393	51.4933	-0.09982	50.621	0.12975
50.2559	0.12387	51.4933	-0.09972	50.6174	0.12974
50.2849	0.12382	51.4873	-0.09976	50.6039	0.12976
50.3075	0.12385	51.4794	-0.0997	50.6178	0.12971
50.3182	0.12388	51.4747	-0.09973	50.6024	0.12974
50.349	0.12391	51.4762	-0.09973	50.6021	0.12973
50.3698	0.12384	51.4729	-0.09978	50.5834	0.12972
50.3959	0.12379	51.4669	-0.09972	50.5738	0.12969
50.407	0.1238	51.4597	-0.09974	50.563	0.12974
50.4163	0.12383	51.4447	-0.09969	50.5444	0.1297
50.4417	0.12375	51.4518	-0.09971	50.5315	0.12969
50.4524	0.12376	51.4475	-0.0997	50.5115	0.12968
50.4632	0.12376	51.4397	-0.0997	50.4979	0.12967
50.4753	0.12383	51.4289	-0.09974	50.4786	0.1297
50.4958	0.1237	51.4289	-0.09974	50.4635	0.12975
50.5025	0.12373	51.4353	-0.09975	50.4385	0.12963
50.5008	0.12373	51.4232	-0.09974	50.4088	0.12968
50.5072	0.12375	51.4246	-0.09971	50.3866	0.12966
50.5129	0.12378	51.4246	-0.09976	50.3665	0.12963
50.5255	0.12378	51.4092	-0.09972	50.3418	0.12967
50.5255	0.12373	51.4081	-0.09973	50.3182	0.12966
50.529	0.12373	51.4003	-0.0997	50.2806	0.12964
50.5222	0.1237	51.3956	-0.09974	50.2584	0.12964
50.5258	0.12368	51.3928	-0.09976	50.2216	0.1296
50.5273	0.12367	51.3749	-0.09969	50.1976	0.12963
50.5083	0.12369	51.3774	-0.09968	50.1715	0.12963
50.5083	0.12369	51.3731	-0.09972	50.1414	0.12965
50.5025	0.12367	51.3777	-0.09968	50.1042	0.12965
50.4818	0.12366	51.358	-0.09969	50.0734	0.12959
50.4618	0.12363	51.3545	-0.09966	50.039	0.12958
50.4553	0.12361	51.3516	-0.09975	50.0136	0.12964
50.4464	0.12361	51.3516	-0.09972	49.9729	0.12959
50.432	0.12365	51.3459	-0.09972	49.9374	0.12962
50.4134	0.12357	51.352	-0.09977	49.9147	0.12961
50.3991	0.1236	51.3469	-0.09971	49.8769	0.12959
50.3801	0.1236	51.3348	-0.0997	49.8509	0.12962
50.3615	0.12357	51.3348	-0.09974	49.8099	0.12959
50.3411	0.12355	51.3169	-0.09969	49.7666	0.12959
50.3239	0.12356	51.3262	-0.09971	49.7315	0.12962
50.2867	0.12353	51.309	-0.09973	49.7044	0.12959
50.2788	0.12357	51.3076	-0.09975	49.6787	0.12955
50.2663	0.12351	51.3079	-0.09971	49.6359	0.12953
50.2416	0.12349	51.3043	-0.09976	49.6183	0.12955
50.2319	0.1235	51.3018	-0.09971	49.5795	0.12955
50.1915	0.1235	51.2986	-0.09965	49.5553	0.12955
50.179	0.12347	51.2897	-0.09974	49.5209	0.12956
50.1575	0.12346	51.2893	-0.09969	49.5	0.12953
50.1213	0.12344	51.2685	-0.09974	49.4677	0.12957
50.0949	0.12349	51.2725	-0.09966	49.4538	0.12954
50.0762	0.12349	51.2761	-0.09966	49.4329	0.12956
50.0619	0.12343	51.2635	-0.09966	49.4282	0.12957
50.0759	0.12346	51.2589	-0.09973	49.4469	0.1296
50.1289	0.12346	51.2578	-0.09966	49.5014	0.12957
50.2337	0.12344	51.2503	-0.09964	49.5923	0.12962
50.402	0.12339	51.2485	-0.09973	49.7681	0.12953
50.63	0.12339	51.2392	-0.09971	50.0057	0.12952
50.9561	0.12339	51.2349	-0.09969	50.3136	0.12947
51.3734	0.12332	51.2177	-0.09969	50.7252	0.12943
51.8678	0.12331	51.2274	-0.09967	51.2199	0.12944
52.4684	0.12327	51.2195	-0.0997	51.813	0.12936
53.1617	0.12325	51.2238	-0.09965	52.5063	0.12934
53.9588	0.12321	51.2149	-0.09966	53.3002	0.12935
54.8655	0.12317	51.2088	-0.09969	54.1901	0.12923
55.8549	0.12317	51.1995	-0.09969	55.1794	0.12926
56.9427	0.12314	51.197	-0.0997	56.2347	0.12923
58.1325	0.12309	51.1877	-0.09969	57.408	0.12917
59.3742	0.12303	51.1905	-0.09975	58.6504	0.12912
60.6996	0.12306	51.188	-0.0997	59.9673	0.12915
62.0963	0.12302	51.1708	-0.09966	61.3407	0.12917
63.5349	0.123	51.1712	-0.09974	62.7768	0.12911
65.0393	0.123	51.168	-0.09973	64.2547	0.1291
66.5395	0.12302	51.1587	-0.09971	65.7731	0.12912
68.089	0.12299	51.159	-0.09972	67.3076	0.12909
69.6625	0.12302	51.1554	-0.09975	68.8693	0.12907
71.231	0.123	51.1483	-0.09973	70.4443	0.12908
72.8042	0.12296	51.1497	-0.09971	72.0092	0.12912
74.3645	0.12302	51.1422	-0.09973	73.5813	0.12903
75.9115	0.12302	51.1347	-0.0997	75.1276	0.12916
77.4331	0.12303	51.1329	-0.09974	76.6446	0.12911
78.9436	0.12303	51.1282	-0.09973	78.1426	0.12911
80.4008	0.12304	51.1225	-0.09975	79.6159	0.12909
81.8326	0.12305	51.115	-0.09976	81.0598	0.1291
83.2368	0.12299	51.1164	-0.09969	82.4569	0.12911
84.588	0.12295	51.1039	-0.0997	83.8127	0.12912
85.9053	0.12297	51.1114	-0.09972	85.1332	0.12914
87.1731	0.1229	51.1057	-0.09974	86.4143	0.12916
88.4134	0.12292	51.1014	-0.09969	87.6531	0.12916
89.5967	0.12285	51.0846	-0.09969	88.8458	0.12916
90.7339	0.12288	51.0892	-0.09972	89.993	0.12918
91.8482	0.1229	51.0767	-0.09977	91.1133	0.12923
92.9131	0.12295	51.0724	-0.09973	92.1933	0.12922
93.9554	0.12299	51.0767	-0.0998	93.2452	0.12926
94.9652	0.123	51.071	-0.09973	94.2629	0.12924
95.9327	0.12296	51.0706	-0.09971	95.2522	0.12924
96.8991	0.12294	51.0649	-0.09968	96.2122	0.1292
97.8334	0.12298	51.066	-0.09972	97.1325	0.12926
98.7483	0.12295	51.0602	-0.09964	98.0503	0.12923
99.6467	0.12303	51.0706	-0.09972	98.9616	0.1292
100.537	0.12303	51.0635	-0.09972	99.8375	0.12919
101.426	0.12304	51.0688	-0.09972	100.706	0.12925
102.311	0.12302	51.0724	-0.09972	101.581	0.12929
103.187	0.12306	51.0724	-0.09973	102.445	0.12925
104.049	0.12306	51.0781	-0.09968	103.318	0.12922
104.926	0.12306	51.0799	-0.09972	104.177	0.12917
105.798	0.12309	51.0949	-0.09974	105.053	0.12921
106.671	0.12312	51.1053	-0.09971	105.911	0.1292
107.559	0.12313	51.1197	-0.09971	106.778	0.12927
108.425	0.12315	51.1239	-0.09974	107.638	0.12924
109.308	0.12316	51.1422	-0.09972	108.523	0.12931
110.2	0.1232	51.1633	-0.09969	109.408	0.12921
111.099	0.12319	51.1848	-0.09965	110.3	0.12921
112.003	0.12323	51.2002	-0.09973	111.21	0.12924
112.918	0.12319	51.2195	-0.09969	112.11	0.12926
113.827	0.12319	51.2421	-0.09965	113.024	0.12923
114.752	0.1233	51.27	-0.09969	113.936	0.12918
115.697	0.1233	51.3018	-0.0997	114.875	0.1292
116.624	0.12334	51.3369	-0.09967	115.818	0.12923
117.578	0.12343	51.367	-0.0997	116.749	0.12923
118.527	0.12338	51.4067	-0.09972	117.713	0.12922
119.502	0.12354	51.4368	-0.09974	118.673	0.12923
120.467	0.12355	51.4837	-0.09976	119.64	0.12926
121.441	0.12363	51.5252	-0.09971	120.597	0.12925
122.413	0.12368	51.5646	-0.09972	121.588	0.12926
123.411	0.12381	51.6161	-0.09975	122.565	0.12923
124.396	0.12386	51.6666	-0.09975	123.544	0.12927
125.385	0.12395	51.7192	-0.09974	124.544	0.12929
126.384	0.12409	51.7707	-0.09975	125.528	0.12929
127.388	0.12422	51.833	-0.09969	126.528	0.12926
128.381	0.12436	51.8864	-0.09969	127.527	0.12929
129.392	0.12449	51.9486	-0.09974	128.524	0.12925
130.395	0.12455	52.0174	-0.09973	129.521	0.12935
131.392	0.12479	52.0829	-0.09974	130.522	0.12941
132.398	0.12486	52.157	-0.09976	131.528	0.12941
133.389	0.12509	52.2271	-0.09977	132.522	0.12945
134.369	0.12526	52.3016	-0.09977	133.53	0.12944
135.382	0.12544	52.376	-0.0998	134.525	0.12949
136.367	0.12567	52.4684	-0.09976	135.527	0.12953
137.351	0.12589	52.541	-0.09973	136.519	0.12953
138.336	0.12609	52.637	-0.09976	137.51	0.12959
139.336	0.1263	52.7193	-0.09977	138.515	0.12964
140.326	0.12648	52.8023	-0.09974	139.507	0.12966
141.305	0.12669	52.9026	-0.09969	140.497	0.12964
142.285	0.12688	53.0014	-0.09972	141.486	0.12973
143.271	0.127	53.0976	-0.09974	142.471	0.12974
144.254	0.12718	53.1886	-0.09975	143.455	0.1298
145.244	0.12733	53.2934	-0.0998	144.448	0.12984
146.201	0.12742	53.3951	-0.0998	145.418	0.12993
147.186	0.12758	53.5028	-0.09982	146.403	0.12995
148.166	0.12764	53.6002	-0.09975	147.387	0.12999
149.138	0.12774	53.7126	-0.09975	148.354	0.13006
150.1	0.12788	53.8278	-0.09977	149.345	0.13016
151.085	0.12787	53.9377	-0.09979	150.303	0.1302
152.039	0.12796	54.0548	-0.0998	151.281	0.13029
153.017	0.12796	54.1747	-0.09984	152.256	0.13037
153.975	0.12798	54.2928	-0.09985	153.232	0.13047
154.941	0.12801	54.4041	-0.09977	154.202	0.13052
155.92	0.12801	54.5301	-0.09977	155.177	0.13058
156.881	0.12801	54.6529	-0.09985	156.142	0.13067
157.859	0.12799	54.7789	-0.09986	157.117	0.13076
158.824	0.12787	54.9056	-0.09985	158.085	0.13092
159.799	0.12788	55.0241	-0.09988	159.041	0.13097
160.769	0.12781	55.1572	-0.09983	160.004	0.13106
161.745	0.12776	55.2897	-0.09983	161.001	0.13115
162.729	0.12779	55.42	-0.09982	161.992	0.1312
163.714	0.12774	55.5481	-0.09986	162.972	0.13125
164.691	0.12768	55.6845	-0.09995	163.959	0.1314
165.67	0.1276	55.8202	-0.09982	164.93	0.13152
166.645	0.1275	55.9583	-0.0999	165.897	0.1315
167.624	0.12758	56.0979	-0.09987	166.888	0.13161
168.595	0.12752	56.2343	-0.09992	167.862	0.13177
169.588	0.12751	56.3624	-0.0999	168.839	0.13182
170.545	0.1275	56.5006	-0.09987	169.807	0.13191
171.522	0.12743	56.6406	-0.09987	170.784	0.13198
172.499	0.12739	56.7938	-0.09991	171.753	0.13203
173.475	0.12743	56.9273	-0.09996	172.723	0.13213
174.445	0.12742	57.0705	-0.09991	173.699	0.13225
175.425	0.12738	57.2222	-0.0999	174.68	0.13232
176.383	0.12735	57.3572	-0.0999	175.635	0.13237
177.371	0.12738	57.5061	-0.0999	176.622	0.1325
178.338	0.12738	57.6568	-0.09989	177.59	0.13258
179.317	0.12734	57.7967	-0.09991	178.561	0.13265
180.294	0.12734	57.942	-0.09991	179.532	0.13277
181.276	0.12737	58.097	-0.09991	180.502	0.13281
182.255	0.12737	58.2427	-0.0999	181.481	0.1329
183.227	0.12733	58.3966	-0.09992	182.449	0.13301
184.213	0.12738	58.5366	-0.09983	183.416	0.13307
185.179	0.12732	58.6898	-0.09992	184.399	0.13311
186.17	0.12734	58.8448	-0.09998	185.374	0.13316
187.141	0.12737	58.9965	-0.09994	186.345	0.13327
188.127	0.12737	59.1547	-0.0999	187.328	0.13327
189.098	0.12737	59.2976	-0.09994	188.294	0.13335
190.074	0.12742	59.4436	-0.09995	189.277	0.13343
191.062	0.12746	59.6015	-0.09989	190.253	0.13347
192.047	0.12748	59.759	-0.09986	191.228	0.13358
193.026	0.12748	59.9039	-0.0999	192.194	0.13359
193.998	0.12747	60.0679	-0.09993	193.174	0.13361
194.983	0.12749	60.2196	-0.0999	194.14	0.13364
195.976	0.12757	60.3718	-0.09986	195.12	0.1337
196.958	0.12755	60.5264	-0.09991	196.097	0.13378
197.936	0.12756	60.6878	-0.09989	197.065	0.13383
198.922	0.12763	60.8428	-0.09988	198.048	0.1338
199.9	0.12761	60.9931	-0.0999	199.025	0.13378
200.882	0.12771	61.1557	-0.09992	199.994	0.13385
201.849	0.12773	61.3042	-0.09988	200.966	0.13385
202.828	0.12769	61.4671	-0.09997	201.933	0.13385
203.808	0.12775	61.6203	-0.0999	202.903	0.13384
204.779	0.12776	61.7874	-0.09996	203.877	0.13382
205.746	0.12781	61.9395	-0.09993	204.866	0.13384
206.723	0.12781	62.0971	-0.09995	205.824	0.13372
207.676	0.12784	62.2617	-0.09993	206.807	0.13378
208.651	0.12787	62.4181	-0.10001	207.786	0.13367
209.625	0.12793	62.5821	-0.09996	208.755	0.1336
210.6	0.1279	62.7413	-0.09995	209.741	0.13361
211.57	0.12795	62.8981	-0.09999	210.71	0.13355
212.559	0.12798	63.0588	-0.09995	211.676	0.13351
213.529	0.12799	63.2156	-0.09998	212.649	0.13343
214.488	0.12801	63.3828	-0.09995	213.609	0.13343
215.472	0.12801	63.5421	-0.09999	214.576	0.13339
216.446	0.12806	63.7096	-0.09995	215.545	0.13329
217.419	0.12804	63.8735	-0.09996	216.514	0.13324
218.403	0.12814	64.0314	-0.09995	217.499	0.13315
219.373	0.12814	64.1817	-0.09994	218.481	0.13306
220.364	0.12822	64.3535	-0.10003	219.446	0.13302
221.333	0.12825	64.5192	-0.09995	220.43	0.1329
222.326	0.12829	64.6789	-0.1	221.414	0.13288
223.321	0.12826	64.8378	-0.09998	222.394	0.13281
224.318	0.12834	65.01	-0.09995	223.393	0.13278
225.32	0.1284	65.1711	-0.09997	224.384	0.13266
226.319	0.12842	65.3393	-0.09999	225.378	0.13265
227.321	0.12841	65.5018	-0.09996	226.381	0.13257
228.315	0.12852	65.6718	-0.09995	227.393	0.13252
229.335	0.12857	65.8315	-0.1	228.39	0.13248
230.347	0.12857	66.0004	-0.09992	229.413	0.13245
231.36	0.12869	66.1565	-0.1	230.413	0.13229
232.377	0.12872	66.3319	-0.09997	231.446	0.1323
233.397	0.12877	66.4958	-0.09997	232.474	0.13237
234.413	0.12879	66.6594	-0.1	233.51	0.13226
235.431	0.12882	66.8144	-0.09997	234.539	0.13221
236.47	0.12886	66.9851	-0.09997	235.569	0.13216
237.502	0.12888	67.1537	-0.09997	236.601	0.13215
238.545	0.12892	67.3083	-0.09995	237.64	0.13216
239.567	0.12902	67.4848	-0.09993	238.671	0.13211
240.587	0.12906	67.647	-0.09999	239.712	0.13214
241.612	0.1291	67.8145	-0.09999	240.742	0.13208
242.633	0.12914	67.9888	-0.1	241.76	0.13204
243.644	0.12921	68.1513	-0.09992	242.776	0.13205
244.656	0.12923	68.3199	-0.09997	243.794	0.13203
245.675	0.12936	68.4799	-0.09996	244.811	0.13202
246.695	0.12933	68.6542	-0.09992	245.821	0.132
247.718	0.12934	68.8249	-0.1	246.847	0.13197
248.733	0.12943	68.986	-0.1	247.879	0.13204
249.751	0.1295	69.1589	-0.09994	248.9	0.13196
250.799	0.12957	69.3257	-0.09997	249.938	0.13197
251.837	0.12959	69.4943	-0.1	250.973	0.13195
252.859	0.12966	69.6557	-0.09995	252.014	0.13188
253.905	0.12972	69.83	-0.09995	253.035	0.13197
254.94	0.12976	69.9868	-0.09992	254.066	0.13201
255.974	0.12984	70.168	-0.09995	255.12	0.13197
257.007	0.12999	70.3304	-0.09994	256.16	0.13198
258.058	0.13006	70.499	-0.09999	257.191	0.13206
259.1	0.13009	70.6648	-0.09991	258.227	0.13203
260.131	0.1301	70.8298	-0.09993	259.267	0.13204
261.169	0.1302	71.0034	-0.09992	260.304	0.13205
262.225	0.13025	71.1763	-0.09995	261.347	0.13198
263.26	0.13024	71.3509	-0.09995	262.387	0.13205
264.311	0.13032	71.517	-0.09992	263.425	0.13206
265.366	0.13044	71.6763	-0.09994	264.477	0.13208
266.403	0.13047	71.851	-0.09997	265.498	0.13207
267.441	0.13058	72.0228	-0.09993	266.547	0.13206
268.484	0.13068	72.1914	-0.09997	267.577	0.13209
269.511	0.13075	72.3525	-0.09988	268.616	0.13213
270.56	0.13081	72.53	-0.0999	269.662	0.13207
271.598	0.13093	72.6972	-0.0999	270.688	0.13209
272.626	0.13097	72.8611	-0.09995	271.723	0.13216
273.659	0.13101	73.039	-0.09989	272.76	0.13213
274.697	0.13108	73.203	-0.09988	273.805	0.13212
275.729	0.13119	73.3705	-0.09989	274.839	0.13213
276.766	0.13121	73.5419	-0.09991	275.87	0.13217
277.807	0.13129	73.7123	-0.09997	276.906	0.13216
278.828	0.13134	73.8805	-0.09988	277.949	0.1322
279.865	0.13133	74.0448	-0.0999	278.984	0.13232
280.903	0.13144	74.2227	-0.09992	280.03	0.13227
281.951	0.13154	74.3938	-0.09996	281.063	0.13234
282.984	0.13157	74.5646	-0.09992	282.084	0.13228
284.004	0.13161	74.7285	-0.09995	283.133	0.13232
285.051	0.13164	74.9018	-0.09994	284.164	0.13231
286.091	0.13172	75.0703	-0.0999	285.207	0.13232
287.119	0.13175	75.2404	-0.09995	286.241	0.13236
288.159	0.13183	75.4154	-0.09994	287.281	0.13237
289.199	0.1319	75.5822	-0.09988	288.316	0.13245
290.228	0.13191	75.7479	-0.09989	289.35	0.13245
291.272	0.132	75.9162	-0.09992	290.388	0.13241
292.298	0.13207	76.0847	-0.09988	291.429	0.13249
293.348	0.13208	76.2569	-0.09989	292.469	0.13248
294.388	0.13217	76.4241	-0.09991	293.517	0.13253
295.42	0.13218	76.5909	-0.09995	294.558	0.13253
296.461	0.13231	76.7631	-0.09992	295.602	0.13252
297.503	0.13235	76.9449	-0.09988	296.642	0.1326
298.54	0.13241	77.1049	-0.09992	297.68	0.1326
299.587	0.13252	77.2735	-0.09987	298.72	0.13264
300.615	0.13249	77.451	-0.0999	299.765	0.13265
301.663	0.13258	77.6046	-0.09989	300.803	0.13266
302.704	0.1326	77.7685	-0.09992	301.85	0.13272
303.744	0.13267	77.9432	-0.09995	302.892	0.13269
304.797	0.13268	78.1196	-0.09986	303.936	0.13275
305.829	0.13272	78.2832	-0.09989	304.973	0.13273
306.873	0.13276	78.4615	-0.09992	306.017	0.13279
307.903	0.13285	78.6179	-0.09991	307.044	0.13282
308.95	0.13289	78.7958	-0.09994	308.087	0.13284
309.982	0.13294	78.9608	-0.09991	309.11	0.13287
311.018	0.13293	79.128	-0.09997	310.151	0.13288
312.055	0.13302	79.2937	-0.09999	311.172	0.13296
313.08	0.13307	79.4684	-0.09995	312.201	0.13294
314.131	0.13312	79.6252	-0.09998	313.231	0.13307
315.173	0.13315	79.8074	-0.09994	314.274	0.13307
316.198	0.1332	79.9716	-0.10003	315.304	0.13307
317.227	0.13329	80.137	-0.09998	316.338	0.1331
318.269	0.13327	80.3074	-0.09999	317.379	0.13313
319.306	0.13334	80.4746	-0.10003	318.425	0.13314
320.323	0.13337	80.6414	-0.09999	319.466	0.13323
321.333	0.13338	80.8164	-0.10001	320.482	0.13319
322.352	0.13342	80.9767	-0.10001	321.499	0.13323
323.365	0.13352	81.15	-0.09999	322.527	0.13326
324.378	0.13355	81.3161	-0.09998	323.548	0.13335
325.408	0.13358	81.4879	-0.09997	324.563	0.13333
326.438	0.13366	81.6529	-0.10002	325.6	0.13335
327.459	0.13366	81.819	-0.09998	326.61	0.13341
328.494	0.13376	81.998	-0.09997	327.647	0.13342
329.526	0.13379	82.1605	-0.10006	328.674	0.13348
330.544	0.13384	82.3126	-0.10003	329.704	0.13351
331.581	0.13387	82.4844	-0.09997	330.73	0.13352
332.616	0.13394	82.6602	-0.09999	331.766	0.13355
333.636	0.13398	82.8141	-0.09996	332.804	0.13356
334.67	0.13401	82.993	-0.09994	333.829	0.13366
335.685	0.13406	83.1513	-0.09992	334.848	0.13365
336.721	0.1341	83.3134	-0.09994	335.865	0.13368
337.751	0.13417	83.4884	-0.09995	336.897	0.13374
338.774	0.13424	83.6513	-0.09992	337.912	0.13381
339.817	0.13425	83.8178	-0.09992	338.948	0.13383
340.84	0.13434	83.9835	-0.09991	339.955	0.13386
341.856	0.13441	84.1506	-0.09996	340.978	0.13389
342.881	0.13446	84.3167	-0.09994	341.989	0.13389
343.894	0.13449	84.4878	-0.09994	343.011	0.13397
344.925	0.13453	84.6432	-0.09991	344.033	0.13395
345.953	0.13457	84.8178	-0.09995	345.047	0.13402
346.975	0.13461	84.9804	-0.09993	346.064	0.1341
347.985	0.13473	85.1486	-0.09988	347.083	0.13409
349.007	0.1347	85.3118	-0.1	348.095	0.13421
350.029	0.13474	85.4861	-0.09997	349.126	0.13421
351.041	0.13483	85.6515	-0.09994	350.142	0.13426
352.063	0.13485	85.8126	-0.0999	351.157	0.13425
353.073	0.13493	85.9769	-0.09996	352.171	0.13435
354.097	0.13497	86.1408	-0.09995	353.192	0.1344
355.11	0.13498	86.3083	-0.09992	354.202	0.13445
356.142	0.13501	86.4798	-0.09992	355.211	0.13443
357.131	0.13507	86.6405	-0.09994	356.248	0.13451
358.161	0.13511	86.8019	-0.09997	357.238	0.13453
359.165	0.13515	86.9705	-0.09995	358.256	0.13452
360.174	0.1352	87.1405	-0.09994	359.259	0.13457
361.178	0.13528	87.3066	-0.0999	360.263	0.13457
362.198	0.13535	87.4688	-0.09994	361.283	0.13469
363.206	0.13538	87.6284	-0.09991	362.3	0.13477
364.227	0.13542	87.8013	-0.09996	363.31	0.13478
365.26	0.13543	87.966	-0.09994	364.315	0.13482
366.257	0.13555	88.131	-0.09996	365.338	0.13481
367.257	0.13561	88.297	-0.09991	366.345	0.13484
368.287	0.13559	88.4581	-0.09993	367.36	0.13489
369.293	0.13568	88.6217	-0.09988	368.359	0.13492
370.294	0.13571	88.7892	-0.09992	369.384	0.13495
371.291	0.13576	88.9528	-0.09994	370.388	0.13503
372.302	0.13582	89.1185	-0.0999	371.396	0.13506
373.315	0.13589	89.2796	-0.09992	372.4	0.13515
374.326	0.1359	89.4435	-0.09992	373.411	0.13515
375.33	0.13596	89.6093	-0.09988	374.429	0.13525
376.333	0.13603	89.7721	-0.09982	375.442	0.13525
377.345	0.13604	89.9318	-0.09991	376.444	0.13529
378.358	0.13613	90.0986	-0.09986	377.454	0.13536
379.368	0.13614	90.2493	-0.09987	378.47	0.13532
380.374	0.13621	90.4189	-0.09989	379.489	0.13543
381.391	0.13627	90.6043	-0.09982	380.504	0.13542
382.412	0.13626	90.7593	-0.09992	381.519	0.13549
383.426	0.13629	90.9204	-0.09991	382.526	0.13555
384.433	0.13636	91.089	-0.09989	383.531	0.1356
385.432	0.13642	91.258	-0.09991	384.536	0.13562
386.46	0.13646	91.4233	-0.0999	385.561	0.13562
387.469	0.1365	91.5826	-0.09987	386.57	0.13575
388.492	0.13653	91.7455	-0.09982	387.57	0.13576
389.484	0.13662	91.9141	-0.09988	388.586	0.13575
390.503	0.1366	92.0719	-0.09987	389.595	0.13581
391.519	0.13666	92.2391	-0.09986	390.597	0.13594
392.537	0.13668	92.3955	-0.09981	391.597	0.13595
393.556	0.13675	92.5659	-0.09988	392.607	0.13595
394.575	0.1368	92.7273	-0.09985	393.616	0.13599
395.581	0.13688	92.8973	-0.09988	394.627	0.13605
396.593	0.13685	93.0645	-0.0999	395.65	0.13617
397.597	0.1369	93.2224	-0.09992	396.665	0.13616
398.606	0.13699	93.3952	-0.09989	397.676	0.13621
399.613	0.13695	93.552	-0.09986	398.697	0.13623
400.614	0.13707	93.7145	-0.09988	399.712	0.13629
401.616	0.13711	93.8767	-0.0999	400.708	0.13633
402.62	0.13716	94.0338	-0.09986	401.716	0.1364
403.622	0.1372	94.2038	-0.09994	402.711	0.13644
404.633	0.13723	94.3663	-0.09991	403.708	0.1365
405.639	0.13732	94.5288	-0.09993	404.711	0.13661
406.643	0.13736	94.687	-0.09992	405.716	0.1366
407.662	0.13738	94.8463	-0.0999	406.719	0.13661
408.67	0.13742	95.021	-0.0999	407.728	0.13672
409.693	0.13749	95.1774	-0.09991	408.739	0.13676
410.7	0.13754	95.3464	-0.0999	409.765	0.13682
411.71	0.13753	95.5071	-0.0999	410.775	0.13685
412.723	0.13757	95.6682	-0.09992	411.773	0.13692
413.717	0.13766	95.8264	-0.09988	412.791	0.13693
414.737	0.13769	95.9846	-0.09993	413.808	0.13702
415.747	0.1377	96.15	-0.0999	414.816	0.13713
416.765	0.13777	96.3168	-0.09989	415.837	0.13708
417.777	0.13788	96.4736	-0.0999	416.85	0.13716
418.795	0.13791	96.6479	-0.09992	417.87	0.13718
419.794	0.13794	96.8029	-0.09991	418.88	0.1373
420.801	0.13795	96.9657	-0.09997	419.887	0.13727
421.816	0.13804	97.1325	-0.09993	420.891	0.13739
422.829	0.13802	97.295	-0.09989	421.898	0.13744
423.833	0.1381	97.4583	-0.09992	422.919	0.13746
424.847	0.13815	97.6086	-0.0999	423.911	0.13758
425.86	0.13815	97.7711	-0.09991	424.932	0.1376
426.85	0.13822	97.9422	-0.09985	425.94	0.13765
427.866	0.13828	98.1033	-0.09991	426.944	0.13773
428.886	0.13832	98.2633	-0.09982	427.972	0.13778
429.876	0.13835	98.4304	-0.09993	428.967	0.13781
430.887	0.13842	98.5929	-0.09982	429.982	0.13788
431.889	0.13845	98.7526	-0.09984	430.988	0.13793
432.922	0.13847	98.9119	-0.09988	432.003	0.13791
433.922	0.13852	99.0744	-0.09986	433.007	0.13802
434.947	0.13856	99.2412	-0.09988	434.019	0.13808
435.962	0.13861	99.3994	-0.09985	435.031	0.1381
436.975	0.13867	99.5622	-0.09983	436.039	0.13818
437.987	0.13873	99.7154	-0.0998	437.056	0.13816
438.989	0.13874	99.8783	-0.09982	438.065	0.13821
440.009	0.13881	100.043	-0.09981	439.073	0.13827
441.026	0.13884	100.205	-0.09979	440.085	0.13834
442.035	0.13887	100.373	-0.09982	441.097	0.13838
443.051	0.13893	100.544	-0.09983	442.104	0.13838
444.076	0.13896	100.706	-0.09983	443.097	0.13843
445.084	0.13899	100.873	-0.09978	444.092	0.13853
446.105	0.13906	101.039	-0.09985	445.099	0.13857
447.113	0.1391	101.206	-0.09978	446.108	0.1385
448.121	0.13911	101.37	-0.09982	447.12	0.13857
449.131	0.13917	101.541	-0.09977	448.122	0.1386
450.144	0.1392	101.689	-0.09973	449.127	0.13864
451.145	0.13931	101.859	-0.09977	450.126	0.13871
452.157	0.13932	102.019	-0.09974	451.142	0.13869
453.165	0.13929	102.181	-0.09974	452.142	0.13879
454.178	0.13939	102.358	-0.09979	453.141	0.13881
455.177	0.13942	102.529	-0.09974	454.159	0.13884
456.191	0.1395	102.679	-0.09976	455.15	0.13889
457.192	0.13954	102.846	-0.09973	456.162	0.13891
458.197	0.1396	102.993	-0.09981	457.169	0.13894
459.208	0.13966	103.172	-0.09974	458.184	0.13898
460.206	0.13973	103.338	-0.09974	459.189	0.13905
461.22	0.13982	103.505	-0.09973	460.201	0.13906
462.244	0.13992	103.669	-0.09974	461.208	0.1391
463.248	0.13996	103.832	-0.09972	462.209	0.1391
464.251	0.14009	103.999	-0.09973	463.224	0.13922
465.257	0.14014	104.156	-0.09974	464.23	0.13922
466.27	0.14027	104.32	-0.09973	465.249	0.13934
467.275	0.14039	104.494	-0.09969	466.269	0.1394
468.291	0.14055	104.655	-0.09976	467.275	0.13935
469.299	0.14068	104.812	-0.09976	468.289	0.13944
470.291	0.14084	104.983	-0.09966	469.302	0.13944
471.315	0.14103	105.137	-0.09968	470.329	0.13954
472.319	0.14121	105.309	-0.0997	471.336	0.13957
473.306	0.14144	105.472	-0.09968	472.341	0.13951
474.325	0.14171	105.642	-0.09973	473.352	0.13967
475.348	0.14191	105.792	-0.09969	474.355	0.13971
476.351	0.14218	105.974	-0.09968	475.365	0.13976
477.373	0.14242	106.134	-0.0997	476.374	0.13986
478.373	0.14274	106.297	-0.09973	477.39	0.13983
479.392	0.14304	106.461	-0.09973	478.398	0.13993
480.403	0.14332	106.625	-0.09971	479.405	0.13998
481.399	0.14365	106.791	-0.09969	480.408	0.14012
482.412	0.14397	106.946	-0.0997	481.414	0.14015
483.433	0.14427	107.123	-0.09967	482.438	0.14028
484.44	0.14457	107.285	-0.09969	483.439	0.1403
485.453	0.14492	107.442	-0.09969	484.451	0.14037
486.459	0.14531	107.607	-0.0997	485.462	0.14049
487.462	0.14566	107.775	-0.09967	486.477	0.14045
488.498	0.146	107.933	-0.09971	487.501	0.14058
489.524	0.14634	108.092	-0.09969	488.502	0.14065
490.527	0.14672	108.27	-0.09969	489.508	0.14067
491.528	0.14706	108.427	-0.09974	490.51	0.14072
492.542	0.1475	108.601	-0.09974	491.533	0.14077
493.556	0.14784	108.76	-0.0997	492.54	0.14094
494.552	0.14822	108.93	-0.09974	493.546	0.141
495.558	0.14861	109.081	-0.09974	494.551	0.14108
496.559	0.14899	109.249	-0.0997	495.569	0.14124
497.571	0.14936	109.413	-0.09975	496.593	0.14139
498.568	0.14973	109.578	-0.09971	497.589	0.14148
499.591	0.1501	109.738	-0.09973	498.601	0.14158
500.591	0.15054	109.904	-0.09973	499.601	0.14179
501.603	0.15091	110.07	-0.09974	500.605	0.14195
502.625	0.15134	110.229	-0.09972	501.614	0.142
503.636	0.15177	110.396	-0.09971	502.615	0.14217
504.635	0.15217	110.56	-0.09973	503.614	0.14235
505.647	0.15257	110.73	-0.09978	504.614	0.14244
506.666	0.15302	110.897	-0.09976	505.613	0.14267
507.671	0.15346	111.057	-0.0997	506.625	0.14281
508.683	0.15387	111.211	-0.09977	507.623	0.14293
509.689	0.15435	111.391	-0.09981	508.623	0.14314
510.707	0.15474	111.539	-0.09977	509.635	0.14328
511.71	0.15519	111.712	-0.09971	510.63	0.14352
512.723	0.15564	111.861	-0.09976	511.635	0.14369
513.734	0.15611	112.023	-0.0997	512.646	0.14386
514.753	0.15658	112.188	-0.09977	513.648	0.14411
515.773	0.15706	112.348	-0.09972	514.652	0.14428
516.773	0.1576	112.522	-0.09975	515.67	0.14454
517.769	0.1581	112.676	-0.09969	516.662	0.14477
518.783	0.15862	112.847	-0.09977	517.673	0.14504
519.788	0.15914	113.003	-0.09974	518.7	0.1453
520.786	0.15963	113.16	-0.09976	519.707	0.14557
521.777	0.16015	113.324	-0.09971	520.715	0.14578
522.766	0.1607	113.486	-0.09977	521.721	0.14615
523.78	0.16126	113.652	-0.09973	522.728	0.14642
524.787	0.16184	113.819	-0.09974	523.728	0.14668
525.796	0.16239	113.978	-0.09975	524.732	0.14693
526.782	0.16296	114.141	-0.09974	525.729	0.14718
527.809	0.16361	114.308	-0.09973	526.742	0.14746
528.813	0.16417	114.466	-0.09973	527.735	0.14778
529.821	0.16474	114.633	-0.09973	528.738	0.14797
530.825	0.1654	114.789	-0.09969	529.739	0.14829
531.821	0.16603	114.953	-0.0997	530.743	0.14851
532.845	0.16666	115.121	-0.09968	531.767	0.14879
533.846	0.16736	115.28	-0.0997	532.774	0.14904
534.841	0.16799	115.444	-0.0997	533.779	0.14933
535.843	0.16868	115.608	-0.09974	534.782	0.14954
536.846	0.16938	115.768	-0.09966	535.772	0.14991
537.827	0.17009	115.931	-0.09966	536.779	0.15014
538.835	0.17074	116.095	-0.09971	537.78	0.15039
539.845	0.17145	116.252	-0.09969	538.784	0.15064
540.836	0.17219	116.423	-0.09969	539.776	0.15094
541.829	0.17294	116.587	-0.09969	540.78	0.15126
542.835	0.17369	116.749	-0.09971	541.793	0.15156
543.833	0.17447	116.908	-0.09969	542.792	0.15181
544.828	0.17529	117.063	-0.09961	543.772	0.15206
545.85	0.17607	117.226	-0.09969	544.772	0.15232
546.838	0.17688	117.385	-0.09962	545.78	0.15274
547.831	0.1777	117.557	-0.09966	546.778	0.15297
548.849	0.17853	117.706	-0.09967	547.768	0.15332
549.846	0.17939	117.875	-0.0997	548.772	0.15362
550.839	0.18025	118.039	-0.09963	549.767	0.15392
551.831	0.18113	118.196	-0.09962	550.767	0.15425
552.839	0.18204	118.36	-0.09961	551.773	0.15456
553.83	0.18291	118.517	-0.09959	552.759	0.15486
554.834	0.18386	118.684	-0.09961	553.75	0.15522
555.832	0.18476	118.844	-0.09961	554.758	0.15555
556.838	0.1857	119.015	-0.0996	555.753	0.15588
557.823	0.18662	119.171	-0.09953	556.76	0.15624
558.833	0.18759	119.332	-0.09958	557.753	0.15656
559.841	0.18852	119.494	-0.0996	558.776	0.15699
560.844	0.1895	119.653	-0.09955	559.779	0.15732
561.839	0.19052	119.819	-0.09961	560.776	0.15762
562.844	0.19149	119.98	-0.09955	561.784	0.15802
563.831	0.19257	120.144	-0.09952	562.796	0.15839
564.827	0.19364	120.305	-0.09953	563.803	0.15884
565.843	0.19465	120.475	-0.09961	564.784	0.15915
566.838	0.19573	120.634	-0.09951	565.782	0.15947
567.837	0.19673	120.799	-0.0996	566.782	0.15989
568.851	0.1978	120.958	-0.09958	567.771	0.16027
569.858	0.19886	121.124	-0.09957	568.786	0.16071
570.864	0.19997	121.291	-0.09955	569.793	0.16106
571.845	0.20106	121.444	-0.09955	570.78	0.16151
572.85	0.20214	121.609	-0.09954	571.775	0.16197
573.835	0.20326	121.778	-0.09957	572.787	0.16236
574.85	0.20437	121.941	-0.0996	573.788	0.16273
575.849	0.20548	122.091	-0.09953	574.791	0.16312
576.864	0.20663	122.26	-0.09956	575.79	0.16361
577.842	0.20773	122.428	-0.09954	576.77	0.164
578.859	0.20889	122.586	-0.09956	577.771	0.16455
579.842	0.21003	122.748	-0.09958	578.772	0.16487
580.846	0.21123	122.905	-0.0996	579.749	0.16535
581.84	0.21234	123.07	-0.09956	580.737	0.1658
582.835	0.21351	123.226	-0.09957	581.727	0.16623
583.836	0.21466	123.397	-0.0995	582.731	0.16667
584.811	0.21574	123.556	-0.09953	583.715	0.16711
585.818	0.21686	123.724	-0.09952	584.714	0.16761
586.811	0.21801	123.882	-0.09956	585.719	0.16809
587.81	0.21914	124.05	-0.09961	586.714	0.16852
588.818	0.22027	124.206	-0.09953	587.699	0.16902
589.833	0.22146	124.366	-0.09958	588.723	0.16945
590.825	0.22255	124.528	-0.09953	589.713	0.16996
591.823	0.22372	124.696	-0.09956	590.708	0.17048
592.806	0.2249	124.855	-0.09952	591.706	0.17097
593.8	0.22593	125.027	-0.09953	592.694	0.17148
594.802	0.22706	125.187	-0.09956	593.698	0.17203
595.778	0.22815	125.361	-0.09953	594.681	0.17247
596.779	0.22927	125.513	-0.09953	595.69	0.17298
597.785	0.23031	125.674	-0.09955	596.681	0.17355
598.773	0.23137	125.833	-0.09953	597.681	0.17411
599.771	0.23245	126.007	-0.09957	598.691	0.17464
600.777	0.23351	126.168	-0.09957	599.68	0.1752
601.77	0.2346	126.325	-0.09956	600.673	0.17574
602.788	0.23567	126.489	-0.0995	601.678	0.17626
603.793	0.23674	126.656	-0.09958	602.669	0.17689
604.801	0.23773	126.825	-0.09953	603.651	0.17738
605.807	0.23879	126.982	-0.09957	604.669	0.17791
606.818	0.23988	127.148	-0.09958	605.667	0.17857
607.819	0.24086	127.304	-0.09952	606.664	0.17911
608.828	0.24187	127.469	-0.09953	607.662	0.17969
609.852	0.2429	127.644	-0.09951	608.67	0.18023
610.853	0.24391	127.794	-0.09948	609.681	0.18087
611.871	0.24493	127.963	-0.09952	610.702	0.18136
612.888	0.2459	128.123	-0.09948	611.722	0.18193
613.904	0.24689	128.28	-0.09947	612.719	0.18251
614.917	0.24788	128.448	-0.09949	613.72	0.18313
615.94	0.24886	128.616	-0.09951	614.721	0.18373
616.934	0.24984	128.774	-0.09948	615.745	0.18427
617.959	0.2508	128.947	-0.09945	616.746	0.18479
618.963	0.25177	129.101	-0.09945	617.761	0.18538
619.984	0.25271	129.26	-0.09944	618.769	0.18598
621.007	0.25362	129.429	-0.09944	619.788	0.18662
622.032	0.2546	129.595	-0.0994	620.788	0.18715
623.056	0.25553	129.763	-0.09943	621.808	0.18777
624.079	0.2565	129.921	-0.09948	622.825	0.18828
625.096	0.25738	130.078	-0.09946	623.832	0.18881
626.116	0.25828	130.248	-0.09944	624.833	0.18939
627.13	0.25922	130.407	-0.09945	625.867	0.18996
628.136	0.26015	130.576	-0.0994	626.869	0.1906
629.152	0.26105	130.741	-0.09944	627.898	0.19108
630.187	0.26188	130.909	-0.09942	628.933	0.19162
631.19	0.26281	131.077	-0.09947	629.945	0.19217
632.193	0.26365	131.225	-0.09948	630.959	0.19277
633.212	0.26456	131.383	-0.09942	631.975	0.19321
634.221	0.26543	131.56	-0.09938	633.004	0.19385
635.238	0.2663	131.708	-0.09942	634.002	0.19428
636.248	0.26714	131.875	-0.0994	635.021	0.19484
637.278	0.26802	132.038	-0.09942	636.053	0.19542
638.287	0.26887	132.199	-0.09939	637.052	0.19589
639.314	0.26973	132.363	-0.09937	638.071	0.19641
640.325	0.27061	132.533	-0.09934	639.087	0.19694
641.345	0.27143	132.685	-0.09938	640.114	0.19744
642.357	0.27229	132.856	-0.09933	641.103	0.19789
643.38	0.27312	133.017	-0.09938	642.117	0.19843
644.382	0.27393	133.175	-0.09927	643.134	0.19895
645.413	0.27477	133.338	-0.09932	644.149	0.19942
646.421	0.27566	133.503	-0.09932	645.156	0.19993
647.445	0.27647	133.667	-0.09932	646.162	0.20046
648.462	0.27732	133.836	-0.09926	647.173	0.20099
649.47	0.27815	133.999	-0.09928	648.184	0.2015
650.49	0.27902	134.158	-0.09928	649.19	0.20198
651.507	0.27984	134.322	-0.09925	650.209	0.20253
652.53	0.28065	134.481	-0.09928	651.232	0.20309
653.535	0.28144	134.654	-0.09928	652.24	0.20364
654.536	0.2823	134.814	-0.09928	653.275	0.20416
655.538	0.28313	134.974	-0.0993	654.281	0.20469
656.555	0.28393	135.135	-0.09919	655.299	0.20528
657.577	0.28473	135.3	-0.09929	656.304	0.20576
658.582	0.28548	135.462	-0.09925	657.311	0.20637
659.595	0.2863	135.623	-0.09926	658.328	0.20696
660.612	0.28705	135.794	-0.09923	659.313	0.20746
661.619	0.28785	135.956	-0.0993	660.346	0.20797
662.63	0.28867	136.123	-0.09928	661.337	0.20857
663.644	0.28944	136.285	-0.09921	662.357	0.20911
664.666	0.29021	136.442	-0.09923	663.374	0.2097
665.671	0.29099	136.613	-0.09918	664.373	0.2102
666.686	0.29173	136.776	-0.09918	665.384	0.2108
667.693	0.29252	136.939	-0.09923	666.401	0.21133
668.706	0.29328	137.104	-0.09929	667.404	0.21195
669.728	0.29403	137.276	-0.09923	668.402	0.21246
670.737	0.29478	137.428	-0.09923	669.421	0.21299
671.754	0.29546	137.587	-0.0992	670.427	0.21357
672.761	0.29626	137.756	-0.09922	671.424	0.2142
673.766	0.29699	137.912	-0.0992	672.449	0.21472
674.786	0.29768	138.086	-0.09921	673.467	0.21522
675.784	0.29837	138.239	-0.09917	674.465	0.21582
676.813	0.29902	138.414	-0.09921	675.483	0.21639
677.82	0.29969	138.576	-0.09918	676.482	0.21692
678.829	0.30034	138.74	-0.09917	677.501	0.21754
679.841	0.30095	138.904	-0.09916	678.491	0.21815
680.86	0.3016	139.055	-0.09918	679.514	0.21872
681.857	0.30223	139.225	-0.09917	680.528	0.21925
682.874	0.30279	139.387	-0.09915	681.533	0.21981
683.876	0.30335	139.551	-0.09919	682.562	0.22039
684.881	0.30386	139.712	-0.09915	683.566	0.2209
685.893	0.30439	139.882	-0.09922	684.571	0.22145
686.903	0.30488	140.05	-0.09912	685.596	0.22207
687.915	0.3053	140.211	-0.09914	686.614	0.22252
688.93	0.30577	140.37	-0.09912	687.591	0.22313
689.929	0.30617	140.543	-0.09915	688.609	0.22364
690.943	0.30649	140.699	-0.09912	689.623	0.22418
691.946	0.30691	140.876	-0.09919	690.581	0.22475
692.964	0.30721	141.038	-0.09917	691.597	0.22526
693.971	0.30745	141.199	-0.09913	692.625	0.22575
694.975	0.30768	141.355	-0.09909	693.645	0.22623
696.005	0.30788	141.513	-0.09911	694.622	0.22676
697.014	0.30799	141.688	-0.09905	695.645	0.22728
698.028	0.30807	141.845	-0.09913	696.659	0.22781
699.04	0.30811	142.007	-0.09913	697.641	0.22832
700.06	0.30808	142.166	-0.09914	698.67	0.22881
701.095	0.30797	142.335	-0.09908	699.653	0.22937
702.131	0.30787	142.498	-0.09911	700.657	0.22993
703.143	0.30765	142.663	-0.09909	701.692	0.23037
704.155	0.30733	142.825	-0.09907	702.728	0.23095
705.163	0.30697	142.984	-0.09907	703.758	0.23138
706.202	0.30643	143.154	-0.09907	704.759	0.23189
707.213	0.30583	143.318	-0.09908	705.792	0.23238
708.248	0.30508	143.48	-0.09911	706.792	0.23287
709.26	0.3043	143.641	-0.09908	707.826	0.23327
710.3	0.30335	143.805	-0.09901	708.805	0.23381
711.306	0.30222	143.971	-0.09904	709.858	0.23425
712.327	0.30099	144.132	-0.09903	710.847	0.23473
713.336	0.29948	144.307	-0.09903	711.865	0.23512
714.354	0.29783	144.468	-0.09908	712.875	0.23557
715.383	0.296	144.628	-0.099	713.87	0.23599
716.385	0.2939	144.792	-0.09909	714.86	0.23633
717.418	0.29152	144.953	-0.09901	715.888	0.23677
718.44	0.28884	145.108	-0.09897	716.903	0.23709
719.473	0.28595	145.274	-0.09902	717.885	0.23746
720.497	0.28268	145.438	-0.09898	718.91	0.23785
721.522	0.27901	145.6	-0.09891	719.929	0.23828
722.537	0.27486	145.764	-0.09899	720.882	0.2386
723.552	0.27024	145.931	-0.09897	721.931	0.239
724.585	0.26508	146.091	-0.09893	722.963	0.23937
725.617	0.25922	146.258	-0.09896	723.897	0.23963
726.624	0.25257	146.415	-0.09891	724.911	0.24002
727.642	0.24488	146.586	-0.09891	725.951	0.24035
728.647	0.23601	146.747	-0.09888	726.954	0.24065
729.654	0.22565	146.912	-0.0989	727.976	0.24092
730.672	0.21389	147.068	-0.09888	728.951	0.24122
731.65	0.20104	147.233	-0.0989	729.999	0.24149
732.66	0.18815	147.396	-0.09887	730.95	0.24181
733.677	0.17641	147.552	-0.09891	731.971	0.24207
734.699	0.16649	147.723	-0.0989	733.027	0.24229
735.711	0.15789	147.873	-0.09891	733.933	0.24261
736.708	0.15079	148.049	-0.09881	734.956	0.24288
737.734	0.14576	148.205	-0.09884	735.972	0.2432
738.75	0.14304	148.373	-0.09881	736.976	0.24333
739.767	0.14152	148.532	-0.09886	737.986	0.24352
740.788	0.14056	148.692	-0.09879	739.014	0.24369
741.804	0.1399	148.856	-0.09877	740.032	0.24396
742.833	0.13937	149.021	-0.09877	741.027	0.24415
743.849	0.13897	149.18	-0.09876	742.04	0.2443
744.864	0.13862	149.346	-0.09876	743.03	0.24448
745.871	0.13832	149.508	-0.09874	744.034	0.2446
746.889	0.13808	149.669	-0.09876	745.035	0.24469
747.905	0.1378	149.837	-0.09876	746.026	0.24481
748.922	0.13751	149.997	-0.09873	747.032	0.24499
749.935	0.13731	150.158	-0.09869	748.028	0.245
750.931	0.13701	150.325	-0.09866	749.034	0.24507
751.932	0.13672	150.482	-0.09869	750.039	0.24511
752.943	0.13646	150.642	-0.09868	751.035	0.24513
753.972	0.13619	150.811	-0.09864	752.04	0.24515
754.981	0.13601	150.969	-0.09867	753.048	0.24513
755.983	0.13573	151.133	-0.09863	754.039	0.24513
756.994	0.13552	151.289	-0.09868	755.04	0.24514
757.997	0.1353	151.461	-0.09872	756.059	0.2451
759	0.13512	151.625	-0.09863	757.039	0.24503
759.991	0.13497	151.783	-0.09861	758.031	0.24492
760.994	0.13478	151.948	-0.09858	759.026	0.24485
762.001	0.13461	152.105	-0.09863	760.023	0.24476
763.015	0.1345	152.264	-0.09864	761.028	0.24465
764.023	0.13436	152.421	-0.0986	762.037	0.24442
765.033	0.13421	152.587	-0.09863	763.034	0.2444
766.056	0.13413	152.749	-0.09856	764.04	0.24407
767.056	0.134	152.909	-0.09853	765.046	0.24389
768.068	0.1339	153.073	-0.09854	766.048	0.24378
769.072	0.13374	153.233	-0.09857	767.055	0.24353
770.083	0.13364	153.395	-0.09851	768.068	0.24329
771.089	0.13353	153.564	-0.09855	769.084	0.24302
772.095	0.13338	153.719	-0.09847	770.078	0.24275
773.104	0.13328	153.88	-0.09851	771.079	0.24248
774.106	0.13318	154.044	-0.09844	772.078	0.2422
775.108	0.13301	154.198	-0.09847	773.071	0.24189
776.11	0.13292	154.367	-0.09845	774.072	0.24152
777.117	0.13277	154.53	-0.09845	775.086	0.24117
778.111	0.13266	154.692	-0.09846	776.085	0.24079
779.105	0.13256	154.857	-0.09842	777.075	0.2404
780.143	0.13242	155.016	-0.09841	778.073	0.23999
781.159	0.13234	155.171	-0.09842	779.065	0.23955
782.146	0.13223	155.339	-0.09835	780.066	0.23907
783.166	0.13213	155.489	-0.09839	781.065	0.2386
784.174	0.13208	155.666	-0.09842	782.059	0.2381
785.188	0.13199	155.82	-0.09839	783.061	0.23762
786.197	0.13188	155.987	-0.09835	784.071	0.23715
787.209	0.1318	156.146	-0.09831	785.068	0.23655
788.23	0.13176	156.31	-0.09827	786.072	0.23603
789.244	0.13169	156.47	-0.09831	787.083	0.23546
790.263	0.1316	156.637	-0.09832	788.094	0.23484
791.274	0.13162	156.803	-0.09826	789.105	0.2343
792.248	0.13155	156.956	-0.09827	790.132	0.2337
793.276	0.13149	157.112	-0.09823	791.149	0.23309
794.289	0.13144	157.278	-0.09827	792.189	0.23245
795.294	0.1314	157.43	-0.09824	793.201	0.23183
796.31	0.13137	157.607	-0.09824	794.219	0.23126
797.327	0.13138	157.769	-0.09822	795.244	0.23048
798.355	0.13135	157.923	-0.09818	796.264	0.22989
799.373	0.13129	158.091	-0.09817	797.272	0.22923
800.393	0.13124	158.252	-0.09821	798.283	0.22856
801.42	0.13129	158.415	-0.09816	799.293	0.22775
802.347	0.13126	158.581	-0.09814	800.294	0.22706
803.186	0.13123	158.74	-0.09816	801.186	0.22633
803.67	0.13123	158.904	-0.09815	801.918	0.22543
803.705	0.13122	159.059	-0.09808	802.312	0.22467
803.463	0.1312	159.226	-0.09807	802.309	0.22364
803.157	0.13119	159.392	-0.09805	802.086	0.22254
802.854	0.13121	159.546	-0.09809	801.797	0.22101
802.594	0.13115	159.718	-0.09803	801.522	0.21867
802.366	0.1311	159.877	-0.09803	801.28	0.21595
802.162	0.13106	160.031	-0.09803	801.058	0.21312
801.962	0.13102	160.214	-0.09796	800.877	0.21032
801.781	0.13099	160.376	-0.09796	800.716	0.20768
801.609	0.13089	160.549	-0.09793	800.566	0.20517
801.453	0.13083	160.714	-0.09794	800.424	0.20284
801.314	0.13083	160.873	-0.09789	800.286	0.20039
801.202	0.13078	161.042	-0.09794	800.165	0.19803
801.085	0.13074	161.204	-0.09786	800.06	0.19586
800.986	0.13065	161.367	-0.09789
800.875	0.13066	161.532	-0.09786
800.79	0.13063	161.695	-0.09788
800.719	0.13059	161.86	-0.09787
800.649	0.13058	162.031	-0.09779
800.588	0.1305	162.197	-0.09774
800.566	0.13047	162.354	-0.09785
800.527	0.13053	162.517	-0.09774
800.488	0.13048	162.693	-0.09765
800.447	0.13041	162.852	-0.09779
800.405	0.13042	163.022	-0.09774
800.384	0.1304	163.186	-0.09773
800.377	0.13037	163.354	-0.09772
800.348	0.13038	163.516	-0.09768
800.336	0.13033	163.685	-0.09769
800.326	0.13026	163.845	-0.09771
800.313	0.13026	164.018	-0.09775
800.296	0.13029	164.188	-0.09769
800.287	0.13026	164.342	-0.09769
800.279	0.13029	164.513	-0.09772
800.285	0.13025	164.684	-0.09763
800.28	0.13025	164.837	-0.09767
800.26	0.13021	164.999	-0.09758
800.253	0.13016	165.165	-0.09766
800.26	0.13021	165.333	-0.09757
800.251	0.13018	165.502	-0.09753
800.26	0.13013	165.657	-0.09757
800.26	0.1302	165.835	-0.09754
800.257	0.13016	165.989	-0.09752
		166.152	-0.09754
		166.31	-0.09747
		166.48	-0.0975
		166.651	-0.09746
		166.807	-0.09747
		166.97	-0.09741
		167.139	-0.09742
		167.303	-0.09745
		167.464	-0.09741
		167.632	-0.09739
		167.789	-0.09741
		167.956	-0.09734
		168.109	-0.09733
		168.288	-0.09729
		168.442	-0.09731
		168.61	-0.09727
		168.776	-0.09736
		168.936	-0.09728
		169.096	-0.09727
		169.263	-0.09721
		169.429	-0.09731
		169.597	-0.0973
		169.749	-0.0973
		169.915	-0.09722
		170.076	-0.09723
		170.236	-0.09717
		170.407	-0.09717
		170.57	-0.09722
		170.737	-0.09714
		170.89	-0.09718
		171.058	-0.09714
		171.215	-0.09715
		171.385	-0.09716
		171.546	-0.09708
		171.705	-0.09711
		171.873	-0.09703
		172.034	-0.09712
		172.196	-0.0971
		172.353	-0.09708
		172.529	-0.09704
		172.681	-0.09707
		172.847	-0.09699
		172.999	-0.09702
		173.172	-0.09691
		173.331	-0.09699
		173.5	-0.09693
		173.66	-0.09691
		173.819	-0.09696
		173.985	-0.09689
		174.138	-0.09687
		174.31	-0.09682
		174.465	-0.09683
		174.624	-0.09681
		174.79	-0.09683
		174.948	-0.09677
		175.112	-0.09682
		175.272	-0.09673
		175.442	-0.09672
		175.603	-0.09673
		175.759	-0.09678
		175.924	-0.09673
		176.081	-0.09669
		176.242	-0.09662
		176.396	-0.09664
		176.565	-0.09668
		176.724	-0.09665
		176.892	-0.09666
		177.041	-0.09662
		177.203	-0.09665
		177.363	-0.09658
		177.526	-0.09657
		177.687	-0.09653
		177.845	-0.09656
		178.016	-0.09659
		178.172	-0.0966
		178.334	-0.09656
		178.499	-0.09653
		178.658	-0.0965
		178.824	-0.09656
		178.992	-0.09644
		179.14	-0.09643
		179.313	-0.09641
		179.467	-0.09642
		179.632	-0.09644
		179.795	-0.09642
		179.957	-0.09636
		180.112	-0.09639
		180.281	-0.09636
		180.445	-0.09637
		180.616	-0.09633
		180.773	-0.09634
		180.928	-0.09629
		181.095	-0.09628
		181.266	-0.0963
		181.421	-0.09627
		181.586	-0.09626
		181.749	-0.0962
		181.917	-0.09625
		182.079	-0.09621
		182.245	-0.09618
		182.404	-0.0962
		182.56	-0.09616
		182.726	-0.09612
		182.892	-0.0962
		183.047	-0.0961
		183.22	-0.0961
		183.375	-0.09615
		183.542	-0.09617
		183.706	-0.09609
		183.86	-0.09609
		184.022	-0.09611
		184.196	-0.09611
		184.353	-0.09606
		184.519	-0.09609
		184.677	-0.09605
		184.84	-0.09602
		185.003	-0.09602
		185.165	-0.096
		185.326	-0.09606
		185.494	-0.09604
		185.662	-0.09604
		185.817	-0.09599
		185.979	-0.09601
		186.139	-0.096
		186.305	-0.09597
		186.467	-0.09594
		186.63	-0.09595
		186.806	-0.09594
		186.963	-0.09594
		187.122	-0.09598
		187.288	-0.09598
		187.442	-0.09592
		187.607	-0.09591
		187.773	-0.09586
		187.938	-0.09586
		188.108	-0.09585
		188.263	-0.09585
		188.429	-0.09585
		188.59	-0.0959
		188.757	-0.09585
		188.916	-0.09584
		189.066	-0.09582
		189.239	-0.09584
		189.397	-0.09583
		189.57	-0.09588
		189.734	-0.09583
		189.892	-0.09581
		190.05	-0.09582
		190.223	-0.09578
		190.381	-0.09578
		190.545	-0.09582
		190.702	-0.09576
		190.871	-0.09586
		191.029	-0.09578
		191.199	-0.09585
		191.359	-0.09579
		191.522	-0.09581
		191.687	-0.09582
		191.852	-0.09577
		192.009	-0.09583
		192.168	-0.09584
		192.338	-0.09582
		192.497	-0.09581
		192.666	-0.09576
		192.821	-0.09575
		192.982	-0.09573
		193.156	-0.09573
		193.314	-0.09572
		193.47	-0.09576
		193.642	-0.09578
		193.804	-0.09574
		193.959	-0.09574
		194.129	-0.09573
		194.286	-0.09572
		194.445	-0.09572
		194.609	-0.09573
		194.771	-0.09568
		194.933	-0.09576
		195.094	-0.09567
		195.259	-0.09571
		195.428	-0.09572
		195.587	-0.09567
		195.75	-0.09571
		195.909	-0.09572
		196.078	-0.09575
		196.237	-0.09573
		196.405	-0.09572
		196.562	-0.09569
		196.726	-0.0957
		196.891	-0.09572
		197.054	-0.09567
		197.212	-0.09567
		197.377	-0.09578
		197.536	-0.09566
		197.698	-0.09576
		197.856	-0.09572
		198.023	-0.09573
		198.181	-0.09571
		198.343	-0.09573
		198.497	-0.09574
		198.674	-0.0958
		198.824	-0.09578
		198.991	-0.09577
		199.142	-0.09578
		199.31	-0.09584
		199.467	-0.09582
		199.635	-0.09581
		199.793	-0.09584
		199.951	-0.09582
		200.118	-0.09587
		200.278	-0.09585
		200.443	-0.0958
		200.602	-0.09583
		200.761	-0.09585
		200.925	-0.09584
		201.084	-0.09586
		201.242	-0.09585
		201.412	-0.09588
		201.567	-0.09585
		201.731	-0.09584
		201.895	-0.09586
		202.058	-0.09586
		202.22	-0.09589
		202.375	-0.09586
		202.537	-0.09583
		202.703	-0.09591
		202.855	-0.09587
		203.021	-0.09591
		203.188	-0.09587
		203.341	-0.09592
		203.519	-0.09591
		203.673	-0.09598
		203.827	-0.09598
		203.991	-0.09598
		204.164	-0.09599
		204.318	-0.09597
		204.489	-0.09599
		204.649	-0.09602
		204.816	-0.09599
		204.974	-0.09603
		205.134	-0.09604
		205.293	-0.096
		205.453	-0.09598
		205.622	-0.09604
		205.788	-0.09606
		205.958	-0.09602
		206.107	-0.09603
		206.266	-0.09607
		206.435	-0.09608
		206.594	-0.09603
		206.756	-0.09612
		206.937	-0.09611
		207.085	-0.09612
		207.26	-0.09609
		207.419	-0.09611
		207.584	-0.09612
		207.739	-0.09612
		207.898	-0.09615
		208.072	-0.09618
		208.231	-0.09616
		208.392	-0.09617
		208.564	-0.09616
		208.72	-0.0962
		208.883	-0.09623
		209.056	-0.09623
		209.213	-0.09621
		209.381	-0.09623
		209.541	-0.09625
		209.703	-0.09623
		209.87	-0.0963
		210.034	-0.09633
		210.207	-0.09627
		210.37	-0.09628
		210.524	-0.0963
		210.689	-0.09635
		210.847	-0.09634
		211.013	-0.09632
		211.18	-0.09633
		211.338	-0.09634
		211.51	-0.09635
		211.666	-0.09634
		211.832	-0.0963
		211.997	-0.09641
		212.157	-0.09639
		212.322	-0.0964
		212.491	-0.09638
		212.654	-0.09639
		212.82	-0.0964
		212.975	-0.09635
		213.149	-0.09641
		213.317	-0.09639
		213.474	-0.09638
		213.625	-0.0964
		213.8	-0.09637
		213.955	-0.0964
		214.116	-0.09643
		214.274	-0.09639
		214.449	-0.09643
		214.611	-0.09644
		214.777	-0.09644
		214.941	-0.09643
		215.107	-0.09641
		215.263	-0.09645
		215.422	-0.09645
		215.586	-0.09641
		215.752	-0.09646
		215.917	-0.09645
		216.079	-0.09643
		216.242	-0.09652
		216.415	-0.09648
		216.574	-0.09651
		216.737	-0.09647
		216.892	-0.09641
		217.063	-0.09646
		217.222	-0.0965
		217.386	-0.09652
		217.55	-0.0965
		217.708	-0.09652
		217.86	-0.09653
		218.029	-0.09652
		218.193	-0.09649
		218.356	-0.09652
		218.529	-0.09655
		218.678	-0.09656
		218.842	-0.09651
		219.011	-0.09653
		219.175	-0.09656
		219.333	-0.09655
		219.487	-0.09653
		219.653	-0.09656
		219.813	-0.0965
		219.986	-0.0965
		220.143	-0.09655
		220.314	-0.09656
		220.472	-0.09661
		220.642	-0.09658
		220.802	-0.09657
		220.961	-0.09656
		221.117	-0.09659
		221.29	-0.09665
		221.459	-0.09653
		221.616	-0.09654
		221.778	-0.0966
		221.943	-0.0966
		222.101	-0.0966
		222.272	-0.09659
		222.424	-0.09661
		222.589	-0.09662
		222.754	-0.09664
		222.916	-0.09661
		223.079	-0.09659
		223.244	-0.09661
		223.414	-0.09658
		223.577	-0.09661
		223.735	-0.09663
		223.904	-0.09664
		224.065	-0.09656
		224.236	-0.09665
		224.404	-0.09667
		224.56	-0.09665
		224.726	-0.09665
		224.885	-0.09664
		225.057	-0.09661
		225.226	-0.09668
		225.393	-0.0966
		225.562	-0.09662
		225.722	-0.09664
		225.887	-0.09663
		226.06	-0.09673
		226.229	-0.09664
		226.391	-0.09665
		226.55	-0.09667
		226.718	-0.09664
		226.881	-0.09668
		227.053	-0.09668
		227.218	-0.09661
		227.383	-0.09665
		227.557	-0.09665
		227.718	-0.09665
		227.889	-0.09666
		228.059	-0.09663
		228.219	-0.09666
		228.385	-0.09668
		228.556	-0.09667
		228.726	-0.09666
		228.894	-0.09665
		229.063	-0.09668
		229.223	-0.09667
		229.402	-0.0967
		229.561	-0.09669
		229.73	-0.09668
		229.903	-0.09668
		230.071	-0.09669
		230.237	-0.09674
		230.41	-0.09666
		230.576	-0.09664
		230.746	-0.09671
		230.917	-0.09668
		231.089	-0.09667
		231.261	-0.09668
		231.429	-0.09663
		231.598	-0.09667
		231.773	-0.09665
		231.94	-0.09666
		232.108	-0.09666
		232.28	-0.09671
		232.447	-0.09673
		232.621	-0.09668
		232.786	-0.09665
		232.952	-0.09671
		233.132	-0.09671
		233.299	-0.09673
		233.472	-0.09672
		233.637	-0.09668
		233.811	-0.09672
		233.988	-0.09668
		234.15	-0.09671
		234.324	-0.09672
		234.489	-0.09674
		234.665	-0.0967
		234.829	-0.09677
		235.012	-0.09678
		235.181	-0.09671
		235.34	-0.09673
		235.523	-0.09674
		235.689	-0.09676
		235.866	-0.09671
		236.021	-0.09675
		236.201	-0.09671
		236.379	-0.09673
		236.54	-0.09674
		236.711	-0.09668
		236.891	-0.09666
		237.057	-0.09671
		237.227	-0.09668
		237.402	-0.09665
		237.571	-0.09671
		237.741	-0.09666
		237.912	-0.09673
		238.08	-0.0967
		238.262	-0.09674
		238.435	-0.09673
		238.601	-0.09669
		238.773	-0.09667
		238.951	-0.09668
		239.114	-0.09667
		239.29	-0.0967
		239.467	-0.09671
		239.63	-0.0967
		239.811	-0.09671
		239.984	-0.09668
		240.145	-0.09666
		240.31	-0.09668
		240.481	-0.09666
		240.646	-0.09667
		240.82	-0.09664
		240.99	-0.0967
		241.155	-0.09662
		241.331	-0.09664
		241.488	-0.09666
		241.666	-0.09658
		241.832	-0.09665
		241.999	-0.09665
		242.164	-0.09664
		242.337	-0.09662
		242.504	-0.09663
		242.667	-0.0966
		242.84	-0.09662
		243.005	-0.09662
		243.173	-0.09659
		243.348	-0.09663
		243.52	-0.09656
		243.687	-0.09658
		243.861	-0.09654
		244.021	-0.09655
		244.195	-0.0966
		244.363	-0.0965
		244.534	-0.09653
		244.71	-0.09653
		244.869	-0.09646
		245.042	-0.09648
		245.214	-0.09652
		245.379	-0.0965
		245.554	-0.09648
		245.733	-0.09644
		245.903	-0.09653
		246.07	-0.09649
		246.236	-0.09649
		246.407	-0.09643
		246.583	-0.09647
		246.75	-0.09648
		246.922	-0.09651
		247.098	-0.09653
		247.263	-0.0965
		247.439	-0.09653
		247.607	-0.09643
		247.781	-0.0965
		247.96	-0.09649
		248.127	-0.09649
		248.303	-0.09649
		248.471	-0.09648
		248.645	-0.09648
		248.813	-0.09649
		248.985	-0.09644
		249.157	-0.09648
		249.329	-0.09644
		249.505	-0.09645
		249.679	-0.09648
		249.85	-0.09647
		250.02	-0.09647
		250.199	-0.09648
		250.37	-0.09645
		250.537	-0.09642
		250.707	-0.09645
		250.89	-0.09639
		251.058	-0.09642
		251.233	-0.09641
		251.418	-0.0964
		251.578	-0.09639
		251.76	-0.09636
		251.931	-0.0964
		252.098	-0.09642
		252.271	-0.09639
		252.45	-0.09636
		252.625	-0.09638
		252.798	-0.09638
		252.971	-0.0964
		253.136	-0.09637
		253.319	-0.09637
		253.49	-0.09638
		253.66	-0.09634
		253.833	-0.0964
		253.994	-0.09637
		254.182	-0.09636
		254.353	-0.09635
		254.517	-0.0964
		254.689	-0.09638
		254.865	-0.09638
		255.043	-0.09632
		255.206	-0.09634
		255.382	-0.09637
		255.556	-0.09629
		255.723	-0.0963
		255.899	-0.09634
		256.075	-0.09632
		256.244	-0.09627
		256.425	-0.09633
		256.588	-0.09634
		256.769	-0.09627
		256.935	-0.09632
		257.111	-0.09632
		257.283	-0.09638
		257.451	-0.09626
		257.615	-0.0963
		257.796	-0.0963
		257.968	-0.09634
		258.139	-0.09634
		258.307	-0.09632
		258.486	-0.0963
		258.653	-0.09627
		258.829	-0.0963
		258.997	-0.09626
		259.18	-0.09628
		259.35	-0.09629
		259.513	-0.09625
		259.7	-0.09622
		259.87	-0.09626
		260.041	-0.0963
		260.215	-0.09625
		260.383	-0.09624
		260.555	-0.09626
		260.732	-0.09621
		260.905	-0.09625
		261.073	-0.09625
		261.246	-0.09621
		261.415	-0.09626
		261.599	-0.09622
		261.77	-0.0962
		261.938	-0.09621
		262.115	-0.09621
		262.284	-0.09614
		262.451	-0.09611
		262.638	-0.09619
		262.81	-0.09614
		262.984	-0.09616
		263.157	-0.0961
		263.328	-0.09608
		263.499	-0.09607
		263.669	-0.09611
		263.854	-0.09604
		264.013	-0.0961
		264.192	-0.09609
		264.366	-0.09609
		264.539	-0.0961
		264.715	-0.09608
		264.883	-0.09603
		265.054	-0.09603
		265.236	-0.09602
		265.403	-0.09611
		265.586	-0.09602
		265.76	-0.09603
		265.923	-0.096
		266.104	-0.09604
		266.272	-0.09606
		266.444	-0.096
		266.617	-0.09602
		266.798	-0.09599
		266.966	-0.09599
		267.137	-0.09604
		267.307	-0.09601
		267.485	-0.096
		267.661	-0.09597
		267.839	-0.09598
		268.005	-0.096
		268.185	-0.096
		268.356	-0.09598
		268.528	-0.09598
		268.699	-0.09601
		268.875	-0.09591
		269.049	-0.09592
		269.22	-0.09598
		269.395	-0.09597
		269.564	-0.09592
		269.744	-0.09594
		269.914	-0.09593
		270.089	-0.09591
		270.253	-0.09598
		270.426	-0.09587
		270.602	-0.09585
		270.78	-0.09596
		270.95	-0.09588
		271.124	-0.09586
		271.288	-0.09583
		271.468	-0.09584
		271.638	-0.09586
		271.811	-0.0958
		271.983	-0.09583
		272.149	-0.09584
		272.328	-0.09583
		272.503	-0.09588
		272.67	-0.09583
		272.841	-0.09586
		273.016	-0.09583
		273.188	-0.09585
		273.367	-0.0958
		273.542	-0.09582
		273.707	-0.09579
		273.88	-0.09579
		274.052	-0.09578
		274.219	-0.09575
		274.396	-0.09577
		274.566	-0.09578
		274.74	-0.0958
		274.912	-0.09581
		275.071	-0.09582
		275.262	-0.09576
		275.422	-0.09577
		275.595	-0.09572
		275.771	-0.09579
		275.94	-0.09573
		276.106	-0.0957
		276.283	-0.09574
		276.455	-0.09575
		276.627	-0.09574
		276.796	-0.0957
		276.98	-0.09572
		277.15	-0.09574
		277.32	-0.09565
		277.486	-0.09568
		277.665	-0.09567
		277.834	-0.09571
		278.012	-0.0957
		278.179	-0.0957
		278.351	-0.09569
		278.532	-0.09566
		278.701	-0.0957
		278.873	-0.09565
		279.047	-0.09569
		279.214	-0.09565
		279.385	-0.09562
		279.561	-0.09561
		279.731	-0.09564
		279.903	-0.09562
		280.079	-0.09563
		280.25	-0.09561
		280.417	-0.09565
		280.599	-0.09562
		280.769	-0.09559
		280.945	-0.09564
		281.117	-0.09562
		281.278	-0.09555
		281.462	-0.09559
		281.632	-0.09559
		281.812	-0.09555
		281.975	-0.09559
		282.154	-0.09557
		282.325	-0.09559
		282.503	-0.09554
		282.664	-0.09552
		282.841	-0.09552
		283.012	-0.09553
		283.189	-0.09554
		283.364	-0.09555
		283.529	-0.09549
		283.706	-0.09551
		283.88	-0.09551
		284.046	-0.09549
		284.223	-0.09545
		284.397	-0.09555
		284.562	-0.09545
		284.746	-0.09544
		284.914	-0.09554
		285.085	-0.09546
		285.261	-0.09547
		285.438	-0.09544
		285.602	-0.09538
		285.77	-0.09546
		285.949	-0.09545
		286.111	-0.09542
		286.284	-0.09542
		286.46	-0.09541
		286.633	-0.09535
		286.809	-0.09535
		286.978	-0.0954
		287.14	-0.09542
		287.316	-0.09546
		287.487	-0.09537
		287.656	-0.09544
		287.828	-0.0954
		288.008	-0.09538
		288.175	-0.09542
		288.349	-0.09533
		288.522	-0.09533
		288.695	-0.09537
		288.874	-0.09533
		289.039	-0.09532
		289.206	-0.09539
		289.384	-0.09534
		289.553	-0.09532
		289.719	-0.09531
		289.897	-0.0953
		290.065	-0.09528
		290.244	-0.09535
		290.407	-0.09534
		290.579	-0.09529
		290.747	-0.09525
		290.917	-0.09528
		291.1	-0.09523
		291.267	-0.09526
		291.435	-0.09525
		291.603	-0.09524
		291.771	-0.09526
		291.947	-0.09524
		292.128	-0.09522
		292.299	-0.09522
		292.464	-0.09529
		292.635	-0.09521
		292.814	-0.09523
		292.981	-0.09519
		293.143	-0.09519
		293.325	-0.0952
		293.487	-0.09518
		293.661	-0.09519
		293.84	-0.09519
		294.01	-0.09519
		294.19	-0.09522
		294.349	-0.09517
		294.517	-0.09514
		294.696	-0.09515
		294.871	-0.0951
		295.041	-0.09516
		295.215	-0.09512
		295.384	-0.09511
		295.555	-0.09512
		295.725	-0.0951
		295.902	-0.0951
		296.062	-0.09508
		296.237	-0.09507
		296.41	-0.09512
		296.587	-0.09503
		296.759	-0.0951
		296.928	-0.0951
		297.099	-0.09507
		297.268	-0.09505
		297.445	-0.09506
		297.607	-0.09507
		297.779	-0.09503
		297.964	-0.09501
		298.135	-0.09503
		298.302	-0.09506
		298.477	-0.09499
		298.644	-0.09507
		298.82	-0.09502
		298.992	-0.09504
		299.159	-0.095
		299.331	-0.09498
		299.508	-0.09503
		299.685	-0.09498
		299.846	-0.09501
		300.02	-0.09498
		300.201	-0.09495
		300.37	-0.09493
		300.534	-0.09493
		300.713	-0.09497
		300.884	-0.09497
		301.061	-0.09497
		301.225	-0.09496
		301.395	-0.09487
		301.572	-0.09487
		301.741	-0.0949
		301.919	-0.09487
		302.093	-0.09486
		302.26	-0.09487
		302.436	-0.09487
		302.605	-0.09482
		302.778	-0.09476
		302.952	-0.09482
		303.121	-0.09481
		303.292	-0.09482
		303.473	-0.09477
		303.64	-0.09478
		303.813	-0.09476
		303.985	-0.09474
		304.156	-0.09477
		304.326	-0.09479
		304.497	-0.09474
		304.677	-0.0947
		304.849	-0.09478
		305.019	-0.09471
		305.193	-0.09465
		305.356	-0.09463
		305.539	-0.09478
		305.714	-0.0947
		305.878	-0.09469
		306.049	-0.09471
		306.226	-0.09471
		306.393	-0.09468
		306.561	-0.09464
		306.729	-0.09469
		306.903	-0.09467
		307.07	-0.09469
		307.25	-0.09463
		307.42	-0.09464
		307.587	-0.09465
		307.772	-0.0947
		307.946	-0.09463
		308.111	-0.09459
		308.275	-0.09465
		308.446	-0.09459
		308.617	-0.09461
		308.793	-0.0946
		308.957	-0.09452
		309.137	-0.0946
		309.304	-0.09458
		309.47	-0.09454
		309.64	-0.09454
		309.814	-0.09452
		309.986	-0.0945
		310.151	-0.09453
		310.333	-0.09454
		310.495	-0.09453
		310.674	-0.09457
		310.854	-0.09455
		311.021	-0.09446
		311.186	-0.09448
		311.362	-0.0945
		311.53	-0.09446
		311.706	-0.09445
		311.871	-0.09447
		312.042	-0.09442
		312.215	-0.09446
		312.389	-0.09442
		312.554	-0.09439
		312.735	-0.09439
		312.904	-0.09446
		313.074	-0.09442
		313.25	-0.09448
		313.424	-0.0944
		313.594	-0.09438
		313.759	-0.09433
		313.935	-0.09434
		314.102	-0.09439
		314.277	-0.09433
		314.454	-0.09439
		314.622	-0.09434
		314.794	-0.09439
		314.963	-0.09437
		315.135	-0.09435
		315.304	-0.0943
		315.486	-0.09429
		315.646	-0.0943
		315.813	-0.09432
		315.996	-0.0943
		316.158	-0.09434
		316.33	-0.09426
		316.502	-0.09422
		316.679	-0.09426
		316.854	-0.09429
		317.018	-0.09434
		317.189	-0.09428
		317.357	-0.09427
		317.527	-0.09428
		317.702	-0.09427
		317.872	-0.09425
		318.044	-0.09427
		318.216	-0.09427
		318.389	-0.09418
		318.56	-0.09418
		318.727	-0.09421
		318.906	-0.09418
		319.071	-0.09421
		319.25	-0.09416
		319.411	-0.09417
		319.578	-0.09426
		319.76	-0.09421
		319.933	-0.09419
		320.101	-0.09417
		320.263	-0.09419
		320.437	-0.09416
		320.604	-0.09419
		320.778	-0.09418
		320.945	-0.09418
		321.116	-0.09415
		321.278	-0.09416
		321.451	-0.09414
		321.613	-0.09413
		321.786	-0.09413
		321.956	-0.09414
		322.127	-0.09416
		322.297	-0.09419
		322.464	-0.09408
		322.632	-0.09414
		322.795	-0.09409
		322.975	-0.09406
		323.143	-0.09413
		323.313	-0.09407
		323.485	-0.09406
		323.652	-0.09408
		323.824	-0.09407
		323.989	-0.09403
		324.169	-0.09398
		324.341	-0.09403
		324.508	-0.09398
		324.673	-0.094
		324.844	-0.094
		325.013	-0.09401
		325.188	-0.09394
		325.367	-0.09395
		325.533	-0.09393
		325.706	-0.09393
		325.874	-0.09398
		326.052	-0.09393
		326.221	-0.09392
		326.398	-0.09396
		326.563	-0.09395
		326.74	-0.09394
		326.91	-0.09395
		327.075	-0.09393
		327.244	-0.09395
		327.424	-0.09394
		327.586	-0.09391
		327.754	-0.09386
		327.934	-0.09391
		328.102	-0.09385
		328.271	-0.09386
		328.446	-0.09381
		328.618	-0.09389
		328.789	-0.09387
		328.96	-0.09387
		329.134	-0.09386
		329.313	-0.09382
		329.484	-0.09388
		329.66	-0.09385
		329.828	-0.09384
		329.994	-0.09384
		330.173	-0.09392
		330.338	-0.09384
		330.512	-0.0939
		330.678	-0.09385
		330.858	-0.09386
		331.026	-0.09382
		331.202	-0.09383
		331.369	-0.09386
		331.551	-0.09387
		331.72	-0.09386
		331.899	-0.09382
		332.071	-0.09378
		332.243	-0.09372
		332.413	-0.09378
		332.584	-0.09377
		332.746	-0.09375
		332.919	-0.09374
		333.091	-0.09369
		333.265	-0.09368
		333.442	-0.09366
		333.607	-0.09368
		333.782	-0.09368
		333.95	-0.0937
		334.12	-0.09362
		334.299	-0.09369
		334.466	-0.09367
		334.625	-0.09368
		334.803	-0.09365
		334.979	-0.09363
		335.138	-0.09362
		335.313	-0.0936
		335.478	-0.09365
		335.647	-0.09358
		335.818	-0.09353
		335.994	-0.09356
		336.165	-0.09354
		336.336	-0.09353
		336.502	-0.09356
		336.676	-0.09353
		336.844	-0.09351
		337.009	-0.09349
		337.178	-0.09355
		337.35	-0.09349
		337.515	-0.09342
		337.687	-0.09351
		337.849	-0.09344
		338.031	-0.09351
		338.188	-0.09347
		338.354	-0.09343
		338.531	-0.09339
		338.699	-0.09344
		338.864	-0.0934
		339.03	-0.09339
		339.194	-0.09338
		339.368	-0.09338
		339.536	-0.09336
		339.706	-0.09334
		339.873	-0.09336
		340.032	-0.09331
		340.2	-0.09333
		340.387	-0.09329
		340.55	-0.09331
		340.714	-0.0933
		340.882	-0.09329
		341.056	-0.09331
		341.23	-0.09326
		341.393	-0.0933
		341.569	-0.09329
		341.741	-0.09329
		341.901	-0.09325
		342.079	-0.0932
		342.247	-0.09323
		342.409	-0.09321
		342.586	-0.09315
		342.753	-0.09316
		342.917	-0.0931
		343.097	-0.09314
		343.256	-0.09316
[truncated: 2,721 more rows]

## Sheet: f
XRD patterns of H-Beta(40) zeolite separated from the spent catalysts
diffraction peak	fresh-H-Beta(40)	spent H-Beta(40)/InZrOx(CP)	spent H-Beta(40)/InZrOx(SCP-4)	spent H-Beta(40)/InZrOx(SCP-8)
5	283.333	333.333	333.333	260
5.02	303.333	323.333	320	283.333
5.04	316.667	333.333	333.333	280
5.06	313.333	280	330	296.667
5.08	313.333	313.333	300	280
5.1	323.333	340	313.333	290
5.12	320	340	346.667	283.333
5.14	303.333	303.333	330	290
5.16	323.333	326.667	320	250
5.18	340	360	313.333	270
5.2	303.333	320	323.333	290
5.22	283.333	313.333	326.667	270
5.24	293.333	356.667	326.667	276.667
5.26	283.333	343.333	293.333	246.667
5.28	296.667	363.333	293.333	253.333
5.3	340	353.333	306.667	286.667
5.32	313.333	306.667	313.333	280
5.34	266.667	286.667	313.333	256.667
5.36	263.333	330	323.333	240
5.38	273.333	366.667	323.333	256.667
5.4	266.667	350	373.333	240
5.42	270	363.333	340	266.667
5.44	316.667	350	323.333	276.667
5.46	306.667	363.333	293.333	286.667
5.48	260	350	286.667	276.667
5.5	263.333	340	333.333	296.667
5.52	243.333	306.667	333.333	290
5.54	280	310	316.667	293.333
5.56	313.333	356.667	343.333	263.333
5.58	306.667	333.333	343.333	283.333
5.6	273.333	276.667	290	276.667
5.62	296.667	283.333	303.333	320
5.64	320	316.667	366.667	316.667
5.66	270	300	323.333	260
5.68	270	330	273.333	263.333
5.7	313.333	300	323.333	300
5.72	293.333	360	336.667	280
5.74	293.333	336.667	340	320
5.76	310	283.333	323.333	300
5.78	320	320	333.333	286.667
5.8	320	336.667	303.333	323.333
5.82	283.333	336.667	306.667	326.667
5.84	296.667	356.667	366.667	310
5.86	356.667	380	380	270
5.88	360	353.333	393.333	306.667
5.9	320	313.333	333.333	300
5.92	283.333	266.667	330	266.667
5.94	286.667	283.333	323.333	246.667
5.96	296.667	340	303.333	240
5.98	310	336.667	323.333	236.667
6	336.667	300	316.667	250
6.02	330	336.667	296.667	286.667
6.04	333.333	340	316.667	336.667
6.06	316.667	310	376.667	323.333
6.08	303.333	316.667	360	290
6.1	363.333	350	320	296.667
6.12	333.333	403.333	333.333	260
6.14	250	363.333	323.333	256.667
6.16	276.667	346.667	343.333	306.667
6.18	326.667	363.333	356.667	330
6.2	320	346.667	290	340
6.22	350	340	353.333	300
6.24	343.333	376.667	350	310
6.26	320	393.333	346.667	283.333
6.28	310	353.333	370	316.667
6.3	320	440	446.667	330
6.32	360	393.333	430	403.333
6.34	360	373.333	390	336.667
6.36	360	376.667	396.667	336.667
6.38	406.667	386.667	406.667	303.333
6.4	390	440	440	330
6.42	410	446.667	430	343.333
6.44	440	420	383.333	390
6.46	443.333	460	403.333	370
6.48	443.333	480	386.667	386.667
6.5	466.667	450	420	343.333
6.52	490	396.667	453.333	346.667
6.54	540	480	460	376.667
6.56	576.667	486.667	490	366.667
6.58	566.667	540	490	390
6.6	616.667	553.333	503.333	433.333
6.62	606.667	513.333	523.333	390
6.64	633.333	543.333	580	386.667
6.66	590	533.333	623.333	440
6.68	610	596.667	593.333	490
6.7	656.667	666.667	546.667	473.333
6.72	763.333	780	656.667	523.333
6.74	823.333	670	706.667	536.667
6.76	853.333	670	723.333	596.667
6.78	840	733.333	820	593.333
6.8	930	783.333	790	580
6.82	1016.67	853.333	810	660
6.84	1036.67	870	770	670
6.86	1056.67	860	843.333	706.667
6.88	1236.67	953.333	936.667	763.333
6.9	1250	1040	986.667	783.333
6.92	1410	946.667	1070	806.667
6.94	1590	1056.67	1110	820
6.96	1706.67	1166.67	1260	943.333
6.98	1753.33	1290	1260	990
7	2000	1350	1360	1016.67
7.02	2186.67	1416.67	1593.33	1193.33
7.04	2376.67	1496.67	1676.67	1220
7.06	2580	1580	1860	1256.67
7.08	2830	1900	2073.33	1353.33
7.1	2973.33	1986.67	2113.33	1443.33
7.12	3180	2040	2120	1616.67
7.14	3176.67	2193.33	2156.67	1633.33
7.16	3210	2180	2256.67	1653.33
7.18	3326.67	2250	2230	1736.67
7.2	3086.67	2286.67	2326.67	1876.67
7.22	3000	2386.67	2333.33	1873.33
7.24	3196.67	2526.67	2356.67	1880
7.26	3233.33	2413.33	2476.67	1933.33
7.28	3440	2373.33	2650	1936.67
7.3	3470	2533.33	2623.33	1906.67
7.32	3636.67	2566.67	2666.67	2023.33
7.34	3540	2513.33	2630	2010
7.36	3653.33	2626.67	2570	2053.33
7.38	3886.67	2660	2730	2156.67
7.4	3820	2746.67	2826.67	2190
7.42	3876.67	3000	2893.33	2246.67
7.44	4250	3026.67	2890	2286.67
7.46	4236.67	3093.33	3030	2393.33
7.48	4243.33	3146.67	3100	2406.67
7.5	4386.67	3233.33	3103.33	2346.67
7.52	4516.67	3476.67	3083.33	2646.67
7.54	4523.33	3396.67	3293.33	2633.33
7.56	4716.67	3450	3433.33	2646.67
7.58	4713.33	3643.33	3380	2680
7.6	4676.67	3693.33	3476.67	2716.67
7.62	4900	3773.33	3650	2886.67
7.64	5003.33	3733.33	3586.67	2953.33
7.66	5053.33	3836.67	3533.33	2866.67
7.68	4990	3960	3803.33	2920
7.7	5123.33	3700	3706.67	2903.33
7.72	5180	3856.67	3710	2980
7.74	5110	3976.67	3650	3046.67
7.76	5006.67	3923.33	3666.67	3013.33
7.78	5010	3863.33	3743.33	3066.67
7.8	4796.67	3813.33	3753.33	3153.33
7.82	4753.33	3803.33	3723.33	3063.33
7.84	4696.67	3783.33	3613.33	2990
7.86	4620	3656.67	3590	3040
7.88	4610	3690	3470	2906.67
7.9	4486.67	3530	3373.33	2790
7.92	4350	3433.33	3236.67	2683.33
7.94	4203.33	3476.67	3126.67	2713.33
7.96	4116.67	3273.33	3260	2600
7.98	3776.67	3166.67	2943.33	2630
8	3553.33	3043.33	2713.33	2606.67
8.02	3623.33	3100	2780	2443.33
8.04	3586.67	3016.67	2730	2403.33
8.06	3420	2933.33	2610	2316.67
8.08	3133.33	2863.33	2560	2280
8.1	3146.67	2660	2566.67	2250
8.12	3033.33	2566.67	2443.33	2093.33
8.14	2843.33	2463.33	2380	1906.67
8.16	2766.67	2546.67	2206.67	1896.67
8.18	2533.33	2323.33	2010	1733.33
8.2	2413.33	2033.33	1996.67	1823.33
8.22	2266.67	2113.33	1990	1680
8.24	2246.67	2100	1890	1656.67
8.26	2296.67	2040	1746.67	1583.33
8.28	2213.33	1913.33	1696.67	1540
8.3	2016.67	1810	1636.67	1430
8.32	1850	1796.67	1570	1440
8.34	1850	1806.67	1596.67	1333.33
8.36	1750	1720	1586.67	1246.67
8.38	1730	1486.67	1496.67	1210
8.4	1750	1540	1343.33	1243.33
8.42	1506.67	1380	1273.33	1126.67
8.44	1653.33	1370	1366.67	1136.67
8.46	1596.67	1380	1363.33	1080
8.48	1496.67	1296.67	1240	1073.33
8.5	1400	1363.33	1180	1030
8.52	1450	1320	1180	933.333
8.54	1316.67	1260	1216.67	1016.67
8.56	1280	1200	1133.33	986.667
8.58	1246.67	1106.67	1056.67	896.667
8.6	1260	1106.67	1043.33	893.333
8.62	1216.67	1056.67	1010	886.667
8.64	1176.67	1143.33	1023.33	860
8.66	1113.33	1080	993.333	853.333
8.68	1030	993.333	1006.67	860
8.7	1043.33	1010	966.667	800
8.72	1063.33	963.333	953.333	803.333
8.74	1030	1050	946.667	810
8.76	963.333	996.667	950	836.667
8.78	1053.33	976.667	936.667	806.667
8.8	983.333	973.333	970	756.667
8.82	913.333	866.667	856.667	713.333
8.84	950	880	863.333	696.667
8.86	890	926.667	803.333	743.333
8.88	843.333	880	753.333	753.333
8.9	866.667	863.333	746.667	736.667
8.92	850	810	783.333	693.333
8.94	806.667	786.667	803.333	743.333
8.96	863.333	806.667	723.333	706.667
8.98	830	840	746.667	656.667
9	800	730	700	580
9.02	843.333	760	776.667	573.333
9.04	803.333	780	720	653.333
9.06	836.667	753.333	756.667	633.333
9.08	816.667	726.667	796.667	540
9.1	806.667	713.333	773.333	576.667
9.12	820	746.667	630	633.333
9.14	693.333	700	640	606.667
9.16	633.333	756.667	643.333	653.333
9.18	630	763.333	633.333	596.667
9.2	636.667	680	633.333	640
9.22	766.667	586.667	680	590
9.24	663.333	630	640	513.333
9.26	683.333	706.667	620	570
9.28	670	740	623.333	616.667
9.3	683.333	653.333	613.333	563.333
9.32	733.333	580	580	553.333
9.34	760	663.333	586.667	553.333
9.36	713.333	666.667	626.667	530
9.38	670	640	663.333	600
9.4	630	656.667	596.667	543.333
9.42	646.667	630	606.667	530
9.44	670	646.667	596.667	550
9.46	620	606.667	610	583.333
9.48	616.667	556.667	576.667	543.333
9.5	650	566.667	556.667	563.333
9.52	620	603.333	640	506.667
9.54	650	626.667	566.667	520
9.56	643.333	610	596.667	490
9.58	583.333	600	603.333	503.333
9.6	620	560	563.333	490
9.62	566.667	543.333	553.333	483.333
9.64	583.333	553.333	536.667	490
9.66	600	583.333	593.333	466.667
9.68	623.333	543.333	536.667	530
9.7	586.667	580	560	510
9.72	566.667	550	560	483.333
9.74	520	546.667	500	480
9.76	550	563.333	500	453.333
9.78	513.333	523.333	513.333	540
9.8	530	523.333	536.667	466.667
9.82	523.333	513.333	570	480
9.84	566.667	493.333	523.333	466.667
9.86	543.333	563.333	546.667	490
9.88	543.333	516.667	550	390
9.9	590	563.333	540	366.667
9.92	643.333	560	570	480
9.94	643.333	533.333	563.333	430
9.96	520	530	593.333	493.333
9.98	503.333	520	563.333	483.333
10	540	550	513.333	443.333
10.02	553.333	550	476.667	426.667
10.04	573.333	530	516.667	483.333
10.06	506.667	533.333	580	440
10.08	603.333	440	510	496.667
10.1	590	526.667	493.333	470
10.12	540	486.667	513.333	426.667
10.14	546.667	493.333	513.333	370
10.16	526.667	510	543.333	433.333
10.18	543.333	563.333	483.333	393.333
10.2	576.667	543.333	490	413.333
10.22	586.667	596.667	543.333	503.333
10.24	526.667	540	493.333	453.333
10.26	490	536.667	493.333	420
10.28	500	510	456.667	430
10.3	523.333	466.667	500	420
10.32	493.333	493.333	463.333	393.333
10.34	563.333	473.333	503.333	400
10.36	540	513.333	470	393.333
10.38	500	536.667	493.333	423.333
10.4	486.667	520	543.333	430
10.42	480	523.333	500	420
10.44	503.333	513.333	486.667	420
10.46	510	490	466.667	436.667
10.48	473.333	463.333	556.667	410
10.5	493.333	453.333	560	420
10.52	520	536.667	500	466.667
10.54	483.333	506.667	486.667	383.333
10.56	513.333	563.333	503.333	356.667
10.58	476.667	503.333	523.333	393.333
10.6	470	483.333	490	426.667
10.62	520	510	423.333	443.333
10.64	526.667	596.667	486.667	433.333
10.66	560	556.667	480	426.667
10.68	483.333	510	486.667	423.333
10.7	493.333	510	513.333	390
10.72	473.333	526.667	433.333	396.667
10.74	550	513.333	496.667	460
10.76	590	523.333	453.333	433.333
10.78	533.333	476.667	476.667	446.667
10.8	513.333	443.333	493.333	456.667
10.82	516.667	483.333	453.333	443.333
10.84	486.667	470	493.333	460
10.86	530	503.333	476.667	476.667
10.88	506.667	516.667	503.333	430
10.9	493.333	516.667	480	436.667
10.92	563.333	526.667	450	386.667
10.94	576.667	500	510	430
10.96	526.667	483.333	503.333	446.667
10.98	566.667	503.333	493.333	446.667
11	526.667	550	476.667	463.333
11.02	533.333	530	446.667	456.667
11.04	496.667	516.667	513.333	446.667
11.06	486.667	530	503.333	383.333
11.08	470	523.333	526.667	400
11.1	523.333	493.333	570	453.333
11.12	540	500	596.667	443.333
11.14	486.667	520	526.667	403.333
11.16	553.333	490	500	453.333
11.18	596.667	476.667	550	456.667
11.2	563.333	540	566.667	503.333
11.22	623.333	466.667	516.667	523.333
11.24	606.667	506.667	506.667	493.333
11.26	593.333	530	536.667	440
11.28	536.667	520	506.667	453.333
11.3	506.667	496.667	486.667	480
11.32	483.333	540	533.333	463.333
11.34	496.667	563.333	496.667	523.333
11.36	583.333	490	510	460
11.38	583.333	480	536.667	436.667
11.4	496.667	523.333	453.333	473.333
11.42	560	556.667	526.667	503.333
11.44	583.333	603.333	546.667	486.667
11.46	630	553.333	530	446.667
11.48	580	543.333	546.667	500
11.5	566.667	563.333	536.667	460
11.52	610	556.667	490	483.333
11.54	620	580	526.667	483.333
11.56	653.333	620	476.667	490
11.58	600	550	516.667	493.333
11.6	583.333	543.333	523.333	470
11.62	580	533.333	500	476.667
11.64	610	576.667	480	430
11.66	643.333	570	580	496.667
11.68	590	530	643.333	523.333
11.7	603.333	576.667	630	450
11.72	643.333	570	623.333	480
11.74	616.667	596.667	580	576.667
11.76	630	630	593.333	556.667
11.78	663.333	563.333	573.333	586.667
11.8	670	483.333	513.333	513.333
11.82	726.667	526.667	500	513.333
11.84	660	613.333	526.667	516.667
11.86	620	560	556.667	483.333
11.88	643.333	530	610	506.667
11.9	620	540	596.667	463.333
11.92	570	616.667	543.333	456.667
11.94	603.333	620	600	513.333
11.96	643.333	580	580	530
11.98	653.333	563.333	560	546.667
12	630	596.667	543.333	530
12.02	530	606.667	550	503.333
12.04	600	563.333	566.667	523.333
12.06	610	543.333	533.333	526.667
12.08	613.333	580	530	466.667
12.1	663.333	603.333	533.333	456.667
12.12	583.333	580	503.333	480
12.14	630	596.667	523.333	510
12.16	616.667	550	506.667	536.667
12.18	590	496.667	516.667	513.333
12.2	553.333	530	470	486.667
12.22	570	496.667	483.333	466.667
12.24	603.333	500	510	463.333
12.26	583.333	506.667	506.667	480
12.28	533.333	523.333	493.333	440
12.3	526.667	566.667	523.333	430
12.32	563.333	543.333	520	406.667
12.34	523.333	546.667	500	483.333
12.36	500	506.667	426.667	470
12.38	446.667	486.667	473.333	426.667
12.4	470	473.333	500	463.333
12.42	500	483.333	463.333	460
12.44	486.667	496.667	493.333	430
12.46	473.333	496.667	496.667	470
12.48	470	443.333	483.333	440
12.5	466.667	456.667	520	416.667
12.52	463.333	483.333	470	416.667
12.54	390	500	436.667	446.667
12.56	370	430	426.667	423.333
12.58	470	410	403.333	406.667
12.6	426.667	416.667	440	393.333
12.62	390	416.667	456.667	380
12.64	390	383.333	440	400
12.66	406.667	376.667	436.667	363.333
12.68	416.667	403.333	410	336.667
12.7	393.333	403.333	426.667	393.333
12.72	383.333	423.333	416.667	396.667
12.74	420	403.333	430	390
12.76	443.333	420	413.333	363.333
12.78	443.333	410	393.333	363.333
12.8	430	413.333	373.333	370
12.82	403.333	410	420	323.333
12.84	400	400	440	323.333
12.86	436.667	383.333	350	370
12.88	426.667	380	356.667	386.667
12.9	390	403.333	390	366.667
12.92	336.667	416.667	376.667	346.667
12.94	370	396.667	376.667	330
12.96	370	380	396.667	330
12.98	363.333	390	366.667	316.667
13	353.333	386.667	340	340
13.02	370	396.667	363.333	386.667
13.04	380	400	396.667	350
13.06	363.333	366.667	470	330
13.08	396.667	366.667	486.667	343.333
13.1	393.333	383.333	416.667	366.667
13.12	420	403.333	383.333	366.667
13.14	450	453.333	380	380
13.16	456.667	440	463.333	416.667
13.18	493.333	423.333	450	400
13.2	493.333	433.333	453.333	406.667
13.22	506.667	476.667	496.667	416.667
13.24	533.333	453.333	520	443.333
13.26	526.667	470	603.333	450
13.28	620	590	570	486.667
13.3	643.333	630	626.667	473.333
13.32	686.667	656.667	693.333	470
13.34	780	736.667	810	566.667
13.36	903.333	743.333	873.333	633.333
13.38	990	903.333	923.333	706.667
13.4	1126.67	1023.33	973.333	746.667
13.42	1210	1016.67	1033.33	806.667
13.44	1263.33	1026.67	923.333	893.333
13.46	1240	976.667	816.667	890
13.48	1056.67	896.667	773.333	820
13.5	906.667	760	636.667	780
13.52	810	646.667	513.333	733.333
13.54	603.333	553.333	403.333	606.667
13.56	456.667	436.667	386.667	493.333
13.58	396.667	386.667	346.667	403.333
13.6	326.667	326.667	303.333	366.667
13.62	293.333	320	310	370
13.64	320	346.667	373.333	383.333
13.66	356.667	363.333	360	333.333
13.68	363.333	343.333	316.667	306.667
13.7	340	376.667	356.667	323.333
13.72	303.333	363.333	366.667	310
13.74	320	370	356.667	293.333
13.76	366.667	366.667	366.667	296.667
13.78	380	330	356.667	330
13.8	346.667	340	340	333.333
13.82	320	350	340	330
13.84	346.667	343.333	340	313.333
13.86	360	336.667	346.667	276.667
13.88	360	346.667	350	280
13.9	333.333	366.667	336.667	296.667
13.92	330	376.667	306.667	293.333
13.94	356.667	363.333	350	310
13.96	376.667	386.667	356.667	300
13.98	390	383.333	356.667	320
14	410	400	380	350
14.02	390	400	380	356.667
14.04	403.333	383.333	363.333	340
14.06	506.667	380	410	360
14.08	503.333	403.333	430	373.333
14.1	506.667	390	386.667	366.667
14.12	576.667	370	406.667	350
14.14	570	383.333	416.667	336.667
14.16	553.333	400	443.333	323.333
14.18	560	440	413.333	386.667
14.2	596.667	450	443.333	463.333
14.22	613.333	430	483.333	476.667
14.24	616.667	476.667	483.333	476.667
14.26	713.333	503.333	466.667	460
14.28	733.333	486.667	443.333	433.333
14.3	690	543.333	460	396.667
14.32	716.667	550	516.667	486.667
14.34	743.333	543.333	533.333	543.333
14.36	800	570	586.667	556.667
14.38	813.333	573.333	573.333	556.667
14.4	850	553.333	553.333	556.667
14.42	886.667	566.667	580	520
14.44	830	613.333	596.667	530
14.46	846.667	603.333	626.667	560
14.48	943.333	593.333	670	606.667
14.5	916.667	643.333	630	623.333
14.52	906.667	643.333	596.667	643.333
14.54	910	683.333	603.333	663.333
14.56	870	690	606.667	636.667
14.58	930	710	663.333	643.333
14.6	953.333	706.667	666.667	573.333
14.62	910	690	606.667	573.333
14.64	856.667	646.667	563.333	610
14.66	810	596.667	573.333	550
14.68	760	623.333	616.667	560
14.7	696.667	620	583.333	546.667
14.72	713.333	596.667	540	536.667
14.74	683.333	570	546.667	570
14.76	643.333	570	536.667	530
14.78	640	526.667	496.667	490
14.8	620	536.667	483.333	460
14.82	603.333	560	503.333	470
14.84	593.333	506.667	476.667	486.667
14.86	526.667	483.333	440	490
14.88	483.333	453.333	500	456.667
14.9	546.667	450	496.667	403.333
14.92	533.333	460	450	436.667
14.94	483.333	483.333	423.333	436.667
14.96	483.333	503.333	410	393.333
14.98	476.667	433.333	446.667	383.333
15	466.667	416.667	456.667	416.667
15.02	466.667	450	423.333	430
15.04	450	453.333	420	403.333
15.06	430	443.333	403.333	363.333
15.08	406.667	440	393.333	326.667
15.1	373.333	456.667	380	343.333
15.12	356.667	480	376.667	370
15.14	376.667	433.333	386.667	396.667
15.16	440	386.667	370	406.667
15.18	493.333	386.667	400	383.333
15.2	436.667	386.667	430	373.333
15.22	370	376.667	380	396.667
15.24	340	360	353.333	380
15.26	343.333	356.667	356.667	333.333
15.28	363.333	393.333	353.333	320
15.3	330	390	390	346.667
15.32	333.333	383.333	373.333	370
15.34	363.333	373.333	363.333	326.667
15.36	360	366.667	373.333	313.333
15.38	340	403.333	366.667	370
15.4	323.333	386.667	356.667	340
15.42	330	396.667	380	296.667
15.44	336.667	373.333	386.667	330
15.46	363.333	370	340	366.667
15.48	393.333	373.333	356.667	346.667
15.5	376.667	363.333	373.333	336.667
15.52	353.333	386.667	373.333	350
15.54	373.333	353.333	386.667	336.667
15.56	373.333	316.667	386.667	356.667
15.58	340	360	380	333.333
15.6	310	386.667	383.333	303.333
15.62	343.333	363.333	373.333	316.667
15.64	393.333	393.333	363.333	310
15.66	390	373.333	330	310
15.68	340	360	336.667	310
15.7	333.333	380	336.667	296.667
15.72	370	353.333	310	306.667
15.74	366.667	333.333	356.667	323.333
15.76	376.667	363.333	393.333	350
15.78	373.333	386.667	420	366.667
15.8	360	353.333	370	333.333
15.82	343.333	363.333	310	316.667
15.84	326.667	400	343.333	323.333
15.86	350	413.333	353.333	370
15.88	406.667	380	343.333	386.667
15.9	393.333	340	360	336.667
15.92	380	373.333	393.333	303.333
15.94	373.333	373.333	416.667	316.667
15.96	340	360	373.333	353.333
15.98	336.667	383.333	356.667	360
16	350	413.333	403.333	353.333
16.02	350	426.667	400	356.667
16.04	376.667	403.333	386.667	340
16.06	410	393.333	380	316.667
16.08	393.333	406.667	363.333	326.667
16.1	350	373.333	366.667	340
16.12	340	363.333	386.667	330
16.14	386.667	380	363.333	313.333
16.16	383.333	383.333	340	326.667
16.18	356.667	393.333	363.333	320
16.2	340	390	393.333	293.333
16.22	350	356.667	396.667	330
16.24	350	376.667	390	363.333
16.26	346.667	360	403.333	383.333
16.28	326.667	380	383.333	356.667
16.3	340	403.333	346.667	320
16.32	360	390	383.333	336.667
16.34	336.667	386.667	380	356.667
16.36	320	403.333	370	303.333
16.38	306.667	420	403.333	310
16.4	303.333	366.667	383.333	353.333
16.42	353.333	346.667	403.333	333.333
16.44	380	390	416.667	340
16.46	360	416.667	376.667	330
16.48	346.667	423.333	350	323.333
16.5	313.333	420	346.667	346.667
16.52	336.667	416.667	343.333	326.667
16.54	333.333	376.667	336.667	316.667
16.56	336.667	360	360	353.333
16.58	373.333	376.667	383.333	383.333
16.6	360	380	353.333	346.667
16.62	346.667	410	370	330
16.64	350	390	396.667	326.667
16.66	393.333	360	343.333	360
16.68	393.333	340	343.333	376.667
16.7	376.667	366.667	396.667	363.333
16.72	356.667	383.333	393.333	326.667
16.74	333.333	363.333	403.333	336.667
16.76	350	396.667	386.667	333.333
16.78	356.667	376.667	393.333	340
16.8	330	340	396.667	370
16.82	386.667	376.667	413.333	316.667
16.84	380	416.667	436.667	310
16.86	330	340	370	366.667
16.88	390	316.667	386.667	350
16.9	373.333	360	440	346.667
16.92	356.667	396.667	426.667	376.667
16.94	366.667	393.333	433.333	360
16.96	366.667	410	393.333	340
16.98	363.333	436.667	400	366.667
17	366.667	423.333	446.667	383.333
17.02	380	420	453.333	353.333
17.04	386.667	420	463.333	373.333
17.06	416.667	423.333	416.667	390
17.08	396.667	403.333	413.333	406.667
17.1	413.333	453.333	403.333	380
17.12	383.333	480	373.333	376.667
17.14	390	450	370	360
17.16	353.333	433.333	390	380
17.18	346.667	436.667	383.333	373.333
17.2	376.667	436.667	376.667	356.667
17.22	403.333	426.667	403.333	376.667
17.24	380	416.667	423.333	403.333
17.26	376.667	430	403.333	360
17.28	393.333	423.333	436.667	393.333
17.3	423.333	433.333	460	410
17.32	420	430	456.667	373.333
17.34	396.667	446.667	456.667	393.333
17.36	403.333	473.333	466.667	423.333
17.38	456.667	446.667	486.667	436.667
17.4	466.667	410	513.333	396.667
17.42	443.333	406.667	500	403.333
17.44	470	476.667	443.333	400
17.46	453.333	493.333	430	393.333
17.48	463.333	456.667	486.667	410
17.5	460	436.667	503.333	416.667
17.52	436.667	456.667	443.333	413.333
17.54	523.333	443.333	476.667	376.667
17.56	480	436.667	490	413.333
17.58	450	446.667	453.333	413.333
17.6	463.333	436.667	500	440
17.62	476.667	446.667	493.333	490
17.64	473.333	433.333	466.667	466.667
17.66	476.667	473.333	530	480
17.68	460	473.333	523.333	446.667
17.7	510	540	510	446.667
17.72	476.667	516.667	500	470
17.74	493.333	496.667	500	470
17.76	550	460	576.667	476.667
17.78	530	513.333	533.333	456.667
17.8	526.667	566.667	520	443.333
17.82	573.333	540	506.667	453.333
17.84	546.667	570	516.667	470
17.86	503.333	573.333	540	510
17.88	503.333	543.333	536.667	526.667
17.9	586.667	533.333	570	550
17.92	573.333	526.667	556.667	520
17.94	546.667	553.333	553.333	486.667
17.96	526.667	596.667	646.667	476.667
17.98	570	613.333	590	523.333
18	616.667	613.333	550	540
18.02	633.333	576.667	580	510
18.04	600	566.667	560	526.667
18.06	573.333	600	593.333	540
18.08	543.333	596.667	616.667	566.667
18.1	573.333	606.667	590	590
18.12	550	560	606.667	496.667
18.14	580	576.667	660	490
18.16	536.667	613.333	646.667	523.333
18.18	516.667	553.333	626.667	533.333
18.2	516.667	526.667	586.667	543.333
18.22	493.333	550	570	516.667
18.24	546.667	583.333	546.667	520
18.26	556.667	606.667	540	520
18.28	606.667	623.333	540	496.667
18.3	553.333	600	573.333	593.333
18.32	556.667	580	603.333	606.667
18.34	570	583.333	563.333	550
18.36	606.667	593.333	536.667	526.667
18.38	550	603.333	570	553.333
18.4	553.333	603.333	603.333	543.333
18.42	566.667	620	603.333	596.667
18.44	650	626.667	610	540
18.46	620	560	583.333	496.667
18.48	620	496.667	586.667	496.667
18.5	536.667	546.667	653.333	606.667
18.52	573.333	570	633.333	593.333
18.54	586.667	520	600	520
18.56	573.333	563.333	563.333	560
18.58	533.333	590	580	510
18.6	540	580	583.333	560
18.62	540	563.333	563.333	563.333
18.64	520	573.333	580	553.333
18.66	510	556.667	566.667	510
18.68	536.667	536.667	560	503.333
18.7	583.333	536.667	563.333	486.667
18.72	596.667	593.333	516.667	490
18.74	596.667	546.667	490	516.667
18.76	566.667	540	460	500
18.78	563.333	563.333	503.333	473.333
18.8	550	510	546.667	580
18.82	593.333	553.333	540	490
18.84	543.333	513.333	520	476.667
18.86	483.333	523.333	496.667	500
18.88	526.667	570	546.667	446.667
18.9	500	573.333	570	493.333
18.92	450	573.333	503.333	493.333
18.94	510	523.333	496.667	450
18.96	510	543.333	496.667	480
18.98	440	493.333	510	450
19	496.667	476.667	550	453.333
19.02	513.333	496.667	476.667	476.667
19.04	516.667	543.333	510	450
19.06	536.667	503.333	536.667	486.667
19.08	503.333	506.667	523.333	433.333
19.1	493.333	520	486.667	416.667
19.12	520	510	516.667	386.667
19.14	426.667	533.333	466.667	396.667
19.16	460	593.333	520	486.667
19.18	450	576.667	520	476.667
19.2	486.667	523.333	480	426.667
19.22	510	510	486.667	460
19.24	483.333	493.333	446.667	466.667
19.26	476.667	483.333	413.333	433.333
19.28	480	500	423.333	416.667
19.3	470	520	496.667	350
19.32	436.667	450	496.667	396.667
19.34	430	473.333	503.333	413.333
19.36	493.333	466.667	440	443.333
19.38	463.333	496.667	460	443.333
19.4	536.667	520	463.333	450
19.42	526.667	460	460	486.667
19.44	470	486.667	420	456.667
19.46	503.333	453.333	440	443.333
19.48	486.667	453.333	503.333	426.667
19.5	493.333	500	433.333	443.333
19.52	503.333	473.333	410	433.333
19.54	406.667	456.667	410	453.333
19.56	426.667	466.667	476.667	430
19.58	456.667	443.333	480	440
19.6	490	493.333	506.667	396.667
19.62	423.333	450	510	416.667
19.64	480	550	483.333	410
19.66	516.667	533.333	503.333	430
19.68	493.333	503.333	533.333	423.333
19.7	440	523.333	523.333	490
19.72	446.667	460	443.333	450
19.74	470	490	470	483.333
19.76	483.333	480	463.333	433.333
19.78	490	510	503.333	390
19.8	466.667	526.667	546.667	440
19.82	490	523.333	523.333	413.333
19.84	510	503.333	483.333	436.667
19.86	500	500	496.667	410
19.88	530	426.667	506.667	400
19.9	480	493.333	513.333	426.667
19.92	553.333	576.667	566.667	430
19.94	573.333	500	476.667	433.333
19.96	550	570	590	486.667
19.98	563.333	500	500	496.667
20	586.667	530	526.667	480
20.02	596.667	596.667	526.667	573.333
20.04	630	586.667	513.333	576.667
20.06	583.333	610	640	510
20.08	593.333	570	610	476.667
20.1	600	596.667	586.667	573.333
20.12	636.667	623.333	686.667	523.333
20.14	586.667	580	653.333	560
20.16	636.667	586.667	620	533.333
20.18	663.333	670	603.333	570
20.2	643.333	710	643.333	600
20.22	646.667	760	633.333	586.667
20.24	603.333	680	656.667	586.667
20.26	693.333	673.333	576.667	543.333
20.28	706.667	643.333	660	576.667
20.3	616.667	673.333	596.667	660
20.32	626.667	583.333	633.333	593.333
20.34	703.333	656.667	596.667	553.333
20.36	566.667	733.333	676.667	543.333
20.38	596.667	640	720	586.667
20.4	653.333	670	710	500
20.42	656.667	723.333	746.667	576.667
20.44	683.333	683.333	673.333	590
20.46	613.333	696.667	613.333	580
20.48	653.333	630	643.333	553.333
20.5	653.333	583.333	633.333	600
20.52	646.667	653.333	683.333	593.333
20.54	740	650	690	610
20.56	646.667	690	630	603.333
20.58	650	716.667	740	586.667
20.6	693.333	676.667	636.667	623.333
20.62	680	656.667	740	616.667
20.64	733.333	713.333	696.667	633.333
20.66	773.333	670	746.667	693.333
20.68	723.333	743.333	663.333	650
20.7	770	746.667	783.333	756.667
20.72	816.667	786.667	810	770
20.74	726.667	730	793.333	696.667
20.76	710	823.333	730	716.667
20.78	786.667	776.667	790	736.667
20.8	753.333	746.667	816.667	663.333
20.82	806.667	716.667	836.667	630
20.84	843.333	823.333	863.333	680
20.86	746.667	760	866.667	710
20.88	776.667	900	800	753.333
20.9	870	840	903.333	786.667
20.92	876.667	900	920	893.333
20.94	960	866.667	973.333	793.333
20.96	820	846.667	940	803.333
20.98	850	893.333	856.667	720
21	863.333	930	950	870
21.02	883.333	1006.67	1100	903.333
21.04	836.667	943.333	910	836.667
21.06	1043.33	1023.33	1073.33	896.667
21.08	1153.33	1110	1056.67	953.333
21.1	1026.67	1063.33	1126.67	1050
21.12	1206.67	1056.67	1043.33	1040
21.14	1260	1156.67	1320	1046.67
21.16	1313.33	1250	1283.33	1036.67
21.18	1493.33	1360	1440	1143.33
21.2	1653.33	1266.67	1543.33	1216.67
21.22	1873.33	1390	1840	1440
21.24	2033.33	1686.67	1893.33	1376.67
21.26	2140	1786.67	2180	1620
21.28	2386.67	2116.67	2203.33	1630
21.3	2466.67	2223.33	2283.33	1886.67
21.32	2193.33	2323.33	2566.67	2083.33
21.34	2046.67	2590	2506.67	2000
21.36	1763.33	2420	2323.33	2220
21.38	1656.67	2566.67	2066.67	2240
21.4	1530	2390	1856.67	1856.67
21.42	1250	2106.67	1686.67	1770
21.44	1256.67	1736.67	1526.67	1636.67
21.46	1056.67	1506.67	1293.33	1343.33
21.48	1000	1410	1193.33	1260
21.5	993.333	1336.67	1170	1126.67
21.52	996.667	1256.67	1010	1093.33
21.54	1100	1030	1016.67	1026.67
21.56	1020	1133.33	1100	996.667
21.58	1196.67	1096.67	1150	963.333
21.6	1146.67	1210	1153.33	1056.67
21.62	1156.67	1246.67	1100	1000
21.64	1223.33	1296.67	1226.67	1090
21.66	1250	1210	1230	970
21.68	1206.67	1180	1130	1080
21.7	1226.67	1333.33	1166.67	1063.33
21.72	1266.67	1113.33	1370	1036.67
21.74	1186.67	1250	1250	1080
21.76	1310	1190	1213.33	1033.33
21.78	1266.67	1240	1260	1133.33
21.8	1263.33	1253.33	1313.33	1193.33
21.82	1306.67	1300	1436.67	1043.33
21.84	1373.33	1323.33	1353.33	1193.33
21.86	1330	1203.33	1593.33	1236.67
21.88	1443.33	1433.33	1423.33	1313.33
21.9	1520	1453.33	1540	1180
21.92	1643.33	1443.33	1470	1330
21.94	1423.33	1473.33	1563.33	1330
21.96	1600	1443.33	1593.33	1380
21.98	1650	1573.33	1680	1453.33
22	1753.33	1636.67	1713.33	1610
22.02	1773.33	1806.67	1650	1463.33
22.04	1913.33	1993.33	1840	1613.33
22.06	1886.67	2100	1950	1613.33
22.08	2103.33	2060	2210	1800
22.1	2353.33	2313.33	2410	1970
22.12	2660	2426.67	2446.67	2196.67
22.14	2923.33	2506.67	2740	2306.67
22.16	3403.33	2930	3076.67	2533.33
22.18	3930	3130	3316.67	2820
22.2	4363.33	3480	3846.67	2956.67
22.22	5410	3683.33	4480	3590
22.24	6253.33	4193.33	5313.33	3886.67
22.26	7510	4960	5716.67	4430
22.28	8980	5423.33	6866.67	5323.33
22.3	10013.3	6440	8080	6163.33
22.32	11456.7	7733.33	9533.33	7063.33
22.34	12426.7	9170	10966.7	8130
22.36	13116.7	10593.3	11923.3	9363.33
22.38	12526.7	11433.3	12166.7	10683.3
22.4	11560	12726.7	12083.3	11553.3
22.42	10010	12690	11333.3	11590
22.44	8180	11913.3	9903.33	11163.3
22.46	6660	10823.3	8103.33	9956.67
22.48	4966.67	9050	6543.33	8766.67
22.5	4053.33	7506.67	4923.33	6933.33
22.52	3200	5513.33	3993.33	5436.67
22.54	2703.33	4303.33	3053.33	4143.33
22.56	2610	3350	2733.33	3316.67
22.58	2610	2873.33	2590	2776.67
22.6	2573.33	2400	2233.33	2416.67
22.62	2443.33	2403.33	2363.33	2276.67
22.64	2460	2326.67	2263.33	2196.67
22.66	2526.67	2403.33	2353.33	2256.67
22.68	2420	2460	2300	2243.33
22.7	2436.67	2406.67	2346.67	2240
22.72	2356.67	2270	2326.67	2230
22.74	2376.67	2240	2213.33	2133.33
22.76	2076.67	2263.33	2153.33	2083.33
22.78	2046.67	2133.33	2086.67	2120
22.8	2070	2006.67	1896.67	2030
22.82	1806.67	2040	1740	1886.67
22.84	1613.33	1950	1543.33	1713.33
22.86	1553.33	1813.33	1580	1660
22.88	1500	1690	1543.33	1446.67
22.9	1316.67	1640	1326.67	1436.67
22.92	1373.33	1433.33	1333.33	1463.33
22.94	1256.67	1343.33	1200	1403.33
22.96	1196.67	1350	1176.67	1263.33
22.98	1126.67	1343.33	1146.67	1110
23	1006.67	1096.67	1133.33	1033.33
23.02	996.667	1110	1090	1020
23.04	1040	1036.67	1053.33	1056.67
23.06	983.333	1000	1070	1003.33
23.08	973.333	1100	1020	960
23.1	840	1033.33	913.333	930
23.12	883.333	973.333	866.667	890
23.14	786.667	970	830	813.333
23.16	830	960	826.667	830
23.18	843.333	860	910	783.333
23.2	783.333	860	880	806.667
23.22	853.333	883.333	790	853.333
23.24	773.333	770	756.667	743.333
23.26	730	813.333	676.667	736.667
23.28	706.667	786.667	706.667	640
23.3	696.667	743.333	730	700
23.32	733.333	760	703.333	763.333
23.34	696.667	780	796.667	680
23.36	743.333	716.667	756.667	656.667
23.38	800	776.667	703.333	690
23.4	683.333	753.333	676.667	650
23.42	643.333	733.333	643.333	663.333
23.44	693.333	683.333	610	653.333
23.46	603.333	703.333	666.667	673.333
23.48	726.667	670	616.667	583.333
23.5	673.333	643.333	646.667	653.333
23.52	656.667	616.667	700	656.667
23.54	686.667	620	663.333	583.333
23.56	723.333	733.333	703.333	543.333
23.58	626.667	723.333	686.667	516.667
23.6	680	623.333	630	640
23.62	690	626.667	626.667	636.667
23.64	583.333	683.333	653.333	620
23.66	646.667	660	620	580
23.68	660	613.333	643.333	606.667
23.7	676.667	600	680	586.667
23.72	636.667	593.333	620	590
23.74	633.333	660	693.333	613.333
23.76	643.333	630	723.333	556.667
23.78	606.667	580	676.667	583.333
23.8	610	633.333	723.333	533.333
23.82	670	646.667	703.333	606.667
23.84	600	646.667	640	570
23.86	626.667	666.667	610	543.333
23.88	690	636.667	613.333	616.667
23.9	593.333	600	616.667	613.333
23.92	573.333	663.333	646.667	603.333
23.94	620	690	623.333	623.333
23.96	620	703.333	643.333	620
23.98	663.333	646.667	676.667	560
24	623.333	710	653.333	556.667
24.02	623.333	650	596.667	593.333
24.04	663.333	606.667	616.667	606.667
24.06	670	643.333	616.667	653.333
24.08	630	603.333	623.333	633.333
24.1	536.667	640	626.667	616.667
24.12	613.333	630	613.333	610
24.14	686.667	626.667	583.333	630
24.16	720	690	690	606.667
24.18	740	583.333	653.333	566.667
24.2	683.333	650	670	573.333
24.22	700	703.333	680	630
24.24	750	660	666.667	656.667
24.26	713.333	733.333	680	616.667
24.28	666.667	693.333	716.667	670
24.3	700	636.667	700	703.333
24.32	706.667	690	720	683.333
24.34	690	646.667	670	713.333
24.36	660	640	753.333	706.667
24.38	753.333	696.667	813.333	736.667
24.4	816.667	660	796.667	663.333
24.42	826.667	693.333	773.333	693.333
24.44	753.333	683.333	720	653.333
24.46	656.667	670	726.667	670
24.48	713.333	746.667	766.667	626.667
24.5	766.667	790	756.667	670
24.52	783.333	770	716.667	730
24.54	773.333	730	703.333	740
24.56	776.667	733.333	746.667	813.333
24.58	803.333	793.333	760	730
24.6	863.333	793.333	766.667	660
24.62	836.667	763.333	756.667	650
24.64	763.333	750	796.667	726.667
24.66	716.667	796.667	776.667	743.333
24.68	803.333	753.333	803.333	746.667
24.7	866.667	750	780	710
24.72	776.667	750	710	686.667
24.74	740	743.333	750	713.333
24.76	770	733.333	710	726.667
24.78	833.333	773.333	720	693.333
24.8	783.333	743.333	746.667	670
24.82	783.333	713.333	710	720
24.84	793.333	723.333	720	763.333
24.86	733.333	720	763.333	760
24.88	700	746.667	746.667	663.333
24.9	686.667	776.667	760	663.333
24.92	720	803.333	773.333	643.333
24.94	723.333	740	756.667	713.333
24.96	730	713.333	753.333	716.667
24.98	793.333	773.333	773.333	723.333
25	803.333	773.333	783.333	710
25.02	840	756.667	763.333	743.333
25.04	813.333	796.667	766.667	743.333
25.06	833.333	756.667	793.333	743.333
25.08	883.333	733.333	780	796.667
25.1	926.667	790	836.667	783.333
25.12	1043.33	830	923.333	810
25.14	1140	836.667	986.667	843.333
25.16	1170	923.333	1116.67	923.333
25.18	1363.33	1046.67	1163.33	1093.33
25.2	1576.67	1123.33	1226.67	1100
25.22	1693.33	1173.33	1310	1133.33
25.24	1890	1293.33	1430	1296.67
25.26	1976.67	1490	1596.67	1440
25.28	2023.33	1620	1703.33	1576.67
25.3	1926.67	1643.33	1710	1710
25.32	1803.33	1646.67	1610	1780
25.34	1676.67	1683.33	1496.67	1690
25.36	1463.33	1490	1323.33	1516.67
25.38	1160	1323.33	1143.33	1356.67
25.4	1020	1153.33	993.333	1243.33
25.42	870	956.667	866.667	1130
25.44	770	840	773.333	1013.33
25.46	713.333	676.667	716.667	853.333
25.48	620	676.667	636.667	706.667
25.5	650	680	580	673.333
25.52	670	620	563.333	636.667
25.54	640	660	560	603.333
25.56	580	673.333	606.667	573.333
25.58	576.667	600	626.667	570
25.6	586.667	563.333	616.667	600
25.62	636.667	623.333	630	606.667
25.64	680	716.667	593.333	606.667
25.66	650	740	523.333	580
25.68	696.667	653.333	583.333	580
25.7	720	610	623.333	633.333
25.72	700	663.333	606.667	633.333
25.74	650	676.667	630	640
25.76	693.333	636.667	653.333	683.333
25.78	770	690	653.333	706.667
25.8	790	740	606.667	680
25.82	796.667	720	660	690
25.84	756.667	673.333	676.667	706.667
25.86	740	710	663.333	663.333
25.88	783.333	790	700	673.333
25.9	770	763.333	690	653.333
25.92	716.667	633.333	703.333	653.333
25.94	733.333	626.667	693.333	696.667
25.96	730	700	686.667	666.667
25.98	663.333	683.333	693.333	646.667
26	643.333	686.667	630	686.667
26.02	666.667	683.333	626.667	673.333
26.04	680	663.333	653.333	610
26.06	646.667	636.667	606.667	606.667
26.08	600	606.667	533.333	643.333
26.1	600	623.333	556.667	633.333
26.12	613.333	636.667	593.333	556.667
26.14	593.333	576.667	546.667	560
26.16	560	583.333	533.333	576.667
26.18	563.333	640	516.667	563.333
26.2	560	606.667	523.333	563.333
26.22	513.333	580	583.333	520
26.24	513.333	556.667	596.667	513.333
26.26	496.667	516.667	563.333	546.667
26.28	483.333	543.333	530	560
26.3	540	523.333	523.333	526.667
26.32	520	516.667	556.667	510
26.34	516.667	576.667	593.333	520
26.36	510	580	590	526.667
26.38	483.333	543.333	530	556.667
26.4	483.333	550	523.333	570
26.42	453.333	560	550	553.333
26.44	526.667	563.333	566.667	536.667
26.46	553.333	540	563.333	523.333
26.48	536.667	480	520	520
26.5	526.667	560	530	566.667
26.52	526.667	593.333	563.333	576.667
26.54	553.333	536.667	576.667	536.667
26.56	530	496.667	543.333	540
26.58	540	530	546.667	596.667
26.6	540	556.667	543.333	630
26.62	553.333	543.333	570	646.667
26.64	590	523.333	620	653.333
26.66	543.333	540	626.667	636.667
26.68	490	543.333	593.333	660
26.7	550	540	526.667	683.333
26.72	516.667	563.333	526.667	673.333
26.74	483.333	590	610	656.667
26.76	560	603.333	633.333	630
26.78	603.333	656.667	636.667	586.667
26.8	593.333	690	646.667	590
26.82	590	643.333	716.667	596.667
26.84	640	703.333	763.333	643.333
26.86	606.667	763.333	780	680
26.88	613.333	823.333	903.333	723.333
26.9	720	870	953.333	726.667
26.92	813.333	893.333	966.667	790
26.94	880	983.333	1083.33	923.333
26.96	976.667	1136.67	1276.67	983.333
26.98	1060	1273.33	1510	1110
27	1266.67	1430	1606.67	1236.67
27.02	1406.67	1590	1636.67	1356.67
27.04	1533.33	1666.67	1756.67	1453.33
27.06	1773.33	1753.33	1706.67	1550
27.08	1893.33	1686.67	1580	1596.67
27.1	2010	1646.67	1470	1620
27.12	2016.67	1576.67	1333.33	1610
27.14	1796.67	1373.33	1166.67	1466.67
27.16	1640	1223.33	996.667	1423.33
27.18	1456.67	1050	850	1190
27.2	1236.67	836.667	700	1060
27.22	1063.33	723.333	626.667	940
27.24	840	606.667	646.667	830
27.26	650	620	623.333	740
27.28	640	663.333	630	613.333
27.3	583.333	673.333	593.333	556.667
27.32	596.667	560	566.667	520
27.34	610	503.333	583.333	510
27.36	560	566.667	563.333	530
27.38	566.667	603.333	546.667	550
27.4	590	553.333	573.333	556.667
27.42	600	600	583.333	486.667
27.44	613.333	603.333	526.667	540
27.46	616.667	536.667	530	516.667
27.48	596.667	563.333	576.667	506.667
27.5	586.667	523.333	573.333	570
27.52	556.667	566.667	570	593.333
27.54	583.333	610	636.667	540
27.56	650	566.667	630	513.333
27.58	633.333	566.667	670	513.333
27.6	626.667	566.667	673.333	526.667
27.62	566.667	603.333	616.667	526.667
27.64	576.667	583.333	620	516.667
27.66	566.667	583.333	593.333	526.667
27.68	546.667	600	593.333	616.667
27.7	596.667	580	596.667	603.333
27.72	613.333	593.333	633.333	580
27.74	616.667	550	640	586.667
27.76	593.333	583.333	543.333	533.333
27.78	600	630	513.333	563.333
27.8	576.667	586.667	553.333	596.667
27.82	596.667	600	586.667	643.333
27.84	613.333	613.333	570	620
27.86	606.667	560	670	593.333
27.88	603.333	506.667	643.333	620
27.9	553.333	630	620	606.667
27.92	566.667	623.333	616.667	620
27.94	633.333	660	653.333	570
27.96	676.667	640	656.667	630
27.98	663.333	570	576.667	620
28	613.333	630	626.667	613.333
28.02	673.333	676.667	650	603.333
28.04	630	643.333	593.333	593.333
28.06	566.667	606.667	660	596.667
28.08	610	596.667	626.667	590
28.1	646.667	596.667	653.333	603.333
28.12	656.667	593.333	603.333	606.667
28.14	626.667	636.667	646.667	590
28.16	626.667	680	646.667	616.667
28.18	620	670	663.333	613.333
28.2	710	666.667	650	623.333
28.22	680	653.333	590	610
28.24	713.333	643.333	663.333	626.667
28.26	720	546.667	686.667	586.667
28.28	723.333	583.333	606.667	646.667
28.3	680	596.667	706.667	656.667
28.32	783.333	600	696.667	600
28.34	756.667	653.333	750	586.667
28.36	746.667	650	686.667	623.333
28.38	776.667	656.667	660	676.667
28.4	836.667	746.667	760	656.667
28.42	910	703.333	720	716.667
28.44	976.667	730	836.667	713.333
28.46	1090	750	820	780
28.48	1110	776.667	860	793.333
28.5	1206.67	820	910	890
28.52	1330	856.667	1030	873.333
28.54	1410	896.667	1006.67	953.333
28.56	1396.67	980	1036.67	1036.67
28.58	1550	1076.67	1110	1046.67
28.6	1610	1063.33	1246.67	1090
28.62	1730	1106.67	1256.67	1096.67
28.64	1706.67	1116.67	1180	1250
28.66	1713.33	1273.33	1266.67	1250
28.68	1750	1216.67	1296.67	1216.67
28.7	1703.33	1346.67	1240	1186.67
28.72	1726.67	1346.67	1260	1313.33
28.74	1723.33	1360	1270	1300
28.76	1566.67	1220	1336.67	1303.33
28.78	1526.67	1220	1283.33	1276.67
28.8	1483.33	1220	1200	1200
28.82	1346.67	1153.33	1166.67	1160
28.84	1230	1183.33	1050	1123.33
28.86	1116.67	1096.67	1053.33	1046.67
28.88	940	1103.33	883.333	966.667
28.9	930	1076.67	933.333	900
28.92	903.333	913.333	853.333	920
28.94	836.667	816.667	816.667	840
28.96	786.667	876.667	840	886.667
28.98	813.333	696.667	706.667	790
29	720	793.333	633.333	773.333
29.02	740	763.333	733.333	683.333
29.04	690	686.667	686.667	620
29.06	593.333	653.333	603.333	713.333
29.08	633.333	680	626.667	633.333
29.1	630	620	596.667	603.333
29.12	630	680	600	593.333
29.14	620	716.667	626.667	646.667
29.16	646.667	713.333	576.667	656.667
29.18	620	583.333	606.667	596.667
29.2	596.667	583.333	520	613.333
29.22	570	663.333	593.333	663.333
29.24	626.667	646.667	663.333	630
29.26	643.333	643.333	616.667	563.333
29.28	646.667	623.333	610	606.667
29.3	646.667	616.667	690	670
29.32	773.333	630	656.667	636.667
29.34	776.667	676.667	723.333	670
29.36	786.667	700	756.667	643.333
29.38	856.667	793.333	813.333	703.333
29.4	903.333	890	880	800
29.42	1063.33	920	1100	783.333
29.44	1190	940	1230	860
29.46	1403.33	1006.67	1150	930
29.48	1473.33	1113.33	1356.67	1086.67
29.5	1680	1330	1506.67	1183.33
29.52	1820	1466.67	1563.33	1333.33
29.54	1923.33	1636.67	1603.33	1593.33
29.56	1973.33	1650	1583.33	1666.67
29.58	1900	1640	1533.33	1603.33
29.6	1823.33	1690	1410	1650
29.62	1613.33	1523.33	1293.33	1466.67
29.64	1360	1393.33	1050	1380
29.66	1130	1180	976.667	1266.67
29.68	1036.67	1036.67	733.333	1146.67
29.7	893.333	993.333	716.667	970
29.72	703.333	756.667	586.667	880
29.74	683.333	696.667	576.667	733.333
29.76	590	620	676.667	643.333
29.78	520	570	553.333	610
29.8	600	543.333	556.667	596.667
29.82	576.667	500	503.333	523.333
29.84	610	563.333	490	546.667
29.86	603.333	563.333	550	490
29.88	530	570	580	483.333
29.9	500	540	603.333	483.333
29.92	510	613.333	493.333	486.667
29.94	566.667	586.667	543.333	526.667
29.96	560	623.333	573.333	516.667
29.98	486.667	556.667	566.667	530
30	563.333	663.333	556.667	540
30.02	560	593.333	553.333	520
30.04	590	510	503.333	520
30.06	693.333	540	616.667	600
30.08	546.667	596.667	523.333	576.667
30.1	593.333	556.667	590	616.667
30.12	580	670	580	613.333
30.14	576.667	660	503.333	616.667
30.16	626.667	670	610	606.667
30.18	616.667	660	700	613.333
30.2	656.667	636.667	490	600
30.22	756.667	696.667	706.667	663.333
30.24	710	823.333	650	646.667
30.26	740	803.333	723.333	636.667
30.28	786.667	826.667	700	650
30.3	866.667	883.333	763.333	820
30.32	923.333	913.333	853.333	830
30.34	886.667	1003.33	816.667	863.333
30.36	860	1006.67	823.333	790
30.38	843.333	1040	813.333	890
30.4	793.333	1150	790	910
30.42	800	1156.67	830	856.667
30.44	786.667	1090	793.333	810
30.46	683.333	993.333	710	770
30.48	686.667	1080	683.333	776.667
30.5	673.333	1043.33	780	710
30.52	623.333	1260	663.333	666.667
30.54	593.333	1163.33	680	716.667
30.56	743.333	1130	683.333	780
30.58	683.333	1126.67	676.667	643.333
30.6	656.667	1033.33	626.667	700
30.62	750	990	663.333	713.333
30.64	700	970	573.333	720
30.66	736.667	940	706.667	766.667
30.68	693.333	970	666.667	776.667
30.7	746.667	963.333	716.667	770
30.72	650	876.667	660	656.667
30.74	733.333	776.667	656.667	716.667
30.76	703.333	873.333	773.333	820
30.78	723.333	753.333	646.667	803.333
30.8	706.667	783.333	690	716.667
30.82	636.667	793.333	663.333	713.333
30.84	656.667	820	713.333	720
30.86	730	760	660	686.667
30.88	650	786.667	606.667	616.667
30.9	673.333	676.667	653.333	723.333
30.92	636.667	670	623.333	686.667
30.94	716.667	623.333	700	683.333
30.96	683.333	673.333	643.333	703.333
30.98	693.333	716.667	626.667	650
31	636.667	703.333	693.333	676.667
31.02	573.333	676.667	670	730
31.04	603.333	703.333	606.667	683.333
31.06	563.333	626.667	613.333	690
31.08	700	690	563.333	653.333
31.1	663.333	673.333	630	663.333
31.12	610	650	663.333	666.667
31.14	590	676.667	603.333	616.667
31.16	626.667	690	616.667	526.667
31.18	646.667	633.333	620	610
31.2	566.667	610	646.667	633.333
31.22	606.667	560	563.333	586.667
31.24	616.667	603.333	600	586.667
31.26	583.333	653.333	556.667	556.667
31.28	570	500	573.333	586.667
31.3	570	546.667	563.333	546.667
31.32	620	593.333	620	546.667
31.34	570	633.333	520	533.333
31.36	573.333	596.667	503.333	540
31.38	550	610	523.333	490
31.4	490	580	543.333	540
31.42	533.333	533.333	520	563.333
31.44	516.667	533.333	480	526.667
31.46	516.667	503.333	550	496.667
31.48	483.333	453.333	523.333	536.667
31.5	513.333	510	516.667	443.333
31.52	506.667	453.333	573.333	523.333
31.54	530	490	516.667	480
31.56	580	466.667	553.333	533.333
31.58	560	506.667	513.333	506.667
31.6	540	493.333	510	510
31.62	586.667	493.333	500	543.333
31.64	520	593.333	510	523.333
31.66	516.667	536.667	453.333	586.667
31.68	563.333	463.333	456.667	566.667
31.7	566.667	516.667	510	453.333
31.72	553.333	540	546.667	473.333
31.74	503.333	500	530	463.333
31.76	483.333	486.667	420	463.333
31.78	420	540	490	466.667
31.8	483.333	523.333	470	476.667
31.82	536.667	523.333	440	476.667
31.84	523.333	556.667	490	456.667
31.86	526.667	520	470	460
31.88	533.333	473.333	510	533.333
31.9	590	433.333	496.667	496.667
31.92	580	540	506.667	506.667
31.94	576.667	503.333	460	466.667
31.96	496.667	413.333	516.667	523.333
31.98	533.333	443.333	513.333	436.667
32	553.333	493.333	520	470
32.02	536.667	456.667	516.667	480
32.04	506.667	553.333	510	570
32.06	480	513.333	540	496.667
32.08	530	533.333	513.333	480
32.1	550	513.333	510	476.667
32.12	516.667	526.667	573.333	470
32.14	513.333	490	596.667	486.667
32.16	586.667	523.333	553.333	503.333
32.18	506.667	500	506.667	516.667
32.2	526.667	540	516.667	550
32.22	536.667	506.667	533.333	560
32.24	560	550	546.667	486.667
32.26	610	530	603.333	503.333
32.28	576.667	526.667	590	530
32.3	540	493.333	533.333	516.667
32.32	563.333	593.333	563.333	490
32.34	540	516.667	560	500
32.36	516.667	480	600	516.667
32.38	543.333	506.667	533.333	530
32.4	573.333	553.333	536.667	526.667
32.42	573.333	576.667	506.667	510
32.44	583.333	543.333	500	513.333
32.46	633.333	580	510	516.667
32.48	670	583.333	553.333	523.333
32.5	640	550	583.333	516.667
32.52	640	600	536.667	613.333
32.54	586.667	576.667	576.667	590
32.56	563.333	590	563.333	560
32.58	623.333	556.667	540	560
32.6	596.667	520	546.667	506.667
32.62	616.667	573.333	536.667	550
32.64	653.333	510	583.333	573.333
32.66	666.667	573.333	606.667	600
32.68	646.667	610	586.667	543.333
32.7	580	643.333	650	626.667
32.72	563.333	596.667	616.667	546.667
32.74	540	573.333	553.333	613.333
32.76	626.667	613.333	550	576.667
32.78	750	573.333	610	580
32.8	700	553.333	686.667	623.333
32.82	600	600	633.333	563.333
32.84	573.333	563.333	606.667	566.667
32.86	653.333	540	580	613.333
32.88	696.667	590	566.667	580
32.9	600	630	550	623.333
32.92	636.667	626.667	563.333	623.333
32.94	580	636.667	593.333	540
32.96	606.667	586.667	656.667	503.333
32.98	633.333	546.667	593.333	566.667
33	643.333	576.667	616.667	600
33.02	616.667	620	653.333	646.667
33.04	620	616.667	640	623.333
33.06	650	676.667	623.333	616.667
33.08	693.333	710	613.333	596.667
33.1	736.667	673.333	660	590
33.12	736.667	623.333	720	553.333
33.14	696.667	610	726.667	613.333
33.16	846.667	633.333	756.667	683.333
33.18	906.667	710	780	693.333
33.2	950	716.667	826.667	713.333
33.22	1003.33	773.333	880	773.333
33.24	1060	846.667	900	796.667
33.26	1190	913.333	923.333	730
33.28	1233.33	953.333	980	916.667
33.3	1263.33	976.667	1066.67	1100
33.32	1190	1070	1116.67	1140
33.34	1203.33	1156.67	1176.67	1113.33
33.36	1136.67	1066.67	1110	1083.33
33.38	1086.67	1073.33	1056.67	1053.33
33.4	953.333	1043.33	953.333	1020
33.42	810	970	856.667	1006.67
33.44	740	866.667	796.667	883.333
33.46	653.333	810	716.667	810
33.48	643.333	730	673.333	743.333
33.5	573.333	673.333	616.667	613.333
33.52	526.667	590	586.667	606.667
33.54	536.667	540	540	573.333
33.56	523.333	533.333	526.667	503.333
33.58	506.667	566.667	516.667	533.333
33.6	526.667	526.667	520	536.667
33.62	516.667	483.333	486.667	506.667
33.64	513.333	493.333	463.333	486.667
33.66	530	480	490	503.333
33.68	476.667	466.667	490	506.667
33.7	446.667	486.667	463.333	463.333
33.72	433.333	496.667	476.667	453.333
33.74	453.333	470	496.667	453.333
33.76	466.667	463.333	503.333	486.667
33.78	460	450	486.667	456.667
33.8	410	456.667	410	446.667
33.82	400	486.667	406.667	470
33.84	430	413.333	423.333	443.333
33.86	480	370	423.333	423.333
33.88	460	373.333	420	413.333
33.9	510	410	443.333	433.333
33.92	476.667	430	463.333	463.333
33.94	420	420	446.667	443.333
33.96	386.667	403.333	413.333	440
33.98	376.667	373.333	396.667	430
34	403.333	353.333	390	423.333
34.02	403.333	373.333	433.333	396.667
34.04	410	430	440	393.333
34.06	453.333	386.667	406.667	406.667
34.08	426.667	386.667	413.333	390
34.1	386.667	383.333	426.667	416.667
34.12	390	340	423.333	423.333
34.14	376.667	350	383.333	400
34.16	370	406.667	386.667	396.667
34.18	436.667	403.333	380	366.667
34.2	413.333	380	366.667	346.667
34.22	386.667	380	356.667	386.667
34.24	403.333	366.667	393.333	380
34.26	426.667	373.333	383.333	343.333
34.28	400	393.333	373.333	360
34.3	373.333	396.667	413.333	356.667
34.32	410	400	413.333	356.667
34.34	386.667	410	440	370
34.36	316.667	383.333	406.667	350
34.38	323.333	366.667	393.333	343.333
34.4	393.333	370	416.667	356.667
34.42	403.333	340	386.667	386.667
34.44	356.667	343.333	396.667	423.333
34.46	366.667	380	390	386.667
34.48	363.333	403.333	376.667	353.333
34.5	340	410	393.333	390
34.52	380	393.333	363.333	373.333
34.54	400	430	376.667	413.333
34.56	390	440	410	443.333
34.58	403.333	386.667	413.333	423.333
34.6	410	393.333	463.333	416.667
34.62	460	420	500	410
34.64	483.333	470	500	403.333
34.66	486.667	476.667	516.667	450
34.68	480	430	486.667	473.333
34.7	473.333	500	470	446.667
34.72	500	573.333	493.333	440
34.74	526.667	533.333	523.333	480
34.76	543.333	516.667	503.333	550
34.78	500	506.667	463.333	516.667
34.8	456.667	450	433.333	453.333
34.82	483.333	420	410	436.667
34.84	496.667	393.333	406.667	430
34.86	446.667	390	396.667	413.333
34.88	373.333	393.333	406.667	396.667
34.9	383.333	396.667	400	410
34.92	383.333	413.333	360	410
34.94	350	383.333	346.667	380
34.96	356.667	373.333	370	356.667
34.98	343.333	390	376.667	360
35	320	396.667	380	360
35.02	310	386.667	380	343.333
35.04	350	343.333	353.333	330
35.06	346.667	370	330	330
35.08	313.333	386.667	356.667	366.667
35.1	330	366.667	383.333	363.333
35.12	323.333	380	316.667	323.333
35.14	333.333	366.667	290	310
35.16	360	356.667	336.667	316.667
35.18	350	363.333	353.333	313.333
35.2	330	366.667	373.333	316.667
35.22	316.667	386.667	390	336.667
35.24	333.333	400	366.667	326.667
35.26	366.667	406.667	346.667	303.333
35.28	366.667	400	336.667	293.333
35.3	353.333	396.667	333.333	310
35.32	330	403.333	333.333	330
35.34	323.333	386.667	326.667	326.667
35.36	313.333	366.667	336.667	330
35.38	300	403.333	340	326.667
35.4	293.333	436.667	343.333	336.667
35.42	283.333	450	343.333	336.667
35.44	313.333	463.333	356.667	313.333
35.46	336.667	460	336.667	343.333
35.48	323.333	443.333	303.333	346.667
35.5	336.667	396.667	320	336.667
35.52	336.667	386.667	346.667	333.333
35.54	313.333	440	330	343.333
35.56	296.667	453.333	333.333	353.333
35.58	350	383.333	346.667	360
35.6	363.333	376.667	340	323.333
35.62	326.667	390	380	340
35.64	340	370	380	343.333
35.66	386.667	323.333	326.667	326.667
35.68	380	363.333	326.667	340
35.7	370	400	360	343.333
35.72	390	360	350	353.333
35.74	393.333	370	383.333	340
35.76	393.333	376.667	410	336.667
35.78	433.333	356.667	400	356.667
35.8	460	403.333	416.667	400
35.82	430	413.333	433.333	396.667
35.84	446.667	360	453.333	400
35.86	510	363.333	436.667	380
35.88	523.333	393.333	450	346.667
35.9	483.333	426.667	493.333	403.333
35.92	540	470	500	446.667
35.94	600	476.667	490	440
35.96	660	496.667	526.667	423.333
35.98	696.667	526.667	570	453.333
36	726.667	500	576.667	533.333
36.02	673.333	553.333	573.333	546.667
36.04	660	586.667	573.333	560
36.06	683.333	563.333	603.333	553.333
36.08	660	613.333	603.333	600
36.1	676.667	576.667	600	613.333
36.12	633.333	570	606.667	603.333
36.14	593.333	600	573.333	596.667
36.16	586.667	563.333	520	626.667
36.18	600	570	500	586.667
36.2	506.667	523.333	506.667	550
36.22	493.333	523.333	523.333	500
36.24	490	500	483.333	523.333
36.26	440	500	463.333	530
36.28	426.667	503.333	446.667	436.667
36.3	400	463.333	390	400
36.32	423.333	433.333	420	436.667
36.34	436.667	400	416.667	463.333
36.36	393.333	400	396.667	390
36.38	340	430	413.333	400
36.4	363.333	426.667	400	400
36.42	410	410	380	403.333
36.44	426.667	366.667	363.333	380
36.46	310	380	376.667	360
36.48	343.333	366.667	400	386.667
36.5	333.333	363.333	406.667	393.333
36.52	336.667	406.667	373.333	336.667
36.54	353.333	380	393.333	373.333
36.56	373.333	433.333	366.667	360
36.58	356.667	330	350	360
36.6	320	333.333	326.667	333.333
36.62	360	363.333	363.333	333.333
36.64	350	326.667	416.667	380
36.66	340	363.333	393.333	370
36.68	356.667	360	386.667	346.667
36.7	413.333	376.667	416.667	350
36.72	370	390	393.333	373.333
36.74	356.667	373.333	396.667	360
36.76	410	386.667	400	346.667
36.78	400	370	426.667	360
36.8	420	376.667	356.667	360
36.82	443.333	376.667	366.667	373.333
36.84	413.333	373.333	393.333	366.667
36.86	410	396.667	400	386.667
36.88	420	393.333	393.333	373.333
36.9	406.667	383.333	390	403.333
36.92	446.667	366.667	403.333	336.667
36.94	426.667	406.667	366.667	386.667
36.96	430	436.667	413.333	386.667
36.98	436.667	430	420	423.333
37	426.667	426.667	456.667	426.667
37.02	390	463.333	470	423.333
37.04	433.333	493.333	496.667	446.667
37.06	446.667	426.667	496.667	486.667
37.08	450	460	503.333	493.333
37.1	473.333	513.333	493.333	440
37.12	510	473.333	520	430
37.14	540	466.667	523.333	463.333
37.16	560	490	493.333	503.333
37.18	536.667	506.667	503.333	546.667
37.2	566.667	500	536.667	453.333
37.22	563.333	536.667	510	536.667
37.24	476.667	510	530	523.333
37.26	590	540	560	530
37.28	553.333	593.333	543.333	573.333
37.3	576.667	540	543.333	556.667
37.32	610	513.333	566.667	553.333
37.34	626.667	536.667	523.333	583.333
37.36	570	550	503.333	550
37.38	543.333	536.667	490	523.333
37.4	526.667	580	486.667	520
37.42	553.333	576.667	620	543.333
37.44	516.667	550	540	536.667
37.46	506.667	540	553.333	520
37.48	483.333	543.333	576.667	503.333
37.5	520	523.333	573.333	526.667
37.52	500	563.333	556.667	456.667
37.54	490	506.667	500	456.667
37.56	516.667	456.667	470	493.333
37.58	473.333	456.667	516.667	466.667
37.6	416.667	526.667	500	473.333
37.62	423.333	500	520	473.333
37.64	436.667	490	490	433.333
37.66	426.667	470	403.333	483.333
37.68	433.333	523.333	460	466.667
37.7	483.333	506.667	476.667	470
37.72	453.333	503.333	426.667	430
37.74	453.333	466.667	463.333	446.667
37.76	360	436.667	363.333	453.333
37.78	346.667	456.667	393.333	430
37.8	420	403.333	433.333	403.333
37.82	416.667	430	456.667	370
37.84	393.333	380	380	350
37.86	360	400	390	433.333
37.88	383.333	373.333	436.667	410
37.9	400	396.667	380	386.667
37.92	390	383.333	386.667	366.667
37.94	343.333	330	383.333	396.667
37.96	370	283.333	403.333	336.667
37.98	420	333.333	390	330
38	353.333	366.667	353.333	330
38.02	366.667	370	333.333	293.333
38.04	373.333	343.333	353.333	343.333
38.06	366.667	390	333.333	353.333
38.08	356.667	380	366.667	313.333
38.1	323.333	336.667	396.667	356.667
38.12	380	353.333	336.667	386.667
38.14	320	380	350	336.667
38.16	366.667	330	360	326.667
38.18	333.333	340	343.333	333.333
38.2	343.333	330	343.333	370
38.22	323.333	310	330	343.333
38.24	363.333	323.333	346.667	376.667
38.26	363.333	320	330	313.333
38.28	306.667	296.667	393.333	313.333
38.3	316.667	340	316.667	316.667
38.32	346.667	280	323.333	343.333
38.34	373.333	316.667	340	350
38.36	320	300	330	296.667
38.38	326.667	313.333	286.667	310
38.4	330	283.333	310	306.667
38.42	290	333.333	313.333	286.667
38.44	306.667	313.333	293.333	333.333
38.46	300	310	336.667	350
38.48	296.667	313.333	336.667	303.333
38.5	306.667	293.333	256.667	280
38.52	323.333	303.333	300	306.667
38.54	363.333	286.667	380	326.667
38.56	333.333	280	326.667	293.333
38.58	310	346.667	273.333	340
38.6	300	296.667	286.667	296.667
38.62	303.333	260	226.667	290
38.64	276.667	296.667	276.667	286.667
38.66	283.333	290	283.333	320
38.68	310	290	300	270
38.7	330	300	316.667	296.667
38.72	290	293.333	290	296.667
38.74	306.667	286.667	310	243.333
38.76	283.333	306.667	336.667	260
38.78	266.667	296.667	343.333	306.667
38.8	290	296.667	323.333	303.333
38.82	276.667	243.333	300	290
38.84	250	346.667	283.333	333.333
38.86	233.333	286.667	280	293.333
38.88	270	280	313.333	290
38.9	303.333	333.333	276.667	330
38.92	310	263.333	326.667	246.667
38.94	290	293.333	300	293.333
38.96	293.333	286.667	333.333	236.667
38.98	263.333	363.333	290	290
39	350	270	336.667	320
39.02	293.333	303.333	280	300
39.04	306.667	316.667	323.333	303.333
39.06	310	370	293.333	280
39.08	303.333	330	316.667	263.333
39.1	293.333	316.667	380	266.667
39.12	310	263.333	333.333	323.333
39.14	296.667	276.667	260	303.333
39.16	293.333	290	280	323.333
39.18	276.667	286.667	243.333	313.333
39.2	260	263.333	296.667	293.333
39.22	296.667	263.333	306.667	286.667
39.24	360	293.333	256.667	356.667
39.26	300	290	293.333	293.333
39.28	323.333	320	360	270
39.3	290	323.333	326.667	290
39.32	280	306.667	286.667	296.667
39.34	300	356.667	270	316.667
39.36	306.667	280	276.667	306.667
39.38	313.333	253.333	336.667	290
39.4	243.333	296.667	306.667	266.667
39.42	253.333	283.333	300	286.667
39.44	300	310	373.333	333.333
39.46	293.333	293.333	300	286.667
39.48	246.667	306.667	290	223.333
39.5	263.333	276.667	306.667	323.333
39.52	266.667	320	320	326.667
39.54	273.333	260	283.333	300
39.56	300	276.667	276.667	283.333
39.58	310	226.667	330	330
39.6	283.333	246.667	306.667	276.667
39.62	343.333	273.333	326.667	303.333
39.64	306.667	280	293.333	286.667
39.66	290	290	330	323.333
39.68	326.667	276.667	336.667	266.667
39.7	296.667	296.667	290	246.667
39.72	290	303.333	310	293.333
39.74	310	323.333	316.667	273.333
39.76	310	260	346.667	313.333
39.78	293.333	303.333	293.333	290
39.8	316.667	276.667	293.333	270
39.82	333.333	300	263.333	313.333
39.84	316.667	326.667	296.667	283.333
39.86	286.667	323.333	330	283.333
39.88	283.333	340	336.667	253.333
39.9	276.667	293.333	283.333	276.667
39.92	343.333	370	266.667	290
39.94	276.667	310	276.667	283.333
39.96	326.667	353.333	333.333	310
39.98	316.667	293.333	296.667	323.333
40	286.667	273.333	246.667	306.667
40.02	286.667	280	330	323.333
40.04	270	326.667	293.333	303.333
40.06	300	303.333	243.333	320
40.08	286.667	303.333	246.667	263.333
40.1	263.333	316.667	326.667	340
40.12	293.333	303.333	283.333	290
40.14	203.333	336.667	320	286.667
40.16	280	263.333	300	313.333
40.18	320	313.333	286.667	310
40.2	263.333	280	300	260
40.22	310	280	256.667	383.333
40.24	270	310	353.333	300
40.26	276.667	376.667	316.667	303.333
40.28	283.333	310	320	303.333
40.3	323.333	276.667	320	276.667
40.32	310	286.667	380	323.333
40.34	330	270	366.667	303.333
40.36	333.333	336.667	310	296.667
40.38	263.333	323.333	310	313.333
40.4	386.667	356.667	336.667	273.333
40.42	340	320	383.333	326.667
40.44	276.667	333.333	286.667	263.333
40.46	340	270	340	300
40.48	320	313.333	386.667	306.667
40.5	253.333	316.667	290	286.667
40.52	290	316.667	296.667	333.333
40.54	320	340	350	386.667
40.56	336.667	306.667	320	310
40.58	353.333	253.333	393.333	296.667
40.6	320	360	296.667	320
40.62	353.333	366.667	380	246.667
40.64	316.667	290	313.333	286.667
40.66	316.667	346.667	323.333	310
40.68	300	336.667	320	286.667
40.7	376.667	336.667	313.333	293.333
40.72	320	343.333	333.333	360
40.74	330	396.667	333.333	280
40.76	313.333	283.333	400	323.333
40.78	303.333	343.333	333.333	323.333
40.8	333.333	326.667	366.667	363.333
40.82	286.667	310	366.667	353.333
40.84	400	376.667	353.333	343.333
40.86	390	273.333	366.667	346.667
40.88	390	373.333	346.667	293.333
40.9	340	330	370	263.333
40.92	370	390	420	366.667
40.94	446.667	333.333	336.667	366.667
40.96	346.667	346.667	306.667	406.667
40.98	406.667	330	336.667	380
41	413.333	310	333.333	343.333
41.02	390	370	346.667	393.333
41.04	376.667	333.333	373.333	256.667
41.06	363.333	360	390	356.667
41.08	413.333	453.333	360	326.667
41.1	390	386.667	360	410
41.12	370	343.333	410	343.333
41.14	463.333	383.333	410	353.333
41.16	376.667	400	356.667	353.333
41.18	353.333	343.333	350	370
41.2	400	353.333	343.333	350
41.22	353.333	340	400	360
41.24	330	310	380	313.333
41.26	390	370	336.667	353.333
41.28	373.333	366.667	336.667	336.667
41.3	380	330	370	350
41.32	373.333	403.333	320	306.667
41.34	343.333	380	333.333	356.667
41.36	403.333	370	340	353.333
41.38	376.667	390	420	323.333
41.4	340	310	320	310
41.42	406.667	280	376.667	383.333
41.44	373.333	333.333	383.333	313.333
41.46	340	310	290	320
41.48	363.333	330	363.333	306.667
41.5	366.667	300	360	400
41.52	340	333.333	366.667	356.667
41.54	363.333	436.667	353.333	336.667
41.56	246.667	270	406.667	333.333
41.58	336.667	340	380	310
41.6	340	376.667	350	316.667
41.62	343.333	370	353.333	383.333
41.64	340	393.333	363.333	363.333
41.66	366.667	403.333	350	306.667
41.68	323.333	343.333	280	353.333
41.7	296.667	396.667	363.333	380
41.72	363.333	363.333	336.667	336.667
41.74	370	350	366.667	363.333
41.76	296.667	360	426.667	393.333
41.78	356.667	426.667	410	326.667
41.8	353.333	356.667	310	360
41.82	313.333	350	293.333	376.667
41.84	373.333	333.333	303.333	366.667
41.86	363.333	366.667	393.333	330
41.88	363.333	306.667	346.667	376.667
41.9	356.667	290	323.333	270
41.92	313.333	310	356.667	333.333
41.94	313.333	350	356.667	403.333
41.96	336.667	346.667	360	333.333
41.98	363.333	363.333	340	346.667
42	376.667	360	293.333	333.333
42.02	356.667	333.333	330	313.333
42.04	293.333	350	356.667	330
42.06	390	363.333	403.333	286.667
42.08	340	380	363.333	336.667
42.1	336.667	343.333	356.667	366.667
42.12	313.333	320	306.667	356.667
42.14	343.333	366.667	320	373.333
42.16	350	356.667	340	356.667
42.18	293.333	393.333	420	306.667
42.2	363.333	396.667	380	326.667
42.22	336.667	316.667	333.333	340
42.24	363.333	336.667	353.333	310
42.26	383.333	373.333	400	416.667
42.28	376.667	320	373.333	380
42.3	380	336.667	350	363.333
42.32	363.333	326.667	326.667	356.667
42.34	313.333	366.667	393.333	260
42.36	393.333	343.333	363.333	336.667
42.38	353.333	380	346.667	363.333
42.4	353.333	306.667	366.667	350
42.42	306.667	340	336.667	386.667
42.44	326.667	356.667	366.667	366.667
42.46	383.333	310	356.667	336.667
42.48	346.667	360	333.333	370
42.5	363.333	373.333	326.667	343.333
42.52	326.667	346.667	366.667	356.667
42.54	323.333	273.333	333.333	396.667
42.56	323.333	280	350	303.333
42.58	333.333	346.667	346.667	306.667
42.6	333.333	320	363.333	303.333
42.62	346.667	356.667	350	363.333
42.64	356.667	363.333	320	316.667
42.66	393.333	300	343.333	303.333
42.68	326.667	276.667	336.667	336.667
42.7	300	336.667	346.667	380
42.72	253.333	340	310	266.667
42.74	316.667	373.333	286.667	343.333
42.76	363.333	393.333	333.333	316.667
42.78	330	386.667	353.333	316.667
42.8	376.667	336.667	300	320
42.82	363.333	303.333	326.667	383.333
42.84	386.667	296.667	320	323.333
42.86	366.667	333.333	330	326.667
42.88	356.667	306.667	350	306.667
42.9	413.333	336.667	376.667	303.333
42.92	373.333	266.667	360	330
42.94	316.667	266.667	366.667	306.667
42.96	380	263.333	353.333	353.333
42.98	400	330	346.667	350
43	370	370	366.667	346.667
43.02	403.333	363.333	360	306.667
43.04	380	376.667	393.333	373.333
43.06	403.333	350	386.667	343.333
43.08	400	340	353.333	390
43.1	390	433.333	336.667	420
43.12	443.333	303.333	383.333	340
43.14	410	363.333	433.333	360
43.16	453.333	386.667	486.667	416.667
43.18	490	430	393.333	416.667
43.2	486.667	446.667	456.667	380
43.22	600	446.667	546.667	400
43.24	606.667	476.667	493.333	470
43.26	653.333	503.333	543.333	500
43.28	750	553.333	610	513.333
43.3	803.333	530	613.333	613.333
43.32	943.333	543.333	673.333	590
43.34	1033.33	680	843.333	736.667
43.36	1280	750	910	836.667
43.38	1336.67	813.333	940	820
43.4	1436.67	926.667	1000	866.667
43.42	1530	1000	1186.67	1126.67
43.44	1460	1173.33	1256.67	1230
43.46	1386.67	1310	1303.33	1220
43.48	1303.33	1390	1286.67	1333.33
43.5	1110	1426.67	1356.67	1373.33
43.52	1083.33	1293.33	1350	1280
43.54	870	1326.67	1146.67	1226.67
43.56	846.667	1260	1050	1243.33
43.58	790	1246.67	983.333	1080
43.6	740	1100	946.667	983.333
43.62	576.667	1003.33	830	876.667
43.64	533.333	910	690	813.333
43.66	443.333	783.333	566.667	643.333
43.68	456.667	703.333	520	586.667
43.7	466.667	593.333	436.667	543.333
43.72	410	543.333	410	440
43.74	393.333	490	423.333	416.667
43.76	346.667	430	433.333	453.333
43.78	403.333	413.333	420	373.333
43.8	393.333	366.667	320	390
43.82	386.667	363.333	406.667	366.667
43.84	393.333	410	400	300
43.86	310	353.333	366.667	333.333
43.88	366.667	396.667	323.333	370
43.9	386.667	356.667	356.667	386.667
43.92	336.667	386.667	353.333	366.667
43.94	353.333	406.667	313.333	380
43.96	360	360	393.333	366.667
43.98	430	373.333	376.667	353.333
44	333.333	403.333	390	390
44.02	376.667	360	370	376.667
44.04	393.333	343.333	360	356.667
44.06	396.667	363.333	416.667	356.667
44.08	410	306.667	393.333	323.333
44.1	403.333	353.333	416.667	340
44.12	470	400	406.667	396.667
44.14	420	416.667	380	426.667
44.16	446.667	370	416.667	393.333
44.18	363.333	423.333	400	403.333
44.2	380	456.667	406.667	400
44.22	460	430	406.667	390
44.24	400	480	413.333	420
44.26	436.667	456.667	416.667	406.667
44.28	466.667	410	413.333	423.333
44.3	410	436.667	393.333	420
44.32	360	433.333	393.333	443.333
44.34	400	426.667	380	410
44.36	373.333	426.667	406.667	360
44.38	383.333	420	426.667	400
44.4	386.667	376.667	396.667	386.667
44.42	346.667	360	436.667	353.333
44.44	340	376.667	396.667	360
44.46	333.333	400	363.333	356.667
44.48	310	343.333	356.667	300
44.5	323.333	316.667	356.667	336.667
44.52	346.667	320	363.333	396.667
44.54	320	356.667	373.333	360
44.56	333.333	393.333	376.667	316.667
44.58	273.333	356.667	343.333	300
44.6	273.333	323.333	366.667	386.667
44.62	306.667	366.667	310	310
44.64	280	333.333	366.667	296.667
44.66	256.667	286.667	340	303.333
44.68	290	300	306.667	323.333
44.7	336.667	263.333	306.667	320
44.72	260	273.333	343.333	326.667
44.74	263.333	310	350	323.333
44.76	293.333	330	306.667	320
44.78	306.667	376.667	340	323.333
44.8	286.667	293.333	310	280
44.82	270	286.667	356.667	290
44.84	256.667	266.667	360	303.333
44.86	306.667	296.667	366.667	276.667
44.88	350	306.667	386.667	276.667
44.9	340	363.333	360	313.333
44.92	280	296.667	336.667	330
44.94	320	310	296.667	330
[truncated: 253 more rows]
